# Supplementary material for: Integration of TGF-β-induced Smad signaling in the insulin-induced transcriptional response in endothelial cells
Source: Sci Rep. 2019 Nov 18;9:16992. doi: 10.1038/s41598-019-53490-x (PMC6861289; doi:10.1038/s41598-019-53490-x)
Supplement: Supplementary file 3 — Dataset 2 [file 41598_2019_53490_MOESM3_ESM.xlsx]

## Sheet: Sheet1
Supplemental Table 2. List of genes that are differentially expressed after 6 h treatment.
Table DEGs with increased and decreased transcript expression fold change > 0.35 log2 or 1.25 fold and P≤ 0.05
6h				6h				6h				6h
ctrl vs ins				ctrl vs SB				ctrl vs Ins SB				Ins vs Ins SB
Gene	Fold change	p-val		Gene	Fold change	p-val		Gene	Fold change	p-val		Gene	Fold change	p-val
TGFA	4.52706	5e-05		EPN3	4.76199	0.0001		EPN3	5.59	5e-05		CRYM-AS1	5.77149	0.04655
SLC16A9	4.31692	5e-05		TTC9	4.30847	0.0168		SLC16A9	4.22	5e-05		CDKN2B-AS	4.35735	0.0145
TMEM200C	3.72503	0.02105		SLC16A9	4.07259	5e-05		DENND2A	4.11489	0.0338		LYPD5	3.42906	0.00465
TTC9	3.58352	0.03245		CDH6	3.89891	0.0057		TTC9	4.0076	0.0198		SLC22A18	3.3136	0.03115
EPN3	3.43746	0.0018		NID2	3.6167	5e-05		TGFA	3.93	5e-05		NOV	2.71573	0.0332
VSTM2L	3.4123	0.0418		TGFA	3.32566	0.0272		PPP1R32	3.36451	0.0427		SPTLC3	2.56919	0.04165
PPP1R32	3.38212	0.0464		TMEM200C	3.22678	0.03395		TMEM200C	3.33462	0.0249		ADAMTS1	2.54083	5e-05
EBF4	3.37918	0.02635		ABCC6	2.99485	0.0427		NID2	3.21	5e-05		LY6G5C	2.47723	0.04125
NID2	3.28865	5e-05		DTX4	2.96146	0.0002		ZNF488	3.01451	0.0219		PSEN2	2.36793	0.0069
SIM2	3.16367	0.0404		BIRC3	2.94967	0.0094		PI16	2.99376	0.0001		DUSP5	2.36283	5e-05
TXLNB	2.97901	0.03375		GDF5	2.94468	0.0254		EBF1	2.83631	0.048		PPL	2.26783	0.0044
PI16	2.92956	0.00035		PI16	2.87932	0.0004		ARMC4	2.52032	0.01605		LRRC16A	2.21993	0.00085
FAM129A	2.7511	0.02225		EBF1	2.75575	0.00355		DTX4	2.50697	0.00095		DENND2A	2.216	0.0332
ESPN	2.62391	0.0002		P2RX7	2.65325	0.00075		C10orf54	2.46847	0.0091		SCN9A	2.16891	0.00025
CDH6	2.59294	0.02945		ESPN	2.54255	0.00025		STMN3	2.39	5e-05		EPN3	2.147	5e-05
CABYR	2.55318	0.00445		IFIT5	2.50741	0.03155		VAT1L	2.32	5e-05		CEBPD	2.1029	0.0283
C10orf54	2.40182	0.0118		RNF125	2.42285	0.0004		BIRC3	2.23341	0.02765		PRICKLE4	2.06182	0.00445
CERKL	2.3415	0.007		FBXO6	2.38465	0.03685		MPP7	2.21198	0.00335		ACACB	2.05407	0.0497
AQP1	2.25328	0.0018		ITPKA	2.37376	0.04075		KIF19	2.18728	0.0055		NAGS	2.05308	0.0175
ITGA4	2.14624	5e-05		CORO2A	2.33221	0.01315		PARD6A	2.17845	0.0057		PARD6A	2.00461	0.0187
NEDD4L	2.10295	5e-05		VWCE	2.30983	0.01875		APOL4	2.17771	0.03105		IL8	1.96396	5e-05
CMKLR1	2.06841	0.00595		SLC6A15	2.3076	0.0002		SPTA1	2.17495	0.0015		TPPP	1.94392	0.00395
ZNF736	2.0482	0.03945		STMN3	2.26354	5e-05		CGN	2.16347	0.0311		GALNTL2	1.93796	0.0002
MDK	1.96041	5e-05		IFIT2	2.23486	0.00435		PRICKLE4	2.10394	0.00145		POU2F2	1.92236	5e-05
ABTB2	1.94381	0.0146		SPTA1	2.21	0.00175		VWCE	2.06632	0.0212		VMAC	1.89626	0.02755
WNK4	1.89968	0.0022		PARD6A	2.20389	0.0066		CCDC103	2.03911	0.0238		CGN	1.85613	0.03895
MPP7	1.87464	0.0167		MDK	2.17054	5e-05		GPRC5B	2.03	5e-05		ENPP4	1.84756	0.00915
NPR1	1.8733	0.0245		CXCL2	2.16545	0.00395		SCN9A	2.02	5e-05		ADRB2	1.80523	0.0083
FAM89A	1.82115	5e-05		ACR	2.15376	0.01715		RTN4RL2	2.02087	0.0084		VWCE	1.80454	0.0385
STMN3	1.8171	0.00065		DUSP5	2.13857	5e-05		NTSR1	2.01354	0.00095		BATF2	1.79771	0.0339
F2RL3	1.79949	0.0002		MPP7	2.13433	0.0067			2.0091	0.019		PTGFR	1.72811	0.01865
CD34	1.77906	5e-05		SYT9	2.1305	0.0016		SLC46A1	2.01	5e-05		C8orf48	1.6921	0.0033
CYBA	1.76407	0.00035		KIF19	2.08698	0.00915		CD34	1.98	5e-05		LINC00346	1.6686	0.0378
SLC6A15	1.74232	0.00405		BMP2	2.0535	5e-05		MX1	1.95059	0.0132		TNFRSF6B	1.66316	0.0064
VAT1L	1.72334	5e-05		GPRC5B	2.04926	5e-05		POU2F2	1.94	5e-05		ECHDC3	1.65989	0.04785
CORO2A	1.72236	0.04765		COLEC12	2.03442	5e-05		SLCO4A1	1.9114	0.0005		RNF215	1.57244	0.0181
CACNG6	1.64337	0.00825		CD34	2.01961	5e-05		ECHDC3	1.89681	0.01645		IFIT3	1.57095	0.00735
USP54	1.63178	0.01565		MRVI1	1.99833	0.04735		DUSP5	1.9	5e-05		NTSR1	1.56687	0.0066
ARHGEF6	1.62255	0.0004		VAT1L	1.96589	5e-05		ST3GAL5	1.86	5e-05		STC1	1.55731	5e-05
CAMKK1	1.59758	0.01355		ELMOD1	1.93735	0.00615		ADAMTS1	1.83	5e-05		CXCL1	1.53419	5e-05
IFITM1	1.57839	0.01795		PRICKLE4	1.8962	0.00445		SYT9	1.83247	0.0025		PTPRH	1.51789	0.02865
EP400NL	1.55206	0.03215		CTSK	1.87492	0.02305		TPPP	1.82477	0.00045		LOC100506730	1.5133	0.04185
CCNA1	1.53153	5e-05		C10orf54	1.86742	0.03305		STC1	1.81	5e-05		CDCP1	1.51302	0.0048
EPB49	1.53095	5e-05		ADAMTS1	1.86335	5e-05		ST6GALNAC1	1.80642	0.0054		LOC730102	1.50661	0.0078
C16orf46	1.5287	0.04295		PCDH12	1.85797	5e-05		COLEC12	1.8	5e-05		DDIT4L	1.50339	0.0413
CHN2	1.49021	0.01225		SLC22A18	1.85161	0.0225		C9orf150	1.79624	0.0035		CXCL2	1.48487	0.0357
LOC284837	1.47133	0.03165		CSF1	1.84589	5e-05		MDK	1.79	5e-05		CHST7	1.46559	0.0323
RELB	1.4133	0.00635		SCN9A	1.83612	0.00025		RAB11FIP1	1.79	5e-05		METTL7A	1.44181	0.01535
SHROOM1	1.40831	0.00235		PPL	1.83544	0.00135		AGPAT9	1.76968	0.0065		PDZD2	1.43041	0.0049
RAMP2	1.3913	0.00545		AGPAT9	1.83503	0.00705		MAMDC2	1.77	5e-05		MAFB	1.4276	0.0005
LGALS9	1.3897	5e-05		NAGS	1.80406	0.01145		EPB49	1.76	5e-05		APOL6	1.42726	0.00175
SNCAIP	1.37783	0.01985		SERPINB2	1.8033	5e-05		P2RX7	1.7586	0.0121		CCBL1	1.42493	0.03955
SPTA1	1.35877	0.0365		TNFSF10	1.80317	5e-05		HOXB8	1.75705	0.0006		TMOD2	1.40358	0.001
CHRNA1	1.35312	0.00055		HDAC9	1.76978	5e-05		CORO2A	1.75168	0.03535		CDKN2D	1.39164	0.0331
GPRC5B	1.3522	5e-05		DOCK11	1.76819	0.00205		CXCL2	1.74656	0.0114		DTX4	1.35288	0.0208
MRM1	1.33634	0.0223		PTPRH	1.76317	0.00515		SLC6A15	1.73927	0.00295		PPARGC1B	1.34251	0.0285
SORL1	1.31499	0.03485		CCNA1	1.75444	5e-05		NEDD4L	1.73	5e-05		ZNF132	1.30761	0.01435
PARM1	1.30626	0.01365		EPB49	1.74061	5e-05		CCNA1	1.73	5e-05		CXADR	1.28867	0.00055
ACE	1.29309	0.00085		NEDD4L	1.7396	5e-05		NAGS	1.71483	0.01305		ST3GAL5	1.28263	5e-05
CRTAC1	1.28554	0.01745		IQCK	1.73842	5e-05		IGFBP5	1.69	5e-05		IGFBP5	1.27992	0.00025
PCDH12	1.28459	5e-05		TMEM71	1.73677	0.0232		CLDN5	1.68207	0.00015		PLS1	1.25562	0.04465
MYOZ2	1.2701	0.00955		LOC257396	1.72895	0.029		OLFML3	1.68103	0.00025		ABAT	1.24357	0.01465
EFNA3	1.26863	0.02825		CDKN1C	1.72734	0.00145		ISG20	1.65713	0.0024		FAM124A	1.22737	0.00535
CEACAM1	1.25658	0.0068		FAM89A	1.72183	0.0001		RNF125	1.65643	0.00625		PLA2G6	1.2152	0.04445
KIAA1274	1.24874	0.0002		ZNF141	1.72039	0.01365		FAM89A	1.64	5e-05		MLKL	1.20972	5e-05
CYYR1	1.24632	5e-05		PDK4	1.69936	0.0001		HCN3	1.6319	0.04225		DUSP10	1.2078	0.0366
PBX1	1.24302	5e-05		HOXB8	1.69739	0.00145		CDKN1C	1.62627	0.0017		SLC1A1	1.20522	0.00025
LOC643733	1.24103	0.0072		LRRC16A	1.68954	0.0003		CSF1	1.62	5e-05		MAP6D1	1.20428	0.0406
COLEC12	1.23807	5e-05		RP1L1	1.68459	0.01125		PCDH12	1.62	5e-05		THBD	1.18717	5e-05
LOC100128288	1.23415	0.01125		NPR1	1.67223	0.03685		PTGFR	1.60732	0.01015		AIFM2	1.18451	0.04505
ABCA9	1.23049	0.0002		STC1	1.66991	5e-05		ESPN	1.6013	0.00845		C1orf226	1.18028	0.0489
ZNF578	1.22443	0.0243		ST3GAL5	1.66687	5e-05		IFITM1	1.59722	0.00865		PPM1H	1.17683	0.0223
TIRAP	1.22167	0.0194		SYNGR3	1.66678	0.00795		TMEM35	1.58453	0.001		FAM107A	1.17236	5e-05
GREB1L	1.22151	0.0022		ISG20	1.65628	0.00345		BMP2	1.58	5e-05		ABHD3	1.17001	0.0272
ATP8B3	1.21136	0.03135		KIAA1683	1.65225	0.04455		OAS2	1.57846	0.0003		ABCA7	1.16199	0.01775
ASXL3	1.20371	0.02185		PLEKHF1	1.64842	0.00185		LGALS9	1.58	5e-05		TMEM171	1.1454	0.0108
MRAS	1.1983	0.0041		ITGA4	1.64219	5e-05		C9orf172	1.56035	0.01585		SYT9	1.1435	0.04295
DCHS1	1.19269	5e-05		LRRC29	1.63741	0.01825		OAS1	1.56	5e-05		SLC46A1	1.14335	0.00635
TSEN54	1.18947	0.019		C1orf54	1.60274	0.00375		CYBA	1.55342	0.0002		OAS1	1.14219	0.0036
CXorf36	1.18747	5e-05		ST6GALNAC1	1.59815	0.01475		CXCL1	1.55	5e-05		FN3K	1.13425	0.00085
SPECC1	1.17284	5e-05		TPPP	1.5914	0.0035		AVPI1	1.54876	0.00325		CLDN5	1.13333	0.00935
EPS8L2	1.16622	0.03225		APOL3	1.57884	5e-05		EPS8L2	1.52872	0.00345		MAMDC2	1.12771	0.00125
FAM189A2	1.16479	0.00625		CYP4X1	1.57303	0.04515		MURC	1.52814	0.0224		STEAP2	1.12327	0.0186
SCUBE1	1.16019	0.00745		C9orf150	1.57244	0.00815		LRRC16A	1.5213	0.00115		IL6R	1.11974	0.0143
AFAP1L1	1.15112	5e-05		LOC643733	1.57193	0.0011		AFAP1L1	1.51	5e-05		AXIN2	1.11224	0.04585
CCND2	1.14972	5e-05		CLDN1	1.56846	0.0406		PLEKHF1	1.50399	0.00185		ADAMTS9	1.11146	5e-05
SNAI2	1.14344	0.00585		SLC46A1	1.55232	0.0005		CXorf36	1.49	5e-05		LYVE1	1.09388	0.00155
ZIK1	1.13812	0.0457		ANKRD35	1.5383	0.04925		GREB1L	1.49289	0.00015		MFSD6	1.09061	0.0159
RAB36	1.12791	0.0091		SARM1	1.53815	0.00645		MYPN	1.48239	0.0158		ZNF549	1.089	0.01655
HOOK2	1.11296	0.0309		EPHX4	1.53446	0.00745		THBD	1.48	5e-05		KAT2B	1.08871	0.0004
TNFAIP2	1.09032	0.0025		RHPN1	1.52991	0.02765		TMEM117	1.47127	0.04635		ZFYVE28	1.08597	0.0433
AFF3	1.08715	0.03365		CYBA	1.52595	0.00065		CYYR1	1.47	5e-05		GAMT	1.07964	0.0097
PLVAP	1.07684	5e-05		RAB3IL1	1.52319	0.01805		PPL	1.46976	0.0056		ZNF395	1.07269	0.0155
OLFML3	1.07134	0.0154		RAB11FIP1	1.50969	0.00015		HDAC9	1.46856	0.0002		SCN5A	1.05711	0.00155
SULF1	1.06803	5e-05		KIAA1274	1.50696	5e-05		TMC6	1.46705	0.01195		ZNF441	1.04779	0.0132
LYPD6	1.06625	0.0198		NTSR1	1.50108	0.0121		PPP1R3C	1.46549	0.0022		RAB11FIP1	1.04325	0.0029
CDKN1C	1.04865	0.0464		AFAP1L1	1.49579	5e-05		APOL3	1.44	5e-05		LRRC37B	1.03944	0.02305
AVPI1	1.04432	0.04485		SELPLG	1.48819	0.02995		LOC284837	1.43622	0.02845		GRIN2D	1.03631	0.0339
SLC39A4	1.03659	0.00585		C17orf28	1.48008	5e-05		ASXL3	1.43498	0.00485		TGFBR3	1.03378	0.00085
ELFN1	1.02081	0.01705		LGALS9	1.47158	5e-05		ITGA4	1.43421	0.0003		TPD52	1.02355	0.03895
SLC12A2	1.0187	5e-05		EPS8L2	1.46329	0.0065		CXCL16	1.42329	0.02415		LPCAT4	1.02325	0.0014
NOG	1.01504	0.0064		XIRP2	1.45978	0.0013		SARM1	1.4223	0.0107		SEMA3A	1.02038	0.00015
GJA4	1.00616	0.0264		INA	1.45521	0.0469		IFIT2	1.41629	0.03865		LRRC33	1.01918	0.0103
MMP15	1.00319	5e-05		TMEM140	1.45417	0.001		PDK4	1.41503	0.00035		NR3C2	1.01332	0.00025
TP53TG1	0.999027	0.0349		CORO2B	1.45397	0.0037		KIAA1274	1.41	5e-05		LOC389906	1.00672	0.03665
HDAC9	0.989457	0.02195		SLC12A2	1.4533	5e-05		TNFSF10	1.4	5e-05		PSMB10	1.00115	0.02895
ACTA2	0.983457	0.00925		MIR4458	1.45035	0.0106		RAB3IL1	1.40129	0.0206		HIST4H4	1.00018	0.0307
APOL3	0.972522	0.00035		SAMD10	1.44844	0.00435		IL8	1.4	5e-05		PLEKHF1	0.998812	0.03935
FLT4	0.969241	0.00045		IL8	1.44368	5e-05		SYNGR3	1.38836	0.0185		SERPINB2	0.986675	0.0196
IQCK	0.951856	0.02155		GALNT12	1.43747	0.0385		SLC46A3	1.38781	0.00935		FAM40B	0.981039	0.0109
TCP11L2	0.949401	5e-05		HSD3B7	1.42395	0.00135		IFIT3	1.38556	0.00355		MAP3K5	0.980634	0.00065
FADS2	0.940256	0.0101		ARHGEF6	1.41725	0.0012		DOCK11	1.38523	0.0082		PTX3	0.978208	0.00145
PCK2	0.928807	0.0357		MAMDC2	1.40401	0.0006		SHROOM1	1.37114	0.0029		RSPO3	0.963828	0.01295
TMEM186	0.924575	0.0333		ADAMTS9	1.40376	5e-05		SELPLG	1.36728	0.03385		ABCB6	0.963489	0.0051
KHDRBS3	0.924091	5e-05		ABCA9	1.39685	5e-05		IQCK	1.35918	0.00065		CNKSR3	0.960064	0.00365
VASH1	0.922929	0.0002		AIFM2	1.39486	0.00645		PTPRH	1.35774	0.01755		PRKAR2B	0.957638	0.0001
KITLG	0.912247	5e-05		SLC16A2	1.39392	0.0231		CREB3L1	1.35727	0.0134		PIK3CG	0.9517	0.01
CLEC1A	0.912209	0.0006		CEBPD	1.39157	0.0255		CHN2	1.3563	0.01325		NALCN	0.948764	0.0301
FAM22D	0.90908	0.0337		RARG	1.38799	0.004		ARHGEF6	1.35435	0.0012		UCP2	0.946178	0.00565
ARHGAP42	0.90478	0.01055		B3GALT4	1.38379	0.0102		CORO2B	1.35151	0.005		TNFRSF1B	0.944455	0.00425
CRY2	0.900745	0.00575		HSPA12B	1.38193	5e-05		CCND2	1.35	5e-05		ARSE	0.94215	0.0489
SULF2	0.890515	5e-05		MURC	1.38094	0.0461		ARHGAP8	1.3442	0.0418		HOXB8	0.937156	0.04225
GTPBP5	0.89009	0.0091		HOOK2	1.36847	0.0089		SLC12A2	1.34	5e-05		IL6	0.930599	0.0365
QPCT	0.888701	0.04265		ACOT2	1.3568	0.00085		SERPINB2	1.33924	0.00095		RIN1	0.92922	0.00455
GDPD5	0.879324	0.00015		CXorf36	1.35672	5e-05		AIM1	1.33	5e-05		IRF1	0.925688	0.00365
NR2F6	0.878039	0.00065		SCN5A	1.35303	5e-05		EPHX4	1.32459	0.0164		LOC730101	0.921352	0.0018
C17orf48	0.876756	0.03225		CLDN5	1.34831	0.00105		TFEB	1.32362	0.0053		FAM111B	0.920534	0.00505
LINC00340	0.874199	0.02565		CXCL1	1.34704	0.00015		ADAMTS9	1.32	5e-05		C21orf63	0.91954	0.0022
ZFHX4	0.872169	0.0013		CLEC1A	1.34473	5e-05		CPNE8	1.32	5e-05		ABHD15	0.917513	0.0329
DNMT3B	0.868848	0.02875		INPP5J	1.34084	0.03495		MAFB	1.31	5e-05		STEAP1	0.912226	0.0084
SLC46A1	0.868158	0.0408		THBD	1.3392	5e-05		TIMP3	1.31154	0.0158		CSF1	0.906968	0.0156
FHL1	0.865101	0.00045		ASXL3	1.33215	0.01235		VTN	1.30752	0.03035		LGR4	0.900577	0.0039
CCRL2	0.864639	0.04825		DDIT4L	1.33146	0.0268		SCN5A	1.3	5e-05		MYRIP	0.900131	0.0047
APBA1	0.862239	0.00205		TFEB	1.32833	0.0078		PHLDA1	1.28	5e-05		C8ORFK29	0.899517	0.0371
CMBL	0.861819	0.00125		PHLDA1	1.3283	5e-05		ZNF442	1.27248	0.0488		BMP2	0.898273	0.00135
CDH13	0.860872	0.00025		POU2F2	1.32202	0.0048		SLC16A2	1.26566	0.03125		SHROOM3	0.89723	0.03225
KIAA1211	0.859435	0.01195		PTPRR	1.31557	0.0433		CCDC125	1.26539	0.047		GCNT1	0.89289	0.0005
SERPINE2	0.857965	0.00015		TMC6	1.31403	0.02815		TMEM42	1.26114	0.01865		CD47	0.892273	0.0007
KLF4	0.844531	0.0209		PRSS12	1.3108	0.0443		ARL4C	1.26	5e-05		WDFY4	0.878964	0.01135
ZNF23	0.83673	0.0199		CYYR1	1.30982	5e-05		IL27RA	1.24704	0.0138		CCL14	0.87835	0.0482
NARS2	0.836278	0.0145		TCEAL7	1.30272	0.02045		ABCA9	1.24	5e-05		OSMR	0.876547	0.0147
DTNA	0.828594	0.0131		AIM1	1.30117	5e-05		C20orf160	1.24056	0.00425		TACSTD2	0.873948	0.0005
PLA2G4C	0.827182	0.0005		HLX	1.29368	0.00025		AFF3	1.23711	0.01205		PIM2	0.870419	0.0293
SLC16A5	0.821619	0.0288		AVPI1	1.28987	0.0129		PRSS12	1.23684	0.0458		PLCB2	0.867598	0.04885
ZNF32	0.819706	0.0493		TSEN54	1.28426	0.00905		LYPD6	1.23672	0.00445		SH3BP5	0.863594	0.00025
GLIS3	0.815742	0.0179		RSPO3	1.28112	0.0014		HSPA12B	1.23	5e-05		B7H6	0.859353	0.00685
PRTG	0.815223	0.0059		NIPAL2	1.27877	0.04545		FLVCR2	1.21884	0.04815		C14orf49	0.859204	0.0065
ZNF205	0.812632	0.0029		SLC46A3	1.278	0.01795		RELB	1.21656	0.0105		PLCD1	0.85565	0.04625
RAI2	0.810896	0.00385		C14orf49	1.27511	5e-05		SAMD10	1.2156	0.0104		GCNT2	0.853009	0.04145
C17orf28	0.803788	0.0009		FANCE	1.27314	0.00995		GALNTL2	1.20596	0.00155		IFI6	0.852234	0.03035
RASSF7	0.803673	0.03105		FAM189A2	1.26751	0.0034		MVK	1.20298	0.0014		FZD5	0.847592	0.04155
NES	0.801875	0.0002		TPD52	1.26118	0.0041		C17orf28	1.2	5e-05		TLCD2	0.843419	0.04505
LPXN	0.801009	0.01535		CEACAM1	1.25122	0.0079		APOL6	1.19652	0.00105		PKP2	0.840956	0.02685
VAMP8	0.799638	0.03925		LYVE1	1.24919	5e-05		LPPR1	1.17954	0.04125		CYP2S1	0.837776	0.04495
TFPI2	0.798372	0.0001		ITGB8	1.24137	5e-05		RSPO3	1.17384	0.00205		PTGER4	0.837401	0.0018
CA5B	0.796032	0.03125		FOXF1	1.23567	0.0307		ACTA2	1.16767	0.00105		PHLDA1	0.830903	0.0006
MAD2L1BP	0.792744	0.0342		RELB	1.23367	0.0133		ELFN1	1.15787	0.0066		TBC1D10A	0.823384	0.04875
N4BP3	0.792334	0.00095		GALNTL2	1.23278	0.0016		ORAI3	1.15605	0.00145		SLC2A12	0.823069	0.04595
AIM1	0.789289	0.001		OLFML3	1.23048	0.00655		SULF1	1.16	5e-05		MTHFR	0.819572	0.03675
COL12A1	0.786887	0.0004		SULF1	1.22321	5e-05		SLC2A12	1.15088	0.00355		FAM108C1	0.819104	0.01955
ALDH1A3	0.786804	0.0051		TMEM35	1.21958	0.01295		TAP1	1.15	5e-05		SLC17A5	0.80919	0.00195
CD40	0.785729	0.0461		FBXL16	1.21812	0.00305		HLX	1.14295	0.00045		DCLRE1B	0.803075	0.0282
CHST2	0.784778	0.00205		IFIT3	1.21375	0.0125		HOOK2	1.14262	0.01825		CUTA	0.80306	0.01425
ZNF133	0.784409	0.0219		MAP3K5	1.20479	5e-05		KAT2B	1.14	5e-05		TNFSF10	0.802026	0.0069
CXCR4	0.782529	0.0005		ELFN1	1.19696	0.0056		CXADR	1.13783	0.002		TUBB2A	0.796682	0.0042
FAM125B	0.778766	0.00725		CHRNA1	1.19587	0.00245		KLF5	1.13636	0.0311		WFS1	0.795765	0.0005
ARL4C	0.776789	0.0058		ARL4C	1.17746	5e-05		ALDH1A3	1.12346	0.0001		ENO2	0.789309	0.00605
SFRP1	0.775924	0.0451		DPP4	1.17322	0.00275		APBA1	1.12295	0.00015		APOL1	0.789247	0.01415
PDE2A	0.774703	0.0007		ACSF2	1.17174	0.00205		SYTL3	1.12213	0.027		PDK4	0.787241	0.0421
LETMD1	0.770627	0.0244		TCP11L2	1.16577	5e-05		KLF4	1.12027	0.0014		SLC41A2	0.781345	0.03545
ROBO4	0.769867	0.00045		P2RX4	1.15981	0.0003		FN3K	1.1146	0.00025		GFOD1	0.778366	0.011
CXXC5	0.765552	0.03735		UCP2	1.15349	0.00015		PSEN2	1.11362	0.0252		TTC8	0.773812	0.03405
ZNF668	0.763293	0.0323		FAS	1.14244	0.02395		APLN	1.11	5e-05		PDE7B	0.772465	0.00695
ACSF2	0.748456	0.04775		TNFRSF10A	1.13732	0.0199		NDRG1	1.11	5e-05		CCBE1	0.769951	0.0028
RAB11FIP1	0.746488	0.03945		KLRG1	1.13662	0.02295		KCNK6	1.10953	0.0254		IRS2	0.769357	0.01625
PAFAH1B3	0.745793	0.0086		ZKSCAN4	1.13597	0.0389		TMOD2	1.10813	0.0009		CITED2	0.765442	0.00055
INS	0.744695	0.00145		ZFHX2	1.133	0.04485		TGFBR3	1.11	5e-05		POLA2	0.76535	0.024
ASS1	0.744377	0.0366		IRS2	1.13031	5e-05		DBNDD2	1.10582	0.0001		NDOR1	0.764425	0.03945
C13orf15	0.744257	0.00035		C10orf10	1.13013	0.00255		LYVE1	1.1	5e-05		ENPP1	0.762151	0.0377
HLX	0.744086	0.0247		LRRC33	1.12592	0.00085		TMEM158	1.10357	0.0318		ZCCHC2	0.758539	0.00105
C8orf4	0.742131	0.0003		LRRC8E	1.12555	0.0358		MAP3K5	1.1	5e-05		KCTD12	0.75832	0.0012
ABCG1	0.733429	0.00745		CCRL2	1.12482	0.01		PLEKHG1	1.09	5e-05		ZFP36	0.75549	0.0127
ARHGAP32	0.732681	0.0005		RAI2	1.12051	5e-05		C1orf226	1.08524	0.02655		ETS2	0.752328	0.00115
KANK3	0.724347	0.0061		EGLN3	1.11554	0.0163		MMP17	1.08444	0.04085		PPP2R5B	0.74924	0.0152
CSF1	0.718774	0.0321		TAP1	1.1087	0.0003		TNFRSF6B	1.07958	0.03515		SCAPER	0.748323	0.0265
GPR116	0.717643	0.00045		TNFAIP3	1.10766	0.00085		B3GALNT1	1.07518	0.02045		PLAGL1	0.745043	0.006
LINC00341	0.716066	0.01455		SLC4A11	1.1011	0.0021		C1orf54	1.07491	0.03915		AK5	0.744759	0.0205
GAB3	0.705947	0.0214		CMBL	1.0982	0.00015		SCUBE1	1.06872	0.00725		HAUS5	0.743373	0.04105
RHOBTB3	0.700981	0.0004		MAFB	1.09777	0.0022		CCRL2	1.06752	0.0106		TOB1	0.741611	0.00255
CTSF	0.700029	0.00895		CERS1	1.09746	0.0099		VIPR1	1.06589	0.02		CDC42EP3	0.740815	0.00145
HCN2	0.699865	0.01045		ZNF497	1.09259	0.03205		C14orf49	1.06	5e-05		PRIC285	0.740703	0.0067
APLN	0.698745	0.0004		SYT1	1.0867	5e-05		ProSAPiP1	1.06435	0.0029		OAS3	0.736863	0.0328
FAM63A	0.692705	0.0309		GREB1L	1.08491	0.0056		SMCR7	1.05948	0.0123		NUDT16	0.73423	0.0198
BMP2	0.685352	0.00535		TYW1B	1.08379	0.0188		ANO4	1.05575	0.0101		OSBPL3	0.726549	0.0039
SLC37A1	0.684783	0.0327		ZNF517	1.08333	0.04465		PDZD2	1.04895	0.0063		ZNF367	0.72569	0.03265
FABP5	0.681137	0.00125		NDRG1	1.06736	5e-05		B3GALT4	1.04816	0.04195		RAD51C	0.724729	0.03205
IFI27	0.680338	0.00115		SLCO4A1	1.06487	0.0479		MRAS	1.04401	0.00795		MPZL2	0.720262	0.00405
CHN1	0.670258	0.00685		POLG2	1.06356	0.0239		SFRP1	1.04119	0.00615		TRIM25	0.719494	0.00145
CAMK4	0.664246	0.0396		CPNE8	1.06062	0.0005		DTNA	1.0411	0.00175		RAPGEF5	0.719375	0.0041
ANTXR1	0.659639	0.0042		ATL1	1.05998	0.03325		CYP1A1	1.03933	0.02035		TOR3A	0.708524	0.0351
ISOC2	0.654136	0.02065		DUSP10	1.05997	0.01605		PPM1H	1.03883	0.0154		CPNE8	0.704407	0.0154
TRIM16	0.65381	0.0096		MYOZ2	1.05118	0.02945		TCP11L2	1.04	5e-05		RNF144B	0.70413	0.002
MICAL3	0.652268	0.0034		ICAM3	1.05073	0.00765		APOL1	1.03572	0.00065		SYNGAP1	0.704095	0.04035
DBNDD2	0.650776	0.03855		PI4KAP2	1.04992	0.0298		ABCA7	1.03168	0.0083		STX11	0.703809	0.01175
C16orf45	0.649542	0.01955		PLCB1	1.04955	5e-05		FAS	1.02967	0.0258		C1orf115	0.701615	0.0046
KATNB1	0.647902	0.01565		LINC00341	1.04749	0.0003		TIRAP	1.02544	0.0433		C9orf21	0.70161	0.0215
IQCE	0.646953	0.03855		OAS1	1.04681	0.0034		ENPP4	1.02403	0.0267		TSC22D4	0.699605	0.0039
SLC2A13	0.643957	0.0464		IFIH1	1.04185	0.0147		SLC17A5	1.02	5e-05		C12orf65	0.698756	0.04495
SIPA1	0.638284	0.00115		MRAS	1.04116	0.01005		FADS2	1.01379	0.0106		ANKRD33B	0.695169	0.00695
ABCA1	0.632958	0.0087		PPP1R3C	1.03901	0.0273		B7H6	1.00978	0.0006		ABCA3	0.692773	0.00305
JUNB	0.632777	0.0064		RGS14	1.03755	0.04945		ETS2	1.01	5e-05		LDLRAP1	0.692015	0.0121
HOMER3	0.632266	0.00145		GPR137C	1.03737	0.0411		XIRP2	1.00523	0.02025		FLYWCH2	0.690246	0.0355
ARHGEF3	0.630347	0.00215		ZNF600	1.0357	0.0313		CMBL	1.00374	0.0003		PNMA2	0.683304	0.00435
ADAM19	0.629995	0.0035		NUAK2	1.02003	0.0236		ABAT	1.00326	0.00975		NCOA7	0.679295	0.0057
MFAP2	0.625917	0.01015		CCND2	1.01916	5e-05		P2RX4	1.00281	0.0005		GPRC5B	0.676142	0.0147
GGH	0.621513	0.00295		IL27RA	1.01798	0.0409		MYO5C	0.996727	0.02895		WSCD1	0.672737	0.00545
TRADD	0.620943	0.02435		SLC26A11	1.01756	0.00135		FAM107A	0.994	5e-05		RGS4	0.671271	0.0076
MDFIC	0.619576	0.035		C16orf45	1.01478	0.0001		EFCAB4A	0.993007	0.0471		PLEKHG1	0.670279	0.00395
NFKBIE	0.619404	0.0496		B3GALNT1	1.01263	0.03785		RARG	0.992363	0.0277		ATP6V0E2	0.666459	0.03595
SLC38A1	0.619353	0.0036		CXADR	1.01252	0.00445		MAP6D1	0.98859	0.04225		ANKS1A	0.664467	0.0058
FAT1	0.618066	0.01345		VIPR1	1.01082	0.0342		FLYWCH1	0.988145	0.0003		LDLR	0.66397	0.0034
ARRB1	0.617974	0.00155		APOD	1.00699	0.0476		C16orf45	0.983413	0.0003		STEAP1B	0.662998	0.01555
MOSPD1	0.617494	0.0181		PRIC285	1.00291	5e-05		CDCP1	0.983138	0.0445		C1orf35	0.662881	0.03615
PLAU	0.616053	0.00315		SH3TC2	0.99673	0.0034		CD47	0.983	5e-05		INPP1	0.661089	0.01085
CPNE8	0.615792	0.02905		SPIN2B	0.992391	0.0214		OCLN	0.982795	0.03435		MID1	0.65423	0.01275
SEMA3G	0.611578	0.0147		SMCR7	0.992042	0.02495		WFS1	0.982	5e-05		NDRG1	0.649382	0.00495
CLCN7	0.611306	0.0054		LYPD6	0.990756	0.02785		LINC00341	0.981065	0.00075		C2orf18	0.644947	0.0068
GLT25D1	0.611004	0.00145		NDRG4	0.986975	0.0001		ITGB8	0.981	5e-05		CDC42EP2	0.644352	0.01525
HSPA12B	0.610061	0.01025		SPECC1	0.985736	0.0005		SLC26A11	0.979085	0.0018		KCNJ2	0.641716	0.0264
MCCC2	0.606589	0.0193		ZFYVE28	0.984504	0.0268		TRIM2	0.976301	0.0001		C3orf58	0.637256	0.00665
POLM	0.604374	0.049		SCUBE1	0.982746	0.01925		TMEM140	0.971313	0.0192		TBC1D2	0.634176	0.03075
ADA	0.602823	0.01105		BRP44L	0.980995	0.0154		OSBP2	0.968413	0.0058		KLF2	0.632355	0.0106
TNFSF10	0.602614	0.0169		ProSAPiP1	0.980728	0.0089		OSMR	0.966938	0.00135		C7orf50	0.629984	0.04245
STK32B	0.602589	0.0182		C5orf4	0.979402	0.00085		GPR162	0.963181	0.03185		LYAR	0.626194	0.0324
RHBDF2	0.600064	0.01015		UAP1L1	0.976793	0.00025		C5orf4	0.961181	0.001		HSPA12B	0.624085	0.0187
SIRPB2	0.599	0.01545		PCDH7	0.974377	0.01195		RAB6B	0.960844	0.03325		HSPA4L	0.622639	0.0344
CYB5D2	0.598693	0.04335		AMDHD2	0.972506	0.0279		C8ORFK29	0.960429	0.0083		ARHGAP23	0.622123	0.00445
SLC2A6	0.594271	0.0343		KCNJ2	0.970881	0.00015		CDON	0.958167	0.0046		CNTNAP1	0.621869	0.0092
GRPEL2	0.592958	0.0051		FHL1	0.968927	5e-05		GPR116	0.956	5e-05		FRY	0.613877	0.02105
ZBTB9	0.590647	0.0428		OGFRL1	0.968223	5e-05		SULF2	0.956	5e-05		GLRX	0.613848	0.04255
UAP1L1	0.586861	0.01955		SHROOM1	0.968047	0.03195		RAPGEF5	0.955	5e-05		AGFG2	0.613687	0.0266
LRP3	0.585965	0.02455		PPARA	0.967218	0.00085		CTC1	0.954629	0.0002		PCYT2	0.611364	0.02825
GPR124	0.585461	0.00305		TRIM2	0.961695	0.0003		ARHGEF3	0.952	5e-05		PEMT	0.610837	0.04005
PKI55	0.58525	0.01815		HSPA1B	0.959444	0.0004		PLCD3	0.952	5e-05		CTC1	0.610623	0.03605
LSS	0.58483	0.00955		ALDH1A3	0.958894	0.00065		HSD3B7	0.951095	0.02155		NRN1	0.610357	0.04845
EFNB1	0.584651	0.0043		MYO5C	0.9561	0.0397		IRF7	0.943126	0.0052		TEAD4	0.609239	0.03335
PTPRM	0.584269	0.00205		SLC37A1	0.955554	0.0039		PPP2R5B	0.940291	0.00065		FAM171B	0.608516	0.0113
NOX4	0.583616	0.0481		KIAA1211	0.95429	0.0061		UCP2	0.939005	0.0016		SGMS2	0.604665	0.02955
WARS	0.581761	0.0028		PPAP2A	0.953875	0.01815		MYOZ2	0.93389	0.0423		CDC25B	0.603858	0.01725
CASK	0.578203	0.0058		OSGIN1	0.949338	0.0108		GDPD5	0.933889	0.0001		FAM63B	0.599914	0.0184
RAB3B	0.578064	0.00205		GPR162	0.943294	0.037		LSS	0.934	5e-05		ENDOD1	0.597134	0.0137
JUP	0.57478	0.00345		PLEKHG1	0.941022	5e-05		LGR4	0.927802	0.0006		FGF2	0.594106	0.04925
RNF19A	0.571319	0.0051		LONRF1	0.936701	0.00945		FAM189A2	0.925502	0.01885		RFK	0.591705	0.01285
NOSIP	0.567262	0.01095		TGFBR3	0.936235	0.0012		SHROOM3	0.921763	0.01245		ABLIM3	0.586287	0.011
TRIM2	0.564449	0.027		ORAI3	0.934672	0.0114		TLN2	0.919965	0.02935		CCND1	0.581747	0.0129
SCARB1	0.558537	0.0061		PPM1H	0.934568	0.0328		ACSF2	0.917952	0.0137		TACC2	0.574975	0.01685
CD109	0.547042	0.0041		QPCT	0.931253	0.0323		RAI2	0.915315	0.001		JAG1	0.566968	0.01305
SOX18	0.542071	0.0079		GAS2L3	0.930056	0.0002		LPXN	0.915169	0.00415		COLEC12	0.565428	0.0338
PLCD3	0.537505	0.00655		DTNA	0.928944	0.0048		UAP1L1	0.913331	0.0002		HPS3	0.565131	0.03145
CHST1	0.537319	0.01355		SLC30A4	0.925982	0.00345		PIDD	0.910008	0.04445		TSHZ1	0.562825	0.031
FAM155A	0.535654	0.04585		C21orf63	0.918325	0.0005		GRIN2D	0.906516	0.0208		KLF9	0.562105	0.02755
F2RL1	0.533872	0.01075		NFKB2	0.9166	0.00015		SH3TC2	0.900154	0.0051		SAMHD1	0.56113	0.03255
PGF	0.529061	0.0062		DBNDD2	0.912793	0.0076		OAF	0.899	5e-05		FLOT2	0.559469	0.0155
HSPA1A	0.528565	0.0251		TNFRSF10C	0.910924	0.0003		MLKL	0.897907	0.00045		EZR	0.557122	0.0122
PLEKHM1	0.523898	0.00875		ICAM1	0.907924	0.00105		KCNJ2	0.896658	0.0006		SLFN11	0.556416	0.0229
TRIM47	0.521893	0.01155		TRIM25	0.906657	5e-05		SORT1	0.895971	0.001		EEF2K	0.555615	0.02015
SYNE1	0.520784	0.0072		VAMP8	0.906164	0.01975		MORN4	0.894492	0.035		MEIS2	0.551384	0.03095
OAF	0.520716	0.01395		WFS1	0.901741	5e-05		C9orf21	0.893505	0.0011		STX4	0.551092	0.0427
LRRC37BP1	0.520286	0.0366		IGFBP5	0.900003	0.00335		C3orf58	0.892	5e-05		FAM126A	0.551065	0.0157
OGFRL1	0.514885	0.01305		ARHGAP39	0.897902	0.01225		TPD52	0.887584	0.03075		RAP1GDS1	0.549615	0.04125
DUSP16	0.513674	0.02745		SLC2A12	0.896193	0.0248		HSPA1A	0.886	5e-05		C1GALT1C1	0.548048	0.04465
GAS2L3	0.512514	0.02355		OSBPL10	0.896022	0.0001		ELOVL6	0.884968	0.0043		LAMA5	0.547931	0.0152
HDAC5	0.511338	0.01415		CXCR7	0.891259	0.0006		NDRG4	0.884916	0.0001		MALL	0.544611	0.02965
TBC1D24	0.504395	0.04185		CD47	0.890714	5e-05		BRP44L	0.884874	0.02095		PIK3R1	0.543998	0.02415
ZFPL1	0.502754	0.0254		SORT1	0.888048	0.0017		LRRC33	0.883727	0.0054		AIM1	0.541747	0.04375
NDRG4	0.500676	0.02365		RASIP1	0.885934	0.00015		OSBPL3	0.883	5e-05		STXBP1	0.540973	0.01715
TMEM132A	0.498606	0.0143		CDH13	0.885802	0.0004		SAMHD1	0.882147	0.0002		ZEB2	0.540734	0.02465
TIAF1	0.498598	0.0313		RIMS2	0.882068	0.0372		PRIC285	0.879847	0.00015		FBXL5	0.532913	0.0295
TP53I3	0.494019	0.0252		PGF	0.881574	0.0002		IRS2	0.878555	0.0017		LRRC8B	0.532849	0.0197
SERINC2	0.493693	0.01065		COL12A1	0.877989	5e-05		FBXL16	0.86829	0.0248		GM2A	0.52646	0.03505
WDR19	0.487503	0.0452		CC2D2A	0.877948	0.0311		PDE2A	0.865649	0.00025		ITGA6	0.526379	0.0224
CTSB	0.482886	0.0201		SYNE1	0.877357	5e-05		TRIM25	0.862	5e-05		TJP2	0.523897	0.02145
TRANK1	0.481115	0.049		DUSP14	0.876706	0.00045		CLEC1A	0.860097	0.0009		PRKCA	0.523779	0.01895
ZSWIM4	0.480309	0.0361		MAMLD1	0.874843	0.0006			0.859734	0.001		MEPCE	0.523466	0.0294
LAPTM5	0.477528	0.0101		CTC1	0.874153	0.0011		SLC38A1	0.857	5e-05		TAOK3	0.521035	0.0268
PGPEP1	0.477343	0.04585		TUBG2	0.871482	0.0104		SLC7A8	0.853656	0.0387		TMEM185B	0.52052	0.04595
BCL6B	0.475541	0.0102		RASSF2	0.866991	0.0004		SYNE1	0.852	5e-05		PMP22	0.518542	0.02315
STK10	0.471124	0.0275		AMN1	0.863567	0.01135		SORBS1	0.851485	0.0009		PRUNE2	0.510604	0.0405
PRRG1	0.470733	0.01285		IL6	0.86158	0.01715		SPIN2B	0.850219	0.0498		GPRC5A	0.509827	0.0351
CCDC85B	0.46856	0.01025		SQSTM1	0.860436	0.0007		ZNF467	0.849985	0.0216		MTSS1L	0.507647	0.04455
PTPRE	0.465018	0.0158		MFSD8	0.857557	0.0373		NTHL1	0.848115	0.0239		INPP5K	0.505453	0.04945
PREX1	0.46484	0.01275		RASSF7	0.856977	0.02		LDLR	0.848	5e-05		MTMR10	0.503057	0.0367
SLC39A6	0.464178	0.02685		RHBDF2	0.856949	0.00035		DACH1	0.844989	0.0014		DENND4C	0.499219	0.0272
TRNP1	0.463773	0.04385		RPP25	0.856578	0.0097		EFNB1	0.842	5e-05		PPP5C	0.49797	0.04265
SNX29	0.462945	0.0277		CHST2	0.851781	0.00065		CDH13	0.841435	0.0003		CCDC88C	0.487838	0.0331
NDRG1	0.462232	0.016		PLA2G4C	0.849741	0.00115		PBX1	0.839441	0.0017		MGAT5	0.477693	0.03205
PHLDA1	0.45551	0.01335		ARHGEF3	0.848115	0.0001		ABCB6	0.83936	0.0033		SNX18	0.473333	0.0498
MN1	0.453165	0.01465		SULF2	0.843866	0.00015		ABCA6	0.837732	0.0027		SLC16A1	0.465392	0.0442
DUSP3	0.452599	0.0159		ATP7B	0.843705	0.00765		GCNT1	0.837	5e-05		NOS3	0.454658	0.04165
ANKRD13B	0.452397	0.03155		DACH1	0.842979	0.0021		RASIP1	0.835	5e-05		USP53	0.440156	0.0485
GRN	0.451399	0.0177		OSMR	0.84091	0.00755		KIAA1407	0.834935	0.0404		LPHN2	0.438789	0.04705
EFNA1	0.451178	0.04465		OSBPL3	0.839396	0.0001		OGFRL1	0.83	5e-05		ANXA11	0.434308	0.0475
KIT	0.451143	0.0317		SLC17A5	0.839274	0.00055		ALDH4A1	0.828827	0.00215		ACSL4	-0.44037	0.04345
CASP7	0.443808	0.0214		C1orf115	0.838975	0.0001		FAM212B	0.828271	0.00735		SH3BP4	-0.44465	0.04345
NAV2	0.439205	0.02965		ARHGAP26	0.837532	0.00195		ARHGAP26	0.827609	0.00135		FAM91A1	-0.44836	0.04645
CD2BP2	0.434444	0.0404		SLC7A7	0.83703	0.0025		OSBPL10	0.827	5e-05		PNMA1	-0.45436	0.0479
HLA-A	0.433634	0.03475		KCTD13	0.834601	0.01155		ZNF764	0.823134	0.0317		PLEKHG2	-0.45573	0.04445
PLCB1	0.430138	0.03525		CA5B	0.834138	0.0281		PMP22	0.823	5e-05		MECOM	-0.45994	0.04225
ITPR3	0.429999	0.02175		PLCD3	0.832639	0.0001		GPD1L	0.821392	0.00115		ST6GAL1	-0.46228	0.04795
ITPKB	0.429785	0.0275		LDLRAP1	0.830564	0.00085		TNFAIP2	0.819126	0.01815		STK17A	-0.46302	0.04885
PLEKHG1	0.426828	0.03685		LOC100129550	0.824836	0.01085		GRK5	0.819	5e-05		PLEKHA1	-0.46315	0.04785
PDGFB	0.42677	0.0263		GTF2H2B	0.822952	0.04655		SCRN1	0.816538	0.0019		CDC42EP1	-0.46376	0.03185
GRK5	0.425545	0.03835		KLF6	0.820617	0.0001		FHL1	0.814918	0.0011		SHROOM2	-0.47006	0.04385
PAN2	0.424467	0.04605		PAR5	0.81314	0.046		STEAP2	0.812679	0.0267		LDB1	-0.47212	0.04475
CES2	0.421713	0.0478		KAT2B	0.803868	0.00315		SFR1	0.8095	0.0183		RARA	-0.47377	0.0446
XPR1	0.417107	0.02605		OPTN	0.803201	5e-05		ZCCHC2	0.806	5e-05		TMEM57	-0.47514	0.0467
ABI3	0.41662	0.04165		LRRC45	0.795455	0.00975		SPECC1	0.806159	0.0029		MT2A	-0.47648	0.03185
NEDD9	0.414637	0.03915		EPOR	0.79509	0.0018		WDR81	0.805991	0.00265		ZNF146	-0.47747	0.03315
FGFR1	0.413704	0.0246		ZNF524	0.794524	0.04275		C1orf115	0.805	5e-05		NPAS2	-0.47953	0.03315
CDH11	0.410373	0.03745		TNFAIP2	0.792284	0.02375		JAG1	0.805	5e-05		IFFO2	-0.48196	0.0402
TNFRSF21	0.409681	0.0331		ANKS1A	0.790965	0.0002		GAS2L3	0.804401	0.0003		PNP	-0.48286	0.03485
KIAA0141	0.408494	0.0474		SAMHD1	0.786563	0.0009		MTHFR	0.802775	0.00865		TRIO	-0.48299	0.02835
PLBD2	0.406241	0.0283		C17orf58	0.783027	0.01605		ABHD11	0.799054	0.0082		EHD4	-0.48735	0.0296
NT5E	0.405678	0.0323		N4BP3	0.782704	0.00115		SLC37A1	0.799005	0.0086		PODXL	-0.48806	0.03665
UACA	0.403437	0.035		SLC25A4	0.781843	0.01305		NLGN4Y	0.798156	0.02605		KLHL24	-0.49073	0.0324
RASIP1	0.403265	0.04255		SORBS1	0.781438	0.0052		KIAA1211	0.798012	0.01565		EIF2C2	-0.4919	0.04155
SOX17	0.400179	0.03715		ATF3	0.781397	0.02485		ENO2	0.797327	0.00095		MEX3D	-0.49208	0.0484
KIAA1522	0.397549	0.04025		CDC42EP2	0.780967	0.00055		C17orf48	0.793135	0.0423		ZBED4	-0.4976	0.0396
LAP3	0.396711	0.0476		NTHL1	0.779167	0.0427		RIMS2	0.791897	0.04475		ARF4	-0.49881	0.02255
FASN	0.392073	0.0303		ACTA2	0.778223	0.04735		GPC1	0.790743	0.00095		WWTR1	-0.50137	0.0288
FMNL3	0.392061	0.0357		KHDRBS3	0.777263	0.0011		FES	0.789537	0.0026		FAR2	-0.50152	0.04645
TIE1	0.391213	0.0365		UBE2L6	0.774895	0.0138		SLC16A7	0.789249	0.0446		TPM1	-0.50277	0.0281
SGK223	0.3906	0.0485		TOR3A	0.773672	0.00755		TNFAIP3	0.789242	0.00995		F2R	-0.5029	0.02695
PPP1R16B	0.390271	0.0375		BST1	0.772211	0.0073		RSAD1	0.786418	0.01135		PIP5K1C	-0.50585	0.0242
ETS1	0.387339	0.03825		MFSD6	0.771521	0.0253		C21orf63	0.785462	0.00145		FAM89B	-0.50641	0.0426
MERTK	0.386724	0.0471		ENO2	0.770193	0.00195		KDR	0.784418	0.0001		FHOD1	-0.50654	0.0278
PHLDB2	0.379306	0.0398		IRF7	0.768089	0.024		RFK	0.784366	0.00015		ATP13A3	-0.5066	0.03355
VAT1	0.378383	0.0458		FN3K	0.767457	0.0088		SLC2A3	0.784032	0.0048		MAST4	-0.50677	0.02075
KIAA1462	0.373476	0.04075		SCN3B	0.765423	0.02785		SH3BP5	0.78	5e-05		HSPB1	-0.50994	0.0262
CIC	0.37199	0.0444		RHBDF1	0.763322	0.00075		PGPEP1	0.775362	0.0009		TMCC1	-0.51148	0.03815
UGP2	-0.377377	0.0453		APOL6	0.759106	0.0361		MAMLD1	0.775352	0.0013		TGFB2	-0.51176	0.0342
NFIA	-0.377937	0.0475		HDAC11	0.756693	0.02405		PARP9	0.773915	0.0392		MEF2D	-0.51263	0.0199
ARHGAP24	-0.388462	0.0387		GGH	0.756345	0.00045		N4BP3	0.773304	0.00115		ANO6	-0.51445	0.01985
PPIG	-0.400184	0.0393		PRUNE2	0.75426	0.0003		DTX3L	0.772939	0.00185		TANC2	-0.51561	0.0373
HIST2H2BE	-0.402178	0.0351		PDP1	0.753675	5e-05		WSCD1	0.771972	0.0001		SRPX2	-0.5193	0.03115
PLXNA4	-0.40314	0.0486		SLC38A1	0.753492	0.0004		ITGB4	0.771475	0.00035		LRRC8A	-0.52251	0.0176
NEXN	-0.405471	0.0414		TMOD2	0.752844	0.0274		LRRC8B	0.769449	0.0001		C5orf43	-0.523	0.0469
CENPF	-0.405651	0.0368		ABCA3	0.751948	0.0002		TMEM171	0.7684	0.02865		DGKH	-0.52484	0.04275
NAMPT	-0.406924	0.0282		PRKAB1	0.750363	0.00615		TRIB3	0.768064	0.00425		SOX17	-0.5269	0.0233
PRKAR2B	-0.407443	0.03715		PDE2A	0.745837	0.001		KIAA0182	0.766753	0.00425		MGAT4A	-0.53081	0.0273
ETFA	-0.407956	0.04755		LPCAT4	0.743609	0.0045		RHBDF2	0.765765	0.00105		MYO10	-0.53233	0.0161
HIST1H2BK	-0.408342	0.03115		HSPA1A	0.742778	0.0014		ABCA3	0.765	5e-05		ZNF827	-0.53504	0.0463
ABI3BP	-0.419756	0.0267		C3orf58	0.742253	0.00055		CUTA	0.764731	0.0051		GLT25D1	-0.53865	0.0223
GPATCH4	-0.425006	0.03835		ETS2	0.7411	0.00035		AGAP1	0.762628	0.01165		NF2	-0.54483	0.02245
BUB1	-0.432466	0.0474		ABHD11	0.740383	0.0178		RIN1	0.761225	0.0041		MLLT1	-0.54506	0.0161
GPRC5A	-0.433363	0.03295		GCNT1	0.740169	0.0003		KIAA1919	0.757631	0.03755		BCL2L13	-0.54601	0.0237
ATP13A3	-0.437213	0.023		UNC5B	0.739703	0.03035		MPZL2	0.756205	0.00035		SLC29A1	-0.54872	0.0138
NCOA7	-0.439171	0.02755		TMEM63B	0.73791	0.00025		AMACR	0.754021	0.01325		ITGAV	-0.54901	0.0221
FOSL1	-0.441098	0.0198		MCOLN1	0.737631	0.01485		SYT1	0.753887	0.0067		SLC7A6	-0.55089	0.0472
PRC1	-0.449064	0.0405		TACC2	0.73641	0.00025		LDLRAP1	0.750985	0.0015		NNMT	-0.55242	0.02335
HIST1H2AM	-0.452195	0.02685		BCORL1	0.729546	0.00105		TACC2	0.749784	0.0003		MEX3C	-0.55464	0.01735
CIT	-0.454648	0.03105		APOL1	0.728247	0.0147		ZFHX4	0.749365	0.0044		HDGFRP3	-0.55623	0.01185
HIST1H2BM	-0.459997	0.04785		CDON	0.727842	0.039		NES	0.748887	0.00025		PELI1	-0.55705	0.02385
LMNB1	-0.46154	0.0314		FOXRED2	0.723637	0.00645		PLCG2	0.747532	0.0058		C11orf95	-0.55883	0.0376
UAP1	-0.462215	0.01705		SH3BP5	0.723528	0.0003		ANKS1A	0.746757	0.0002		ARIH2	-0.5602	0.02785
MGLL	-0.46651	0.0172		THBS3	0.720204	0.02425		FDXR	0.744449	0.00365		ENG	-0.56078	0.02765
CENPE	-0.466565	0.0217		PTPRJ	0.71984	0.0036		ZNF346	0.741583	0.0094		BIRC2	-0.5637	0.022
UHRF1	-0.467576	0.03165		ALDH3A2	0.719304	0.00835		CASKIN2	0.739428	0.00525		PTPRB	-0.56399	0.01255
NUP54	-0.468036	0.0447		CNKSR3	0.719236	0.01015		PPARA	0.738962	0.00975		CDYL2	-0.5643	0.02875
PTGER4	-0.471051	0.0327		APOL2	0.718553	0.0009		ATP7B	0.738208	0.0167		BRAF	-0.5645	0.04075
HMGB2	-0.474339	0.02305		RFK	0.7176	0.0005		KLF2	0.736957	0.00045		LIMK1	-0.56807	0.016
CASC5	-0.474991	0.0197		RNF19A	0.717464	0.0008		MRI1	0.736594	0.02095		PLXNA2	-0.56924	0.0107
SMC4	-0.475337	0.02		CCDC102A	0.715104	0.0355		MOSPD1	0.735191	0.0035		PDE4B	-0.57265	0.01775
ZNF335	-0.480817	0.04665		ATP1B1	0.714785	0.01685		ZNF205	0.734882	0.00515		HYAL2	-0.5732	0.01
TEX10	-0.48258	0.04435		DUSP3	0.713205	0.00025		DUSP3	0.734778	0.0001		KHDRBS3	-0.57412	0.03565
CCNB1	-0.485352	0.0233		GDF15	0.713199	0.00035		RDH10	0.734141	0.0252		ARL5A	-0.57772	0.0137
KIF23	-0.491981	0.0264		NR5A2	0.712082	0.00325		TLCD2	0.733846	0.0392		OSGIN2	-0.57793	0.0397
CLSPN	-0.492687	0.03185		WARS	0.711781	0.00025		AIF1L	0.731837	0.0044		SLC4A7	-0.57944	0.01925
PAK6	-0.492744	0.03575		SLC1A1	0.71021	0.005		PTPRJ	0.730233	0.0052		ARID2	-0.58232	0.01105
SNCA	-0.494842	0.01255		PAQR4	0.710183	0.0133		APOL2	0.72927	0.0003		ZNF195	-0.58675	0.0471
RRM2	-0.502871	0.0132		TFPI2	0.709344	0.0014		DCHS1	0.728676	0.00275		PREB	-0.58928	0.0492
SNRPA1	-0.506119	0.04315		JAG1	0.707859	0.00065		MTSS1L	0.728088	0.00085		GMIP	-0.59081	0.0426
ASPM	-0.508562	0.01225		DOPEY2	0.706387	0.00265		ENDOD1	0.727299	0.00045		FABP5	-0.5921	0.0203
MKI67	-0.511451	0.012		B3GNT1	0.703615	0.00495		LPHN2	0.727	5e-05		GBGT1	-0.59241	0.04505
MCM5	-0.513507	0.01785		SCRN1	0.700213	0.0087		MYRIP	0.726738	0.00265		C17orf70	-0.59511	0.0241
TOP2A	-0.51463	0.0106		C12orf35	0.699916	0.00025		SLC4A11	0.724947	0.03745		DAB2IP	-0.5977	0.01545
EPS8	-0.515668	0.018		KCTD12	0.69778	0.00085		FAM63B	0.719852	0.0009		E2F4	-0.60467	0.019
MCM4	-0.51647	0.0103		TNFRSF14	0.697762	0.0357		KLHDC8B	0.717104	0.01135		PANX1	-0.60689	0.04745
NECAP1	-0.519751	0.0368		MOSPD1	0.697555	0.00885		CA5B	0.716802	0.04075		UBE2J2	-0.61026	0.04285
CDC20	-0.522078	0.01915		LRFN4	0.696071	0.0273		DPP4	0.715009	0.047		ODF2L	-0.61056	0.0228
NCAPG2	-0.52301	0.02575		CORO1B	0.69591	0.0003		COL12A1	0.714225	0.0014		NR3C1	-0.61077	0.0193
KIF14	-0.523035	0.03545		IRF1	0.69591	0.012		MAN1A1	0.714042	0.00535		NRIP1	-0.61247	0.008
CDCA4	-0.524354	0.0323		MAN1A1	0.693314	0.00915		NALCN	0.71193	0.03865		HHIP	-0.61988	0.00945
NUSAP1	-0.524692	0.01145		TMEM173	0.69308	0.00045		HSPA1B	0.709871	0.00435		CBFB	-0.62201	0.01335
HIST2H2BF	-0.526634	0.0231		GTPBP8	0.692639	0.0258		SPATA20	0.708846	0.00165		COL1A2	-0.62418	0.0396
MCM2	-0.527533	0.0239		GRK5	0.692194	0.001		PLEKHM1	0.708665	0.00035		CBLB	-0.62474	0.01335
SPRED1	-0.528152	0.01905		MDFIC	0.689952	0.02185		CDC42EP2	0.708073	0.00165		GULP1	-0.63216	0.01695
CCNB2	-0.528898	0.02855		GDPD5	0.689693	0.00475		TACSTD2	0.707522	0.0008		ABL1	-0.63412	0.0059
MYBL2	-0.529116	0.01215		ADCY9	0.689171	0.00285		KIAA1522	0.707266	0.0003		ZNF260	-0.63587	0.00895
TPX2	-0.52917	0.00635		PDCD2L	0.687985	0.0437		GRB14	0.703126	0.02595		KRT80	-0.63639	0.02575
KIF20B	-0.532161	0.01045		ABCB6	0.686398	0.0175		IRF1	0.700954	0.00755		TRPS1	-0.64472	0.04405
DLGAP5	-0.532623	0.0134		NDST1	0.685496	0.0007		CNKSR3	0.700943	0.009		MAML2	-0.64524	0.0046
ERRFI1	-0.53264	0.00975		PEX16	0.683749	0.0458		TRIM35	0.699486	0.00665		ERF	-0.64784	0.00695
CCBE1	-0.535398	0.0105		IFI27	0.68373	0.0016		LPCAT4	0.69946	0.0053		VCAN	-0.64787	0.03705
SULT1B1	-0.535732	0.0076		C9orf21	0.683523	0.01325		CCDC69	0.699113	0.00135		PLXNA4	-0.64873	0.011
KNTC1	-0.536471	0.02425		PLEKHM1	0.682961	0.0011		PCYT2	0.698787	0.0027		ZNF792	-0.65004	0.0219
CEP55	-0.536814	0.00965		CXorf23	0.681522	0.0251		TMEM159	0.698041	0.01855		ANKRD50	-0.65166	0.0047
E2F8	-0.538389	0.02635		GRB14	0.681017	0.0382		ZNF641	0.694821	0.03785		LOC100190986	-0.65324	0.03855
ATAD2	-0.540376	0.0151		TMEM159	0.680963	0.0266		FZD5	0.69479	0.0365		RUNX1	-0.65508	0.0137
HIST1H2AL	-0.54873	0.02045		KDR	0.678051	0.0016		KCTD12	0.694271	0.0007		RRBP1	-0.65662	0.0046
HIST1H2AJ	-0.548909	0.03325		TRIB3	0.677038	0.01395		FCHSD1	0.693687	0.0137		RNF44	-0.65724	0.0058
FAM54B	-0.55388	0.04055		TRIM21	0.67489	0.01125		TBC1D2	0.693396	0.00425		MAFK	-0.65788	0.0459
MED8	-0.555227	0.0302		RAB3B	0.672964	0.00175		NR3C2	0.691172	0.0017		SIX4	-0.65832	0.0401
IRAK3	-0.557588	0.0329		ING5	0.672053	0.04935		IFI6	0.690529	0.03085		TES	-0.66073	0.01035
ANLN	-0.558462	0.004		C5orf30	0.671916	0.0248		CHST2	0.68912	0.00405		ADA	-0.6647	0.02055
HIST2H2BA	-0.560025	0.04285		KLF2	0.6711	0.00145		ZNF133	0.68866	0.03735		PDGFA	-0.66885	0.0082
STIL	-0.563953	0.01885		B7H6	0.670494	0.0191		MDFIC	0.688579	0.01825		PLK3	-0.66941	0.01025
SNRPB	-0.566498	0.01625		APLN	0.670324	0.00095		PRUNE2	0.687396	0.0015		LYPD1	-0.67251	0.0091
KIF2C	-0.567502	0.0496		NIPAL3	0.670177	0.00385		CCND3	0.68646	0.00085		TEAD2	-0.67282	0.0056
ARHGAP11A	-0.569669	0.01925		MYRIP	0.670172	0.00775		BCORL1	0.68615	0.00165		GPR161	-0.6755	0.02345
BIRC5	-0.570484	0.01585		ALDH4A1	0.6688	0.02175		ANKRD33B	0.686033	0.0015		USP46	-0.67729	0.02035
FBXO42	-0.572563	0.03845		LPHN2	0.66678	0.00025		C17orf58	0.684163	0.032		FMNL3	-0.6779	0.00365
GIMAP8	-0.57458	0.00435		ITGA6	0.666529	0.0016		TNFRSF14	0.682829	0.0316		ZNF286A	-0.67896	0.0237
KIF4A	-0.577619	0.0136		NES	0.665275	0.00195		SYNGAP1	0.682069	0.0161		CTNNB1	-0.68315	0.00235
MELK	-0.581082	0.0128		CITED2	0.664617	0.0009		LOC100294145	0.681092	0.011		KHNYN	-0.68702	0.0131
POLA1	-0.581135	0.03345		PLA2G15	0.663971	0.0022		WARS	0.680642	0.0003		KLHL6	-0.68913	0.018
CKS2	-0.583609	0.0131		CDC25B	0.662816	0.002		LETMD1	0.675571	0.04535		HRH1	-0.69128	0.00855
KIF15	-0.587587	0.03185		THSD7A	0.660368	0.0033		CD109	0.675389	0.00065		ITSN2	-0.69329	0.0036
HIST1H1B	-0.597653	0.00385		FAM213B	0.658385	0.0047		TEAD4	0.673077	0.00445		SOBP	-0.69349	0.01335
TTK	-0.602782	0.03025		FLYWCH1	0.658363	0.01095		TMEM170B	0.672594	0.04815		ARHGAP32	-0.69696	0.0076
IQGAP3	-0.60439	0.0059		FAM63B	0.65412	0.0034		PLA2R1	0.668833	0.01805		WEE1	-0.69791	0.0341
C9orf140	-0.60503	0.0281		TRAF5	0.65359	0.0412		NDST1	0.668741	0.00075		MTHFD1L	-0.69843	0.0118
C1orf96	-0.614673	0.04165		SEC11C	0.653395	0.04085		TNFSF13	0.668087	0.0077		ZFHX3	-0.70171	0.00215
KIF11	-0.615743	0.005		PMP22	0.652094	0.0012		STEAP1B	0.667666	0.0032		RAI14	-0.70233	0.00155
PTX3	-0.616122	0.0166		FAM126A	0.650117	0.0008		SERPINB1	0.665287	0.01425		CTGF	-0.70471	0.00425
CAPG	-0.616712	0.03275		OAF	0.647548	0.00185		TNFRSF10C	0.664471	0.00785		PPP1R13L	-0.70559	0.01235
SPAG5	-0.618927	0.00825		WDR19	0.644255	0.00885		CDC25B	0.662638	0.0015		UHRF1BP1L	-0.70654	0.02905
TTC8	-0.625793	0.0466		SDC4	0.643996	0.0061		FKBP1B	0.661303	0.03785		YIPF5	-0.70753	0.00265
CKAP2L	-0.638467	0.0131		SAT1	0.643657	0.0108		ITPKB	0.660855	0.00085		ALDH1A1	-0.70788	0.0045
TRDMT1	-0.638808	0.04305		EZR	0.641529	0.0005		SLC30A4	0.659307	0.03345		CRY1	-0.70902	0.02645
CXorf56	-0.64172	0.03085		NLGN4Y	0.641185	0.04295		TOR3A	0.658097	0.01815		TNFAIP8L3	-0.71156	0.0055
AURKA	-0.643832	0.01035		UNC93B1	0.639812	0.048		FLOT2	0.657462	0.0005		CRY2	-0.71555	0.04085
SPOCD1	-0.644256	0.00285		CASK	0.638845	0.004		PHYH	0.657456	0.02405		HIVEP2	-0.7183	0.0133
BRCA2	-0.645686	0.0093		CD109	0.63882	0.00155		VWA5A	0.656232	0.0263		ZNF175	-0.7187	0.00575
HAUS5	-0.649412	0.04335		FAM107A	0.638297	0.0061		THSD7A	0.655911	0.0033		ZNF697	-0.72536	0.01325
RASA2	-0.649883	0.03235		TCEA2	0.635298	0.0129		LRFN4	0.654862	0.0313		TSPAN6	-0.72919	0.01025
SLC1A1	-0.652284	0.02405		FLOT2	0.635089	0.0015		ARHGAP23	0.654617	0.0002		CDK14	-0.73071	0.0071
ASF1B	-0.654992	0.04685		MEIS2	0.634704	0.0047		FOXRED2	0.653562	0.01135		DSE	-0.73197	0.01705
SLC41A2	-0.656736	0.04335		RFNG	0.634096	0.0374		CXCR7	0.653224	0.00795		GRPEL2	-0.73255	0.0055
TSPAN12	-0.660056	0.0334		TYRO3	0.633498	0.02655		FIG4	0.6529	0.00445		UPP1	-0.73752	0.04205
KLF9	-0.661204	0.0028		EFNB1	0.63338	0.0022		ATP1B1	0.651189	0.0272		CHST1	-0.74054	0.011
PBK	-0.669062	0.0368		RIN1	0.632275	0.0209		NFKB2	0.647915	0.0068		LOC146880	-0.74142	0.0375
MGP	-0.669531	0.0014		ZFHX4	0.631571	0.02355		NPC1	0.647887	0.00525		MIPOL1	-0.74546	0.0119
HMMR	-0.676123	0.00375		FAM212B	0.631295	0.0403		CASP10	0.647441	0.02685		PDGFC	-0.74628	0.022
KRT7	-0.686151	0.0032		SLC2A13	0.631138	0.04875		DUSP14	0.647343	0.00695		RIMKLB	-0.74926	0.0181
C1orf110	-0.6962	0.015		PCYT2	0.627764	0.00825		MINPP1	0.647305	0.0111		PHLDB1	-0.75041	0.00105
TNFRSF1B	-0.697972	0.0107		TMEM51	0.627121	0.02475		SEMA6B	0.646508	0.00065		PPP1R3B	-0.75809	0.00035
HMGA2	-0.701908	0.00085		MLKL	0.624404	0.02015		IFI27	0.64582	0.00255		ITGA5	-0.75931	0.0039
ADAMTS1	-0.703238	0.00505		NEU1	0.624367	0.00305		TRIM16	0.644151	0.00795		C1QTNF5	-0.76157	0.0071
ART4	-0.703659	0.01		POLR3G	0.624363	0.01865		CASP7	0.64372	0.001		JHDM1D	-0.76378	0.00945
NDC80	-0.703996	0.01215		CUTA	0.624202	0.02685		MEIS2	0.643437	0.00215		TCF4	-0.7655	0.00075
HIST1H3D	-0.706663	0.0364		CDC42EP4	0.62261	0.01465		RHBDF1	0.643384	0.00265		GRASP	-0.76657	0.007
C9orf47	-0.715574	0.0026		ARHGAP27	0.622544	0.02465		ISG15	0.642065	0.0473		NARS2	-0.76944	0.04595
SBDSP1	-0.717166	0.0394		ABCA6	0.621782	0.03385		PPAP2B	0.641129	0.0077		FAM214B	-0.77103	0.0016
MAP3K14	-0.718298	0.0474		ZNF346	0.620334	0.0344		OAS3	0.639201	0.02435		DIEXF	-0.77149	0.0029
SHISA3	-0.719295	0.028		LYN	0.620244	0.00365		FAM108C1	0.638293	0.02275		TULP4	-0.77582	0.0013
PLK1	-0.720642	0.00175		PLAGL1	0.62014	0.0063		GAB3	0.637219	0.0308		HES2	-0.7776	0.00655
HIST1H2BN	-0.728371	0.02635		WDR81	0.619969	0.01955		SDC4	0.636596	0.00565		FLT4	-0.77922	0.01405
CDC45	-0.731393	0.0237		PLIN2	0.617476	0.01385		TMEM63B	0.636472	0.00175		HIC1	-0.78133	0.0047
NEGR1	-0.738482	0.00035		PPP1R15A	0.617267	0.0016		LOC730101	0.633903	0.006		ATP13A2	-0.78315	0.0013
POLA2	-0.738601	0.0097		TRMT2B	0.616971	0.01745		FAM126A	0.633902	0.001		KCNQ1OT1	-0.78877	0.01435
HIST1H2AI	-0.74817	0.0117		ZNF337	0.613235	0.04935		ZNF473	0.633668	0.04135		RTKN	-0.78894	0.03495
NUDT16	-0.748487	0.0125		DOCK5	0.613044	0.0025		PHLDB2	0.630906	0.00075		PGM2L1	-0.79006	0.00055
ZNF441	-0.751321	0.03715		KITLG	0.611269	0.0029		PDP1	0.630685	0.00065		FHL3	-0.79202	0.00195
APOBEC3A	-0.753174	0.039		DCHS1	0.610897	0.01105		B3GNT1	0.628728	0.00945		SH3GL1	-0.79414	0.0003
LYAR	-0.755735	0.00225		ZCCHC2	0.610621	0.00195		GLRX	0.624749	0.016		ABCG1	-0.79728	0.01545
CDKN3	-0.757823	0.0087		DTX3L	0.6104	0.01765		LMO7	0.624169	0.014		MFAP2	-0.80146	0.0053
TACC3	-0.758939	0.001		FAM108C1	0.609448	0.03335		PLIN2	0.62411	0.0108		BMPR2	-0.80403	0.00025
HIST1H2BO	-0.778377	0.03685		C7orf41	0.607387	0.02255		PRTG	0.623909	0.0286		TBC1D16	-0.80623	0.0019
NUF2	-0.780857	0.00825		MICAL3	0.606868	0.00865		ALDH1A2	0.623054	0.01935		MGP	-0.80794	0.0031
GTSE1	-0.781561	0.00425		TUBB2A	0.606442	0.0077		CLCN5	0.621138	0.0079		ZSWIM4	-0.80947	0.005
HIST1H2AB	-0.781755	0.0124		FDXR	0.606274	0.0253		TSPAN5	0.620183	0.00145		KIT	-0.8138	0.00205
HIST1H2BJ	-0.802185	0.0058		DNAJC1	0.605865	0.0045		DGKA	0.619321	0.0015		NR2F6	-0.81625	0.0048
MLF1IP	-0.803293	0.00625		ITPKB	0.605624	0.00305		NR2C1	0.617278	0.0278		RNF121	-0.82188	0.0086
SEMA3A	-0.815364	5e-05		INS	0.605342	0.0106		CNTNAP1	0.61334	0.0019		MERTK	-0.82335	0.0006
HIST1H3G	-0.816778	0.01665		LRFN3	0.604873	0.01405		MMP15	0.612937	0.0153		RCC2	-0.82415	0.00015
KLHL3	-0.8168	0.0147		AGFG2	0.602725	0.00955		CCND1	0.612445	0.00375		PTPRK	-0.82452	0.0006
GOLGA8A	-0.820468	0.033		LRP11	0.601703	0.01575		TOB1	0.608227	0.0034		SEMA3G	-0.82622	0.0053
PER3	-0.826597	0.01565		PDLIM1	0.600869	0.00255		CASK	0.608123	0.0031		HIVEP1	-0.82734	0.0002
CENPL	-0.829708	0.0312		KIAA1841	0.60079	0.02905		SNCG	0.603394	0.0244		BCL9	-0.82807	0.00295
FAM111B	-0.830551	0.0023		ITGB4	0.600242	0.0054		ABCC10	0.603051	0.014		ARAP3	-0.82998	0.0002
C9orf80	-0.839009	0.04015		NDUFA2	0.599725	0.042		ITGA6	0.601215	0.00225		DUSP23	-0.83768	0.0116
KIAA0101	-0.854531	0.0096		TBC1D24	0.598414	0.0173		ACADSB	0.600786	0.01315		LMCD1	-0.84021	0.046
LOC152217	-0.859871	0.0204		ENDOD1	0.598311	0.0037		ABLIM3	0.600764	0.00275		PDGFB	-0.84194	0.00035
SATB1	-0.874028	0.0284		FES	0.594711	0.0309		TFPI2	0.60044	0.0043		CHRNA1	-0.84239	0.0349
LOC389906	-0.879047	0.04275		LGR4	0.594021	0.0305		KLF6	0.600274	0.0019		JUNB	-0.84645	0.0043
MAP3K6	-0.879897	0.0092		PPP2R5B	0.594015	0.03065		TAP2	0.599907	0.03585		RAPGEF4	-0.84839	0.0222
ZNF567	-0.898229	0.02995		FDX1L	0.592374	0.0476		MSRA	0.599332	0.02365		SMURF2	-0.84904	0.0001
ZNF395	-0.900303	0.01725		ACP2	0.591448	0.01875		NEU1	0.597688	0.00305		ACE	-0.85737	0.04105
TMEM234	-0.922838	0.0483		DBNDD1	0.59118	0.00495		TMEM173	0.596261	0.00295		FBLN5	-0.85887	0.0107
C13orf27	-0.946309	0.032		DYNC2H1	0.590908	0.04675		PARP14	0.593445	0.0019		C5orf13	-0.85989	0.00495
GSTM4	-0.955405	0.02295		CASP7	0.590166	0.00485		MICAL3	0.591605	0.01975		NHSL1	-0.86087	0.0001
FGF2	-0.964956	0.0004		CARD16	0.588252	0.03235		EZR	0.591234	0.0016		RCL1	-0.86183	0.0317
TMTC1	-0.969928	0.0216		CD55	0.588219	0.00355		VASH1	0.589346	0.0076		TGFB1	-0.86969	5e-05
COL3A1	-1.00058	0.02055		NPC1	0.58606	0.0138		CDC42EP4	0.588822	0.01505		UCK2	-0.87066	0.0007
NEFH	-1.03076	0.00805		PGPEP1	0.585852	0.01475		ITGA3	0.587803	0.00115		IRF6	-0.87413	0.00235
ZNF593	-1.03557	0.0226		STEAP1B	0.585737	0.01225		ICAM1	0.586693	0.0247		PLEKHO1	-0.87594	0.00045
NEBL	-1.04495	0.00985		KLHDC8B	0.58453	0.04855		TMEM200A	0.586656	0.04325		RAPGEF3	-0.89247	0.01545
RPS6KA5	-1.04569	0.0031		TIAF1	0.582905	0.0144		HDHD1	0.5859	0.02355		GPR4	-0.89968	0.0026
CCL14	-1.07225	0.0064		EXTL3	0.582117	0.01135		CLCN7	0.583641	0.00815		MAP1S	-0.90504	0.0001
LOC100506054	-1.1109	0.02405		HECTD3	0.582028	0.0035		POLM	0.582824	0.04955		CERK	-0.9062	5e-05
C8orf48	-1.14	0.02545		CNNM3	0.579216	0.0269		KITLG	0.582419	0.0033		PCDH1	-0.91029	0.0003
CENPW	-1.14022	0.0069		LGALS3	0.576427	0.0157		SCARF1	0.582158	0.004		KRT7	-0.92372	0.0007
EGR1	-1.14332	0.0047		LDLR	0.57576	0.003		OPTN	0.582021	0.001		LPCAT2	-0.92489	5e-05
C7orf13	-1.15907	0.04345		FRY	0.575038	0.01065		TMEM150A	0.581978	0.0415		BTBD19	-0.92508	0.0242
RGS4	-1.17207	5e-05		DYNLRB1	0.573752	0.00385		HMOX1	0.581466	0.0046		EDN1	-0.9329	5e-05
ADRB2	-1.17771	0.04445		TACSTD2	0.573194	0.0053		ADAMTS18	0.580552	0.01955		PTPRE	-0.93493	5e-05
SULT1E1	-1.17895	0.0001		LRSAM1	0.572346	0.01875		ARHGAP27	0.580293	0.0306		RAMP2	-0.94651	0.04505
LOC730102	-1.19738	0.01725		CMTM7	0.572252	0.0188		CLN3	0.578549	0.0286		CHST11	-0.94688	0.0003
AIG1	-1.21694	0.0239		PLAU	0.572158	0.00965		GSDMD	0.576346	0.02015		PTGS2	-0.94921	0.00025
MT1X	-1.23154	0.0366		SGK196	0.570774	0.0418		CORO1B	0.576008	0.00255		NYNRIN	-0.94988	5e-05
ZNF132	-1.26316	0.00905		FCHSD1	0.570479	0.04875		SMAD1	0.573828	0.00625		PDLIM7	-0.95122	5e-05
DIO2	-1.27953	0.0003		WDR54	0.569229	0.0294		RASSF2	0.573128	0.00965		FSTL3	-0.96022	0.0016
ZNF300	-1.29264	0.0104		PBX1	0.568885	0.0374			0.573007	0.02075		CCDC99	-0.96238	0.0021
SEMA3C	-1.30018	0.0005		CCDC115	0.568033	0.02995		INPP1	0.570147	0.00885		FAM102A	-0.96469	0.002
ABCC9	-1.31747	0.0026		PDK2	0.565679	0.03945		SQSTM1	0.567844	0.02225		MDFI	-0.96573	0.0079
SPC25	-1.36203	0.0078		CCND3	0.563962	0.0076		SH3BP2	0.567502	0.0068		SPHK1	-0.97129	0.0017
ZNF699	-1.36674	0.0348		SEMA4B	0.563423	0.02555		SELO	0.566843	0.04055		HAPLN3	-0.97357	0.01475
GPR89A	-1.40475	0.0135		GLRX	0.563298	0.02995		FLJ90757	0.566704	0.01735		STAT5A	-0.97373	0.03545
DKFZP586I1420	-1.43685	0.02985		TACC1	0.562757	0.00575		LAP3	0.566353	0.0051		LOC100507254	-0.97743	0.00635
HIF3A	-1.50566	0.0146		SLC2A6	0.56252	0.04875		EPOR	0.566086	0.0244		CABLES1	-0.98484	5e-05
MIR17HG	-1.53227	0.0338		FBXO31	0.561364	0.03225		ORAI1	0.565753	0.0328		GJA1	-0.98967	5e-05
VMAC	-1.56697	0.0388		ISCU	0.560675	0.0151		C1orf35	0.565382	0.0325		LYL1	-0.99893	5e-05
SAMD15	-1.60826	0.01015		GPD1L	0.558899	0.0316		C6orf1	0.564779	0.0264		CHCHD4	-1.00072	0.03885
PRR15	-1.64062	0.00335		LRCH4	0.558753	0.01015		TACC1	0.563347	0.00495		FZD8	-1.00796	0.013
METTL7A	-1.67585	0.0028		FNDC4	0.556905	0.02475		B4GALT5	0.562606	0.0018		ZNF618	-1.00814	5e-05
CSPG5	-1.72381	0.0155		BCL2L1	0.55276	0.016		KIAA1161	0.56114	0.017		TUSC1	-1.01367	0.02205
MEST	-1.76902	5e-05		PHLPP2	0.552291	0.02445		TRNP1	0.561009	0.01305		ESPN	-1.02062	0.0477
FGF5	-1.80176	0.00065		MRPS18B	0.549075	0.03655		FBXL5	0.560739	0.0051		DOCK8	-1.02144	0.0193
PLAC8	-1.92582	0.0065		LSS	0.548582	0.0171		TRANK1	0.559656	0.019		NRG3	-1.03102	0.00535
PLCB4	-2.07885	0.0013		ZNF213	0.548195	0.0253		LYN	0.559361	0.00575		NCOR2	-1.03901	5e-05
SH2B2	-2.26756	0.0484		HMOX1	0.547678	0.0083		HSPA4L	0.559212	0.02325		FBLIM1	-1.04088	5e-05
C1R	-2.74169	0.04885		CBR1	0.547478	0.03705		TMEM134	0.558639	0.0312		JAG2	-1.04453	5e-05
IRS1	-3.92918	0.02465		CALCOCO2	0.54719	0.0071		STXBP1	0.558478	0.00225		GRAP	-1.0495	0.01085
CYP27C1	-4.35891	0.04475		STX4	0.542251	0.0184		TMEM179B	0.557019	0.0286		FAM117B	-1.05193	0.00135
				VASH1	0.540984	0.0174		DLL4	0.556302	0.03685		DLC1	-1.0573	5e-05
				FIG4	0.540925	0.02205		RAB7L1	0.555409	0.01725		ZNF704	-1.06028	0.0002
				CLU	0.540855	0.0085		GPR172A	0.554804	0.02215		ZSCAN2	-1.0604	0.0314
				ANKRD33B	0.539355	0.0158		FRY	0.553998	0.01125		DUSP4	-1.06542	5e-05
				STX11	0.537108	0.0221		SAP30L	0.552928	0.01695		CXCR4	-1.07139	0.0005
				ZNF205	0.536593	0.0492		C7orf41	0.551631	0.03565		ENC1	-1.0817	0.02105
				CARHSP1	0.534765	0.01225		CES2	0.551314	0.0118		ABHD8	-1.08635	0.0409
				MYADM	0.533695	0.0052		MAPK8IP1	0.549618	0.046		ZNF48	-1.10122	0.00305
				TNFSF13	0.53355	0.03995		CC2D1A	0.548579	0.01115		ALPK3	-1.11674	0.0404
				NMI	0.531455	0.0154		CAMKK2	0.547706	0.00645		ZNF32	-1.1169	0.02365
				MRPL34	0.528686	0.03315		SLC1A1	0.547662	0.02735		SOX4	-1.11927	5e-05
				SMAD1	0.527565	0.0162		PRKAR2B	0.546588	0.00645		KIAA1147	-1.12401	0.0001
				TOP1MT	0.527529	0.04		PLCB1	0.545588	0.00895		NRARP	-1.13594	0.0017
				CKLF	0.527473	0.03655		DBNDD1	0.543896	0.0101		FNDC3B	-1.13745	5e-05
				ARHGAP23	0.526163	0.00505		HTATIP2	0.543346	0.0282		DDIT4	-1.1421	5e-05
				SFXN3	0.524841	0.00865		CMAS	0.542916	0.0142		NFATC4	-1.14559	0.0009
				COMMD3-BMI1	0.523349	0.03135		STS	0.542855	0.01345		GADD45B	-1.15674	0.0002
				POLR3GL	0.521468	0.01995		ICAM2	0.541003	0.0055		C15orf54	-1.16109	0.0001
				SEMA6B	0.518834	0.0071		LTBR	0.539005	0.0031		RHOBTB1	-1.16617	5e-05
				WSCD1	0.517822	0.01115		OSBPL1A	0.538992	0.04825		NOG	-1.17251	0.01205
				IGFBP2	0.517054	0.0141		CMTM7	0.538077	0.02225		FAM102B	-1.17276	0.00715
				STK10	0.51696	0.01625		SIGIRR	0.5378	0.02365		FAT1	-1.18163	0.00015
				RAB3IP	0.516768	0.03875		HEATR6	0.537113	0.0235		ESM1	-1.18306	5e-05
				PDE6D	0.516635	0.0311		RAB3B	0.532016	0.00865		SIRPB2	-1.25171	0.00015
				PPP3CC	0.515823	0.04065		CEP120	0.531962	0.00995		STK38L	-1.25173	5e-05
				GPR116	0.51564	0.01285		IKBKB	0.530614	0.0186		MCTP1	-1.25638	5e-05
				WHAMM	0.515614	0.049		TMEM242	0.530393	0.0311		TNFSF15	-1.25965	5e-05
				CLCN7	0.514404	0.02565		LRSAM1	0.530056	0.02925		LIMS1	-1.26488	5e-05
				TMEM179B	0.51405	0.04745		ERBB2	0.529776	0.0214		C13orf15	-1.27918	5e-05
				ZNF267	0.514048	0.02485		PDLIM1	0.529272	0.00525		PLVAP	-1.28284	5e-05
				PRKAR2B	0.511181	0.0107		ADCY9	0.528697	0.01865		DIO2	-1.28445	0.0101
				TM4SF18	0.510233	0.0096		EEF2K	0.527232	0.0083		MRM1	-1.32645	0.0384
				ABLIM1	0.507193	0.0124		SERINC5	0.52648	0.04175		EFNA1	-1.32975	5e-05
				PEMT	0.505587	0.0485		ADAM19	0.525641	0.01685		DHRS3	-1.33903	0.00425
				CEP290	0.504236	0.0334		MLST8	0.525135	0.013		BHLHE40	-1.34542	5e-05
				STK3	0.503582	0.03075		IFITM3	0.523495	0.0042		SMAD6	-1.34983	0.00045
				CCDC88C	0.5032	0.009		TBC1D24	0.522666	0.03205		C20orf112	-1.38106	5e-05
				MARVELD1	0.502687	0.00985		C2orf18	0.522124	0.0086		GDF6	-1.39867	5e-05
				CCND1	0.502524	0.0188		SLC9A3R1	0.521975	0.01705		RGS3	-1.40838	5e-05
				TEAD4	0.502253	0.0437		FAM8A1	0.520321	0.01265		SPATA13	-1.41633	5e-05
				PHLPP1	0.501469	0.0294		FAM171B	0.518992	0.0083		NRK	-1.41973	0.04235
				FYN	0.500919	0.0126		DOPEY2	0.518381	0.01805		MEX3A	-1.42348	5e-05
				SRGAP1	0.499911	0.0149		MTMR10	0.518247	0.0097		LFNG	-1.42828	0.0032
				SSH3	0.49987	0.0428		TUBB2A	0.518083	0.01905		GDF7	-1.4401	0.02155
				GADD45A	0.498625	0.0107		SLC27A1	0.517466	0.0351		SLC7A2	-1.45216	5e-05
				APBB1	0.496018	0.04215		PDE6D	0.51604	0.0272		SLC16A5	-1.45798	0.0043
				EXD2	0.49467	0.02965		CAMK2G	0.514459	0.01695		ABL2	-1.45963	5e-05
				HLA-A	0.494343	0.0221		PCBP4	0.514065	0.0122		HES1	-1.47416	5e-05
				FABP5	0.492582	0.0217		FERMT3	0.513857	0.04895		SPRY1	-1.50043	0.00375
				CAMKK2	0.491808	0.0211		INS	0.512215	0.02355		NEDD9	-1.52928	5e-05
				PARP14	0.488935	0.01445		LZTS2	0.509964	0.01375		ZNF135	-1.55948	0.02735
				LTBR	0.488066	0.00995		PIK3C2B	0.509793	0.0163		SNAI2	-1.59373	0.0032
				INPP1	0.486977	0.02725		CLN8	0.50968	0.0498		BPGM	-1.62618	5e-05
				NOSIP	0.485993	0.0358		MID1	0.509553	0.0233		ANGPTL4	-1.63515	5e-05
				RAB7L1	0.48517	0.04195		MEPCE	0.509061	0.01045		LIPG	-1.66256	5e-05
				CMAS	0.484517	0.0338		FNDC4	0.508703	0.0349		RHOB	-1.66707	5e-05
				SYNGR2	0.482434	0.0254		ATP6V0A1	0.507762	0.0157		F2RL1	-1.66712	5e-05
				DIRC2	0.481259	0.04205		IGFBP2	0.507611	0.0142		ROR1	-1.71786	0.0001
				GRN	0.480144	0.018		PLAGL1	0.507359	0.01965		LINC00340	-1.7215	0.00585
				USP31	0.479588	0.018		CGNL1	0.506738	0.0052		SAMSN1	-1.73612	0.0001
				SERINC5	0.478077	0.0473		ANTXR1	0.505937	0.03125		C8orf4	-1.7416	5e-05
				MRPL38	0.477598	0.04455		PTPRM	0.505208	0.0069		F2RL3	-1.75788	0.00065
				FAM96B	0.477217	0.04445		FAM213B	0.504505	0.0303		MOBP	-1.76937	0.0221
				STX7	0.476995	0.0174		YPEL3	0.502914	0.0439		DZANK1	-1.88652	0.0316
				SAP30L	0.476958	0.0452		C5orf32	0.502839	0.0272		CABYR	-1.90037	0.0153
				CES2	0.476719	0.0316		TM7SF2	0.501789	0.01515		GJA4	-1.97947	0.00445
				ARMCX3	0.476048	0.02025		SLC12A7	0.501343	0.0154		TRIM45	-1.98217	0.0485
				RABIF	0.475025	0.04535		ADAM15	0.500792	0.0098		CPNE5	-2.00988	0.0001
				TOB1	0.474953	0.0252		PLAU	0.500139	0.0173		SMAD7	-2.03612	0.001
				RAPGEF5	0.474718	0.03365		TEX264	0.499907	0.0421		CAMKK1	-2.04826	0.01455
				MCAM	0.473192	0.02575		SP110	0.499082	0.0496		SIK1	-2.11611	0.0002
				TTC28	0.471559	0.0146		PLEKHO2	0.49778	0.0118		FAM84B	-2.12179	5e-05
				COBLL1	0.471027	0.01955		BCAS3	0.495948	0.04705		PMEPA1	-2.1329	5e-05
				IFITM3	0.470535	0.01365		STX7	0.495363	0.0097		LOC100499489	-2.19354	0.0152
				SERPINE2	0.469505	0.04345		CTDSPL	0.495171	0.01645		VASH2	-2.31213	0.0272
				MTSS1L	0.468934	0.0342		TMCC3	0.49268	0.0192		RFX2	-2.43587	5e-05
				TMCC3	0.468379	0.0272		NBEAL2	0.492301	0.0187		VSTM2L	-2.54218	0.0488
				LIFR	0.467995	0.04445		PLK2	0.491845	0.0121		SKIL	-2.62295	5e-05
				XYLT2	0.46744	0.0372		DDR2	0.491163	0.02645		SPSB1	-2.78582	5e-05
				ANXA4	0.465362	0.0187		SLC20A2	0.491157	0.0265		FBXO32	-2.89454	5e-05
				CTSB	0.464744	0.03815		LGALS3	0.490604	0.0345		MAF	-2.89851	5e-05
				CCDC69	0.463607	0.02755		SNX7	0.488992	0.02535		SNAI1	-3.01577	5e-05
				FOXO3	0.462989	0.01815		HPS3	0.488407	0.0258		RND1	-3.22766	0.02645
				MVP	0.461054	0.0155		VAMP5	0.487903	0.03005		LOC728431	-3.24313	0.0399
				SCARA3	0.46095	0.01985		PLAT	0.487733	0.0102		FOXS1	-3.71813	0.00585
				JUND	0.459076	0.02715		STX4	0.487642	0.03085		NR1I3	-5.73361	5e-05
				RHOQ	0.458612	0.04945		STIM1	0.487081	0.01155
				LRRC8B	0.457232	0.0219		SLC9A3R2	0.486807	0.01165
				EEF2K	0.455649	0.02445		CITED2	0.484184	0.0094
				C1orf85	0.454158	0.03405		PEMT	0.483709	0.046
				PCBP4	0.453887	0.03255		DOCK5	0.482813	0.0122
				C11orf73	0.452615	0.04975		GM2A	0.481261	0.022
				ZFPM2	0.452014	0.0328		TSHZ1	0.479902	0.02595
				TMEM219	0.451984	0.034		C12orf35	0.479848	0.009
				GRINA	0.451201	0.01945		PPM1F	0.478373	0.00905
				CTDSPL	0.450586	0.0346		CCDC88C	0.477136	0.0113
				C16orf42	0.448443	0.0469		KIAA1468	0.476731	0.0486
				RETSAT	0.446712	0.04555		NT5DC1	0.476717	0.04775
				TSPAN5	0.446421	0.0294		PITPNM1	0.476435	0.0378
				CYLD	0.445687	0.04885		TIMP2	0.475504	0.02375
				ZBTB22	0.445091	0.02335		PLA2G15	0.471308	0.0241
				HDAC5	0.442821	0.0403		GPR124	0.471133	0.01895
				ICAM2	0.442021	0.02625		SFXN3	0.47019	0.0133
				ATP6V0A1	0.441985	0.0413		DMXL1	0.468364	0.01715
				HMGN4	0.440503	0.04065		NET1	0.468005	0.02025
				RRAGC	0.439058	0.03175		STX11	0.467815	0.04155
				ZC3HAV1	0.437846	0.02025		NIPAL3	0.467588	0.04605
				SLC12A7	0.43784	0.03805		NR5A2	0.467516	0.048
				DST	0.437393	0.02895		RNF149	0.466279	0.0202
				ITGA3	0.437065	0.02085		SHE	0.465614	0.0152
				CD2BP2	0.436014	0.03945		TM4SF18	0.464904	0.01495
				ECH1	0.435773	0.033		STAT2	0.463644	0.03105
				PTGER4	0.434339	0.04305		AGFG2	0.463521	0.04275
				RAB11A	0.434255	0.0199		HS6ST1	0.463	0.04275
				SMCHD1	0.431799	0.02375		TNFAIP1	0.46234	0.04905
				NBEAL2	0.427973	0.0414		XYLT2	0.461627	0.03545
				RNF144B	0.427849	0.02765		ACSS2	0.461285	0.0388
				FAM127B	0.427032	0.03625		RETSAT	0.461156	0.03555
				RAD50	0.425537	0.03985		PHLPP1	0.461054	0.0429
				MPZL2	0.425186	0.0467		PLA2G16	0.458695	0.0434
				HTR1B	0.420621	0.03485		MARVELD1	0.456292	0.01735
				PLK2	0.420093	0.0343		RNF19A	0.455331	0.0293
				IL17RA	0.419915	0.0425		SH3TC1	0.455237	0.0323
				DGKA	0.419093	0.0381		RAD50	0.454566	0.02565
				PERP	0.417765	0.0305		HMGN4	0.454385	0.0285
				HLA-E	0.416948	0.03255		ZBTB22	0.451643	0.0179
				STXBP1	0.415398	0.031		RNF144B	0.451517	0.0156
				ST3GAL1	0.413421	0.02875		MEGF9	0.451254	0.0251
				CDS2	0.412142	0.0334		ITPR3	0.45006	0.01755
				SDCBP	0.412085	0.0295		NRP2	0.449913	0.0311
				MEPCE	0.409215	0.0376		NFIX	0.448291	0.0346
				EVC	0.408677	0.04505		JUND	0.447867	0.0262
				SIK3	0.406998	0.05		GRN	0.447706	0.02545
				PHLDB2	0.404909	0.03915		BCL2L1	0.445249	0.04535
				TM4SF1	0.404888	0.04835		EHD2	0.444682	0.0289
				ITPR3	0.403988	0.0357		MCAM	0.444583	0.03385
				RNF149	0.403911	0.04655		ZADH2	0.442749	0.03755
				NAA60	0.402112	0.0434		SLFN11	0.439725	0.02455
				PECAM1	0.400153	0.04815		PPP1R15A	0.438605	0.0188
				HGSNAT	0.399646	0.0319		RNF13	0.436441	0.04525
				IFITM2	0.395841	0.0391		IFITM2	0.436076	0.02075
				ARHGEF7	0.394692	0.04305		DENND4C	0.435825	0.02145
				FAM21A	0.394643	0.0491		ST3GAL1	0.43538	0.0169
				TNFRSF1A	0.393681	0.03935		RAB3D	0.435307	0.0237
				S100A6	0.391013	0.0443		FLI1	0.434384	0.0248
				KIAA1522	0.390382	0.04855		NMI	0.430055	0.0436
				TNIP1	0.390043	0.04245		DDX58	0.429643	0.034
				JOSD1	0.38702	0.04895		LPIN2	0.429014	0.0478
				RNASE1	0.384969	0.0438		LZTR1	0.42739	0.0425
				YWHAH	0.382885	0.04325		C15orf39	0.425099	0.0288
				DENND4C	0.376781	0.05		TTC19	0.425065	0.04545
				CCDC85B	0.37449	0.0431		CYFIP2	0.425025	0.024
				B4GALT5	0.369861	0.04605		FYN	0.424527	0.02875
				IGF2BP2	-0.368901	0.0482		EPB41L1	0.424524	0.0381
				CTTNBP2NL	-0.372957	0.0455		CLIP2	0.423041	0.0256
				EPHB4	-0.374273	0.047		PECAM1	0.423014	0.03075
				TMEM167A	-0.377292	0.0493		GRINA	0.422457	0.02285
				FAT4	-0.378101	0.04545		C5orf42	0.420999	0.04345
				LMNB2	-0.380543	0.0489		USP53	0.419968	0.0241
				SFPQ	-0.382598	0.04255		SRGAP1	0.41987	0.03555
				DDX3X	-0.383772	0.0435		MVP	0.418208	0.02445
				REST	-0.385345	0.03945		CLU	0.418	0.03285
				ZFP36L1	-0.385893	0.0393		MAP4K2	0.414593	0.03945
				RBPJ	-0.387182	0.0462		CARHSP1	0.414105	0.0478
				HNRNPR	-0.387514	0.0462		STAT6	0.413188	0.0321
				KLHL24	-0.390295	0.04675		MAVS	0.412229	0.0247
				SERP1	-0.390573	0.0402		FOXO3	0.411794	0.03355
				HNRNPM	-0.391454	0.03795		TNFRSF21	0.410527	0.03465
				SPIN1	-0.392149	0.0385		MTMR12	0.408901	0.03195
				ZNF770	-0.392305	0.0461		TM4SF1	0.407199	0.04635
				SGK1	-0.392429	0.0425		ZXDB	0.406315	0.04775
				SIPA1L3	-0.395698	0.03735		GDF15	0.405486	0.03855
				ALCAM	-0.396093	0.03775		CIC	0.405391	0.0339
				CEP170	-0.396607	0.03625		CPT1A	0.401697	0.04985
				MGLL	-0.397845	0.04535		TSC22D4	0.399144	0.0431
				EXT1	-0.398413	0.0353		RHOBTB3	0.396613	0.04205
				SLC4A2	-0.401624	0.03335		TEX2	0.39612	0.0466
				ZNF644	-0.401629	0.0421		ATP8B1	0.39594	0.0363
				ZSWIM6	-0.405021	0.0306		CPNE3	0.388517	0.03435
				KDM1A	-0.405289	0.03675		DAG1	0.387564	0.038
				MYO1E	-0.408667	0.0355		PREPL	0.387293	0.044
				APBB2	-0.410638	0.03105		LATS2	0.386434	0.034
				SLC29A1	-0.410668	0.03355		CYB5B	0.385248	0.04195
				RBMX	-0.410699	0.03075		LOC100499466	0.381131	0.0423
				WWP1	-0.412916	0.0386		SLC43A3	0.37938	0.0408
				SP3	-0.415128	0.035		PREX1	0.377404	0.04205
				DLG5	-0.41617	0.0396		SDCBP	0.376352	0.0408
				NARF	-0.417166	0.04375		RNASE1	0.365093	0.04455
				STAT5B	-0.418733	0.04645		TXNIP	0.362448	0.05
				GATAD2B	-0.421003	0.0261		RAB11A	0.361605	0.0472
				PAIP2	-0.422637	0.0324		FAT4	-0.360874	0.04965
				ITGB3	-0.424145	0.02875		SEC24D	-0.362994	0.0498
				MPHOSPH10	-0.424324	0.0409		MYC	-0.370385	0.04675
				NCKAP5L	-0.424578	0.04315		RASA1	-0.370743	0.04185
				SH3BP4	-0.424675	0.0281		HYAL2	-0.370983	0.0492
				DCP1A	-0.426446	0.0369		FURIN	-0.371338	0.047
				GABBR2	-0.428064	0.04585		DAZAP1	-0.373167	0.05
				GALNT2	-0.428465	0.03265		CTTNBP2NL	-0.373239	0.044
				CASC5	-0.429871	0.03395		ELTD1	-0.378062	0.0481
				PTPN12	-0.430254	0.0232		LIMK1	-0.380507	0.049
				CEP55	-0.430833	0.04495		ZNF609	-0.381907	0.03655
				ITGAV	-0.432086	0.04025		SFPQ	-0.384092	0.0402
				HMGB1	-0.432092	0.0279		HIST1H2BK	-0.384685	0.0462
				XBP1	-0.434148	0.03695		SRSF1	-0.386322	0.03415
				ATAD2	-0.435496	0.0435		CPSF6	-0.387697	0.04505
				MTMR6	-0.436029	0.0285		ALCAM	-0.388002	0.0359
				KIF20B	-0.436215	0.03445		HNRPDL	-0.388478	0.03655
				SEC24D	-0.436851	0.02285		CDC42EP1	-0.390597	0.0321
				NEK6	-0.437687	0.0223		ZMYM2	-0.391837	0.0388
				MANF	-0.438041	0.034		EPHB4	-0.392392	0.0335
				AKT1	-0.438749	0.0216		STX6	-0.39322	0.0414
				PREP	-0.440504	0.0429		CBX3	-0.393317	0.0376
				CPEB4	-0.441146	0.0311		REST	-0.394805	0.0304
				MAST4	-0.443752	0.0198		ILF2	-0.396388	0.0372
				PTGFRN	-0.444695	0.02575		PALMD	-0.396816	0.0445
				MT1E	-0.444782	0.04645		WSB2	-0.397203	0.03965
				MAP7D1	-0.446637	0.0341		NAA50	-0.397409	0.03305
				PSMC6	-0.447012	0.0438		UBN2	-0.397582	0.0481
				WDR43	-0.449503	0.0266		LMNB2	-0.398333	0.03325
				IGF2BP1	-0.449728	0.01905		RHOJ	-0.398384	0.03075
				ODF2	-0.450264	0.04165		PUM1	-0.398569	0.02915
				FMNL3	-0.45131	0.02015		ZNF644	-0.399186	0.0381
				ZFHX3	-0.451657	0.0188		MTMR6	-0.400498	0.0398
				NCAPD2	-0.452333	0.04395		HERPUD2	-0.400805	0.04535
				FAR2	-0.453517	0.0463		HNRNPA0	-0.401191	0.03515
				TBL1XR1	-0.453795	0.01745		PKP4	-0.40198	0.0425
				PHC2	-0.454156	0.0245		FRMD4B	-0.402984	0.0288
				HIST1H1B	-0.454348	0.02745		CSRP1	-0.404012	0.0303
				NPAS2	-0.454483	0.01905		NIN	-0.404369	0.03055
				CAMSAP2	-0.454703	0.01505		CEP55	-0.404737	0.04745
				SMC2	-0.454839	0.0271		FAM60A	-0.406152	0.0386
				KIF23	-0.454839	0.0488		ARID2	-0.408873	0.0332
				ZMYM2	-0.454968	0.0178		PRR11	-0.409286	0.032
				PFKFB3	-0.455694	0.0248		CASC5	-0.409603	0.0361
				CBLB	-0.455826	0.0313		CAMSAP2	-0.409943	0.0262
				SEC24A	-0.459402	0.0415		HIST1H2AM	-0.410171	0.0434
				DPYSL3	-0.459963	0.0192		IL6ST	-0.410458	0.0467
				PROSER1	-0.460251	0.0178		HMGB1	-0.410917	0.03045
				TGM2	-0.46078	0.0426		SETD5	-0.411091	0.02595
				KIAA1797	-0.461794	0.02755		WDR43	-0.413313	0.03475
				CENPE	-0.462648	0.02325		HSPB1	-0.413541	0.0388
				FUBP1	-0.462907	0.0157		PAIP2	-0.414273	0.0335
				NAA50	-0.463625	0.01775		BCL2L13	-0.414279	0.03835
				KIF4A	-0.463775	0.0476		SH3BP4	-0.41437	0.02405
				PLK1	-0.465051	0.03855		SERP1	-0.414586	0.0277
				TMCC1	-0.46542	0.0311		ZBED4	-0.416618	0.0411
				KDM2B	-0.466591	0.04145		TBL1XR1	-0.417355	0.02515
				TULP4	-0.466919	0.01905		SLC29A1	-0.417819	0.02555
				ACSL4	-0.467398	0.0127		SLC35F2	-0.417933	0.0382
				NAA15	-0.469013	0.03025		PDGFB	-0.417989	0.0304
				DENND5B	-0.469364	0.0338		MYBL2	-0.418166	0.0419
				FAM160B1	-0.469599	0.039		PPPDE1	-0.42034	0.028
				KDM5B	-0.469793	0.0153		HNRNPM	-0.420881	0.02205
				MRC2	-0.470462	0.0422		MAST4	-0.421525	0.0232
				KHNYN	-0.470701	0.04515		MAP7D1	-0.421955	0.03195
				PUM1	-0.472116	0.01265		NCBP2	-0.422402	0.03985
				ANLN	-0.473264	0.0185		SMARCC1	-0.42301	0.02105
				ERRFI1	-0.47426	0.0205		PRRC1	-0.423213	0.03275
				BRPF3	-0.474314	0.0153		TOMM40	-0.423374	0.04195
				NEK7	-0.474487	0.01165		CTNNAL1	-0.424118	0.0273
				TOP2A	-0.475412	0.02005		VANGL1	-0.425449	0.0373
				VASP	-0.476412	0.0145		MKLN1	-0.428029	0.03075
				SAE1	-0.477875	0.013		SLC30A7	-0.428358	0.0208
				FAM120B	-0.478481	0.02885		ID3	-0.430706	0.0371
				PRRC1	-0.481998	0.0181		MACF1	-0.43078	0.04435
				STK24	-0.482126	0.0149		GABBR2	-0.430809	0.04015
				MFNG	-0.483223	0.0164		NRIP1	-0.430948	0.02405
				GPX8	-0.48324	0.0118		CAMSAP1	-0.431046	0.03215
				SEC22B	-0.486206	0.0213		EPM2AIP1	-0.431188	0.04255
				NUSAP1	-0.486273	0.0237		C1orf212	-0.431271	0.0445
				ASPM	-0.486765	0.0175		SEC24A	-0.432871	0.0458
				MKI67IP	-0.486992	0.0282		EML1	-0.434424	0.0384
				FGF2	-0.490531	0.04815		KHDRBS1	-0.436036	0.01705
				FAM168B	-0.491497	0.00965		DIEXF	-0.436945	0.03985
				CDC42EP1	-0.49291	0.0082		MERTK	-0.439458	0.0288
				KDM3A	-0.492959	0.01285		HNRNPR	-0.439924	0.02165
				MAGI1	-0.494057	0.0215		NHP2	-0.440356	0.0311
				CCNB1	-0.494562	0.02495		CEP170	-0.440882	0.0178
				BCL2L13	-0.494843	0.01585		NF2	-0.443174	0.02845
				PREX2	-0.49502	0.0182		NRCAM	-0.444179	0.0186
				DLG1	-0.495175	0.01075		KDM5B	-0.44473	0.01815
				ELF2	-0.495793	0.024		HIST2H2BF	-0.444836	0.0362
				STX6	-0.497285	0.01065		MCM2	-0.447564	0.0464
				LOC541471	-0.497525	0.048		KLF10	-0.448152	0.01785
				MERTK	-0.498384	0.0156		MIS18BP1	-0.448238	0.02795
				UBE2S	-0.500836	0.0128		PNP	-0.448681	0.0193
				TIA1	-0.501669	0.0144		SLC39A7	-0.448697	0.0388
				UHRF1BP1L	-0.501871	0.04925		DKC1	-0.449123	0.0312
				ETV6	-0.50204	0.00665		LUZP1	-0.450295	0.01405
				CASP2	-0.503374	0.01245		SPIN1	-0.450623	0.0141
				HNRNPA0	-0.504054	0.01055		NR1D2	-0.450934	0.0223
				SMARCC1	-0.504352	0.007		HIST1H3C	-0.451945	0.0497
				SLC30A7	-0.505609	0.00815		FAM20C	-0.452333	0.04745
				RFTN1	-0.50716	0.0178		HMGN2	-0.453883	0.0205
				RLF	-0.507172	0.0146		ACSL4	-0.45499	0.01345
				SGOL2	-0.508372	0.02595		FOXC2	-0.45566	0.0354
				ZNF260	-0.515144	0.01365		SLC2A1	-0.45586	0.0158
				PPPDE1	-0.515402	0.0102		ZNF770	-0.455942	0.01865
				IFFO2	-0.516279	0.01055		SP100	-0.458981	0.03075
				ERF	-0.517986	0.0106		KLHL24	-0.459117	0.01655
				NRIP1	-0.518529	0.0092		C17orf70	-0.459946	0.03955
				HIST1H2AJ	-0.521839	0.0426		ITGB3	-0.460279	0.0149
				ARF4	-0.522639	0.00595		ETV6	-0.460746	0.0124
				PNO1	-0.522675	0.0489		PTPN12	-0.462383	0.0113
				BGN	-0.523267	0.02485		GULP1	-0.462539	0.034
				KANK1	-0.523532	0.00945		USP33	-0.46256	0.02645
				IQGAP3	-0.524036	0.0167		ZNF260	-0.462845	0.0227
				LOC92249	-0.524799	0.0271		HIST1H2BF	-0.463051	0.04255
				COL5A1	-0.525113	0.04345		SH3RF3	-0.464233	0.0444
				CALD1	-0.525695	0.02495		TMEM57	-0.46613	0.01785
				ARHGAP24	-0.525707	0.00725		HIST1H3H	-0.466141	0.04755
				ITSN2	-0.526929	0.01015		GATAD2B	-0.467512	0.0129
				GOT1	-0.527293	0.03245		ELK3	-0.468948	0.0198
				KIAA0317	-0.527518	0.009		APBB2	-0.469017	0.01175
				BIRC5	-0.527563	0.0234		TPX2	-0.471714	0.01435
				PCDH1	-0.52825	0.01435		ZBTB38	-0.472422	0.01045
				IVNS1ABP	-0.528371	0.0233		WDR3	-0.472826	0.0409
				VEGFA	-0.529068	0.0442		PTPRE	-0.474093	0.01515
				C7orf60	-0.529186	0.0324		RFTN1	-0.474837	0.0219
				ZNF608	-0.529478	0.01		CKS2	-0.47595	0.04235
				CSRP1	-0.529741	0.0063		DDX46	-0.47641	0.0135
				KCTD1	-0.530116	0.0361		CFH	-0.476978	0.0433
				PLOD2	-0.533619	0.0123		H3F3B	-0.478864	0.00755
				ARMC8	-0.533864	0.031		DNAJB5	-0.479739	0.04605
				PGM2L1	-0.53451	0.0055		LNX2	-0.479777	0.0288
				ZBED4	-0.535013	0.01115		DEPDC1	-0.4817	0.0436
				GTF2I	-0.535714	0.0061		NEXN	-0.482163	0.0154
				MYO1B	-0.536225	0.01255		HIST1H2BM	-0.482654	0.0386
				ST6GAL1	-0.536443	0.00665		F2R	-0.48398	0.01565
				MLLT3	-0.540461	0.04565		IRF6	-0.489367	0.04355
				TPX2	-0.541467	0.00605		TOP2A	-0.490149	0.0141
				SEMA3F	-0.541542	0.00945		BASP1	-0.490172	0.00785
				LLPH	-0.542887	0.0197		ZBTB5	-0.490614	0.03865
				CKAP2L	-0.543034	0.03985		TNFRSF10D	-0.491502	0.01885
				PTPRE	-0.543267	0.0073		RARB	-0.492212	0.0426
				MECOM	-0.544226	0.0046		HIST1H1B	-0.493419	0.0132
				LOC646324	-0.544527	0.01575		EXT1	-0.493663	0.0075
				FAM60A	-0.54492	0.00845		TEAD2	-0.499042	0.01185
				LUZP1	-0.544955	0.00485		STK24	-0.503668	0.0106
				LDB1	-0.54507	0.0059		ZNF766	-0.504103	0.0399
				RGS4	-0.545535	0.01535		FOXC1	-0.504448	0.0487
				PLXNA2	-0.545854	0.00535		NUDT4	-0.505141	0.0112
				F2R	-0.546037	0.0078		RGS4	-0.505431	0.0189
				LRRC8A	-0.546049	0.00315		CCNB2	-0.505728	0.0293
				ZNF436	-0.546263	0.0258		KIF20B	-0.506295	0.0122
				ZNF827	-0.546343	0.02015		PHF23	-0.506849	0.0312
				PTGS2	-0.549652	0.01035		MLLT1	-0.506919	0.008
				FHL3	-0.551854	0.01415		MEX3D	-0.507327	0.01565
				RNF44	-0.552082	0.007		HIST1H2AG	-0.507477	0.016
				TGIF1	-0.552459	0.0275		FHL3	-0.508374	0.01845
				TEAD2	-0.554386	0.00585		GCC2	-0.508682	0.007
				HYAL2	-0.555439	0.00405		MGAT4A	-0.509309	0.0083
				EHD4	-0.555476	0.0034		ITSN2	-0.509326	0.0108
				PALLD	-0.555565	0.00645		MAFF	-0.510978	0.00965
				UAP1	-0.55557	0.00845		TULP4	-0.511596	0.00985
				ZBTB38	-0.556087	0.0029		UGDH	-0.511677	0.0089
				CKS2	-0.556209	0.0191		MYO1E	-0.511945	0.00735
				SLC39A7	-0.556945	0.01935		MT1E	-0.511996	0.0207
				SEMA6C	-0.557988	0.0209		PLOD2	-0.512357	0.0147
				PCGF3	-0.559715	0.00465		CTNNB1	-0.514147	0.0052
				CBFB	-0.562838	0.00725		KIF11	-0.514417	0.01105
				FAT1	-0.562902	0.03575		SEMA3F	-0.514766	0.00905
				PTPRG	-0.564149	0.003		ARMC10	-0.516001	0.04375
				UGDH	-0.565825	0.0057		COL5A1	-0.516145	0.04015
				C1QTNF5	-0.569248	0.0197		BGN	-0.517686	0.02665
				PLA2G4A	-0.570231	0.0366		VEGFA	-0.51776	0.03765
				CLMN	-0.570433	0.0234		ITGAV	-0.519077	0.0115
				FAM20C	-0.570606	0.01565		MED8	-0.519086	0.04575
				PRICKLE2	-0.57273	0.0327		NUSAP1	-0.519736	0.01095
				ZBTB17	-0.575307	0.02125		LDB1	-0.519822	0.00745
				CSRNP2	-0.576211	0.0071		DLG1	-0.520182	0.0066
				PRC1	-0.577181	0.0101		LRRC8A	-0.520666	0.00455
				MYO10	-0.578231	0.0022		PNO1	-0.521534	0.04195
				TES	-0.579154	0.00815		CALD1	-0.521705	0.0223
				ZNF146	-0.579211	0.00235		C1QTNF5	-0.521926	0.0265
				DIXDC1	-0.580037	0.0063		PTPRG	-0.523127	0.0052
				ZNF107	-0.580176	0.0494		ZFHX3	-0.523151	0.0058
				KLHL13	-0.581874	0.00485		CTAGE5	-0.523242	0.04745
				TLE3	-0.585541	0.00495		AURKA	-0.526287	0.0319
				HMMR	-0.58571	0.0109		RIMKLB	-0.526424	0.04985
				CENPF	-0.587307	0.00395		PCGF3	-0.528165	0.0063
				CPSF6	-0.587396	0.00375		PAK1IP1	-0.528549	0.0434
				USP33	-0.589083	0.0066		NDC80	-0.528671	0.0422
				CREBZF	-0.591125	0.0439		MRPS11	-0.529381	0.02925
				MKI67	-0.591968	0.0047		PCDH1	-0.530018	0.01235
				TPM1	-0.595778	0.00265		ASPM	-0.530248	0.00635
				TMEM164	-0.595867	0.0168		VGLL3	-0.53089	0.02115
				SLC4A7	-0.598637	0.0034		RSPRY1	-0.531136	0.0126
				TOM1	-0.599902	0.011		KLHL13	-0.532556	0.00835
				MED8	-0.601646	0.01905		MRPS14	-0.533183	0.04635
				CCNB2	-0.602425	0.01215		PMF1	-0.534163	0.04275
				ALDH9A1	-0.602581	0.0268		ERF	-0.534526	0.0078
				BRIP1	-0.602892	0.0457		CCDC14	-0.535412	0.04875
				E2F8	-0.606946	0.0142		C13orf15	-0.537109	0.02725
				DAB2IP	-0.607727	0.0049		STK17A	-0.537398	0.0058
				ZNF516	-0.608533	0.0203		KIF23	-0.537643	0.0133
				KIF20A	-0.609356	0.04375		ZNF92	-0.539588	0.03935
				HTR1D	-0.61054	0.0182		ZNF146	-0.540381	0.0036
				BIRC2	-0.611786	0.0034		KIAA0317	-0.544312	0.0056
				HHIP	-0.613526	0.0057		C12orf75	-0.54457	0.0213
				RARA	-0.613621	0.00265		PBX3	-0.547626	0.0058
				FLT1	-0.615786	0.01275		TMEM39A	-0.548051	0.02645
				HIVEP1	-0.616166	0.0018		PRC1	-0.548565	0.0129
				KCNAB1	-0.618081	0.00555		NNMT	-0.549951	0.00615
				C9orf47	-0.618556	0.0097		WWP1	-0.550193	0.00615
				CACHD1	-0.620354	0.03425		ANKH	-0.550412	0.03215
				CD163L1	-0.620355	0.0147		MECOM	-0.553432	0.0024
				KLF10	-0.620937	0.0012		POLA1	-0.553965	0.03415
				FAM70B	-0.625411	0.0155		PARP12	-0.554002	0.00815
				CTNNB1	-0.627292	0.00125		SPRY4	-0.554428	0.04835
				BTBD7	-0.629573	0.0064		PTTG1	-0.555795	0.0168
				MT2A	-0.629792	0.0014		TIA1	-0.556417	0.0054
				C4orf42	-0.630484	0.02915		ATP7A	-0.556443	0.01035
				ZNF275	-0.630565	0.0124		PDE4B	-0.556862	0.005
				IRF2BPL	-0.631934	0.00765		ODF2L	-0.55697	0.01015
				AURKA	-0.632349	0.01195		CDCA2	-0.557725	0.03645
				ELK3	-0.633185	0.00225		GTSE1	-0.557791	0.0257
				ARHGAP11A	-0.63609	0.0398		C5orf43	-0.558974	0.011
				FOXC2	-0.637649	0.00505		UBE2S	-0.559242	0.0044
				MYBL2	-0.642261	0.0028		HMMR	-0.561447	0.01145
				PELI1	-0.642692	0.00195		PLXNA2	-0.562833	0.00465
				FAM96A	-0.643085	0.0259		PHC2	-0.5643	0.0045
				FAM214B	-0.64381	0.0021		KIAA0020	-0.56565	0.00905
				NDC80	-0.643962	0.0176		FAT1	-0.567318	0.0293
				CDK14	-0.644734	0.0063		ZNF286A	-0.567782	0.02195
				DSE	-0.647488	0.01335		MAML2	-0.569103	0.0032
				CLCN4	-0.649458	0.006		TBC1D8B	-0.572247	0.0412
				IP6K2	-0.651219	0.0082		WEE1	-0.572461	0.0384
				PDE7A	-0.653544	0.0452		GRB10	-0.573906	0.0041
				HIVEP2	-0.655577	0.0073		UAP1	-0.575081	0.0043
				KLHL6	-0.658168	0.0146		GEN1	-0.575761	0.03535
				FAM102A	-0.65913	0.0152		ANLN	-0.577899	0.0035
				PIK3R3	-0.662561	0.005		PALLD	-0.580174	0.0041
				TTTY15	-0.664596	0.0218		STK39	-0.581597	0.0187
				PARP2	-0.664922	0.0184		DAB2IP	-0.582139	0.0043
				BUB1	-0.665126	0.00275		KHNYN	-0.582942	0.01285
				TACC3	-0.666567	0.0046		CNTRL	-0.583434	0.00975
				FOXC1	-0.667229	0.0138		IER3	-0.583451	0.0073
				C17orf70	-0.671395	0.00325		MAP2	-0.58532	0.0075
				CTGF	-0.671636	0.00355		ZNF830	-0.58554	0.04555
				EFNA1	-0.671745	0.00895		SENP7	-0.586367	0.01645
				P4HA3	-0.674526	0.02265		TES	-0.587441	0.0063
				SH3RF3	-0.675995	0.0057		ATP13A2	-0.590019	0.0036
				FAM117B	-0.676194	0.01355		RACGAP1	-0.593516	0.01955
				TDG	-0.677524	0.00525		CRY1	-0.593705	0.02825
				BYSL	-0.677547	0.02045		KIF20A	-0.594642	0.0485
				SPRED1	-0.681287	0.0047		KANK1	-0.594929	0.00305
				PPARD	-0.68305	0.0028		NFYA	-0.59551	0.0025
				IRF6	-0.683655	0.00655		YAE1D1	-0.595931	0.05
				ZNF124	-0.686091	0.01465		PIK3R3	-0.597337	0.00755
				STIL	-0.687394	0.0062		DIXDC1	-0.599332	0.0045
				FHOD1	-0.68817	0.0004		ADAMTS4	-0.600152	0.04765
				ENG	-0.690278	0.00415		SLC4A7	-0.600183	0.00265
				ZNF704	-0.692125	0.00215		BUB1	-0.601786	0.0048
				FAM176A	-0.692543	0.0196		TLE3	-0.607227	0.00315
				TGFB2	-0.696694	0.00375		PDLIM5	-0.611019	0.0048
				RSPRY1	-0.699067	0.00095		MEX3C	-0.61125	0.002
				PBX3	-0.699685	0.00075		SHISA3	-0.612848	0.0463
				ESM1	-0.699741	0.00055		SH3GL1	-0.613118	0.00105
				PHLDB1	-0.699932	0.00025		CDCA3	-0.613269	0.0479
				RG9MTD1	-0.701577	0.00495		NEK7	-0.613321	0.0009
				OSGIN2	-0.70359	0.00355		PREP	-0.615278	0.0043
				CTSC	-0.703704	0.0007		BIRC2	-0.615718	0.00275
				CDCA7	-0.705098	0.0376		MAGI1	-0.616072	0.00245
				PPP1R13L	-0.706275	0.00545		E2F4	-0.616277	0.0048
				MGAT4A	-0.706293	0.00035		LOC100216001	-0.618051	0.01515
				MEX3D	-0.707391	0.00105		PLK1	-0.619299	0.0058
				NUF2	-0.711268	0.01735		PELI1	-0.620167	0.0023
				MTF2	-0.713806	0.00655		GALNT10	-0.62091	0.00075
				DAAM1	-0.714656	0.0031		PLA2G4A	-0.62101	0.01825
				ZNF792	-0.716397	0.003		RNF44	-0.621766	0.0018
				FKBP11	-0.719265	0.03985		MLF1IP	-0.627224	0.04325
				SH3GL1	-0.723813	0.00025		TPM1	-0.628839	0.00085
				MAP2	-0.725546	0.00115		SCFD2	-0.629381	0.0436
				WWTR1	-0.726466	0.0001		PHF15	-0.629534	0.0022
				MTHFD1L	-0.727337	0.0045		FAR2	-0.629777	0.00325
				PROX1	-0.730584	0.0334		KIF21A	-0.631453	0.01765
				CDC6	-0.731468	0.02735		KIF15	-0.631914	0.02085
				GALNT10	-0.733998	0.0003		HIVEP2	-0.633121	0.00725
				RAI14	-0.736546	5e-05		TGFB2	-0.633625	0.0061
				ARL4A	-0.737831	0.0042		MAGOHB	-0.634651	0.04085
				FLJ41200	-0.737891	0.03085		GRASP	-0.635922	0.0084
				PTPRK	-0.738583	0.0003		ARF4	-0.636114	0.0003
				KIF21A	-0.741151	0.00855		SGOL2	-0.636384	0.0047
				CERK	-0.745639	0.0002		RAPGEF3	-0.636827	0.0382
				PLK3	-0.749227	0.00095		MKI67	-0.640723	0.00125
				HMGA2	-0.749495	0.0004		MTHFD1L	-0.641186	0.0045
				PAK6	-0.750835	0.0036		CENPF	-0.642289	0.0009
				NFYA	-0.751183	0.00035		CTSC	-0.643645	0.0017
				SNX25	-0.753041	0.00485		PDGFA	-0.645537	0.00245
				KIFC1	-0.754839	0.01625		PREX2	-0.646199	0.0016
				TGFB1	-0.755276	5e-05		CENPE	-0.65084	0.0009
				ZNF48	-0.757967	0.02815		PTPRK	-0.652355	0.001
				YIPF5	-0.758529	5e-05		USP46	-0.652493	0.00835
				ATP13A2	-0.758691	0.00035		MTF2	-0.653247	0.0097
				JHDM1D	-0.759405	0.0017		CBLB	-0.655119	0.0017
				PDGFA	-0.759866	0.00035		SOBP	-0.655774	0.0048
				SRPX2	-0.762551	0.0001		SIRPB2	-0.656241	0.0162
				ITGA11	-0.762685	0.01165		TGIF1	-0.656804	0.007
				KIAA1377	-0.763055	0.0027		TACC3	-0.658535	0.00385
				MDFI	-0.768384	0.01875		HHIP	-0.659759	0.0023
				F2RL2	-0.770775	0.01245		SPRED1	-0.659785	0.00445
				PHF15	-0.772332	0.00035		ZNF614	-0.662908	0.0262
				DUSP4	-0.776487	0.0009		CDK14	-0.664267	0.005
				ZNF697	-0.777373	0.0019		ETV1	-0.66427	0.0468
				HRH1	-0.777385	0.0012		TSPAN6	-0.665196	0.0044
				SPOCD1	-0.781089	0.0006		OSGIN2	-0.66663	0.00415
				SOBP	-0.781211	0.0013		ARAP3	-0.666966	0.00045
				ZNF503	-0.781878	0.0274		RCL1	-0.667146	0.0485
				ZBTB8OS	-0.781891	0.0467		INHBA	-0.671716	0.00085
				ARL5A	-0.785696	5e-05		LOC541471	-0.671811	0.0062
				SPAG5	-0.786241	0.0012		BRAF	-0.671957	0.00345
				CTAGE5	-0.786394	0.0066		BIRC5	-0.677403	0.0042
				BHLHE40	-0.788121	0.001		CLCN4	-0.67858	0.0038
				MIPOL1	-0.788576	0.0024		UBE2C	-0.678595	0.03775
				CHST11	-0.793967	0.00045		FAM102A	-0.679047	0.0115
				TLE2	-0.794421	0.0029		CPS1	-0.680653	0.0215
				E2F4	-0.79625	0.0007		PLEKHO1	-0.680935	0.0014
				ALDH1A1	-0.796475	0.00035		HIVEP1	-0.68111	0.00025
				STC2	-0.797762	0.00365		MYO10	-0.682246	0.0006
				BMPR2	-0.7984	5e-05		HRH1	-0.683208	0.002
				HDGFRP3	-0.801833	5e-05		TCF4	-0.685122	0.0004
				ZNF708	-0.802877	0.0189		DNAJC2	-0.688124	0.03175
				NHSL1	-0.80339	5e-05		TFAP4	-0.68946	0.03905
				INHBA	-0.804292	0.0002		PPP1R13L	-0.690759	0.0035
				MEX3C	-0.809038	5e-05		CBFB	-0.692265	0.0012
				LMCD1	-0.812062	0.03255		LOC100132247	-0.697194	0.0237
				RUNX1	-0.816469	0.00045		P4HA3	-0.697667	0.01465
				ART4	-0.817875	0.0035		FLT1	-0.698427	0.004
				KCNMB1	-0.818431	0.0178		ARL5A	-0.698916	0.0004
				TBC1D16	-0.818593	0.00065		MT2A	-0.703288	0.00055
				F2RL1	-0.819099	0.0003		ZNF48	-0.704599	0.0258
				NCOR2	-0.819324	5e-05		KIAA1377	-0.706228	0.00415
				ARAP3	-0.820328	5e-05		FAM214B	-0.706284	0.0004
				RTKN	-0.821142	0.01215		PER3	-0.707909	0.02405
				YAE1D1	-0.821385	0.0057		LMCD1	-0.711321	0.04845
				ZNF551	-0.834196	0.022		DLGAP5	-0.713724	0.00125
				C1orf110	-0.836411	0.0033		MDFI	-0.713795	0.01805
				KIF11	-0.84021	5e-05		C1orf110	-0.714158	0.0104
				CARD11	-0.842709	0.0001		ENG	-0.714455	0.0026
				IL7R	-0.842885	0.0124		CARD11	-0.72105	0.0004
				PDLIM7	-0.845112	5e-05		CTGF	-0.723687	0.0013
				MGC72080	-0.847982	0.0319		PPARD	-0.727912	0.0009
				RCC2	-0.84859	5e-05		ZNF827	-0.72848	0.0017
				TSPAN6	-0.848682	0.0008		CBWD5	-0.729096	0.04745
				EFNA5	-0.850764	0.0074		KIAA0101	-0.729099	0.01585
				RHOBTB1	-0.85193	0.00025		DUSP4	-0.732804	0.0013
				URB2	-0.854879	0.01805		CENPW	-0.73371	0.03915
				FBLN5	-0.856452	0.00165		SPAG5	-0.736076	0.00205
				BCL9	-0.86206	0.00025		HES2	-0.737051	0.00165
				SENP7	-0.863431	0.0009		SRPX2	-0.738107	0.0003
				CPA4	-0.863693	0.04795		ZNF697	-0.740342	0.0024
				DNA2	-0.867291	0.0439		PAK6	-0.743593	0.0033
				ATP13A3	-0.86743	5e-05		DSE	-0.743669	0.0031
				CDCA8	-0.869057	0.0029		KCNAB1	-0.744433	0.00055
				NRXN3	-0.873504	0.00385		TGFB1	-0.747052	0.00015
				PARP12	-0.879145	5e-05		CCNB1	-0.74835	0.001
				HES2	-0.879967	0.0004		LOC646324	-0.749436	0.00075
				ZNF618	-0.880865	5e-05		BEND3	-0.750243	0.04035
				LFNG	-0.882691	0.0262		RUNX1	-0.751632	0.001
				SULT1B1	-0.886856	5e-05		ARHGAP24	-0.752528	0.00025
				ADCY4	-0.893272	0.00275		ARIH2	-0.753463	0.0004
				ITGA5	-0.899104	0.0006		PDLIM7	-0.754	5e-05
				LPCAT2	-0.899113	5e-05		MAP1S	-0.754335	0.00015
				HOXA11	-0.899163	0.00455		TFB2M	-0.757898	0.0227
				BTBD19	-0.89918	0.0145		HDGFRP3	-0.75887	0.0001
				C8orf4	-0.910055	0.00105		NCOR2	-0.760042	0.00015
				NR3C1	-0.910153	5e-05		ARL4A	-0.760351	0.0022
				DLC1	-0.912872	5e-05		PDLIM3	-0.762457	0.0355
				JAG2	-0.913359	5e-05		IGFBP3	-0.763325	0.0129
				CHTF18	-0.923301	0.0313		WWTR1	-0.764053	0.00025
				PLXNA4	-0.923758	5e-05		RG9MTD1	-0.764666	0.00195
				PPP1R3B	-0.926201	5e-05		IFI44	-0.766577	0.01735
				SMURF2	-0.930846	5e-05		ZCCHC4	-0.766594	0.04235
				DLGAP5	-0.940717	5e-05		MED7	-0.771684	0.0418
				KRT80	-0.941019	0.0002		BMF	-0.772807	0.0181
				RNF121	-0.946067	0.001		FAM176A	-0.775018	0.01135
				PLCB4	-0.948081	0.03515		ST6GAL1	-0.775	5e-05
				ANKRD50	-0.948757	5e-05		CDKN3	-0.776726	0.00675
				GTSE1	-0.951065	0.0009		MAFK	-0.784048	0.0053
				BEND3	-0.958811	0.0158		PGM2L1	-0.784	5e-05
				MAP1S	-0.95894	5e-05		CERK	-0.786	5e-05
				LYPD1	-0.959661	0.0001		FLJ42709	-0.786272	0.0426
				GJA1	-0.962146	5e-05		SPOCD1	-0.787148	0.0003
				SLC16A5	-0.967259	0.042		PHLDB1	-0.789	5e-05
				MAFK	-0.969305	0.0029		HIST1H3B	-0.791922	0.0076
				WDR85	-0.970152	0.01365		C9orf47	-0.792066	0.00075
				TRIM16L	-0.970275	0.03685		NRXN3	-0.794805	0.00445
				NFIA	-0.987728	5e-05		KCNQ1OT1	-0.797438	0.004
				CYB561	-0.98808	0.02465		SMURF2	-0.799	5e-05
				TNFAIP8L3	-0.993164	5e-05		NFIA	-0.804	5e-05
				ABL1	-0.998599	5e-05		BTBD19	-0.810911	0.0206
				ZSCAN2	-0.99924	0.04385		RRP8	-0.812069	0.0175
				GADD45B	-1.00401	5e-05		SGOL1	-0.812395	0.02975
				LYL1	-1.00453	5e-05		CHST11	-0.812	5e-05
				NEB	-1.00742	0.01365		PROX1	-0.81277	0.0166
				ARIH2	-1.00956	5e-05		RHOBTB1	-0.813897	0.00015
				EDN1	-1.01148	5e-05		RTKN	-0.817105	0.0105
				CABLES1	-1.01261	5e-05		LYL1	-0.821789	0.0001
				NAV1	-1.02043	0.0004		TBC1D16	-0.823194	0.0004
				TCTEX1D1	-1.02185	0.00415		CPA4	-0.823455	0.0397
				NEDD9	-1.02624	5e-05		FAM117B	-0.827706	0.0028
				ZNF610	-1.02716	0.0328		ZNF792	-0.828105	0.00045
				ZNF175	-1.02721	5e-05		TNFAIP8L3	-0.838072	0.0001
				DNAJB5	-1.02873	0.0001		RCC2	-0.839	5e-05
				PDGFC	-1.03518	0.00015		MAD2L1	-0.841005	0.03115
				PER2	-1.03618	0.02695		MYOM3	-0.846022	0.0333
				ZNF323	-1.03838	0.0037		LOC100506054	-0.84659	0.04745
				IFI44	-1.05482	0.0035		ARHGAP11A	-0.850502	0.0006
				GDAP1	-1.0567	0.0478		LPCAT2	-0.851	5e-05
				C6orf105	-1.0667	0.0336		BMPR2	-0.853	5e-05
				STK38L	-1.07615	5e-05		ART4	-0.858484	0.00215
				COL1A2	-1.08477	5e-05		JAG2	-0.864	5e-05
				SPHK1	-1.09549	5e-05		CKS1B	-0.863923	0.0036
				FSTL3	-1.09556	5e-05		MIPOL1	-0.864065	0.00075
				HOXA3	-1.09712	0.015		RAI14	-0.869	5e-05
				AP1S3	-1.10669	0.0288		ANKRD50	-0.869	5e-05
				FAM110D	-1.10678	0.0447		KRT80	-0.870211	0.00045
				SOX4	-1.11743	5e-05		PLK3	-0.872939	0.0001
				HEY2	-1.12807	0.0206		DAAM1	-0.875927	0.0001
				PDE1C	-1.13017	0.04695		HMGA2	-0.878	5e-05
				RND1	-1.13258	0.0498		EFNA1	-0.881592	0.00095
				MCTP1	-1.13966	5e-05		PPP1R3B	-0.89	5e-05
				HIST1H3G	-1.14837	0.00225		LOC100507254	-0.890666	0.003
				KIAA1147	-1.15187	5e-05			-0.890784	0.0021
				DOCK8	-1.15619	0.00155		SPRY1	-0.897217	0.0358
				C5orf13	-1.15803	0.00025		LFNG	-0.902409	0.0191
				FNDC3B	-1.1623	5e-05		ITGA5	-0.903503	0.00025
				VCAN	-1.16629	0.0001		NHSL1	-0.906	5e-05
				PELI2	-1.16838	5e-05		VCAN	-0.90641	0.001
				NRARP	-1.17489	0.0002		WNK3	-0.906821	0.03085
				FZD1	-1.18497	0.0088		HIST1H3G	-0.90851	0.009
				CCDC99	-1.1927	5e-05		SAMD15	-0.909188	0.04765
				FBXL13	-1.19507	0.0086		STC2	-0.912271	0.0008
				ATXN7L2	-1.19898	0.04495		NEGR1	-0.917	5e-05
				NEGR1	-1.20365	5e-05		ZNF175	-0.923	5e-05
				FBLIM1	-1.21222	5e-05		PELI2	-0.930175	0.00065
				PLAC8	-1.21765	0.0261		C5orf13	-0.936399	0.0005
				LIMS1	-1.22497	5e-05		DUSP23	-0.936955	0.00085
				ZNF92	-1.22669	0.0001		EDN1	-0.938	5e-05
				SIX4	-1.22808	5e-05		COL1A2	-0.938141	0.0001
				ABL2	-1.23566	5e-05		NR3C1	-0.939	5e-05
				ZNF77	-1.24047	0.04775		ZNF136	-0.941044	0.04025
				C21orf58	-1.24404	0.02925		ATP13A3	-0.949	5e-05
				FGF5	-1.24471	0.0056		YIPF5	-0.95	5e-05
				LOC145783	-1.24637	0.0136		CABLES1	-0.957	5e-05
				DUSP23	-1.26692	5e-05		PTGS2	-0.96	5e-05
				ZNF519	-1.27067	0.023		JHDM1D	-0.961335	0.0001
				SPATA13	-1.27877	5e-05		TUSC1	-0.963265	0.0114
				MEST	-1.28332	0.00035		ABL1	-0.965	5e-05
				NYNRIN	-1.28641	5e-05		RNF121	-0.965131	0.00025
				FAM102B	-1.28936	0.00095		BHLHE40	-0.971093	0.0001
				UCK2	-1.3008	5e-05		SIX4	-0.971639	0.0005
				SNAI2	-1.30492	0.02305		ESM1	-0.98	5e-05
				TMEM204	-1.32628	0.0406		PDGFC	-0.984766	0.00045
				ENC1	-1.33158	0.01455		FKBP11	-0.992902	0.00515
				MGP	-1.36067	5e-05		FGF5	-0.994925	0.0155
				SETD4	-1.37217	0.0223		LYPD1	-0.998	5e-05
				MEX3A	-1.3785	5e-05		C8orf4	-1.00096	0.00015
				LOC100506054	-1.3813	0.008		NAV1	-1.00268	0.00045
				RHOB	-1.3932	5e-05		EFNA5	-1.00313	0.00185
				HDDC2	-1.39719	0.03475		FZD1	-1.00386	0.0135
				RGS3	-1.42237	5e-05		NYNRIN	-1	5e-05
				GPR4	-1.44644	5e-05		ALDH1A1	-1.02	5e-05
				GABRE	-1.45255	0.0029		DLC1	-1.02	5e-05
				NFATC4	-1.47076	5e-05		TMEM45A	-1.02768	0.0323
				SMAD6	-1.48598	5e-05		SULT1B1	-1.03	5e-05
				C1orf187	-1.4979	0.03605		ZNF618	-1.05	5e-05
				KRT7	-1.50926	5e-05		ENC1	-1.05002	0.0096
				TNFSF15	-1.51276	5e-05		SOX4	-1.05	5e-05
				SIK1	-1.52894	0.0007		PLXNA4	-1.06	5e-05
				C15orf54	-1.52937	5e-05		BCL9	-1.07	5e-05
				DDIT4	-1.54677	5e-05		PLCB4	-1.07955	0.013
				NRK	-1.55676	0.0155		GADD45B	-1.08	5e-05
				DHRS3	-1.55901	0.0002		UCK2	-1.08	5e-05
				SLC7A2	-1.57486	5e-05		NFATC4	-1.08615	0.00025
				FZD8	-1.58277	0.00015		NINL	-1.09761	0.0115
				C20orf112	-1.60994	5e-05		GJA1	-1.1	5e-05
				GDF6	-1.61474	5e-05		APOBEC3A	-1.11342	0.00565
				SEMA3C	-1.64358	5e-05		NEDD9	-1.12	5e-05
				BPGM	-1.65413	5e-05		NRARP	-1.12484	0.0001
				KCTD16	-1.65715	0.0028		AMPH	-1.13047	0.03475
				AOX1	-1.6828	0.01095		F2RL1	-1.14	5e-05
				FAM84B	-1.68486	5e-05		ZSCAN2	-1.14126	0.00465
				MYOM3	-1.69707	0.0021		KIAA1147	-1.14	5e-05
				TMC7	-1.72751	0.0087		MCTP1	-1.15	5e-05
				LOC100134229	-1.73317	0.0412		ZNF704	-1.15	5e-05
				C2orf16	-1.79825	0.0416		SPC24	-1.15023	0.012
				SULT1E1	-1.79846	5e-05		C14orf37	-1.15047	0.03115
				CCDC136	-1.82769	0.0227		LIMS1	-1.16	5e-05
				SAMSN1	-1.84666	5e-05		STK38L	-1.16	5e-05
				LIPG	-1.87359	5e-05		C21orf58	-1.16362	0.02405
				EPHB1	-1.87493	0.03905		GPR4	-1.18	5e-05
				MFSD9	-1.88618	0.011		LOC440944	-1.18665	0.0442
				DHH	-1.94273	0.0265		FSTL3	-1.19	5e-05
				ROR1	-1.94792	5e-05		FZD2	-1.19805	0.016
				GJA4	-1.94798	0.01395		FBLN5	-1.21	5e-05
				DIO2	-1.96087	5e-05		FNDC3B	-1.21	5e-05
				ANGPTL4	-2.03017	5e-05		ZNF804A	-1.21619	0.00795
				PMEPA1	-2.09617	5e-05		HIST1H2BO	-1.22563	0.0022
				HES1	-2.09695	5e-05		FBLIM1	-1.24	5e-05
				CPNE5	-2.13435	5e-05		MIR31HG	-1.24038	0.03525
				FBXO32	-2.21845	5e-05		SPHK1	-1.24	5e-05
				SMAD7	-2.39061	0.0001		DDIT4	-1.24	5e-05
				TNFRSF19	-2.41204	0.01625		C21orf119	-1.2807	0.03235
				MYLK2	-2.42905	0.0011		FZD8	-1.28247	0.0003
				SKIL	-2.54437	5e-05		KCTD16	-1.29071	0.0048
				RFX2	-2.55397	5e-05		TNFSF15	-1.3	5e-05
				SPSB1	-2.88093	5e-05		C6orf105	-1.29665	0.01205
				SNAI1	-3.00047	5e-05		SPATA13	-1.3	5e-05
				MAF	-3.09014	5e-05		NMB	-1.32394	0.04145
				ALPK3	-3.16492	5e-05		SEMA3C	-1.33064	0.0005
				PRR15	-3.21166	0.00075		MEX3A	-1.34	5e-05
				GJA5	-3.71166	5e-05		RGS3	-1.35	5e-05
				COL4A4	-4.132	0.04105		ABL2	-1.35	5e-05
				NR1I3	-4.69987	5e-05		CCDC99	-1.36	5e-05
				FOXS1	-5.09969	0.0246		GDF6	-1.37	5e-05
								MEST	-1.38891	0.00015
								C15orf54	-1.39	5e-05
								C13orf33	-1.39327	0.00535
								DOCK8	-1.39497	0.00065
								SMAD6	-1.41	5e-05
								SFMBT1	-1.44884	0.03355
								MGP	-1.48	5e-05
								FAM102B	-1.50405	0.0001
								HES1	-1.51	5e-05
								METTL21D	-1.5117	0.0159
								C20orf112	-1.51	5e-05
								SHF	-1.52909	0.0266
								CPNE5	-1.5431	0.0001
								RHOB	-1.6	5e-05
								HEY2	-1.61492	0.00425
								KRT7	-1.62	5e-05
								HIST1H3F	-1.63899	0.0434
								NRK	-1.65993	0.0086
								MT1X	-1.67207	0.0106
								SLC7A2	-1.7	5e-05
								DHRS3	-1.73	5e-05
								MYLK2	-1.7533	0.0032
								SAMSN1	-1.76	5e-05
								FAM84B	-1.77	5e-05
								ALPK3	-1.81612	0.00015
								SIK1	-1.82983	0.0001
								LIPG	-1.83	5e-05
								BPGM	-1.87	5e-05
								SULT1E1	-1.88	5e-05
								NIPAL1	-1.89811	0.04905
								MYLK4	-1.92351	0.046
								PMEPA1	-1.94	5e-05
								ANGPTL4	-1.97	5e-05
								C1orf53	-2.06791	0.0169
								MIR17HG	-2.08892	0.01085
								ROR1	-2.12	5e-05
								VASH2	-2.13177	0.024
								SMAD7	-2.27227	0.0001
								CEP72	-2.31015	0.02855
								KHDC1	-2.53348	0.0319
								DIO2	-2.57	5e-05
								SKIL	-2.6	5e-05
								SPSB1	-2.71	5e-05
								LOC100134229	-2.71827	0.0142
								RFX2	-2.8	5e-05
								FBXO32	-2.82	5e-05
								PRR15	-3.05615	0.00055
								SNAI1	-3.13	5e-05
								MAF	-3.13	5e-05
								DHRS9	-3.17	5e-05
								FOXS1	-3.59516	0.00385
								GJA5	-3.65237	0.03835
								RND1	-3.87847	0.0107
								NR1I3	-5.84	5e-05
