# Supplementary material for: Integration of TGF-β-induced Smad signaling in the insulin-induced transcriptional response in endothelial cells
Source: Sci Rep. 2019 Nov 18;9:16992. doi: 10.1038/s41598-019-53490-x (PMC6861289; doi:10.1038/s41598-019-53490-x)
Supplement: Supplementary file 4 — Dataset 3 [file 41598_2019_53490_MOESM4_ESM.xlsx]

## Sheet: Sheet1
Supplemental Table 3. Lists identified byVenn diagram analysis of common insulin- and SB431542- regulated genes.
Ctrl vs Ins							Ctrl vs SB
90 min up	6h up	175 common elements in "insulin 90 m UP" and "insulin 6h UP":	90 min down	6 h down	41 common elements in "insulin 90 min D" and "insulin 6h DOWN":		90 min UP	6h UP	248 common elements in "SB 90 min up" and "SB 6h up":	90 min DOWN	6h DOWN	159 common elements in "SB 90 min down" and "SB 6 h down":
TTC9	TGFA	TTC9	HIST1H1C	UGP2	HIST1H2AM		TMEM200C	EPN3	TMEM200C	PTPN12	IGF2BP2	PTPN12
CDH6	SLC16A9	CDH6	HTR1B	NFIA	NUSAP1		TTC9	TTC9	TTC9	DDX21	CTTNBP2NL	ARL5A
TGFA	TMEM200C	TGFA	HIST1H2AM	ARHGAP24	ARHGAP24		CDH6	SLC16A9	CDH6	MEF2A	EPHB4	FHOD1
NID2	TTC9	NID2	ALDH1A1	PPIG	PLXNA4		SLC16A9	CDH6	SLC16A9	ARL5A	TMEM167A	ZSWIM6
ELMO3	EPN3	SLC16A9	UBE2S	HIST2H2BE	CEP55		NID2	NID2	NID2	MEF2D	FAT4	YIPF5
SLC16A9	VSTM2L	TMEM200C	GLCE	PLXNA4	ATAD2		TGFA	TGFA	TGFA	RBMS1	LMNB2	MPHOSPH10
TMEM200C	PPP1R32	EPN3	NUSAP1	NEXN	DLGAP5		EPN3	TMEM200C	EPN3	SRSF3	SFPQ	PALLD
EPN3	EBF4	SIM2	PPT1	CENPF	MKI67		PI16	ABCC6	PI16	FHOD1	DDX3X	BIRC2
SIM2	NID2	PI16	GPR126	NAMPT	MYBL2		PKDCC	DTX4	DTX4	ZNF295	REST	PLOD2
PI16	SIM2	SPTA1	HIST1H4L	PRKAR2B	GTSE1		SIM2	BIRC3	SLC6A15	TRIM24	ZFP36L1	MKI67
SPTA1	TXLNB	CERKL	PRKAR2A	ETFA	HIST1H2AL		DTX4	GDF5	ESPN	HMGN2	RBPJ	DAAM1
CERKL	PI16	C10orf54	LOC646324	HIST1H2BK	SPAG5		SLC6A15	PI16	SPTA1	USP48	HNRNPR	NEK7
SYT9	FAM129A	ESPN	HIST1H2AG	ABI3BP	PTGER4		ESPN	EBF1	ASXL3	ZSWIM6	KLHL24	SLC7A2
C10orf54	ESPN	SNAI2	ARHGAP24	GPATCH4	ERRFI1		CERKL	P2RX7	CDKN1C	HIST1H2BK	SERP1	HIVEP1
ESPN	CDH6	ITGA4	PLXNA4	BUB1	HMMR		SPTA1	ESPN	EBF1	NOP58	HNRNPM	LIMS1
SNAI2	CABYR	SLC6A15	CCDC71L	GPRC5A	AURKA		ASXL3	IFIT5	ITGA4	SAMD4A	SPIN1	CEP55
APOL4	C10orf54	ASXL3	CEP55	ATP13A3	NDC80		CDKN1C	RNF125	GPRC5B	MRPL17	ZNF770	SPATA13
ITGA4	CERKL	NEDD4L	YPEL2	NCOA7	UHRF1		EBF1	FBXO6	STMN3	IDI1	SGK1	ZNF792
SLC6A15	AQP1	KIAA1274	GOT1	FOSL1	MED8		ITGA4	ITPKA	SYT9	YIPF5	SIPA1L3	F2RL1
ASXL3	ITGA4	MPP7	ATAD2	PRC1	PLK1		GPRC5B	CORO2A	IFIT2	MPHOSPH10	ALCAM	CCNB2
CTSK	NEDD4L	VAT1L	GBP1	HIST1H2AM	C9orf140		AMIGO1	VWCE	MPP7	MCM4	CEP170	HMMR
NEDD4L	CMKLR1	USP54	PTGS1	CIT	SPOCD1		STMN3	SLC6A15	PDK4	PALLD	MGLL	FSTL3
KIAA1274	ZNF736	MDK	HIST1H3H	HIST1H2BM	HIST1H2AI		SYT9	STMN3	DOCK11	FAM196B	EXT1	ETV6
MPP7	MDK	F2RL3	LOC92249	LMNB1	MGP		IFIT2	IFIT2	NEDD4L	TANK	SLC4A2	SMC2
RPL32P3	ABTB2	FAM89A	SPOCK1	UAP1	HIST2H2BF		MPP7	SPTA1	DUSP5	BIRC2	ZNF644	LUZP1
DTX4	WNK4	GPRC5B	PGM1	MGLL	HIST1H1B		PDK4	PARD6A	PLEKHF1	PLOD2	ZSWIM6	HDGFRP3
VAT1L	MPP7	EPB49	DLGAP5	CENPE	MLF1IP		DOCK11	MDK	CD34	MKI67	KDM1A	MKI67IP
LONRF3	NPR1	WNK4	MKI67	UHRF1	RPS6KA5		LOC284837	CXCL2	TNFSF10	FAM107B	MYO1E	NUSAP1
USP54	FAM89A	PCDH12	MYBL2	NUP54	TACC3		BCHE	ACR	VAT1L	C5orf43	APBB2	JAG2
MDK	STMN3	STMN3	FBXO32	PTGER4	HIST1H2AJ		NEDD4L	DUSP5	HLX	DAAM1	SLC29A1	PREX2
F2RL3	F2RL3	LOC284837	MAP2	HMGB2	MCM2		DUSP5	MPP7	CYBA	NEK7	RBMX	ATP13A3
FAM89A	CD34	LOC643733	FAM115C	CASC5	TSPAN12		PLEKHF1	SYT9	MDK	YPEL2	WWP1	PFKFB3
SEMA7A	CYBA	CHN2	CTSC	SMC4	GIMAP8		CD34	KIF19	EPB49	STK17A	SP3	WDR43
RGS7	SLC6A15	CD34	IER3	ZNF335	ART4		TNFSF10	BMP2	C9orf150	SLC7A2	DLG5	IRF2BPL
GPRC5B	VAT1L	LGALS9	GTSE1	TEX10	ABCC9		VAT1L	GPRC5B	LGALS9	HIVEP1	NARF	ALDH1A1
EPB49	CORO2A	ABCA9	HIST1H2AL	CCNB1	LOC100506054		C3orf52	COLEC12	CCNA1	LIMS1	STAT5B	ESM1
C1orf54	CACNG6	KLF4	ITGB1BP1	KIF23	EGR1		ZNF425	CD34	BMP2	PTGS1	GATAD2B	E2F8
WNK4	USP54	MYOZ2	PIEZO2	CLSPN	NEFH		HLX	MRVI1	ABCA9	NFKB1	PAIP2	CCNB1
PCDH12	ARHGEF6	ACE	SPAG5	PAK6	METTL7A		CYBA	VAT1L	NAGS	CEP55	ITGB3	GJA1
STMN3	CAMKK1	ELFN1	RCC1	SNCA	MT1X		MYPN	ELMOD1	RP1L1	MALL	MPHOSPH10	ABL1
LOC284837	IFITM1	KIAA1211	PTGER4	RRM2	GSTM4		MDK	PRICKLE4	PCDH12	SPATA13	NCKAP5L	UAP1
A2M	EP400NL	IQCK	SHCBP1	SNRPA1			EPB49	CTSK	IGFBP5	LNX2	SH3BP4	MAP1S
CCDC125	CCNA1	COLEC12	DTYMK	ASPM			C9orf150	C10orf54	PARD6A	ZNF792	DCP1A	SPAG5
LOC643733	EPB49	RELB	FBLN5	MKI67			LGALS9	ADAMTS1	APOL3	F2RL1	GABBR2	NDC80
IGSF23	C16orf46	FHL1	SAMSN1	MCM5			CCNA1	PCDH12	C10orf10	LRRC8D	GALNT2	ATAD2
CHN2	CHN2	AFAP1L1	ZKSCAN5	TOP2A			BMP2	SLC22A18	MURC	CCNB2	CASC5	SPOCD1
CD34	LOC284837	CYBA	ERRFI1	EPS8			ABCA9	CSF1	IRS2	HMMR	PTPN12	INHBA
LGALS9	RELB	CHRNA1	HMMR	MCM4			NAGS	SCN9A	PHLDA1	LMNB1	CEP55	FBLIM1
ABCA9	SHROOM1	VASH1	LYPD1	NECAP1			RP1L1	PPL	CSF1	HIST1H4L	ITGAV	MERTK
KLF4	RAMP2	ARHGEF6	C15orf54	CDC20			PCDH12	AGPAT9	TCP11L2	GLCE	HMGB1	DLGAP5
MYOZ2	LGALS9	CDKN1C	GIMAP4	NCAPG2			IGFBP5	NAGS	AFAP1L1	FSTL3	XBP1	HIST1H2AJ
ACE	SNCAIP	PLA2G4C	SLC10A7	KIF14			C10orf140	SERPINB2	RAB3IL1	SPOCK1	ATAD2	SULT1B1
FAM211B	SPTA1	DCHS1	AURKA	CDCA4			PARD6A	TNFSF10	HDAC9	RBM28	MTMR6	HIST1H1B
IGFBP5	CHRNA1	SFRP1	TNFSF15	NUSAP1			CACNG6	HDAC9	GREB1L	ETV6	KIF20B	FOXC1
ELFN1	GPRC5B	SPECC1	LRRC32	HIST2H2BF			APOL3	DOCK11	HOXB8	METTL14	SEC24D	OSGIN2
KIAA1211	MRM1	FABP5	CDCA2	MCM2			ABTB2	PTPRH	COLEC12	FOSL2	NEK6	PLK3
ABCA4	SORL1	TFPI2	SDPR	SPRED1			C10orf10	CCNA1	SLC12A2	SMC2	MANF	LIPG
ICOSLG	PARM1	KHDRBS3	NDC80	CCNB2			MURC	EPB49	FAM89A	LUZP1	AKT1	PLA2G4A
IQCK	ACE	C17orf28	CLSTN3	MYBL2			IRS2	NEDD4L	LYPD6	HDGFRP3	PREP	RARA
CREB3L1	CRTAC1	ALDH1A3	UHRF1	TPX2			PHLDA1	IQCK	IQCK	MYC	CPEB4	UCK2
COLEC12	PCDH12	LYPD6	MED8	KIF20B			PCDH9	TMEM71	CLEC1A	FIS1	MAST4	TNFAIP8L3
PLEKHF1	MYOZ2	GREB1L	MALL	DLGAP5			LONRF3	LOC257396	TMEM140	SREK1	PTGFRN	LYL1
HOXB8	EFNA3	SERPINE2	NR5A2	ERRFI1			CSF1	CDKN1C	KIAA1211	MKI67IP	MT1E	TACC3
ZKSCAN4	CEACAM1	C8orf4	TNIK	CCBE1			TCP11L2	FAM89A	KIAA1274	NUSAP1	MAP7D1	CABLES1
RELB	KIAA1274	ABCG1	TNFSF18	SULT1B1			SFRP1	ZNF141	AVPI1	EPB41L2	PSMC6	PELI1
FHL1	CYYR1	CCNA1	CDT1	KNTC1			ESX1	PDK4	N4BP3	PRPF38A	WDR43	YAE1D1
AFAP1L1	PBX1	CEACAM1	CPS1	CEP55			AFAP1L1	HOXB8	STC1	GCLM	IGF2BP1	CLCN4
CYBA	LOC643733	TNFAIP2	GIMAP7	E2F8			RAB3IL1	LRRC16A	RAB11FIP1	PGM1	ODF2	CTSC
CHRNA1	COLEC12	HDAC9	PREX2	ATAD2			HDAC9	RP1L1	RELB	JAG2	FMNL3	PNO1
VASH1	LOC100128288	CCND2	PLK1	HIST1H2AL			GREB1L	NPR1	C17orf28	UHRF1	ZFHX3	FLT1
ARHGEF6	ABCA9	QPCT	PYGL	HIST1H2AJ			HOXB8	STC1	FHL1	PREX2	NCAPD2	SGOL2
CDKN1C	ZNF578	LINC00340	C9orf140	FAM54B			COLEC12	ST3GAL5	MAMDC2	ATP13A3	FAR2	ITGA11
DOCK11	TIRAP	CHST1	NRCAM	MED8			AXIN2	SYNGR3	ISG20	PFKFB3	TBL1XR1	PAK6
PLA2G4C	GREB1L	SULF1	ARMCX2	IRAK3			TRIM7	ISG20	ZKSCAN4	HECW2	PHC2	HTR1D
DCHS1	ATP8B3	APOL3	SPOCD1	ANLN			CLMP	KIAA1683	SPECC1	WDR43	HIST1H1B	ARHGAP24
SFRP1	ASXL3	CLEC1A	C4orf49	HIST2H2BA			SLC12A2	PLEKHF1	FAM189A2	IRF2BPL	NPAS2	SPHK1
ESX1	MRAS	KITLG	HIST1H2AI	STIL			FAM89A	ITGA4	SULF1	ALDH1A1	CAMSAP2	DHRS3
ZNF443	DCHS1	SLC12A2	HIST1H2BI	SNRPB			LYPD6	LRRC29	ZFHX4	HMGCS1	SMC2	PMEPA1
SPECC1	TSEN54	PLAU	MGP	KIF2C			IQCK	C1orf54	MYOZ2	MBNL2	KIF23	ARL4A
FABP5	CXorf36	FAM125B	HIST2H2BF	ARHGAP11A			CLEC1A	ST6GALNAC1	FANCE	ESM1	ZMYM2	PHF15
TFPI2	SPECC1	RAI2	GABBR2	BIRC5			TMEM140	TPPP	RAI2	SNRPD1	PFKFB3	RUNX1
KHDRBS3	EPS8L2	CSF1	HIST1H1B	FBXO42			WNK4	APOL3	ARL4C	PPP4R2	CBLB	SOX4
C17orf28	FAM189A2	CHST2	SLC40A1	GIMAP8			PMAIP1	CYP4X1	PLA2G4C	SRF	SEC24A	MAFK
ALDH1A3	SCUBE1	CDH13	MLF1IP	KIF4A			KIAA1211	C9orf150	FBXL16	GTPBP4	DPYSL3	HIVEP2
C20orf160	AFAP1L1	PDE2A	ZNF367	MELK			KIAA1274	LOC643733	CYYR1	PYGL	PROSER1	STC2
LYPD6	CCND2	ZFHX4	C17orf81	POLA1			AVPI1	CLDN1	SHROOM1	PNPT1	TGM2	PTPRE
GREB1L	SNAI2	N4BP3	MEG3	CKS2			N4BP3	SLC46A1	ALDH1A3	E2F8	KIAA1797	LYPD1
EFNA2	ZIK1	EFNB1	RPS6KA5	KIF15			STC1	ANKRD35	PGF	EMCN	CENPE	KANK1
SERPINE2	RAB36	ANTXR1	HIST1H1A	HIST1H1B			FOXA1	SARM1	KLF2	CCNB1	FUBP1	GABBR2
C8orf4	HOOK2	TCP11L2	FKBP11	TTK			C17orf59	EPHX4	ADAMTS1	SLC10A7	NAA50	C1orf110
ABCG1	TNFAIP2	IFI27	CEP85	IQGAP3			CXCR4	RHPN1	DCHS1	TIPARP	KIF4A	SGK1
CCNA1	AFF3	DBNDD2	NXN	C9orf140			RAB11FIP1	CYBA	DTNA	GJA1	PLK1	CDCA7
CEACAM1	PLVAP	SULF2	SHISA9	C1orf96			RELB	RAB3IL1	RARG	ABL1	TMCC1	BYSL
TNFAIP2	OLFML3	AIM1	TACC3	KIF11			C17orf28	RAB11FIP1	KHDRBS3	UAP1	KDM2B	ZNF697
HDAC9	SULF1	C16orf45	NUDCD2	PTX3			FHL1	KIAA1274	MRAS	MAP1S	TULP4	PRICKLE2
CCND2	LYPD6	SLC38A1	HIST1H2BL	CAPG			MAMDC2	NTSR1	TFEB	SPAG5	ACSL4	RG9MTD1
QPCT	CDKN1C	SLC2A13	HTRA3	SPAG5			ISG20	AFAP1L1	CMBL	NDC80	NAA15	ZNF92
LINC00340	AVPI1	NOSIP	TUSC1	TTC8			ZKSCAN4	SELPLG	AIM1	PTTG1	DENND5B	GDF6
CHST1	SLC39A4	MMP15	HIST1H2AJ	CKAP2L			SPECC1	C17orf28	ACTA2	GPATCH4	FAM160B1	MDFI
SULF1	ELFN1	STK32B	HIST1H2BH	TRDMT1			FAM189A2	LGALS9	PDE2A	MNAT1	KDM5B	ZBTB8OS
SMPDL3A	SLC12A2	ROBO4	LOC253039	CXorf56			ABCA7	EPS8L2	IFIT3	ATAD2	MRC2	FLJ41200
MAMDC2	NOG	TNFSF10	MAOA	AURKA			SULF1	XIRP2	ST3GAL5	SPOCD1	KHNYN	PPP1R3B
APOL3	GJA4	CASK	SPATA5L1	SPOCD1			ZNF554	INA	ABCA6	RCC1	PUM1	GPR4
CLEC1A	MMP15	SLC37A1	GINS2	BRCA2			WNT9A	TMEM140	ZNF524	INHBA	ANLN	HRH1
ZNF764	TP53TG1	ITPKB	PIM1	HAUS5			ZFHX4	CORO2B	EFNB1	FBLIM1	ERRFI1	STK38L
KITLG	HDAC9	JUP	FAM59B	RASA2			MYOZ2	SLC12A2	ITGB8	FIGNL1	BRPF3	HIST1H3G
SLC12A2	ACTA2	OGFRL1	HIST1H1D	SLC1A1			KCNMA1	MIR4458	RNF19A	MERTK	NEK7	ANKRD50
PLAU	APOL3	ARHGAP32	MCM2	ASF1B			FANCE	SAMD10	SCUBE1	DLGAP5	TOP2A	DDIT4
FAM125B	FLT4	JUNB	CDKN2A	SLC41A2			RAI2	IL8	ELFN1	BRCA1	VASP	SMURF2
PAR5	IQCK	TRIM16	RPS17L	TSPAN12			ARL4C	GALNT12	SLC46A1	ARID5A	SAE1	EDN1
PEX16	TCP11L2	CYYR1	RAD51AP1	KLF9			PLA2G4C	HSD3B7	TGFBR3	EZH2	FAM120B	KLF10
RAI2	FADS2	INS	NACAD	PBK			FBXL16	ARHGEF6	CXADR	HIST1H2AJ	PRRC1	CTGF
CSF1	PCK2	HOMER3	TSPAN12	MGP			CYYR1	MAMDC2	LOC643733	NRCAM	STK24	MGP
CHST2	TMEM186	RAB3B	GIMAP8	HMMR			SHROOM1	ADAMTS9	CDH13	CD274	MFNG	CCDC99
CDH13	KHDRBS3	MN1	BST2	KRT7			ACE	ABCA9	SERPINE2	SULT1B1	GPX8	C21orf58
PDE2A	VASH1	FLT4	ASRGL1	C1orf110			ALDH1A3	AIFM2	OAS1	CWC22	SEC22B	NR3C1
ZFHX4	KITLG	PLCB1	IL1RL1	TNFRSF1B			CYP26B1	SLC16A2	VASH1	C15orf29	NUSAP1	SNAI2
TRAF5	CLEC1A	NES	HIST1H2BE	HMGA2			PGF	CEBPD	ORAI3	GBP1	ASPM	ENC1
N4BP3	FAM22D	NFKBIE	IL8	ADAMTS1			KLF2	RARG	SLC4A11	KIAA0020	MKI67IP	ZNF175
EFNB1	ARHGAP42	ADAM19	ART4	ART4			CPM	B3GALT4	TFPI2	HIST1H1B	FGF2	ABL2
UNC5B	CRY2	PBX1	C14orf132	NDC80			ADAMTS1	HSPA12B	SMCR7	FOXC1	FAM168B	FOXC2
ANTXR1	SULF2	C13orf15	PDE7B	HIST1H3D			DCHS1	MURC	GAS2L3	OSGIN2	CDC42EP1	C15orf54
LOH12CR1	GTPBP5	CHN1	ABCC9	C9orf47			DTNA	HOOK2	THBD	HIST1H2BJ	KDM3A	PDGFA
TCP11L2	QPCT	CMBL	PTK7	SBDSP1			RARG	ACOT2	CHRNA1	PLK3	MAGI1	DLC1
NLGN4Y	GDPD5	COL12A1	LOC100506054	MAP3K14			KHDRBS3	CXorf36	CA5B	LUC7L3	CCNB1	BPGM
MAGI2-AS3	NR2F6	F2RL1	SLC16A7	SHISA3			MRAS	SCN5A	NDRG4	LIPG	BCL2L13	MAF
IFI27	C17orf48	ARL4C	LOC286437	PLK1			TFEB	CLDN5	SLC37A1	PLA2G4A	PREX2	NEDD9
DBNDD2	LINC00340	ZNF205	TSHZ3	HIST1H2BN			CMBL	CXCL1	TNFAIP2	ZDHHC13	DLG1	NRARP
ProSAPiP1	ZFHX4	ZSWIM4	C15orf42	CDC45			RAB36	CLEC1A	ProSAPiP1	C4orf49	ELF2	PER2
LFNG	DNMT3B	HSPA12B	STXBP2	NEGR1			ABCG1	INPP5J	DBNDD2	PAK1IP1	STX6	FZD8
SLC4A11	SLC46A1	FAM155A	EGR1	POLA2			AIM1	THBD	FLYWCH1	FBXO25	LOC541471	C20orf112
DUSP4	FHL1	PLVAP	ZNF767	HIST1H2AI			ACTA2	ASXL3	ETS2	RARA	MERTK	RFX2
SULF2	CCRL2	ABI3	HLA-DPB1	NUDT16			PDE2A	DDIT4L	RAB3B	MAOA	UBE2S	GADD45B
AIM1	APBA1	FAT1	NEFH	ZNF441			IFIT3	TFEB	NLGN4Y	HIST1H4C	TIA1	ZNF77
C16orf45	CMBL	ABCA1	CLDN5	APOBEC3A			ST3GAL5	PHLDA1	PLIN2	UCK2	UHRF1BP1L	C8orf4
SLC38A1	CDH13	NR2F6	METTL7A	LYAR			ABCA6	POU2F2	TAP1	HIST1H2BI	ETV6	RHOB
MAN1A1	KIAA1211	HLA-A	GBP4	CDKN3			PRDM1	PTPRR	CHST2	TNFAIP8L3	CASP2	CCDC136
SLC2A13	SERPINE2	BCL6B	RNF144A	TACC3			ZNF524	TMC6	NOSIP	CCRN4L	HNRNPA0	LOC100134229
NOSIP	KLF4	GLT25D1	NPTX1	HIST1H2BO			EFNB1	PRSS12	C5orf4	LYL1	SMARCC1	RGS3
GPR37	ZNF23	NT5E	CACNG7	NUF2			ITGB8	CYYR1	RHBDF2	HIST2H2BF	SLC30A7	PRR15
MMP15	NARS2	GAS2L3	LY6K	GTSE1			DSEL	TCEAL7	SLC2A6	LYAR	RFTN1	SAMSN1
RASSF2	DTNA	PHLDA1	AMPH	HIST1H2AB			RNF19A	AIM1	PRKAB1	TACC3	RLF	BHLHE40
STK32B	PLA2G4C	GPR116	TMEM37	HIST1H2BJ			TPGS1	HLX	LOC100129550	MAK16	SGOL2	FBXO32
HCG11	SLC16A5	SYNE1	LOC440944	MLF1IP			SCUBE1	AVPI1	OGFRL1	CABLES1	ZNF260	FAM102B
ROBO4	ZNF32	RHOBTB3	MT1X	SEMA3A			ELFN1	TSEN54	IFI27	MAGOHB	PPPDE1	SMAD6
TNFSF10	GLIS3	MICAL3	GSTM4	HIST1H3G			SLC46A1	RSPO3	PLCD3	SHFM1	IFFO2	ART4
CASK	PRTG	GPR124	CXorf69	KLHL3			PLEKHH3	NIPAL2	EPOR	PELI1	ERF	PTGS2
HLA-C	ZNF205	PGF	KAL1	GOLGA8A			TGFBR3	SLC46A3	ARHGEF3	YAE1D1	NRIP1	SIK1
EDA2R	RAI2	DUSP3	CROCCP2	PER3			MLF1	C14orf49	CITED2	TRIM56	HIST1H2AJ	FAM84B
SLC37A1	C17orf28	DUSP16	PSRC1	CENPL			CXADR	FANCE	USP31	CLCN4	ARF4	GJA5
ITPKB	RASSF7	NAV2	HIST1H4F	FAM111B			LOC643733	FAM189A2	SYNE1	CTSC	PNO1	SKIL
IRF7	NES	CD109	SYNPO2	C9orf80			CDH13	TPD52	CCND2	PNO1	BGN	ANGPTL4
JUP	LPXN	UACA	PRDM11	KIAA0101			SERPINE2	CEACAM1	GDF15	FLT1	KANK1	HES1
RNF24	VAMP8	TRIM47	HSPA2	LOC152217			OAS1	LYVE1	SULF2	BCL6	IQGAP3	TNFSF15
OGFRL1	TFPI2	GRPEL2	HELB	SATB1			VASH1	ITGB8	SQSTM1	SGOL2	LOC92249	SPSB1
KIAA1841	CA5B	NDRG4	PAK1	LOC389906			ORAI3	FOXF1	ZNF205	WEE1	COL5A1	RND1
ARHGAP32	MAD2L1BP	CTSB	CXCL1	MAP3K6			GAB3	RELB	PEX16	HIST1H2AB	CALD1	FOXS1
JUNB	N4BP3	SLC39A6	VWA1	ZNF567			SLC4A11	GALNTL2	KLHDC8B	ITGA11	ARHGAP24	SNAI1
TRIM16	AIM1	SOX18	MOCOS	ZNF395			TFPI2	OLFML3	FDXR	LOC100507254	ITSN2	SMAD7
CYYR1	COL12A1	WARS	ACCN2	TMEM234			MORN4	SULF1	SLC38A1	SLC25A32	GOT1
INS	ALDH1A3	ETS1	PTER	C13orf27			SMCR7	TMEM35	KLF6	HIST1H2AI	KIAA0317
HOMER3	CD40	ARRB1	GDPD3	GSTM4			GAS2L3	FBXL16	C12orf35	PAK6	BIRC5
RAB3B	CHST2	PAN2	SLC27A3	FGF2			RAG1	IFIT3	ITPKB	HTR1D	PCDH1
CELSR1	ZNF133	KIAA0141	PMS2L2	TMTC1			ZNF764	MAP3K5	FOXO3	TEX15	IVNS1ABP
MN1	CXCR4	PLEKHM1	LOC100131089	COL3A1			BCL2L11	ELFN1	GADD45A	HIST1H2AM	VEGFA
FLT4	FAM125B	GGH	MYLK4	NEFH			FADS2	CHRNA1	PLCB1	TNIK	C7orf60
COL4A6	ARL4C	FMNL3	ZNF311	ZNF593			TIGD2	ARL4C	NDST1	ARHGAP24	ZNF608
SERINC5	SFRP1	KIAA1462		NEBL			THBD	DPP4	ATP7B	PTK7	CSRP1
ZNF836	PDE2A	HDAC5		RPS6KA5			CHRNA1	ACSF2	SLC17A5	MCM8	KCTD1
SORT1	LETMD1	NDRG1		CCL14			CA5B	TCP11L2	PLK2	SPHK1	PLOD2
VCAN	ROBO4	PREX1		LOC100506054			ANTXR1	P2RX4	PRIC285	HIST1H2BM	ARMC8
DSEL	CXXC5	PTPRM		C8orf48			ZNF836	UCP2	CLCN7	DHRS3	PGM2L1
PLCB1	ZNF668	FGFR1		CENPW			NDRG4	FAS	WDR81	PMEPA1	ZBED4
NES	ACSF2	PHLDB2		EGR1			SLC37A1	TNFRSF10A	CASK	CLSTN3	GTF2I
NFKBIE	RAB11FIP1	SIPA1		C7orf13			TNFAIP2	KLRG1	ADCY9	HMGN3	MYO1B
DCLRE1A	PAFAH1B3			RGS4			TMCC2	ZKSCAN4	HMOX1	ARL4A	ST6GAL1
ADAM19	INS			ADRB2			ProSAPiP1	ZFHX2	CTC1	PHF15	MLLT3
NR2C1	ASS1			SULT1E1			DBNDD2	IRS2	AGFG2	STXBP2	TPX2
PBX1	C13orf15			LOC730102			FAM171A2	C10orf10	LYN	RUNX1	SEMA3F
C13orf15	HLX			AIG1			FLYWCH1	LRRC33	TRIM2	SOX4	LLPH
CHN1	C8orf4			MT1X			ETS2	LRRC8E	LSS	LRRC32	CKAP2L
CMBL	ABCG1			ZNF132			RAB3B	CCRL2	HSPA12B	MAFK	PTPRE
TGFBI	ARHGAP32			DIO2			FARS2	RAI2	DACH1	HIVEP2	MECOM
TMEM159	KANK3			ZNF300			NLGN4Y	EGLN3	CCDC69	CPS1	LOC646324
COL12A1	CSF1			SEMA3C			PSPH	TAP1	DOPEY2	STC2	FAM60A
FLYWCH1	GPR116			ABCC9			PLIN2	TNFAIP3	PLAU	PTPRE	LUZP1
PRKAB1	LINC00341			SPC25			ADAM19	SLC4A11	CTSB	SPRY4	LDB1
F2RL1	GAB3			ZNF699			TAP1	CMBL	MEPCE	LYPD1	RGS4
IER5L	RHOBTB3			GPR89A			SSH2	MAFB	SRGAP1	LOC100506178	PLXNA2
ARL4C	CTSF			DKFZP586I1420			MAD2L1BP	CERS1	PHLPP1	HIST1H1D	F2R
ZNF205	HCN2			HIF3A			CHST2	ZNF497	NFKB2	KANK1	LRRC8A
DACH1	APLN			MIR17HG			NOSIP	SYT1	CXorf36	CDKN2A	ZNF436
CTC1	FAM63A			VMAC			JUP	GREB1L	TOB1	GABBR2	ZNF827
FAM53B	BMP2			SAMD15			C5orf4	TYW1B	C14orf49	C1orf110	PTGS2
ZSWIM4	SLC37A1			PRR15			ARID3A	ZNF517	HDAC5	SCRN1	FHL3
HSPA12B	FABP5			METTL7A			GLCCI1	NDRG1	KDR	DBF4	RNF44
RASGRP3	IFI27			CSPG5			RHBDF2	SLCO4A1	SAMHD1	GOLGA8A	TGIF1
FAM155A	CHN1			MEST			SLC2A6	POLG2	COL12A1	SGK1	TEAD2
ETS2	CAMK4			FGF5			FZD5	CPNE8	GCNT1	CDCA7	HYAL2
PLVAP	ANTXR1			PLAC8			PRKAB1	ATL1	SMAD1	BYSL	EHD4
ABI3	ISOC2			PLCB4			MTHFR	DUSP10	DUSP3	MLF1IP	PALLD
FAT1	TRIM16			SH2B2			LOC100129550	MYOZ2	C1orf85	IL1RL1	UAP1
ABCA1	MICAL3			C1R			NLRC5	ICAM3	UAP1L1	ZNF697	ZBTB38
KLF2	DBNDD2			IRS1			OGFRL1	PI4KAP2	SERINC5	APOBEC3A	CKS2
DNAJC1	C16orf45			CYP27C1			ORAI1	PLCB1	CDC42EP4	INSIG1	SLC39A7
C7orf41	KATNB1						FLT4	LINC00341	TMCC3	PRICKLE2	SEMA6C
NR2F6	IQCE						LRRC20	OAS1	TACC1	SLC25A37	PCGF3
HLA-A	SLC2A13						IFI27	IFIH1	KITLG	LSM5	CBFB
BCL6B	SIPA1						PLCD3	MRAS	INS	FOSL1	FAT1
GLT25D1	ABCA1						APBA2	PPP1R3C	GRN	RG9MTD1	PTPRG
NT5E	JUNB						EPOR	RGS14	MTSS1L	KLF7	UGDH
GAS2L3	HOMER3						ARHGEF3	GPR137C	BCORL1	C3orf75	C1QTNF5
EDIL3	ARHGEF3						CITED2	ZNF600	MEIS2	HIST1H4B	PLA2G4A
TMEM63B	ADAM19						SLC25A30	NUAK2	GGH	ZNF92	CLMN
TMEM179B	MFAP2						LRRC3	CCND2	C1orf115	ETV4	FAM20C
NDST1	GGH						USP31	IL27RA	TNFRSF10C	GDF6	PRICKLE2
ZNF710	TRADD						WDR24	SLC26A11	SAP30L	MDFI	ZBTB17
PHLDA1	MDFIC						FAM53B	C16orf45	WARS	ZBTB8OS	CSRNP2
GPR116	NFKBIE						CTTNBP2	B3GALNT1	CARHSP1	ABCC9	PRC1
SYNE1	SLC38A1						SYNE1	CXADR	NPC1	OXNAD1	MYO10
OSBPL10	FAT1						AMACR	VIPR1	CD109	FLJ41200	TES
MICAL1	ARRB1						CCND2	APOD	MARVELD1	ANKRD1	ZNF146
RHOBTB3	MOSPD1						GDF15	PRIC285	NDRG1	PDK3	DIXDC1
MICAL3	PLAU						SULF2	SH3TC2	EXTL3	ATG10	ZNF107
GPR124	CPNE8						SQSTM1	SPIN2B	FABP5	BST2	KLHL13
PGF	SEMA3G						ZNF205	SMCR7	PLEKHM1	PPP1R3B	TLE3
DUSP3	CLCN7						MMP15	LYPD6	DST	ARMCX2	HMMR
BCOR	GLT25D1						PEX16	NDRG4	HLA-A	TSEN2	CENPF
DUSP16	HSPA12B						KLHDC8B	SPECC1	PERP	GPR4	CPSF6
NAV2	MCCC2						CELSR1	ZFYVE28	JUND	SHISA9	USP33
CD109	POLM						ZFP30	SCUBE1	PPP1R15A	HRH1	CREBZF
PITPNM1	ADA						TGFBI	BRP44L	ABLIM1	STK38L	MKI67
UACA	TNFSF10						MEGF9	ProSAPiP1	PLA2G15	HIST1H3G	TPM1
TRIM47	STK32B						FDXR	C5orf4	PDLIM1	LRRC17	TMEM164
GRPEL2	RHBDF2						SLC38A1	UAP1L1	SLC12A7	ARHGAP33	SLC4A7
NDRG4	SIRPB2						KLF6	PCDH7	RFK	ANKRD50	TOM1
PCDH1	CYB5D2						COL4A6	AMDHD2	ITPR3	DDIT4	MED8
CTSB	SLC2A6						C12orf35	KCNJ2	ITGB4	SMURF2	CCNB2
SLC39A6	GRPEL2						ZNF589	FHL1	TMEM63B	CACNG7	ALDH9A1
SAMHD1	ZBTB9						ITPKB	OGFRL1	ZBTB22	EDN1	BRIP1
SAP30L	UAP1L1						BEND3	SHROOM1	SH3BP5	KLF10	E2F8
SOX18	LRP3						PPP1R16B	PPARA	RETSAT	CTGF	DAB2IP
SPATA20	GPR124						ING1	TRIM2	PCBP4	FLVCR1	ZNF516
GSTO1	PKI55						BLOC1S3	HSPA1B	HECTD3	ABAT	KIF20A
WARS	LSS						TRIM16	ALDH1A3	CORO1B	MGP	HTR1D
ETS1	EFNB1						LMBR1L	MYO5C	PLEKHG1	GBP4	BIRC2
ABLIM1	PTPRM						ROBO4	SLC37A1	KIAA1522	NEFH	HHIP
ARRB1	NOX4						ETHE1	KIAA1211	GRINA	CPEB3	RARA
PAN2	WARS						C17orf103	PPAP2A		CENPI	FLT1
DOPEY2	CASK						FOXO3	OSGIN1		CCDC99	HIVEP1
KIAA0141	RAB3B						GADD45A	GPR162		C21orf58	KCNAB1
PLEKHM1	JUP						GLTPD1	PLEKHG1		NR3C1	C9orf47
ARHGEF15	RNF19A						PLCB1	LONRF1		DNAJA4	CACHD1
UBTD1	NOSIP						HOMER3	TGFBR3		SNAI2	CD163L1
GGH	TRIM2						LOC100294145	ORAI3		ENC1	KLF10
FMNL3	SCARB1						NDST1	PPM1H		ZNF175	FAM70B
UTRN	CD109						ATP7B	QPCT		PPFIBP2	CTNNB1
CD55	SOX18						SLC17A5	GAS2L3		HIST1H2BE	BTBD7
GLIS2	PLCD3						PLK2	DTNA		ABL2	MT2A
SRGAP1	CHST1						PRIC285	SLC30A4		NPTX1	C4orf42
KIAA1462	FAM155A						STK32B	C21orf63		FAM54A	ZNF275
HDAC5	F2RL1						CLCN7	NFKB2		FOXC2	IRF2BPL
IFFO2	PGF						BTG1	DBNDD2		C15orf54	AURKA
C15orf39	HSPA1A						WDR81	TNFRSF10C		PDGFA	ELK3
TACC2	PLEKHM1						PITPNM1	ICAM1		DLC1	ARHGAP11A
NDRG1	TRIM47						PIAS4	TRIM25		SMOC1	FOXC2
OPTN	SYNE1						CASK	VAMP8		CFI	MYBL2
PREX1	OAF						ADCY9	WFS1		SAMD15	PELI1
RARA	LRRC37BP1						HMOX1	IGFBP5		FAM59B	FAM96A
PTPRM	OGFRL1						CTC1	ARHGAP39		BPGM	FAM214B
FGFR1	DUSP16						YPEL3	SLC2A12		MAF	NDC80
PHLDB2	GAS2L3						AGFG2	OSBPL10		PTGR2	CDK14
SIPA1	HDAC5						LYN	CXCR7		SHISA2	DSE
SHROOM2	TBC1D24						TRIM2	CD47		ZNF670	CLCN4
HDAC2	ZFPL1						LSS	SORT1		NEDD9	IP6K2
	NDRG4						GNAI1	RASIP1		NRARP	PDE7A
	TMEM132A						HSPA12B	CDH13		PER2	HIVEP2
	TIAF1						ULK2	RIMS2		FANCB	KLHL6
	TP53I3						DACH1	PGF		RNF144A	FAM102A
	SERINC2						CCDC69	COL12A1		FZD8	PIK3R3
	WDR19						DOPEY2	CC2D2A		XRCC2	TTTY15
	CTSB						E2F7	SYNE1		C20orf112	PARP2
	TRANK1						FAT1	DUSP14		RFX2	BUB1
	ZSWIM4						PLAU	MAMLD1		SPTBN5	TACC3
	LAPTM5						EPHA4	CTC1		GADD45B	FOXC1
	PGPEP1						EDIL3	TUBG2		ZNF77	C17orf70
	BCL6B						CTSB	RASSF2		C8orf4	CTGF
	STK10						MEPCE	AMN1		RHOB	EFNA1
	PRRG1						GAB1	IL6		CCDC136	P4HA3
	CCDC85B						SRGAP1	SQSTM1		LARGE	SH3RF3
	PTPRE						PHLPP1	MFSD8		ACYP1	FAM117B
	PREX1						NAV2	RASSF7		GDF3	TDG
	SLC39A6						NFKB2	RHBDF2		CTHRC1	BYSL
	TRNP1						CXorf36	RPP25		EHD3	SPRED1
	SNX29						BCAS3	CHST2		LOC100134229	PPARD
	NDRG1						TOB1	PLA2G4C		RGS3	IRF6
	PHLDA1						C14orf49	ARHGEF3		TEAD3	ZNF124
	MN1						HDAC5	SULF2		AUTS2	STIL
	DUSP3						KDR	ATP7B		ZNF530	FHOD1
	ANKRD13B						SAMHD1	DACH1		PRR15	ENG
	GRN						SPATA20	OSMR		SAMSN1	ZNF704
	EFNA1						COL12A1	OSBPL3		LOC100130890	FAM176A
	KIT						SLFN5	SLC17A5		BHLHE40	TGFB2
	CASP7						CTNNBIP1	C1orf115		FBXO32	RSPRY1
	NAV2						GCNT1	ARHGAP26		FAM102B	PBX3
	CD2BP2						SMAD1	SLC7A7		NEK10	ESM1
	HLA-A						DUSP3	KCTD13		SMAD6	PHLDB1
	PLCB1						C1orf85	CA5B		NHLRC3	RG9MTD1
	ITPR3						UAP1L1	PLCD3		CCL2	OSGIN2
	ITPKB						SERINC5	LDLRAP1		ART4	CTSC
	PLEKHG1						CDC42EP4	LOC100129550		DHRS9	CDCA7
	PDGFB						TMCC3	GTF2H2B		PTGS2	PPP1R13L
	GRK5						TACC1	KLF6		AMPH	MGAT4A
	PAN2						KITLG	PAR5		SIK1	MEX3D
	CES2						LTBP4	KAT2B		FAM84B	NUF2
	XPR1						PIK3IP1	OPTN		MIR24-2	MTF2
	ABI3						RPUSD4	LRRC45		HIST1H3F	DAAM1
	NEDD9						TMEM55B	EPOR		GJA5	ZNF792
	FGFR1						INS	ZNF524		SKIL	FKBP11
	CDH11						GRN	TNFAIP2		MIR17HG	SH3GL1
	TNFRSF21						MTSS1L	ANKS1A		PCDHB5	MAP2
	KIAA0141						ARHGAP32	SAMHD1		ANGPTL4	WWTR1
	PLBD2						BCORL1	C17orf58		FAP	MTHFD1L
	NT5E						TXNIP	N4BP3		HES1	PROX1
	UACA						MEIS2	SLC25A4		MRAP2	CDC6
	RASIP1						VCAN	SORBS1		NMB	GALNT10
	SOX17						CLN3	ATF3		TNFSF15	RAI14
	KIAA1522						BTBD3	CDC42EP2		SPSB1	ARL4A
	LAP3						GGH	NTHL1		RND1	FLJ41200
	FASN						KIAA0141	ACTA2		LITAF	PTPRK
	FMNL3						C1orf115	KHDRBS3		GLB1L2	KIF21A
	TIE1						ZNF768	UBE2L6		FOXS1	CERK
	SGK223						ZNF490	TOR3A		SNAI1	PLK3
	PPP1R16B						TNFRSF10C	BST1		SMAD7	HMGA2
	ETS1						CYTH3	MFSD6			PAK6
	MERTK						SAP30L	ENO2			NFYA
	PHLDB2						GPR124	IRF7			SNX25
	VAT1						WARS	FN3K			KIFC1
	KIAA1462						NELF	SCN3B			TGFB1
	CIC						ABCA1	RHBDF1			ZNF48
							CARHSP1	APOL6			YIPF5
							NPC1	HDAC11			ATP13A2
							CD109	GGH			JHDM1D
							MARVELD1	PRUNE2			PDGFA
							SNX30	PDP1			SRPX2
							NDRG1	SLC38A1			ITGA11
							SGK223	TMOD2			KIAA1377
							EXTL3	ABCA3			MDFI
							FABP5	PRKAB1			F2RL2
							PLEKHM1	PDE2A			PHF15
							DST	LPCAT4			DUSP4
							MICAL1	HSPA1A			ZNF697
							JMY	C3orf58			HRH1
							ARHGAP12	ETS2			SPOCD1
							PREX1	ABHD11			SOBP
							HLA-A	GCNT1			ZNF503
							PERP	UNC5B			ZBTB8OS
							FARP1	TMEM63B			ARL5A
							RNF169	MCOLN1			SPAG5
							HECA	TACC2			CTAGE5
							JUND	BCORL1			BHLHE40
							DOCK6	APOL1			MIPOL1
							PPP1R15A	CDON			CHST11
							BTG2	FOXRED2			TLE2
							ABLIM1	SH3BP5			E2F4
							ANKRD13B	THBS3			ALDH1A1
							CACNB3	PTPRJ			STC2
							PLD2	ALDH3A2			BMPR2
							PLA2G15	CNKSR3			HDGFRP3
							PDLIM1	APOL2			ZNF708
							SLC12A7	RFK			NHSL1
							RFK	RNF19A			INHBA
							ITPR3	CCDC102A			MEX3C
							ITGB4	ATP1B1			LMCD1
							TMEM63B	DUSP3			RUNX1
							TSHZ1	GDF15			ART4
							SP4	NR5A2			KCNMB1
							ZBTB22	WARS			TBC1D16
							NFIX	SLC1A1			F2RL1
							SLIT2	PAQR4			NCOR2
							VAT1	TFPI2			ARAP3
							SH3BP5	JAG1			RTKN
							RETSAT	DOPEY2			YAE1D1
							PLBD2	B3GNT1			ZNF551
							TIE1	SCRN1			C1orf110
							PCBP4	C12orf35			KIF11
							VPS18	KCTD12			CARD11
							MYO1D	TNFRSF14			IL7R
							HECTD3	MOSPD1			PDLIM7
							TEP1	LRFN4			MGC72080
							MADD	CORO1B			RCC2
							SERINC2	IRF1			TSPAN6
							PEPD	MAN1A1			EFNA5
							CORO1B	TMEM173			RHOBTB1
							UTRN	GTPBP8			URB2
							KIAA1462	GRK5			FBLN5
							EHMT2	MDFIC			BCL9
							RHOBTB3	GDPD5			SENP7
							PLEKHG1	ADCY9			CPA4
							KIAA1522	PDCD2L			DNA2
							USP11	ABCB6			ATP13A3
							UACA	NDST1			CDCA8
							GIT1	PEX16			NRXN3
							ULK1	IFI27			PARP12
							GAB2	C9orf21			HES2
							SC5DL	PLEKHM1			ZNF618
							ARHGAP1	CXorf23			LFNG
							SERTAD2	GRB14			SULT1B1
							CIC	TMEM159			ADCY4
							GRINA	KDR			ITGA5
								TRIB3			LPCAT2
								TRIM21			HOXA11
								RAB3B			BTBD19
								ING5			C8orf4
								C5orf30			NR3C1
								KLF2			DLC1
								B7H6			JAG2
								APLN			CHTF18
								NIPAL3			PLXNA4
								MYRIP			PPP1R3B
								ALDH4A1			SMURF2
								LPHN2			DLGAP5
								ITGA6			KRT80
								NES			RNF121
								CITED2			PLCB4
								PLA2G15			ANKRD50
								CDC25B			GTSE1
								THSD7A			BEND3
								FAM213B			MAP1S
								FLYWCH1			LYPD1
								FAM63B			GJA1
								TRAF5			SLC16A5
								SEC11C			MAFK
								PMP22			WDR85
								FAM126A			TRIM16L
								OAF			NFIA
								WDR19			CYB561
								SDC4			TNFAIP8L3
								SAT1			ABL1
								EZR			ZSCAN2
								NLGN4Y			GADD45B
								UNC93B1			LYL1
								CASK			NEB
								CD109			ARIH2
								FAM107A			EDN1
								TCEA2			CABLES1
								FLOT2			NAV1
								MEIS2			TCTEX1D1
								RFNG			NEDD9
								TYRO3			ZNF610
								EFNB1			ZNF175
								RIN1			DNAJB5
								ZFHX4			PDGFC
								FAM212B			PER2
								SLC2A13			ZNF323
								PCYT2			IFI44
								TMEM51			GDAP1
								MLKL			C6orf105
								NEU1			STK38L
								POLR3G			COL1A2
								CUTA			SPHK1
								CDC42EP4			FSTL3
								ARHGAP27			HOXA3
								ABCA6			AP1S3
								ZNF346			FAM110D
								LYN			SOX4
								PLAGL1			HEY2
								WDR81			PDE1C
								PLIN2			RND1
								PPP1R15A			MCTP1
								TRMT2B			HIST1H3G
								ZNF337			KIAA1147
								DOCK5			DOCK8
								KITLG			C5orf13
								DCHS1			FNDC3B
								ZCCHC2			VCAN
								DTX3L			PELI2
								FAM108C1			NRARP
								C7orf41			FZD1
								MICAL3			CCDC99
								TUBB2A			FBXL13
								FDXR			ATXN7L2
								DNAJC1			NEGR1
								ITPKB			FBLIM1
								INS			PLAC8
								LRFN3			LIMS1
								AGFG2			ZNF92
								LRP11			SIX4
								PDLIM1			ABL2
								KIAA1841			ZNF77
								ITGB4			C21orf58
								NDUFA2			FGF5
								TBC1D24			LOC145783
								ENDOD1			DUSP23
								FES			ZNF519
								LGR4			SPATA13
								PPP2R5B			MEST
								FDX1L			NYNRIN
								ACP2			FAM102B
								DBNDD1			UCK2
								DYNC2H1			SNAI2
								CASP7			TMEM204
								CARD16			ENC1
								CD55			MGP
								NPC1			SETD4
								PGPEP1			MEX3A
								STEAP1B			LOC100506054
								KLHDC8B			RHOB
								TIAF1			HDDC2
								EXTL3			RGS3
								HECTD3			GPR4
								CNNM3			GABRE
								LGALS3			NFATC4
								LDLR			SMAD6
								FRY			C1orf187
								DYNLRB1			KRT7
								TACSTD2			TNFSF15
								LRSAM1			SIK1
								CMTM7			C15orf54
								PLAU			DDIT4
								SGK196			NRK
								FCHSD1			DHRS3
								WDR54			SLC7A2
								PBX1			FZD8
								CCDC115			C20orf112
								PDK2			GDF6
								CCND3			SEMA3C
								SEMA4B			BPGM
								GLRX			KCTD16
								TACC1			AOX1
								SLC2A6			FAM84B
								FBXO31			MYOM3
								ISCU			TMC7
								GPD1L			LOC100134229
								LRCH4			C2orf16
								FNDC4			SULT1E1
								BCL2L1			CCDC136
								PHLPP2			SAMSN1
								MRPS18B			LIPG
								LSS			EPHB1
								ZNF213			MFSD9
								HMOX1			DHH
								CBR1			ROR1
								CALCOCO2			GJA4
								STX4			DIO2
								VASH1			ANGPTL4
								FIG4			PMEPA1
								CLU			HES1
								ANKRD33B			CPNE5
								STX11			FBXO32
								ZNF205			SMAD7
								CARHSP1			TNFRSF19
								MYADM			MYLK2
								TNFSF13			SKIL
								NMI			RFX2
								MRPL34			SPSB1
								SMAD1			SNAI1
								TOP1MT			MAF
								CKLF			ALPK3
								ARHGAP23			PRR15
								SFXN3			GJA5
								COMMD3-BMI1			COL4A4
								POLR3GL			NR1I3
								SEMA6B			FOXS1
								WSCD1
								IGFBP2
								STK10
								RAB3IP
								PDE6D
								PPP3CC
								GPR116
								WHAMM
								CLCN7
								TMEM179B
								ZNF267
								PRKAR2B
								TM4SF18
								ABLIM1
								PEMT
								CEP290
								STK3
								CCDC88C
								MARVELD1
								CCND1
								TEAD4
								PHLPP1
								FYN
								SRGAP1
								SSH3
								GADD45A
								APBB1
								EXD2
								HLA-A
								FABP5
								CAMKK2
								PARP14
								LTBR
								INPP1
								NOSIP
								RAB7L1
								CMAS
								SYNGR2
								DIRC2
								GRN
								USP31
								SERINC5
								MRPL38
								FAM96B
								STX7
								SAP30L
								CES2
								ARMCX3
								RABIF
								TOB1
								RAPGEF5
								MCAM
								TTC28
								COBLL1
								IFITM3
								SERPINE2
								MTSS1L
								TMCC3
								LIFR
								XYLT2
								ANXA4
								CTSB
								CCDC69
								FOXO3
								MVP
								SCARA3
								JUND
								RHOQ
								LRRC8B
								EEF2K
								C1orf85
								PCBP4
								C11orf73
								ZFPM2
								TMEM219
								GRINA
								CTDSPL
								C16orf42
								RETSAT
								TSPAN5
								CYLD
								ZBTB22
								HDAC5
								ICAM2
								ATP6V0A1
								HMGN4
								RRAGC
								ZC3HAV1
								SLC12A7
								DST
								ITGA3
								CD2BP2
								ECH1
								PTGER4
								RAB11A
								SMCHD1
								NBEAL2
								RNF144B
								FAM127B
								RAD50
								MPZL2
								HTR1B
								PLK2
								IL17RA
								DGKA
								PERP
								HLA-E
								STXBP1
								ST3GAL1
								CDS2
								SDCBP
								MEPCE
								EVC
								SIK3
								PHLDB2
								TM4SF1
								ITPR3
								RNF149
								NAA60
								PECAM1
								HGSNAT
								IFITM2
								ARHGEF7
								FAM21A
								TNFRSF1A
								S100A6
								KIAA1522
								TNIP1
								JOSD1
								RNASE1
								YWHAH
								DENND4C
								CCDC85B
								B4GALT5
