# Supplementary material for: Integration of TGF-β-induced Smad signaling in the insulin-induced transcriptional response in endothelial cells
Source: Sci Rep. 2019 Nov 18;9:16992. doi: 10.1038/s41598-019-53490-x (PMC6861289; doi:10.1038/s41598-019-53490-x)
Supplement: Supplementary file 5 — Dataset 4 [file 41598_2019_53490_MOESM5_ESM.xlsx]

## Sheet: Sheet1
Sup. Table 4. KEGG pathyway and GO Biological process terms analysis of the 175 upregulated genes in endothelial cell in response to insulin
KEGG PATHWAY Annotation results
Category	Term	Count	%	PValue	Genes	List Total	Pop Hits	Pop Total	Fold Enrichment	Bonferroni	Benjamini	FDR
KEGG_PATHWAY	hsa02010:ABC transporters	3	0.0116654	0.0593769	ABCA9, ABCA1, ABCG1	63	44	6879	7.44481	0.999924	0.850071	52.0555
KEGG_PATHWAY	hsa04640:Hematopoietic cell lineage	4	0.0155539	0.0433081	CD34, CSF1, KITLG, ITGA4	63	87	6879	5.02025	0.998954	0.820147	41.2396
KEGG_PATHWAY	hsa04015:Rap1 signaling pathway	9	0.0349963	0.000540367	F2RL3, FGFR1, PGF, INS, CSF1, FLT4, SIPA1, KITLG, PLCB1	63	210	6879	4.67959	0.080366	0.080366	0.64702
KEGG_PATHWAY	hsa04014:Ras signaling pathway	8	0.0311078	0.00397964	FGFR1, ETS1, PGF, INS, CSF1, FLT4, KITLG, PLA2G4C	63	226	6879	3.86515	0.461019	0.265847	4.67598
KEGG_PATHWAY	hsa04724:Glutamatergic synapse	4	0.0155539	0.0830351	HOMER3, SLC38A1, PLCB1, PLA2G4C	63	114	6879	3.83124	0.999999	0.813541	64.6914
KEGG_PATHWAY	hsa05169:Epstein-Barr virus infection	4	0.0155539	0.0970277	NFKBIE, RELB, HLA-A, CCNA1	63	122	6879	3.58002	1	0.827569	70.6453
KEGG_PATHWAY	hsa04010:MAPK signaling pathway	6	0.0233309	0.0768307	FGFR1, DUSP3, ARRB1, RELB, DUSP16, PLA2G4C	63	253	6879	2.5895	0.999996	0.829694	61.7131
KEGG_PATHWAY	hsa04151:PI3K-Akt signaling pathway	8	0.0311078	0.0345271	FGFR1, CCND2, PGF, INS, CSF1, FLT4, KITLG, ITGA4	63	345	6879	2.53195	0.995688	0.837231	34.425
KEGG_PATHWAY	hsa05200:Pathways in cancer	8	0.0311078	0.0619812	JUP, F2RL3, FGFR1, ETS1, PGF, TGFA, KITLG, PLCB1	63	393	6879	2.22271	0.999951	0.808516	53.6256
GO Biological Process Annotation results
Category	Term	Count	%	PValue	Genes	List Total	Pop Hits	Pop Total	Fold Enrichment	Bonferroni	Benjamini	FDR
GOTERM_BP_FAT	GO:0030334~regulation of cell migration	30	0.116654	1.54582e-12	FGFR1, PGF, CSF1, F2RL1, ABI3, KITLG, PLVAP, ACE, SERPINE2, INS, NDRG4, ROBO4, PLCB1, CEACAM1, C16ORF45, PTPRM, FLT4, ITGA4, SNAI2, LGALS9, VASH1, HDAC5, CDH13, SFRP1, ETS1, SULF1, HDAC9, PHLDB2, PLAU, KLF4	148	685	16650	4.92701	5.71819e-09	5.71819e-09	2.84853e-09
GOTERM_BP_FAT	GO:2000145~regulation of cell motility	30	0.116654	8.99754e-12	FGFR1, PGF, CSF1, F2RL1, ABI3, KITLG, PLVAP, ACE, SERPINE2, INS, NDRG4, ROBO4, PLCB1, CEACAM1, C16ORF45, PTPRM, FLT4, ITGA4, SNAI2, LGALS9, VASH1, HDAC5, CDH13, SFRP1, ETS1, SULF1, HDAC9, PHLDB2, PLAU, KLF4	148	736	16650	4.5856	3.3282e-08	1.6641e-08	1.65795e-08
GOTERM_BP_FAT	GO:0051270~regulation of cellular component movement	31	0.120543	1.35874e-11	FGFR1, PGF, CSF1, F2RL1, ABI3, KITLG, PLVAP, ACE, SERPINE2, INS, NDRG4, ROBO4, PLCB1, CEACAM1, C16ORF45, PTPRM, FLT4, ITGA4, SNAI2, LGALS9, VASH1, HDAC5, JUP, CDH13, SFRP1, ETS1, SULF1, HDAC9, PHLDB2, PLAU, KLF4	148	802	16650	4.3485	5.026e-08	1.67533e-08	2.50372e-08
GOTERM_BP_FAT	GO:0040012~regulation of locomotion	30	0.116654	2.51871e-11	FGFR1, PGF, CSF1, F2RL1, ABI3, KITLG, PLVAP, ACE, SERPINE2, INS, NDRG4, ROBO4, PLCB1, CEACAM1, C16ORF45, PTPRM, FLT4, ITGA4, SNAI2, LGALS9, VASH1, HDAC5, CDH13, SFRP1, ETS1, SULF1, HDAC9, PHLDB2, PLAU, KLF4	148	768	16650	4.39453	9.3167e-08	2.32917e-08	4.64114e-08
GOTERM_BP_FAT	GO:0048870~cell motility	39	0.151651	5.11687e-11	FGFR1, PGF, PREX1, CSF1, F2RL1, ABI3, KITLG, PLVAP, MDK, DCHS1, ACE, SERPINE2, INS, NDRG4, FAT1, ROBO4, SOX18, PLCB1, C16ORF45, CEACAM1, FMNL3, PTPRM, EFNB1, FLT4, ITGA4, SNAI2, LGALS9, VASH1, JUP, HDAC5, CDH13, SFRP1, ETS1, CD34, SULF1, HDAC9, PHLDB2, PLAU, KLF4	148	1330	16650	3.29887	1.89273e-07	3.78546e-08	9.42869e-08
GOTERM_BP_FAT	GO:0051674~localization of cell	39	0.151651	5.11687e-11	FGFR1, PGF, PREX1, CSF1, F2RL1, ABI3, KITLG, PLVAP, MDK, DCHS1, ACE, SERPINE2, INS, NDRG4, FAT1, ROBO4, SOX18, PLCB1, C16ORF45, CEACAM1, FMNL3, PTPRM, EFNB1, FLT4, ITGA4, SNAI2, LGALS9, VASH1, JUP, HDAC5, CDH13, SFRP1, ETS1, CD34, SULF1, HDAC9, PHLDB2, PLAU, KLF4	148	1330	16650	3.29887	1.89273e-07	3.78546e-08	9.42869e-08
GOTERM_BP_FAT	GO:0016477~cell migration	36	0.139985	1.43373e-10	FGFR1, PGF, PREX1, CSF1, F2RL1, KITLG, PLVAP, MDK, DCHS1, ACE, INS, NDRG4, FAT1, SOX18, PLCB1, C16ORF45, CEACAM1, FMNL3, PTPRM, EFNB1, FLT4, ITGA4, SNAI2, LGALS9, VASH1, HDAC5, JUP, CDH13, SFRP1, ETS1, CD34, SULF1, HDAC9, PHLDB2, PLAU, KLF4	148	1184	16650	3.42061	5.30336e-07	8.83894e-08	2.64188e-07
GOTERM_BP_FAT	GO:0040011~locomotion	41	0.159428	2.0485e-10	FGFR1, PGF, PREX1, CSF1, F2RL1, ABI3, KITLG, PLVAP, MDK, DCHS1, ACE, SERPINE2, INS, NDRG4, FAT1, ROBO4, SOX18, PLCB1, C16ORF45, CEACAM1, FMNL3, PTPRM, EFNB1, FLT4, ITGA4, SNAI2, LGALS9, VASH1, JUP, HDAC5, CDH13, SFRP1, ETS1, CD34, SULF1, CHN1, SPTA1, HDAC9, PHLDB2, PLAU, KLF4	148	1530	16650	3.01471	7.5774e-07	1.08249e-07	3.7747e-07
GOTERM_BP_FAT	GO:0006928~movement of cell or subcellular component	42	0.163316	6.47306e-09	FGFR1, PGF, PREX1, CSF1, F2RL1, ABI3, KITLG, PLVAP, MDK, DCHS1, ACE, SERPINE2, INS, NDRG4, FAT1, ROBO4, SOX18, NEDD4L, PLCB1, C16ORF45, CEACAM1, FMNL3, PTPRM, EFNB1, FLT4, ITGA4, SNAI2, LGALS9, VASH1, JUP, HDAC5, CDH13, SFRP1, ETS1, CD34, SULF1, CHN1, SPTA1, HDAC9, PHLDB2, PLAU, KLF4	148	1795	16650	2.63231	2.39436e-05	2.99298e-06	1.19277e-05
GOTERM_BP_FAT	GO:0001525~angiogenesis	19	0.0738811	2.52884e-08	FGFR1, FMNL3, PTPRM, PGF, FLT4, VASH1, HDAC5, WARS, CDH13, CD34, ETS1, SULF1, ROBO4, TGFA, SOX18, HDAC9, TNFAIP2, CEACAM1, KLF4	148	413	16650	5.17554	9.35374e-05	1.03935e-05	4.6598e-05
GOTERM_BP_FAT	GO:0007155~cell adhesion	39	0.151651	4.85399e-08	PREX1, CSF1, SIPA1, F2RL1, KITLG, CASK, ITPKB, DCHS1, CDH6, KIAA1462, SERPINE2, INS, FAT1, COL12A1, NDRG1, NT5E, CEACAM1, C10ORF54, PTPRM, EFNB1, RELB, HLA-A, PCDH12, MPP7, NID2, ITGA4, SNAI2, LGALS9, JUP, CDH13, DUSP3, SFRP1, CD34, ETS1, ANTXR1, SPTA1, PHLDB2, PLAU, KLF4	148	1699	16650	2.5824	0.000179533	1.79548e-05	8.94428e-05
GOTERM_BP_FAT	GO:0042127~regulation of cell proliferation	37	0.143874	4.85464e-08	FGFR1, PGF, CSF1, CD109, KITLG, CASK, WARS, ACE, SERPINE2, INS, NDRG4, TGFA, NDRG1, SOX18, CEACAM1, NES, PTPRM, EFNB1, FLT4, HLA-A, SNAI2, JUNB, LGALS9, VASH1, CDKN1C, JUP, CDH13, CYBA, SFRP1, SULF2, CCND2, ETS1, SULF1, PBX1, SPTA1, PLAU, KLF4	148	1552	16650	2.68202	0.000179557	1.63247e-05	8.94547e-05
GOTERM_BP_FAT	GO:0022610~biological adhesion	39	0.151651	5.32857e-08	PREX1, CSF1, SIPA1, F2RL1, KITLG, CASK, ITPKB, DCHS1, CDH6, KIAA1462, SERPINE2, INS, FAT1, COL12A1, NDRG1, NT5E, CEACAM1, C10ORF54, PTPRM, EFNB1, RELB, HLA-A, PCDH12, MPP7, NID2, ITGA4, SNAI2, LGALS9, JUP, CDH13, DUSP3, SFRP1, CD34, ETS1, ANTXR1, SPTA1, PHLDB2, PLAU, KLF4	148	1705	16650	2.57331	0.000197085	1.64252e-05	9.81878e-05
GOTERM_BP_FAT	GO:0048514~blood vessel morphogenesis	20	0.0777696	6.6638e-08	FGFR1, FMNL3, PTPRM, PGF, FLT4, JUNB, VASH1, HDAC5, WARS, CDH13, CD34, ETS1, SULF1, ROBO4, TGFA, SOX18, HDAC9, TNFAIP2, CEACAM1, KLF4	148	491	16650	4.58248	0.000246464	1.89609e-05	0.000122792
GOTERM_BP_FAT	GO:0048646~anatomical structure formation involved in morphogenesis	31	0.120543	6.70907e-08	FGFR1, PGF, CD109, DCHS1, WARS, ALDH1A3, ROBO4, TGFA, COL12A1, SOX18, C16ORF45, CEACAM1, FMNL3, PTPRM, FLT4, MYOZ2, MMP15, ITGA4, SNAI2, JUNB, VASH1, HDAC5, CDH13, SFRP1, ETS1, CD34, SULF1, HDAC9, TNFAIP2, PHLDB2, KLF4	148	1151	16650	3.02997	0.000248138	1.77262e-05	0.000123626
GOTERM_BP_FAT	GO:0001944~vasculature development	22	0.0855465	9.3598e-08	FGFR1, FMNL3, PTPRM, PGF, FLT4, JUNB, VASH1, HDAC5, WARS, CDH13, SFRP1, ETS1, CD34, SULF1, ROBO4, TGFA, SOX18, ANTXR1, HDAC9, TNFAIP2, CEACAM1, KLF4	148	610	16650	4.05738	0.000346159	2.3081e-05	0.00017247
GOTERM_BP_FAT	GO:0001568~blood vessel development	21	0.081658	1.70175e-07	FGFR1, FMNL3, PTPRM, PGF, FLT4, JUNB, VASH1, HDAC5, WARS, CDH13, CD34, ETS1, SULF1, ROBO4, TGFA, SOX18, ANTXR1, HDAC9, TNFAIP2, CEACAM1, KLF4	148	576	16650	4.10156	0.000629279	3.93415e-05	0.000313575
GOTERM_BP_FAT	GO:0008283~cell proliferation	40	0.155539	1.74388e-07	FGFR1, PGF, CSF1, SIPA1, F2RL1, CD109, KITLG, CASK, ITPKB, DCHS1, WARS, ACE, SERPINE2, INS, NDRG4, TGFA, NDRG1, SOX18, CEACAM1, NES, PTPRM, EFNB1, FLT4, HLA-A, SNAI2, JUNB, LGALS9, VASH1, CDKN1C, CYBA, CDH13, SFRP1, SULF2, CCND2, CD34, ETS1, SULF1, PBX1, SPTA1, KLF4	148	1861	16650	2.41805	0.000644854	3.79441e-05	0.000321339
GOTERM_BP_FAT	GO:0050678~regulation of epithelial cell proliferation	15	0.0583272	4.36724e-07	PTPRM, PGF, FLT4, CD109, CASK, SNAI2, VASH1, CDKN1C, CYBA, CDH13, SULF2, SFRP1, SULF1, TGFA, CEACAM1	148	300	16650	5.625	0.00161414	8.97427e-05	0.000804733
GOTERM_BP_FAT	GO:0050673~epithelial cell proliferation	16	0.0622157	4.41158e-07	PTPRM, PGF, FLT4, CD109, CASK, SNAI2, VASH1, CDKN1C, CYBA, CDH13, SULF2, SFRP1, CD34, SULF1, TGFA, CEACAM1	148	347	16650	5.18732	0.00163051	8.58828e-05	0.000812903
GOTERM_BP_FAT	GO:0030097~hemopoiesis	23	0.089435	5.47926e-07	CSF1, PREX1, F2RL1, RELB, CD109, KITLG, ITPKB, ITGA4, JUNB, LGALS9, HDAC5, CDKN1C, ACE, PDE2A, SFRP1, ETS1, CD34, BCL6B, PBX1, SPTA1, HDAC9, CEACAM1, KLF4	148	739	16650	3.50135	0.00202473	0.000101334	0.00100964
GOTERM_BP_FAT	GO:0072358~cardiovascular system development	26	0.1011	7.61816e-07	FGFR1, PGF, DCHS1, WARS, NDRG4, ROBO4, TGFA, SOX18, CEACAM1, FMNL3, PTPRM, FLT4, SNAI2, VASH1, JUNB, HDAC5, CDH13, SFRP1, ETS1, CD34, SULF1, ADAM19, ANTXR1, HDAC9, TNFAIP2, KLF4	148	945	16650	3.09524	0.00281399	0.000134179	0.00140376
GOTERM_BP_FAT	GO:0072359~circulatory system development	26	0.1011	7.61816e-07	FGFR1, PGF, DCHS1, WARS, NDRG4, ROBO4, TGFA, SOX18, CEACAM1, FMNL3, PTPRM, FLT4, SNAI2, VASH1, JUNB, HDAC5, CDH13, SFRP1, ETS1, CD34, SULF1, ADAM19, ANTXR1, HDAC9, TNFAIP2, KLF4	148	945	16650	3.09524	0.00281399	0.000134179	0.00140376
GOTERM_BP_FAT	GO:0048534~hematopoietic or lymphoid organ development	23	0.089435	1.29162e-06	CSF1, PREX1, F2RL1, RELB, CD109, KITLG, ITPKB, ITGA4, JUNB, LGALS9, HDAC5, CDKN1C, ACE, PDE2A, SFRP1, ETS1, CD34, BCL6B, PBX1, SPTA1, HDAC9, CEACAM1, KLF4	148	778	16650	3.32584	0.00476632	0.000217145	0.00238
GOTERM_BP_FAT	GO:0032101~regulation of response to external stimulus	22	0.0855465	1.44787e-06	FGFR1, PGF, CSF1, F2RL1, CD109, HLA-A, CASK, GPRC5B, SNAI2, LGALS9, CYBA, CDH13, PDE2A, SERPINE2, ETS1, CD34, INS, NT5E, PHLDB2, CEACAM1, PLAU, KLF4	148	721	16650	3.43273	0.00534137	0.000232829	0.00266791
GOTERM_BP_FAT	GO:0051056~regulation of small GTPase mediated signal transduction	14	0.0544387	2.52251e-06	F2RL3, STMN3, CSF1, PREX1, ARHGEF6, SIPA1, F2RL1, KITLG, ITPKB, ABCA1, ARHGAP32, ARRB1, CHN1, CHN2	148	299	16650	5.26756	0.00928737	0.000388707	0.00464804
GOTERM_BP_FAT	GO:0035556~intracellular signal transduction	47	0.182758	2.54724e-06	FGFR1, F2RL3, RAB3B, PLEKHM1, PREX1, CSF1, SIPA1, F2RL1, KITLG, PLVAP, ITPKB, ABCA1, GPRC5B, DCHS1, STK32B, SERPINE2, INS, NDRG4, WNK4, DUSP16, C8ORF4, TGFA, NDRG1, PLCB1, CEACAM1, RHOBTB3, STMN3, ARHGEF6, FLT4, RELB, SNAI2, LGALS9, CDH13, APOL3, ARHGAP32, DUSP3, TNFSF10, UACA, PDE2A, SFRP1, ARRB1, CHN1, CHN2, SPTA1, PLA2G4C, ARL4C, KLF4	148	2657	16650	1.99003	0.00937802	0.00037682	0.00469362
GOTERM_BP_FAT	GO:0002520~immune system development	23	0.089435	3.11176e-06	CSF1, PREX1, F2RL1, RELB, CD109, KITLG, ITPKB, ITGA4, JUNB, LGALS9, HDAC5, CDKN1C, ACE, PDE2A, SFRP1, ETS1, CD34, BCL6B, PBX1, SPTA1, HDAC9, CEACAM1, KLF4	148	821	16650	3.15164	0.0114444	0.00044261	0.00573377
GOTERM_BP_FAT	GO:0009790~embryo development	25	0.097212	3.14196e-06	FGFR1, NES, EFNB1, KITLG, PCDH12, ITGA4, MMP15, RAI2, JUNB, DCHS1, VASH1, CDKN1C, DUSP3, SFRP1, SULF2, NDRG4, ALDH1A3, SULF1, COL12A1, SOX18, PBX1, PLCB1, PHLDB2, KLF4, SIM2	148	954	16650	2.94811	0.0115549	0.000430357	0.00578942
GOTERM_BP_FAT	GO:0098609~cell-cell adhesion	28	0.108877	3.23921e-06	PREX1, F2RL1, ITPKB, DCHS1, CDH6, SERPINE2, INS, FAT1, NDRG1, NT5E, CEACAM1, C10ORF54, PTPRM, EFNB1, RELB, HLA-A, PCDH12, MPP7, ITGA4, LGALS9, JUP, CDH13, DUSP3, ETS1, CD34, SPTA1, PHLDB2, KLF4	148	1164	16650	2.70619	0.0119104	0.000427832	0.00596861
GOTERM_BP_FAT	GO:0065009~regulation of molecular function	49	0.190535	3.49245e-06	FGFR1, GRPEL2, DBNDD2, FHL1, CSF1, PREX1, SIPA1, CD109, KITLG, GPRC5B, ACE, SERPINE2, INS, WNK4, DUSP16, TGFA, NEDD4L, PLCB1, PI16, TFPI2, CEACAM1, NES, STMN3, ARHGEF6, KIAA0141, MMP15, ITGA4, LGALS9, JUP, ELFN1, CDKN1C, HDAC5, CYBA, DUSP3, IFI27, ARHGAP32, NOSIP, TNFSF10, SFRP1, CCND2, ARRB1, CHN1, CHN2, PBX1, SPTA1, CTSB, ANTXR1, KLF4, PLAU	148	2863	16650	1.92543	0.0128355	0.000445369	0.00643521
GOTERM_BP_FAT	GO:0030155~regulation of cell adhesion	20	0.0777696	3.90939e-06	CSF1, PREX1, EFNB1, SIPA1, HLA-A, CASK, ITPKB, ITGA4, SNAI2, LGALS9, CDH13, DUSP3, SERPINE2, SFRP1, ETS1, SPTA1, PHLDB2, CEACAM1, PLAU, KLF4	148	643	16650	3.49922	0.0143568	0.000481913	0.00720346
GOTERM_BP_FAT	GO:0045765~regulation of angiogenesis	12	0.0466617	4.46934e-06	HDAC5, WARS, PTPRM, SFRP1, CD34, ETS1, PGF, SULF1, HDAC9, KLF4, VASH1, CEACAM1	148	222	16650	6.08108	0.0163962	0.000533153	0.00823518
GOTERM_BP_FAT	GO:0001667~ameboidal-type cell migration	14	0.0544387	5.29683e-06	FGFR1, PTPRM, EFNB1, FLT4, KITLG, ITGA4, VASH1, HDAC5, CDH13, ETS1, SOX18, HDAC9, CEACAM1, KLF4	148	320	16650	4.92188	0.0194023	0.000612094	0.00975983
GOTERM_BP_FAT	GO:0010594~regulation of endothelial cell migration	9	0.0349963	8.13314e-06	HDAC5, FGFR1, PTPRM, ETS1, FLT4, HDAC9, KLF4, VASH1, CEACAM1	148	115	16650	8.80435	0.0296366	0.000911239	0.0149856
GOTERM_BP_FAT	GO:0043542~endothelial cell migration	10	0.0388848	9.10466e-06	HDAC5, CDH13, FGFR1, PTPRM, ETS1, FLT4, SOX18, HDAC9, KLF4, VASH1	148	154	16650	7.30519	0.0331175	0.000990048	0.0167755
GOTERM_BP_FAT	GO:0050680~negative regulation of epithelial cell proliferation	9	0.0349963	9.83742e-06	CDKN1C, PTPRM, SFRP1, SULF1, CD109, CASK, SNAI2, VASH1, CEACAM1	148	118	16650	8.58051	0.0357347	0.00103914	0.0181255
GOTERM_BP_FAT	GO:0030335~positive regulation of cell migration	15	0.0583272	1.0832e-05	FGFR1, PGF, FLT4, CSF1, F2RL1, KITLG, PLVAP, ITGA4, SNAI2, LGALS9, CDH13, INS, ETS1, HDAC9, PLAU	148	395	16650	4.27215	0.0392757	0.00111238	0.0199579
GOTERM_BP_FAT	GO:0048584~positive regulation of response to stimulus	38	0.147762	1.10748e-05	FGFR1, F2RL3, PGF, CSF1, F2RL1, KITLG, TRIM16, ITPKB, GPRC5B, ZNF205, INS, NDRG4, C8ORF4, TGFA, PLCB1, CEACAM1, FLT4, RELB, HLA-A, MPP7, COLEC12, LGALS9, CDKN1C, JUP, CYBA, CDH13, APOL3, DUSP3, TNFSF10, PDE2A, SFRP1, SULF2, ARRB1, ETS1, SULF1, CHN1, CHN2, CTSB	148	2030	16650	2.10591	0.0401382	0.00110658	0.0204052
GOTERM_BP_FAT	GO:0030099~myeloid cell differentiation	14	0.0544387	1.11672e-05	CSF1, RELB, F2RL1, CD109, KITLG, ITPKB, JUNB, LGALS9, CDKN1C, SFRP1, PDE2A, ETS1, BCL6B, CEACAM1	148	343	16650	4.59184	0.0404662	0.00108646	0.0205754
GOTERM_BP_FAT	GO:1901342~regulation of vasculature development	12	0.0466617	1.13911e-05	HDAC5, WARS, PTPRM, SFRP1, CD34, ETS1, PGF, SULF1, HDAC9, KLF4, VASH1, CEACAM1	148	245	16650	5.5102	0.0412605	0.00107982	0.0209879
GOTERM_BP_FAT	GO:0001816~cytokine production	19	0.0738811	1.15823e-05	FGFR1, FLT4, RELB, F2RL1, HLA-A, TRIM16, ABCA1, GPRC5B, SNAI2, LGALS9, CYBA, SULF2, ARRB1, CD34, INS, SULF1, PLCB1, CEACAM1, KLF4	148	631	16650	3.38748	0.0419383	0.0010705	0.0213401
GOTERM_BP_FAT	GO:1902531~regulation of intracellular signal transduction	34	0.132208	1.23291e-05	FGFR1, F2RL3, CSF1, PREX1, SIPA1, F2RL1, KITLG, ITPKB, ABCA1, GPRC5B, SERPINE2, INS, NDRG4, DUSP16, C8ORF4, TGFA, PLCB1, CEACAM1, STMN3, ARHGEF6, FLT4, SNAI2, LGALS9, CDH13, APOL3, DUSP3, TNFSF10, ARHGAP32, UACA, SFRP1, ARRB1, CHN1, CHN2, KLF4	148	1714	16650	2.23162	0.0445813	0.00111171	0.022716
GOTERM_BP_FAT	GO:2000026~regulation of multicellular organismal development	34	0.132208	1.34201e-05	FGFR1, PGF, CSF1, PREX1, CD109, KITLG, TRIM16, ITPKB, GPRC5B, WARS, ACE, SERPINE2, NDRG4, C8ORF4, NEDD4L, PLCB1, CEACAM1, C16ORF45, PTPRM, SNAI2, LGALS9, VASH1, HDAC5, SFRP1, SULF2, ETS1, CD34, SULF1, CHN1, BCL6B, PBX1, HDAC9, PHLDB2, KLF4	148	1721	16650	2.22255	0.0484293	0.00118124	0.0247259
GOTERM_BP_FAT	GO:0001817~regulation of cytokine production	18	0.0699926	1.36367e-05	FGFR1, FLT4, RELB, F2RL1, HLA-A, TRIM16, GPRC5B, SNAI2, LGALS9, CYBA, SULF2, ARRB1, CD34, INS, SULF1, PLCB1, CEACAM1, KLF4	148	577	16650	3.50953	0.0491915	0.0011724	0.025125
GOTERM_BP_FAT	GO:0061045~negative regulation of wound healing	7	0.0272193	1.44549e-05	SERPINE2, CD34, CD109, CASK, PHLDB2, CEACAM1, PLAU	148	60	16650	13.125	0.0520649	0.00121447	0.0266323
GOTERM_BP_FAT	GO:2000147~positive regulation of cell motility	15	0.0583272	1.60019e-05	FGFR1, PGF, FLT4, CSF1, F2RL1, KITLG, PLVAP, ITGA4, SNAI2, LGALS9, CDH13, INS, ETS1, HDAC9, PLAU	148	409	16650	4.12592	0.0574737	0.0013145	0.029482
GOTERM_BP_FAT	GO:0009611~response to wounding	19	0.0738811	1.69004e-05	F2RL3, F2RL1, CD109, CASK, MDK, VASH1, SERPINE2, SULF2, ARRB1, CD34, INS, ETS1, TGFA, TFPI2, PHLDB2, CEACAM1, PLAU, FABP5, KLF4	148	649	16650	3.29353	0.060601	0.0013581	0.0311371
GOTERM_BP_FAT	GO:0098602~single organism cell adhesion	21	0.081658	1.70726e-05	C10ORF54, PREX1, EFNB1, F2RL1, RELB, HLA-A, ITPKB, ITGA4, LGALS9, JUP, DUSP3, SERPINE2, ETS1, INS, CD34, FAT1, ANTXR1, SPTA1, NT5E, CEACAM1, KLF4	148	779	16650	3.03273	0.0611992	0.00134276	0.0314543
GOTERM_BP_FAT	GO:0003094~glomerular filtration	5	0.0194424	2.03908e-05	CYBA, SULF2, CD34, SULF1, F2RL1	148	19	16650	29.6053	0.0726521	0.00157015	0.0375668
GOTERM_BP_FAT	GO:0016337~single organismal cell-cell adhesion	20	0.0777696	2.13144e-05	C10ORF54, PREX1, EFNB1, F2RL1, RELB, HLA-A, ITPKB, ITGA4, LGALS9, JUP, DUSP3, SERPINE2, ETS1, INS, CD34, FAT1, SPTA1, NT5E, CEACAM1, KLF4	148	725	16650	3.10345	0.0758147	0.00160774	0.039268
GOTERM_BP_FAT	GO:0051272~positive regulation of cellular component movement	15	0.0583272	2.14846e-05	FGFR1, PGF, FLT4, CSF1, F2RL1, KITLG, PLVAP, ITGA4, SNAI2, LGALS9, CDH13, INS, ETS1, HDAC9, PLAU	148	420	16650	4.01786	0.0763966	0.00158819	0.0395816
GOTERM_BP_FAT	GO:0040017~positive regulation of locomotion	15	0.0583272	2.26424e-05	FGFR1, PGF, FLT4, CSF1, F2RL1, KITLG, PLVAP, ITGA4, SNAI2, LGALS9, CDH13, INS, ETS1, HDAC9, PLAU	148	422	16650	3.99882	0.0803437	0.00164091	0.0417142
GOTERM_BP_FAT	GO:0050790~regulation of catalytic activity	41	0.159428	2.39486e-05	FGFR1, GRPEL2, DBNDD2, PREX1, CSF1, SIPA1, CD109, KITLG, GPRC5B, ACE, SERPINE2, INS, DUSP16, TGFA, PI16, PLCB1, TFPI2, CEACAM1, NES, STMN3, ARHGEF6, KIAA0141, MMP15, LGALS9, CDKN1C, ELFN1, CYBA, NOSIP, DUSP3, TNFSF10, ARHGAP32, IFI27, SFRP1, ARRB1, CCND2, CHN1, CHN2, CTSB, ANTXR1, SPTA1, KLF4	148	2357	16650	1.95694	0.0847764	0.00170214	0.04412
GOTERM_BP_FAT	GO:0097205~renal filtration	5	0.0194424	2.5314e-05	CYBA, SULF2, CD34, SULF1, F2RL1	148	20	16650	28.125	0.0893874	0.00176519	0.0466349
GOTERM_BP_FAT	GO:0032102~negative regulation of response to external stimulus	12	0.0466617	2.53438e-05	SERPINE2, CD34, ETS1, INS, CD109, CASK, SNAI2, NT5E, PHLDB2, KLF4, CEACAM1, PLAU	148	267	16650	5.05618	0.0894877	0.00173457	0.0466898
GOTERM_BP_FAT	GO:1903035~negative regulation of response to wounding	7	0.0272193	2.98234e-05	SERPINE2, CD34, CD109, CASK, PHLDB2, CEACAM1, PLAU	148	68	16650	11.5809	0.104451	0.00200378	0.0549402
GOTERM_BP_FAT	GO:0010647~positive regulation of cell communication	31	0.120543	3.23312e-05	FGFR1, F2RL3, RAB3B, CSF1, F2RL1, KITLG, TRIM16, ITPKB, GPRC5B, ZNF205, SERPINE2, INS, NDRG4, C8ORF4, TGFA, PLCB1, FLT4, MPP7, LGALS9, CDKN1C, JUP, CDH13, APOL3, CYBA, TNFSF10, SFRP1, SULF2, ARRB1, SULF1, CHN1, CHN2	148	1555	16650	2.24277	0.11272	0.00213334	0.0595587
GOTERM_BP_FAT	GO:0010631~epithelial cell migration	11	0.0427733	3.52164e-05	HDAC5, CDH13, FGFR1, PTPRM, ETS1, FLT4, SOX18, HDAC9, KLF4, VASH1, CEACAM1	148	228	16650	5.42763	0.12214	0.00228279	0.0648722
GOTERM_BP_FAT	GO:0023056~positive regulation of signaling	31	0.120543	3.56066e-05	FGFR1, F2RL3, RAB3B, CSF1, F2RL1, KITLG, TRIM16, ITPKB, GPRC5B, ZNF205, SERPINE2, INS, NDRG4, C8ORF4, TGFA, PLCB1, FLT4, MPP7, LGALS9, CDKN1C, JUP, CDH13, APOL3, CYBA, TNFSF10, SFRP1, SULF2, ARRB1, SULF1, CHN1, CHN2	148	1563	16650	2.23129	0.123406	0.00226831	0.0655907
GOTERM_BP_FAT	GO:0090132~epithelium migration	11	0.0427733	3.93469e-05	HDAC5, CDH13, FGFR1, PTPRM, ETS1, FLT4, SOX18, HDAC9, KLF4, VASH1, CEACAM1	148	231	16650	5.35714	0.135451	0.00246386	0.0724784
GOTERM_BP_FAT	GO:0009967~positive regulation of signal transduction	29	0.112766	4.69357e-05	FGFR1, F2RL3, CSF1, F2RL1, KITLG, TRIM16, ITPKB, GPRC5B, ZNF205, INS, NDRG4, C8ORF4, TGFA, PLCB1, FLT4, MPP7, LGALS9, CDKN1C, JUP, CDH13, APOL3, CYBA, TNFSF10, SFRP1, SULF2, ARRB1, SULF1, CHN1, CHN2	148	1428	16650	2.28466	0.159383	0.00288947	0.0864514
GOTERM_BP_FAT	GO:1903034~regulation of response to wounding	9	0.0349963	4.8075e-05	SERPINE2, CD34, F2RL1, CD109, CASK, PHLDB2, KLF4, CEACAM1, PLAU	148	147	16650	6.88776	0.162918	0.00291106	0.088549
GOTERM_BP_FAT	GO:0090130~tissue migration	11	0.0427733	4.88626e-05	HDAC5, CDH13, FGFR1, PTPRM, ETS1, FLT4, SOX18, HDAC9, KLF4, VASH1, CEACAM1	148	237	16650	5.22152	0.165354	0.00291103	0.0899992
GOTERM_BP_FAT	GO:0001775~cell activation	22	0.0855465	4.97647e-05	F2RL3, CSF1, PREX1, EFNB1, F2RL1, RELB, HLA-A, ITPKB, ITGA4, LGALS9, HDAC5, DUSP3, SERPINE2, SFRP1, INS, ARRB1, C8ORF4, NDRG1, SPTA1, PLCB1, HDAC9, CEACAM1	148	910	16650	2.71978	0.168134	0.00291771	0.09166
GOTERM_BP_FAT	GO:0002573~myeloid leukocyte differentiation	10	0.0388848	5.90476e-05	PDE2A, SFRP1, CSF1, RELB, F2RL1, CD109, KITLG, JUNB, CEACAM1, LGALS9	148	195	16650	5.76923	0.196215	0.00340705	0.108749
GOTERM_BP_FAT	GO:0046579~positive regulation of Ras protein signal transduction	6	0.0233309	6.31995e-05	F2RL3, ARRB1, CSF1, F2RL1, KITLG, ITPKB	148	48	16650	14.0625	0.208466	0.00359019	0.116391
GOTERM_BP_FAT	GO:0009966~regulation of signal transduction	44	0.171093	6.43686e-05	FGFR1, F2RL3, PREX1, CSF1, SIPA1, F2RL1, CD109, KITLG, TRIM16, ITPKB, ABCA1, GPRC5B, ZNF205, SERPINE2, INS, NDRG4, DUSP16, C8ORF4, TGFA, PLCB1, CEACAM1, STMN3, ARHGEF6, FLT4, MPP7, SNAI2, LGALS9, CDKN1C, JUP, CYBA, CDH13, APOL3, DUSP3, TNFSF10, ARHGAP32, UACA, SFRP1, SULF2, ARRB1, SULF1, CHN1, CHN2, PLAU, KLF4	148	2728	16650	1.81452	0.211882	0.00360118	0.118543
GOTERM_BP_FAT	GO:0001935~endothelial cell proliferation	8	0.0311078	6.77986e-05	CDH13, CYBA, PTPRM, CD34, PGF, FLT4, SULF1, VASH1	148	114	16650	7.89474	0.221819	0.00373622	0.124856
GOTERM_BP_FAT	GO:0045595~regulation of cell differentiation	30	0.116654	7.28935e-05	FGFR1, CSF1, PREX1, CD109, KITLG, TRIM16, ITPKB, ABCA1, GPRC5B, SERPINE2, INS, NDRG4, NEDD4L, PLCB1, CEACAM1, C16ORF45, SNAI2, JUNB, LGALS9, ABCG1, HDAC5, SFRP1, ETS1, CD34, BCL6B, CHN1, PBX1, HDAC9, PHLDB2, KLF4	148	1544	16650	2.18588	0.236348	0.00395748	0.134233
GOTERM_BP_FAT	GO:0002521~leukocyte differentiation	15	0.0583272	7.9754e-05	PREX1, CSF1, F2RL1, RELB, CD109, KITLG, ITPKB, ITGA4, JUNB, LGALS9, HDAC5, SFRP1, PDE2A, HDAC9, CEACAM1	148	474	16650	3.56013	0.255485	0.00426655	0.146858
GOTERM_BP_FAT	GO:0046578~regulation of Ras protein signal transduction	10	0.0388848	8.04893e-05	F2RL3, STMN3, ARRB1, PREX1, CSF1, ARHGEF6, F2RL1, KITLG, ITPKB, ABCA1	148	203	16650	5.54187	0.257507	0.00424442	0.148211
GOTERM_BP_FAT	GO:0009605~response to external stimulus	36	0.139985	0.000100776	FGFR1, PGF, CSF1, PREX1, SIPA1, F2RL1, CD109, CASK, ABCA1, GPRC5B, SERPINE2, INS, ALDH1A3, NR2F6, NT5E, CEACAM1, PTPRM, EFNB1, HLA-A, SNAI2, JUNB, LGALS9, HDAC5, JUP, CDH13, CYBA, PDE2A, SFRP1, ETS1, CD34, ARRB1, CHN1, SPTA1, PHLDB2, PLAU, KLF4	148	2073	16650	1.95369	0.311189	0.00523678	0.185533
GOTERM_BP_FAT	GO:0007159~leukocyte cell-cell adhesion	15	0.0583272	0.000115691	PREX1, EFNB1, RELB, F2RL1, HLA-A, ITPKB, ITGA4, LGALS9, DUSP3, INS, ETS1, SPTA1, NT5E, CEACAM1, KLF4	148	491	16650	3.43686	0.348165	0.00592632	0.212964
GOTERM_BP_FAT	GO:0030336~negative regulation of cell migration	10	0.0388848	0.000120368	HDAC5, PTPRM, SFRP1, NDRG4, SULF1, PLCB1, PHLDB2, KLF4, VASH1, C16ORF45	148	214	16650	5.25701	0.359348	0.00608101	0.221566
GOTERM_BP_FAT	GO:0051057~positive regulation of small GTPase mediated signal transduction	6	0.0233309	0.000122188	F2RL3, ARRB1, CSF1, F2RL1, KITLG, ITPKB	148	55	16650	12.2727	0.363647	0.00608951	0.224912
GOTERM_BP_FAT	GO:0010632~regulation of epithelial cell migration	9	0.0349963	0.000128599	HDAC5, FGFR1, PTPRM, ETS1, FLT4, HDAC9, KLF4, VASH1, CEACAM1	148	169	16650	5.99112	0.378561	0.00632282	0.236699
GOTERM_BP_FAT	GO:0001822~kidney development	11	0.0427733	0.000131422	CDKN1C, FGFR1, ACE, SULF2, SFRP1, CD34, PGF, WNK4, SULF1, PBX1, DCHS1	148	267	16650	4.63483	0.385018	0.00637647	0.24189
GOTERM_BP_FAT	GO:0022603~regulation of anatomical structure morphogenesis	23	0.089435	0.000135863	FGFR1, FMNL3, PTPRM, PGF, FLT4, CSF1, PREX1, SNAI2, VASH1, HDAC5, WARS, SFRP1, SULF2, ETS1, CD34, SULF1, CHN1, NEDD4L, SPTA1, HDAC9, PHLDB2, CEACAM1, KLF4	148	1051	16650	2.46194	0.39504	0.00650592	0.250054
GOTERM_BP_FAT	GO:0061041~regulation of wound healing	8	0.0311078	0.000140572	SERPINE2, CD34, F2RL1, CD109, CASK, PHLDB2, CEACAM1, PLAU	148	128	16650	7.03125	0.405488	0.00664467	0.258711
GOTERM_BP_FAT	GO:0007162~negative regulation of cell adhesion	10	0.0388848	0.000143332	CDH13, DUSP3, SERPINE2, SIPA1, CASK, SNAI2, PHLDB2, KLF4, CEACAM1, LGALS9	148	219	16650	5.13699	0.411525	0.00668919	0.263783
GOTERM_BP_FAT	GO:0080134~regulation of response to stress	26	0.1011	0.000144358	F2RL1, CD109, CASK, GPRC5B, SERPINE2, INS, PLCB1, NT5E, CEACAM1, FLT4, RELB, HLA-A, COLEC12, SNAI2, VASH1, LGALS9, CYBA, DUSP3, SFRP1, PDE2A, ETS1, CD34, CTSB, PHLDB2, KLF4, PLAU	148	1285	16650	2.27626	0.413757	0.00665302	0.26567
GOTERM_BP_FAT	GO:0006954~inflammatory response	17	0.0661041	0.000162466	CSF1, RELB, F2RL1, CHST2, GPRC5B, LGALS9, CHST1, HDAC5, APOL3, CYBA, PDE2A, INS, ETS1, PLA2G4C, HDAC9, NT5E, KLF4	148	637	16650	3.00235	0.451742	0.00739241	0.298947
GOTERM_BP_FAT	GO:2000146~negative regulation of cell motility	10	0.0388848	0.000187637	HDAC5, PTPRM, SFRP1, NDRG4, SULF1, PLCB1, PHLDB2, KLF4, VASH1, C16ORF45	148	227	16650	4.95595	0.500493	0.00842932	0.345187
GOTERM_BP_FAT	GO:0048468~cell development	34	0.132208	0.000190986	FGFR1, CSF1, PREX1, F2RL1, KITLG, GPRC5B, SERPINE2, INS, NDRG4, NR2F6, NDRG1, SOX18, NEDD4L, C16ORF45, PTPRM, STMN3, EFNB1, PCDH12, MYOZ2, ITGA4, SNAI2, CDKN1C, PDE2A, SFRP1, SULF2, SULF1, CHN1, BCL6B, PBX1, ANTXR1, SPTA1, HDAC9, PHLDB2, KLF4	148	1968	16650	1.9436	0.506645	0.00847623	0.351339
GOTERM_BP_FAT	GO:0008285~negative regulation of cell proliferation	17	0.0661041	0.000207857	PTPRM, CD109, CASK, SNAI2, VASH1, LGALS9, CDKN1C, WARS, CDH13, SFRP1, SERPINE2, NDRG4, ETS1, SULF1, NDRG1, CEACAM1, KLF4	148	651	16650	2.93779	0.536497	0.00911232	0.382318
GOTERM_BP_FAT	GO:0072001~renal system development	11	0.0427733	0.00021073	CDKN1C, FGFR1, ACE, SULF2, SFRP1, CD34, PGF, WNK4, SULF1, PBX1, DCHS1	148	283	16650	4.37279	0.541398	0.0091295	0.387592
GOTERM_BP_FAT	GO:0051241~negative regulation of multicellular organismal process	22	0.0855465	0.000235809	FGFR1, PTPRM, RELB, F2RL1, ITPKB, SNAI2, VASH1, LGALS9, HDAC5, CYBA, SERPINE2, SFRP1, INS, ARRB1, CD34, WNK4, SULF1, PBX1, CEACAM1, C16ORF45, PLAU, KLF4	148	1017	16650	2.43363	0.582036	0.0100925	0.433626
GOTERM_BP_FAT	GO:0007264~small GTPase mediated signal transduction	15	0.0583272	0.00024059	F2RL3, RAB3B, STMN3, ARHGEF6, CSF1, PREX1, F2RL1, KITLG, ITPKB, ABCA1, CDH13, ARHGAP32, ARRB1, ARL4C, RHOBTB3	148	527	16650	3.20209	0.589364	0.0101783	0.442398
GOTERM_BP_FAT	GO:0001936~regulation of endothelial cell proliferation	7	0.0272193	0.000257754	CDH13, CYBA, PTPRM, PGF, FLT4, SULF1, VASH1	148	100	16650	7.875	0.614632	0.0107774	0.47389
GOTERM_BP_FAT	GO:0007160~cell-matrix adhesion	9	0.0349963	0.00030736	CDH13, SFRP1, CD34, CSF1, CASK, NID2, ITGA4, PHLDB2, PLAU	148	192	16650	5.27344	0.679251	0.0126951	0.564847
GOTERM_BP_FAT	GO:0010646~regulation of cell communication	45	0.174982	0.00032412	FGFR1, F2RL3, RAB3B, PREX1, CSF1, SIPA1, F2RL1, CD109, KITLG, TRIM16, ITPKB, ABCA1, GPRC5B, ZNF205, SERPINE2, INS, NDRG4, DUSP16, C8ORF4, TGFA, PLCB1, CEACAM1, STMN3, ARHGEF6, FLT4, MPP7, SNAI2, LGALS9, CDKN1C, JUP, CYBA, CDH13, APOL3, DUSP3, TNFSF10, ARHGAP32, UACA, SFRP1, SULF2, ARRB1, SULF1, CHN1, CHN2, PLAU, KLF4	148	3020	16650	1.67632	0.698539	0.0132351	0.59556
GOTERM_BP_FAT	GO:0002040~sprouting angiogenesis	6	0.0233309	0.000382343	HDAC5, CDH13, PGF, FLT4, HDAC9, KLF4	148	70	16650	9.64286	0.756967	0.0154244	0.702189
GOTERM_BP_FAT	GO:0031589~cell-substrate adhesion	11	0.0427733	0.000392447	CDH13, SFRP1, CD34, PREX1, CSF1, CASK, NID2, ITGA4, ANTXR1, PHLDB2, PLAU	148	306	16650	4.04412	0.765886	0.0156582	0.720682
GOTERM_BP_FAT	GO:0002687~positive regulation of leukocyte migration	7	0.0272193	0.000410364	PGF, CSF1, F2RL1, KITLG, PLVAP, ITGA4, LGALS9	148	109	16650	7.22477	0.780905	0.0161927	0.753467
GOTERM_BP_FAT	GO:0060429~epithelium development	22	0.0855465	0.000410624	FGFR1, PGF, CSF1, F2RL1, CD109, TRIM16, SNAI2, DCHS1, PDE2A, SERPINE2, SFRP1, NDRG4, CD34, WNK4, ALDH1A3, SULF1, PBX1, SOX18, CTSB, PHLDB2, CEACAM1, KLF4	148	1060	16650	2.33491	0.781115	0.0160319	0.753942
GOTERM_BP_FAT	GO:0045597~positive regulation of cell differentiation	19	0.0738811	0.000446314	FGFR1, CSF1, PREX1, KITLG, ITPKB, TRIM16, GPRC5B, SNAI2, JUNB, LGALS9, SERPINE2, SFRP1, NDRG4, CD34, INS, ETS1, NEDD4L, PLCB1, CEACAM1	148	841	16650	2.54162	0.808197	0.0172318	0.819218
GOTERM_BP_FAT	GO:0000165~MAPK cascade	19	0.0738811	0.000446314	FGFR1, FLT4, ARHGEF6, F2RL1, KITLG, ITPKB, PLVAP, LGALS9, DUSP3, SFRP1, NDRG4, ARRB1, INS, DUSP16, TGFA, SPTA1, PLCB1, CEACAM1, KLF4	148	841	16650	2.54162	0.808197	0.0172318	0.819218
GOTERM_BP_FAT	GO:0023051~regulation of signaling	45	0.174982	0.000467655	FGFR1, F2RL3, RAB3B, PREX1, CSF1, SIPA1, F2RL1, CD109, KITLG, TRIM16, ITPKB, ABCA1, GPRC5B, ZNF205, SERPINE2, INS, NDRG4, DUSP16, C8ORF4, TGFA, PLCB1, CEACAM1, STMN3, ARHGEF6, FLT4, MPP7, SNAI2, LGALS9, CDKN1C, JUP, CYBA, CDH13, APOL3, DUSP3, TNFSF10, ARHGAP32, UACA, SFRP1, SULF2, ARRB1, SULF1, CHN1, CHN2, PLAU, KLF4	148	3070	16650	1.64902	0.822762	0.0178621	0.858229
GOTERM_BP_FAT	GO:0002685~regulation of leukocyte migration	8	0.0311078	0.000473978	PGF, CSF1, F2RL1, KITLG, PLVAP, ITGA4, PLCB1, LGALS9	148	156	16650	5.76923	0.826861	0.0179165	0.869785
GOTERM_BP_FAT	GO:0051050~positive regulation of transport	20	0.0777696	0.000477484	F2RL3, FGFR1, RAB3B, FHL1, F2RL1, CASK, TRIM16, ABCA1, ZNF205, LGALS9, ABCG1, JUP, CYBA, SULF2, INS, ARRB1, CD34, WNK4, C8ORF4, NEDD4L	148	920	16650	2.44565	0.829093	0.0178654	0.876193
GOTERM_BP_FAT	GO:0040013~negative regulation of locomotion	10	0.0388848	0.000480948	HDAC5, PTPRM, SFRP1, NDRG4, SULF1, PLCB1, PHLDB2, KLF4, VASH1, C16ORF45	148	258	16650	4.36047	0.83127	0.0178137	0.882523
GOTERM_BP_FAT	GO:0051271~negative regulation of cellular component movement	10	0.0388848	0.000494577	HDAC5, PTPRM, SFRP1, NDRG4, SULF1, PLCB1, PHLDB2, KLF4, VASH1, C16ORF45	148	259	16650	4.34363	0.839569	0.0181325	0.907423
GOTERM_BP_FAT	GO:0007265~Ras protein signal transduction	11	0.0427733	0.000556598	CDH13, F2RL3, STMN3, ARRB1, PREX1, CSF1, ARHGEF6, F2RL1, KITLG, ITPKB, ABCA1	148	320	16650	3.86719	0.872473	0.0201839	1.02067
GOTERM_BP_FAT	GO:0001655~urogenital system development	11	0.0427733	0.000556598	CDKN1C, FGFR1, ACE, SULF2, SFRP1, CD34, PGF, WNK4, SULF1, PBX1, DCHS1	148	320	16650	3.86719	0.872473	0.0201839	1.02067
GOTERM_BP_FAT	GO:0010033~response to organic substance	42	0.163316	0.000596506	FGFR1, PGF, CSF1, F2RL1, CD109, CASK, TRIM16, PLVAP, ABCA1, MDK, INS, NR2F6, PLCB1, CHRNA1, CEACAM1, FLT4, RELB, HLA-A, GGH, COLEC12, ITGA4, MMP15, SNAI2, JUNB, ABCG1, LGALS9, JUP, HDAC5, CDKN1C, CYBA, CDH13, IFI27, TNFSF10, PDE2A, SFRP1, SULF2, ARRB1, ETS1, SULF1, CTSB, HDAC9, KLF4	148	2822	16650	1.67434	0.889985	0.0214061	1.09347
GOTERM_BP_FAT	GO:0032103~positive regulation of response to external stimulus	10	0.0388848	0.000615455	CDH13, CYBA, FGFR1, PDE2A, ETS1, PGF, CSF1, F2RL1, GPRC5B, LGALS9	148	267	16650	4.21348	0.897436	0.0218668	1.12802
GOTERM_BP_FAT	GO:0001819~positive regulation of cytokine production	12	0.0466617	0.00063878	CYBA, SULF2, CD34, INS, FLT4, SULF1, F2RL1, HLA-A, TRIM16, PLCB1, GPRC5B, LGALS9	148	386	16650	3.49741	0.905919	0.0224706	1.17053
GOTERM_BP_FAT	GO:0070887~cellular response to chemical stimulus	40	0.155539	0.000650143	FGFR1, PGF, PREX1, CSF1, SIPA1, F2RL1, CD109, CASK, ITPKB, PLVAP, ABCA1, CMBL, INS, NR2F6, NDRG1, PLCB1, CEACAM1, FLT4, HLA-A, COLEC12, ITGA4, SNAI2, JUNB, LGALS9, CDKN1C, HDAC5, JUP, CYBA, CDH13, IFI27, PDE2A, SFRP1, SULF2, CD34, ARRB1, ETS1, SULF1, CTSB, HDAC9, KLF4	148	2648	16650	1.6994	0.909794	0.0226506	1.19123
GOTERM_BP_FAT	GO:0044706~multi-multicellular organism process	9	0.0349963	0.000651682	IFI27, SERPINE2, ETS1, PGF, SLC38A1, CTSB, PLA2G4C, JUNB, LGALS9	148	215	16650	4.7093	0.910307	0.0224919	1.19404
GOTERM_BP_FAT	GO:0010941~regulation of cell death	27	0.104989	0.000694229	FGFR1, NES, ARHGEF6, FLT4, KIAA0141, KITLG, ITPKB, SNAI2, MDK, ZNF205, JUNB, LGALS9, IFI27, TNFSF10, CERKL, SFRP1, ETS1, ARRB1, CD34, CCND2, INS, ALDH1A3, ROBO4, TGFA, NDRG1, CTSB, KLF4	148	1509	16650	2.01292	0.923376	0.023722	1.27152
GOTERM_BP_FAT	GO:0002009~morphogenesis of an epithelium	14	0.0544387	0.000725156	FGFR1, PGF, CSF1, DCHS1, SFRP1, NDRG4, WNK4, ALDH1A3, SULF1, PBX1, SOX18, PHLDB2, KLF4, CEACAM1	148	521	16650	3.02303	0.931664	0.0245395	1.32781
GOTERM_BP_FAT	GO:0023014~signal transduction by protein phosphorylation	19	0.0738811	0.000728856	FGFR1, FLT4, ARHGEF6, F2RL1, KITLG, ITPKB, PLVAP, LGALS9, DUSP3, SFRP1, NDRG4, ARRB1, INS, DUSP16, TGFA, SPTA1, PLCB1, CEACAM1, KLF4	148	877	16650	2.43729	0.932594	0.0244397	1.33454
GOTERM_BP_FAT	GO:0007166~cell surface receptor signaling pathway	40	0.155539	0.000760202	FGFR1, PGF, CSF1, F2RL1, CD109, KITLG, ITPKB, PLVAP, ABCA1, GPRC5B, MDK, CDH6, SERPINE2, HOMER3, INS, NDRG4, C8ORF4, TGFA, PLCB1, CEACAM1, EFNB1, FLT4, RELB, KIAA0141, HLA-A, ITGA4, SNAI2, CDKN1C, CLEC1A, JUP, CYBA, CDH13, DUSP3, TNFSF10, IFI27, SFRP1, SULF2, SULF1, CHN1, KLF4	148	2669	16650	1.68602	0.939979	0.025249	1.39156
GOTERM_BP_FAT	GO:0045931~positive regulation of mitotic cell cycle	7	0.0272193	0.000812323	FGFR1, DUSP3, CCND2, INS, TGFA, PBX1, PLCB1	148	124	16650	6.35081	0.950511	0.0267177	1.48629
GOTERM_BP_FAT	GO:0051128~regulation of cellular component organization	36	0.139985	0.00088972	FGFR1, FHL1, PREX1, SIPA1, F2RL1, ABCA1, GPRC5B, ZNF205, ESPN, ACE, SERPINE2, INS, NDRG4, TGFA, NEDD4L, PLCB1, C16ORF45, CEACAM1, PAN2, NES, FMNL3, STMN3, MPP7, SNAI2, HDAC5, CYBA, CDH13, TNFSF10, SFRP1, ETS1, ARRB1, CHN1, ANTXR1, SPTA1, PHLDB2, KLF4	148	2323	16650	1.74344	0.962841	0.0289698	1.62681
GOTERM_BP_FAT	GO:0030029~actin filament-based process	16	0.0622157	0.000894499	GAS2L3, FMNL3, SPECC1, PREX1, F2RL1, MICAL3, MYOZ2, ESPN, JUP, SFRP1, ARRB1, FAT1, NEDD4L, ANTXR1, SPTA1, PHLDB2	148	672	16650	2.67857	0.963492	0.0288692	1.63548
GOTERM_BP_FAT	GO:0048585~negative regulation of response to stimulus	25	0.097212	0.000899953	F2RL1, CD109, CASK, SERPINE2, INS, NDRG4, DUSP16, C8ORF4, NT5E, CEACAM1, STMN3, HLA-A, SNAI2, LGALS9, DUSP3, TNFSF10, SULF2, SFRP1, CD34, ARRB1, ETS1, SULF1, PHLDB2, KLF4, PLAU	148	1369	16650	2.05442	0.964222	0.0287916	1.64537
GOTERM_BP_FAT	GO:0045321~leukocyte activation	17	0.0661041	0.000932222	CSF1, PREX1, EFNB1, RELB, F2RL1, HLA-A, ITPKB, ITGA4, LGALS9, HDAC5, DUSP3, SFRP1, INS, NDRG1, SPTA1, HDAC9, CEACAM1	148	747	16650	2.56024	0.968251	0.0295536	1.70389
GOTERM_BP_FAT	GO:0002682~regulation of immune system process	25	0.097212	0.000985627	PGF, EFNB1, CSF1, F2RL1, RELB, HLA-A, KITLG, COLEC12, PLVAP, ITPKB, ITGA4, GPRC5B, LGALS9, CYBA, DUSP3, ACE, SFRP1, CD34, INS, ETS1, C8ORF4, CTSB, SPTA1, PLCB1, CEACAM1	148	1378	16650	2.041	0.973947	0.0309558	1.80067
GOTERM_BP_FAT	GO:0009719~response to endogenous stimulus	27	0.104989	0.00101163	FGFR1, PGF, CD109, TRIM16, ABCA1, MDK, INS, NR2F6, CHRNA1, CEACAM1, GGH, SNAI2, JUNB, ABCG1, JUP, HDAC5, CDKN1C, CYBA, CDH13, TNFSF10, SULF2, SFRP1, PDE2A, SULF1, CTSB, HDAC9, KLF4	148	1548	16650	1.96221	0.976339	0.0314927	1.84775
GOTERM_BP_FAT	GO:0042060~wound healing	14	0.0544387	0.00104108	F2RL3, F2RL1, CD109, CASK, SERPINE2, ARRB1, CD34, INS, ETS1, TGFA, TFPI2, PHLDB2, PLAU, CEACAM1	148	542	16650	2.9059	0.978783	0.0321249	1.90106
GOTERM_BP_FAT	GO:0060688~regulation of morphogenesis of a branching structure	5	0.0194424	0.00113633	FGFR1, SFRP1, PGF, SULF1, SNAI2	148	52	16650	10.8173	0.985089	0.0347244	2.07326
GOTERM_BP_FAT	GO:0042981~regulation of apoptotic process	25	0.097212	0.00122554	FGFR1, NES, ARHGEF6, FLT4, KIAA0141, KITLG, ITPKB, SNAI2, MDK, ZNF205, LGALS9, IFI27, TNFSF10, CERKL, SFRP1, ETS1, ARRB1, CCND2, INS, ALDH1A3, ROBO4, TGFA, NDRG1, CTSB, KLF4	148	1400	16650	2.00893	0.989285	0.037095	2.23431
GOTERM_BP_FAT	GO:0048729~tissue morphogenesis	15	0.0583272	0.0012296	FGFR1, PGF, CSF1, SNAI2, DCHS1, SFRP1, NDRG4, WNK4, ALDH1A3, SULF1, PBX1, SOX18, PHLDB2, CEACAM1, KLF4	148	622	16650	2.71302	0.989444	0.0369137	2.24163
GOTERM_BP_FAT	GO:0030036~actin cytoskeleton organization	14	0.0544387	0.00124811	GAS2L3, FMNL3, PREX1, SPECC1, F2RL1, MICAL3, MYOZ2, ESPN, SFRP1, ARRB1, FAT1, ANTXR1, SPTA1, PHLDB2	148	553	16650	2.8481	0.990144	0.037158	2.27501
GOTERM_BP_FAT	GO:0048732~gland development	12	0.0466617	0.00129261	CDKN1C, FGFR1, SERPINE2, SULF2, SFRP1, ETS1, CSF1, SULF1, TGFA, PBX1, MDK, CEACAM1	148	421	16650	3.20665	0.991641	0.0381512	2.35521
GOTERM_BP_FAT	GO:0008284~positive regulation of cell proliferation	18	0.0699926	0.00134582	FGFR1, NES, PGF, FLT4, CSF1, EFNB1, HLA-A, KITLG, LGALS9, CYBA, CDH13, SFRP1, ETS1, CCND2, INS, TGFA, PBX1, SPTA1	148	849	16650	2.38516	0.993137	0.0393775	2.45103
GOTERM_BP_FAT	GO:0043067~regulation of programmed cell death	25	0.097212	0.0013899	FGFR1, NES, ARHGEF6, FLT4, KIAA0141, KITLG, ITPKB, SNAI2, MDK, ZNF205, LGALS9, IFI27, TNFSF10, CERKL, SFRP1, ETS1, ARRB1, CCND2, INS, ALDH1A3, ROBO4, TGFA, NDRG1, CTSB, KLF4	148	1413	16650	1.99045	0.99417	0.040323	2.53034
GOTERM_BP_FAT	GO:0001952~regulation of cell-matrix adhesion	6	0.0233309	0.00139625	CDH13, SFRP1, CSF1, CASK, PHLDB2, PLAU	148	93	16650	7.25806	0.994306	0.0401886	2.54176
GOTERM_BP_FAT	GO:0072006~nephron development	7	0.0272193	0.00141154	SULF2, CD34, PGF, WNK4, SULF1, PBX1, DCHS1	148	138	16650	5.70652	0.994619	0.0403066	2.56925
GOTERM_BP_FAT	GO:0051261~protein depolymerization	6	0.0233309	0.00146436	NES, STMN3, MICAL3, F2RL1, SPTA1, C16ORF45	148	94	16650	7.18085	0.995576	0.0414646	2.66417
GOTERM_BP_FAT	GO:0051336~regulation of hydrolase activity	24	0.0933235	0.00149446	FGFR1, STMN3, ARHGEF6, PREX1, SIPA1, KIAA0141, CD109, KITLG, LGALS9, ELFN1, ARHGAP32, TNFSF10, IFI27, SERPINE2, SFRP1, ARRB1, CHN1, CHN2, ANTXR1, SPTA1, PLCB1, PI16, TFPI2, KLF4	148	1337	16650	2.01945	0.996042	0.0419782	2.71822
GOTERM_BP_FAT	GO:0006468~protein phosphorylation	30	0.116654	0.00150401	FGFR1, DBNDD2, CSF1, F2RL1, CD109, ABI3, KITLG, CASK, ITPKB, PLVAP, GPRC5B, ACE, STK32B, INS, NDRG4, WNK4, DUSP16, TGFA, PLCB1, CEACAM1, ARHGEF6, FLT4, LGALS9, CDKN1C, DUSP3, SFRP1, CCND2, ARRB1, SPTA1, KLF4	148	1852	16650	1.82235	0.99618	0.0419229	2.73536
GOTERM_BP_FAT	GO:0014066~regulation of phosphatidylinositol 3-kinase signaling	7	0.0272193	0.00163256	FGFR1, SERPINE2, INS, F2RL1, KITLG, KLF4, CEACAM1	148	142	16650	5.54577	0.997627	0.0450875	2.96584
GOTERM_BP_FAT	GO:0051240~positive regulation of multicellular organismal process	25	0.097212	0.00164876	FGFR1, PTPRM, PGF, FLT4, CSF1, F2RL1, HLA-A, KITLG, ITPKB, TRIM16, GPRC5B, LGALS9, CYBA, SERPINE2, SULF2, NDRG4, ETS1, INS, CD34, SULF1, NEDD4L, PLCB1, HDAC9, PHLDB2, CEACAM1	148	1431	16650	1.96541	0.997766	0.0451881	2.99486
GOTERM_BP_FAT	GO:0046649~lymphocyte activation	15	0.0583272	0.00167906	PREX1, EFNB1, RELB, F2RL1, HLA-A, ITPKB, ITGA4, LGALS9, HDAC5, DUSP3, SFRP1, INS, SPTA1, HDAC9, CEACAM1	148	643	16650	2.62442	0.998003	0.0456619	3.04909
GOTERM_BP_FAT	GO:0072073~kidney epithelium development	7	0.0272193	0.00169189	FGFR1, SFRP1, CD34, PGF, WNK4, PBX1, DCHS1	148	143	16650	5.50699	0.998096	0.0456676	3.07204
GOTERM_BP_FAT	GO:0001763~morphogenesis of a branching structure	8	0.0311078	0.00173995	FGFR1, SFRP1, PGF, CSF1, SULF1, PBX1, SNAI2, DCHS1	148	195	16650	4.61538	0.998406	0.0465956	3.15799
GOTERM_BP_FAT	GO:0007169~transmembrane receptor protein tyrosine kinase signaling pathway	15	0.0583272	0.00180422	FGFR1, PGF, CSF1, EFNB1, FLT4, CYBA, CDH13, SULF2, NDRG4, INS, SULF1, CHN1, TGFA, PLCB1, CEACAM1	148	648	16650	2.60417	0.998744	0.0479299	3.27283
GOTERM_BP_FAT	GO:1903037~regulation of leukocyte cell-cell adhesion	10	0.0388848	0.00186728	DUSP3, ETS1, EFNB1, HLA-A, ITPKB, ITGA4, SPTA1, KLF4, CEACAM1, LGALS9	148	313	16650	3.59425	0.999006	0.0492116	3.38536
GOTERM_BP_FAT	GO:0050900~leukocyte migration	11	0.0427733	0.00187906	CD34, PGF, PREX1, CSF1, F2RL1, KITLG, PLVAP, ITGA4, PLCB1, CEACAM1, LGALS9	148	376	16650	3.29122	0.999048	0.0491646	3.40636
GOTERM_BP_FAT	GO:0051049~regulation of transport	29	0.112766	0.00196014	FGFR1, F2RL3, RAB3B, NFKBIE, FHL1, F2RL1, CASK, TRIM16, ABCA1, ZNF205, SERPINE2, INS, NDRG4, WNK4, C8ORF4, NEDD4L, CEACAM1, SNAI2, LGALS9, ABCG1, JUP, CDH13, CYBA, IFI27, PDE2A, SFRP1, SULF2, CD34, ARRB1	148	1796	16650	1.81654	0.999295	0.0508738	3.55085
GOTERM_BP_FAT	GO:0072089~stem cell proliferation	6	0.0233309	0.00201173	FGFR1, ACE, NES, CD34, KITLG, SNAI2	148	101	16650	6.68317	0.999418	0.0518156	3.64267
GOTERM_BP_FAT	GO:0002684~positive regulation of immune system process	19	0.0738811	0.00201391	PGF, CSF1, EFNB1, RELB, F2RL1, HLA-A, KITLG, ITPKB, PLVAP, COLEC12, ITGA4, GPRC5B, LGALS9, CYBA, DUSP3, ETS1, CTSB, SPTA1, CEACAM1	148	960	16650	2.22656	0.999423	0.051512	3.64655
GOTERM_BP_FAT	GO:0022414~reproductive process	24	0.0933235	0.00210974	KHDRBS3, PGF, CSF1, KITLG, PCDH12, JUNB, VASH1, LGALS9, CDKN1C, ACE, TNFSF10, IFI27, SERPINE2, SFRP1, ETS1, ARRB1, SULF1, PBX1, CTSB, ANTXR1, SLC38A1, PLCB1, CCNA1, PLA2G4C	148	1373	16650	1.9665	0.999595	0.0535292	3.81689
GOTERM_BP_FAT	GO:0000003~reproduction	24	0.0933235	0.00214949	KHDRBS3, PGF, CSF1, KITLG, PCDH12, JUNB, VASH1, LGALS9, CDKN1C, ACE, TNFSF10, IFI27, SERPINE2, SFRP1, ETS1, ARRB1, SULF1, PBX1, CTSB, ANTXR1, SLC38A1, PLCB1, CCNA1, PLA2G4C	148	1375	16650	1.96364	0.999651	0.0541404	3.88748
GOTERM_BP_FAT	GO:0051051~negative regulation of transport	12	0.0466617	0.00218402	PDE2A, SERPINE2, SFRP1, CD34, NFKBIE, INS, WNK4, F2RL1, NEDD4L, SNAI2, CEACAM1, LGALS9	148	450	16650	3	0.999693	0.0546153	3.94874
GOTERM_BP_FAT	GO:0007399~nervous system development	33	0.12832	0.00220674	FGFR1, CSF1, PREX1, GPRC5B, MDK, DCHS1, SERPINE2, NDRG4, ALDH1A3, NR2F6, NDRG1, NEDD4L, PLCB1, C16ORF45, SIM2, NES, PTPRM, STMN3, EFNB1, PCDH12, CDKN1C, HDAC5, SFRP1, SULF2, NAV2, ETS1, SULF1, CHN1, BCL6B, PBX1, SPTA1, HDAC9, KLF4	148	2170	16650	1.71083	0.999717	0.0547984	3.98904
GOTERM_BP_FAT	GO:0045785~positive regulation of cell adhesion	11	0.0427733	0.00223264	CDH13, SFRP1, ETS1, EFNB1, PREX1, CSF1, HLA-A, ITPKB, ITGA4, SPTA1, LGALS9	148	385	16650	3.21429	0.999743	0.0550549	4.03494
GOTERM_BP_FAT	GO:0022407~regulation of cell-cell adhesion	11	0.0427733	0.00227503	DUSP3, SERPINE2, ETS1, EFNB1, HLA-A, ITPKB, ITGA4, SPTA1, KLF4, CEACAM1, LGALS9	148	386	16650	3.20596	0.999781	0.0557009	4.11004
GOTERM_BP_FAT	GO:0001932~regulation of protein phosphorylation	23	0.089435	0.00234055	FGFR1, DBNDD2, FLT4, CSF1, F2RL1, CD109, KITLG, ITPKB, GPRC5B, LGALS9, CDKN1C, DUSP3, ACE, SFRP1, NDRG4, INS, ARRB1, CCND2, DUSP16, TGFA, PLCB1, CEACAM1, KLF4	148	1300	16650	1.99038	0.999828	0.0568845	4.22601
GOTERM_BP_FAT	GO:0031348~negative regulation of defense response	7	0.0272193	0.0024628	ETS1, INS, HLA-A, NT5E, KLF4, CEACAM1, LGALS9	148	154	16650	5.11364	0.999891	0.0593795	4.44202
GOTERM_BP_FAT	GO:0071310~cellular response to organic substance	33	0.12832	0.00248131	FGFR1, PGF, CSF1, F2RL1, CD109, CASK, PLVAP, ABCA1, INS, NR2F6, PLCB1, CEACAM1, FLT4, HLA-A, COLEC12, ITGA4, SNAI2, JUNB, LGALS9, CDKN1C, HDAC5, JUP, CDH13, CYBA, IFI27, PDE2A, SFRP1, SULF2, ARRB1, SULF1, CTSB, HDAC9, KLF4	148	2186	16650	1.69831	0.999898	0.0594262	4.4747
GOTERM_BP_FAT	GO:1903670~regulation of sprouting angiogenesis	4	0.0155539	0.00252858	HDAC5, HDAC9, KLF4, CEACAM1	148	31	16650	14.5161	0.999914	0.0601362	4.55808
GOTERM_BP_FAT	GO:0000122~negative regulation of transcription from RNA polymerase II promoter	16	0.0622157	0.00255669	FGFR1, RELB, SNAI2, ZNF205, JUNB, HDAC5, CDKN1C, IFI27, PDE2A, NR2F6, BCL6B, SOX18, NEDD4L, HDAC9, KLF4, SIM2	148	748	16650	2.40642	0.999923	0.0603973	4.60763
GOTERM_BP_FAT	GO:0043408~regulation of MAPK cascade	15	0.0583272	0.00272957	FGFR1, FLT4, F2RL1, KITLG, LGALS9, DUSP3, SFRP1, NDRG4, ARRB1, INS, DUSP16, TGFA, PLCB1, CEACAM1, KLF4	148	678	16650	2.48894	0.999959	0.0639455	4.91183
GOTERM_BP_FAT	GO:0052547~regulation of peptidase activity	11	0.0427733	0.00273566	IFI27, TNFSF10, SERPINE2, ARRB1, KIAA0141, CD109, ANTXR1, PI16, TFPI2, KLF4, LGALS9	148	396	16650	3.125	0.99996	0.0636812	4.92254
GOTERM_BP_FAT	GO:0003014~renal system process	6	0.0233309	0.0028053	CYBA, SULF2, CD34, WNK4, SULF1, F2RL1	148	109	16650	6.19266	0.999969	0.0648433	5.04479
GOTERM_BP_FAT	GO:0007156~homophilic cell adhesion via plasma membrane adhesion molecules	7	0.0272193	0.00288699	CDH13, PTPRM, FAT1, PCDH12, DCHS1, CEACAM1, CDH6	148	159	16650	4.95283	0.999977	0.0662569	5.18803
GOTERM_BP_FAT	GO:0046822~regulation of nucleocytoplasmic transport	8	0.0311078	0.00293415	JUP, IFI27, PDE2A, SULF2, NFKBIE, C8ORF4, SNAI2, LGALS9	148	214	16650	4.20561	0.999981	0.0668895	5.27062
GOTERM_BP_FAT	GO:1902533~positive regulation of intracellular signal transduction	18	0.0699926	0.0029538	F2RL3, FGFR1, CSF1, FLT4, F2RL1, KITLG, ITPKB, GPRC5B, LGALS9, APOL3, CDH13, TNFSF10, NDRG4, ARRB1, INS, C8ORF4, TGFA, PLCB1	148	915	16650	2.21311	0.999982	0.0669111	5.30501
GOTERM_BP_FAT	GO:0043616~keratinocyte proliferation	4	0.0155539	0.00302993	CDH13, CD109, CASK, SNAI2	148	33	16650	13.6364	0.999987	0.0681615	5.43816
GOTERM_BP_FAT	GO:0012501~programmed cell death	29	0.112766	0.00306089	FGFR1, KITLG, ITPKB, ZNF205, MDK, CERKL, INS, ALDH1A3, ROBO4, C8ORF4, TGFA, NDRG1, PHLDA1, NES, ARHGEF6, FLT4, KIAA0141, SNAI2, LGALS9, TNFSF10, IFI27, UACA, SFRP1, CCND2, ARRB1, ETS1, SULF1, CTSB, KLF4	148	1852	16650	1.76161	0.999988	0.0684193	5.49226
GOTERM_BP_FAT	GO:1903426~regulation of reactive oxygen species biosynthetic process	5	0.0194424	0.00323256	CYBA, CD34, INS, ZNF205, KLF4	148	69	16650	8.15217	0.999994	0.0716894	5.79169
GOTERM_BP_FAT	GO:0043534~blood vessel endothelial cell migration	5	0.0194424	0.00323256	HDAC5, SOX18, HDAC9, KLF4, VASH1	148	69	16650	8.15217	0.999994	0.0716894	5.79169
GOTERM_BP_FAT	GO:0045216~cell-cell junction organization	8	0.0311078	0.00325067	JUP, CDH13, ACE, SFRP1, MPP7, SNAI2, PHLDB2, CDH6	148	218	16650	4.12844	0.999994	0.0716483	5.82323
GOTERM_BP_FAT	GO:1900180~regulation of protein localization to nucleus	8	0.0311078	0.00325067	JUP, PDE2A, SULF2, NFKBIE, INS, C8ORF4, SNAI2, LGALS9	148	218	16650	4.12844	0.999994	0.0716483	5.82323
GOTERM_BP_FAT	GO:0034405~response to fluid shear stress	4	0.0155539	0.00330185	ETS1, ABCA1, TFPI2, KLF4	148	34	16650	13.2353	0.999995	0.0723062	5.91228
GOTERM_BP_FAT	GO:0050702~interleukin-1 beta secretion	4	0.0155539	0.00330185	F2RL1, TRIM16, ABCA1, LGALS9	148	34	16650	13.2353	0.999995	0.0723062	5.91228
GOTERM_BP_FAT	GO:1904994~regulation of leukocyte adhesion to vascular endothelial cell	3	0.0116654	0.0033258	ETS1, ITGA4, KLF4	148	10	16650	33.75	0.999996	0.0723846	5.95394
GOTERM_BP_FAT	GO:0008219~cell death	30	0.116654	0.00345377	FGFR1, KITLG, ITPKB, MDK, ZNF205, CERKL, INS, ALDH1A3, ROBO4, C8ORF4, TGFA, NDRG1, PHLDA1, NES, ARHGEF6, FLT4, KIAA0141, SNAI2, LGALS9, TNFSF10, IFI27, UACA, SFRP1, CCND2, CD34, ARRB1, ETS1, SULF1, CTSB, KLF4	148	1958	16650	1.7237	0.999997	0.0746296	6.17619
GOTERM_BP_FAT	GO:0022612~gland morphogenesis	6	0.0233309	0.00353364	FGFR1, SFRP1, CSF1, SULF1, TGFA, CEACAM1	148	115	16650	5.86957	0.999998	0.0758493	6.31467
GOTERM_BP_FAT	GO:0042493~response to drug	11	0.0427733	0.00356399	HDAC5, CYBA, PTPRM, PDE2A, SFRP1, PGF, GGH, TGFA, ABCA1, MDK, JUNB	148	411	16650	3.01095	0.999998	0.0760362	6.36723
GOTERM_BP_FAT	GO:0001818~negative regulation of cytokine production	8	0.0311078	0.00368231	FGFR1, CD34, ARRB1, RELB, F2RL1, KLF4, CEACAM1, LGALS9	148	223	16650	4.03587	0.999999	0.0780148	6.57188
GOTERM_BP_FAT	GO:0019220~regulation of phosphate metabolic process	26	0.1011	0.00370432	FGFR1, DBNDD2, FLT4, CSF1, F2RL1, CD109, KITLG, ITPKB, ABCA1, GPRC5B, LGALS9, CDKN1C, ELFN1, DUSP3, ACE, PDE2A, SFRP1, NDRG4, ARRB1, CCND2, INS, DUSP16, TGFA, PLCB1, KLF4, CEACAM1	148	1610	16650	1.81677	0.999999	0.0780175	6.6099
GOTERM_BP_FAT	GO:0051174~regulation of phosphorus metabolic process	26	0.1011	0.00373444	FGFR1, DBNDD2, FLT4, CSF1, F2RL1, CD109, KITLG, ITPKB, ABCA1, GPRC5B, LGALS9, CDKN1C, ELFN1, DUSP3, ACE, PDE2A, SFRP1, NDRG4, ARRB1, CCND2, INS, DUSP16, TGFA, PLCB1, KLF4, CEACAM1	148	1611	16650	1.81564	0.999999	0.0781836	6.66193
GOTERM_BP_FAT	GO:0032612~interleukin-1 production	5	0.0194424	0.00376942	F2RL1, TRIM16, ABCA1, CEACAM1, LGALS9	148	72	16650	7.8125	0.999999	0.0784448	6.7223
GOTERM_BP_FAT	GO:0044092~negative regulation of molecular function	20	0.0777696	0.00377298	NES, DBNDD2, CD109, ITGA4, ELFN1, CDKN1C, DUSP3, NOSIP, ACE, SERPINE2, SFRP1, INS, ARRB1, DUSP16, PBX1, NEDD4L, PI16, TFPI2, CEACAM1, KLF4	148	1100	16650	2.04545	0.999999	0.0780778	6.72843
GOTERM_BP_FAT	GO:0045995~regulation of embryonic development	6	0.0233309	0.00394469	FGFR1, SFRP1, SULF1, PLCB1, PHLDB2, KLF4	148	118	16650	5.72034	1	0.0810377	7.02422
GOTERM_BP_FAT	GO:0048568~embryonic organ development	11	0.0427733	0.00394653	CDKN1C, FGFR1, NES, NDRG4, ALDH1A3, KITLG, PCDH12, SOX18, PBX1, JUNB, VASH1	148	417	16650	2.96763	1	0.0806274	7.02739
GOTERM_BP_FAT	GO:0048608~reproductive structure development	11	0.0427733	0.00401334	CDKN1C, TNFSF10, SERPINE2, SFRP1, ARRB1, SULF1, KITLG, PCDH12, CTSB, JUNB, VASH1	148	418	16650	2.96053	1	0.0814888	7.14223
GOTERM_BP_FAT	GO:0045953~negative regulation of natural killer cell mediated cytotoxicity	3	0.0116654	0.0040414	HLA-A, CEACAM1, LGALS9	148	11	16650	30.6818	1	0.081589	7.19042
GOTERM_BP_FAT	GO:0022008~neurogenesis	24	0.0933235	0.00407582	FGFR1, PTPRM, STMN3, EFNB1, CSF1, PREX1, PCDH12, GPRC5B, DCHS1, HDAC5, CDKN1C, SERPINE2, SFRP1, NDRG4, NR2F6, BCL6B, CHN1, PBX1, NDRG1, NEDD4L, SPTA1, HDAC9, C16ORF45, KLF4	148	1447	16650	1.86593	1	0.0818108	7.24951
GOTERM_BP_FAT	GO:0043549~regulation of kinase activity	16	0.0622157	0.00416141	FGFR1, DBNDD2, CSF1, KITLG, GPRC5B, CDKN1C, DUSP3, ACE, SFRP1, ARRB1, CCND2, INS, DUSP16, TGFA, CEACAM1, KLF4	148	788	16650	2.28426	1	0.0830096	7.39628
GOTERM_BP_FAT	GO:0009628~response to abiotic stimulus	19	0.0738811	0.00421664	SLC12A2, PGF, SIPA1, RELB, SNAI2, JUNB, JUP, CYBA, PDE2A, SERPINE2, SFRP1, NDRG4, ARRB1, CD34, ETS1, NR2F6, C8ORF4, NDRG1, PLAU	148	1029	16650	2.07726	1	0.0836164	7.49087
GOTERM_BP_FAT	GO:0042306~regulation of protein import into nucleus	7	0.0272193	0.00424704	JUP, PDE2A, SULF2, NFKBIE, C8ORF4, SNAI2, LGALS9	148	172	16650	4.57849	1	0.0837468	7.54289
GOTERM_BP_FAT	GO:0098742~cell-cell adhesion via plasma-membrane adhesion molecules	8	0.0311078	0.00425637	CDH13, PTPRM, FAT1, PCDH12, DCHS1, KLF4, CEACAM1, CDH6	148	229	16650	3.93013	1	0.0834795	7.55886
GOTERM_BP_FAT	GO:0061458~reproductive system development	11	0.0427733	0.00436095	CDKN1C, TNFSF10, SERPINE2, SFRP1, ARRB1, SULF1, KITLG, PCDH12, CTSB, JUNB, VASH1	148	423	16650	2.92553	1	0.0849957	7.7376
GOTERM_BP_FAT	GO:0016525~negative regulation of angiogenesis	5	0.0194424	0.00436374	HDAC5, PTPRM, SULF1, KLF4, VASH1	148	75	16650	7.5	1	0.0846034	7.74236
GOTERM_BP_FAT	GO:0050921~positive regulation of chemotaxis	6	0.0233309	0.00438889	CDH13, FGFR1, PGF, CSF1, F2RL1, LGALS9	148	121	16650	5.57851	1	0.0846284	7.78529
GOTERM_BP_FAT	GO:0007167~enzyme linked receptor protein signaling pathway	18	0.0699926	0.00450107	FGFR1, PGF, FLT4, CSF1, EFNB1, CD109, CDKN1C, CYBA, CDH13, SULF2, SFRP1, NDRG4, INS, SULF1, CHN1, TGFA, PLCB1, CEACAM1	148	954	16650	2.12264	1	0.0862518	7.97657
GOTERM_BP_FAT	GO:0045824~negative regulation of innate immune response	4	0.0155539	0.00453672	INS, HLA-A, CEACAM1, LGALS9	148	38	16650	11.8421	1	0.0864594	8.03727
GOTERM_BP_FAT	GO:1904589~regulation of protein import	7	0.0272193	0.00465207	JUP, PDE2A, SULF2, NFKBIE, C8ORF4, SNAI2, LGALS9	148	175	16650	4.5	1	0.0881103	8.23343
GOTERM_BP_FAT	GO:0035023~regulation of Rho protein signal transduction	6	0.0233309	0.00470414	F2RL3, ARRB1, PREX1, ARHGEF6, F2RL1, ABCA1	148	123	16650	5.4878	1	0.0886014	8.32185
GOTERM_BP_FAT	GO:0048598~embryonic morphogenesis	13	0.0505502	0.00474453	CDKN1C, FGFR1, SFRP1, NDRG4, ALDH1A3, SULF1, COL12A1, SOX18, PBX1, MMP15, ITGA4, PHLDB2, KLF4	148	571	16650	2.5613	1	0.0888779	8.39039
GOTERM_BP_FAT	GO:2000181~negative regulation of blood vessel morphogenesis	5	0.0194424	0.00479323	HDAC5, PTPRM, SULF1, KLF4, VASH1	148	77	16650	7.30519	1	0.0892993	8.47294
GOTERM_BP_FAT	GO:0002716~negative regulation of natural killer cell mediated immunity	3	0.0116654	0.00482169	HLA-A, CEACAM1, LGALS9	148	12	16650	28.125	1	0.0893577	8.52116
GOTERM_BP_FAT	GO:0010596~negative regulation of endothelial cell migration	4	0.0155539	0.00488334	HDAC5, PTPRM, KLF4, VASH1	148	39	16650	11.5385	1	0.0900003	8.62553
GOTERM_BP_FAT	GO:0061138~morphogenesis of a branching epithelium	7	0.0272193	0.00488558	FGFR1, SFRP1, PGF, CSF1, SULF1, PBX1, DCHS1	148	177	16650	4.44915	1	0.0895949	8.62932
GOTERM_BP_FAT	GO:0034097~response to cytokine	16	0.0622157	0.00488841	CSF1, RELB, F2RL1, HLA-A, PLVAP, ITGA4, JUNB, LGALS9, CYBA, IFI27, PDE2A, SFRP1, ETS1, PLCB1, CEACAM1, KLF4	148	802	16650	2.24439	1	0.0892036	8.6341
GOTERM_BP_FAT	GO:0043085~positive regulation of catalytic activity	25	0.097212	0.00498758	FGFR1, CSF1, PREX1, SIPA1, KITLG, GPRC5B, ACE, INS, TGFA, PLCB1, ARHGEF6, MMP15, LGALS9, CYBA, ARHGAP32, TNFSF10, IFI27, SFRP1, CCND2, ARRB1, CHN1, CHN2, ANTXR1, SPTA1, KLF4	148	1559	16650	1.80404	1	0.0904882	8.80175
GOTERM_BP_FAT	GO:0010810~regulation of cell-substrate adhesion	7	0.0272193	0.00514941	CDH13, SFRP1, PREX1, CSF1, CASK, PHLDB2, PLAU	148	179	16650	4.39944	1	0.0928369	9.07466
GOTERM_BP_FAT	GO:0045859~regulation of protein kinase activity	15	0.0583272	0.00524404	FGFR1, DBNDD2, CSF1, KITLG, GPRC5B, CDKN1C, DUSP3, ACE, SFRP1, ARRB1, CCND2, INS, DUSP16, TGFA, CEACAM1	148	730	16650	2.31164	1	0.0940078	9.2339
GOTERM_BP_FAT	GO:0050701~interleukin-1 secretion	4	0.0155539	0.00524553	F2RL1, TRIM16, ABCA1, LGALS9	148	40	16650	11.25	1	0.0935813	9.23641
GOTERM_BP_FAT	GO:0042325~regulation of phosphorylation	23	0.089435	0.00536599	FGFR1, DBNDD2, FLT4, CSF1, F2RL1, CD109, KITLG, ITPKB, GPRC5B, LGALS9, CDKN1C, DUSP3, ACE, SFRP1, NDRG4, INS, ARRB1, CCND2, DUSP16, TGFA, PLCB1, CEACAM1, KLF4	148	1393	16650	1.8575	1	0.0951728	9.43873
GOTERM_BP_FAT	GO:0044093~positive regulation of molecular function	28	0.108877	0.00548819	FGFR1, CSF1, PREX1, SIPA1, KITLG, GPRC5B, ACE, INS, WNK4, TGFA, PLCB1, ARHGEF6, MMP15, LGALS9, HDAC5, JUP, CYBA, ARHGAP32, TNFSF10, IFI27, SFRP1, CCND2, ARRB1, CHN1, CHN2, ANTXR1, SPTA1, KLF4	148	1840	16650	1.71196	1	0.096775	9.64352
GOTERM_BP_FAT	GO:0034134~toll-like receptor 2 signaling pathway	3	0.0116654	0.0056655	CYBA, F2RL1, LGALS9	148	13	16650	25.9615	1	0.099278	9.93991
GOTERM_BP_FAT	GO:0007010~cytoskeleton organization	20	0.0777696	0.0057348	GAS2L3, NES, FMNL3, STMN3, SPECC1, PREX1, SIPA1, MICAL3, F2RL1, MYOZ2, ESPN, JUP, SYNE1, SFRP1, ARRB1, FAT1, ANTXR1, SPTA1, PHLDB2, C16ORF45	148	1144	16650	1.96678	1	0.099961	10.0555
GOTERM_BP_FAT	GO:1901343~negative regulation of vasculature development	5	0.0194424	0.00624997	HDAC5, PTPRM, SULF1, KLF4, VASH1	148	83	16650	6.77711	1	0.107958	10.9104
GOTERM_BP_FAT	GO:0070489~T cell aggregation	11	0.0427733	0.00627797	DUSP3, INS, EFNB1, PREX1, RELB, F2RL1, HLA-A, ITPKB, SPTA1, CEACAM1, LGALS9	148	446	16650	2.77466	1	0.107914	10.9566
GOTERM_BP_FAT	GO:0042110~T cell activation	11	0.0427733	0.00627797	DUSP3, INS, EFNB1, PREX1, RELB, F2RL1, HLA-A, ITPKB, SPTA1, CEACAM1, LGALS9	148	446	16650	2.77466	1	0.107914	10.9566
GOTERM_BP_FAT	GO:0007565~female pregnancy	7	0.0272193	0.00634698	IFI27, ETS1, PGF, SLC38A1, CTSB, JUNB, LGALS9	148	187	16650	4.21123	1	0.108535	11.0705
GOTERM_BP_FAT	GO:0071593~lymphocyte aggregation	11	0.0427733	0.00637418	DUSP3, INS, EFNB1, PREX1, RELB, F2RL1, HLA-A, ITPKB, SPTA1, CEACAM1, LGALS9	148	447	16650	2.76846	1	0.108476	11.1154
GOTERM_BP_FAT	GO:0030193~regulation of blood coagulation	5	0.0194424	0.00651829	SERPINE2, CD34, F2RL1, CEACAM1, PLAU	148	84	16650	6.69643	1	0.110291	11.3526
GOTERM_BP_FAT	GO:1900046~regulation of hemostasis	5	0.0194424	0.00651829	SERPINE2, CD34, F2RL1, CEACAM1, PLAU	148	84	16650	6.69643	1	0.110291	11.3526
GOTERM_BP_FAT	GO:0001911~negative regulation of leukocyte mediated cytotoxicity	3	0.0116654	0.00657167	HLA-A, CEACAM1, LGALS9	148	14	16650	24.1071	1	0.110641	11.4403
GOTERM_BP_FAT	GO:0010839~negative regulation of keratinocyte proliferation	3	0.0116654	0.00657167	CD109, CASK, SNAI2	148	14	16650	24.1071	1	0.110641	11.4403
GOTERM_BP_FAT	GO:0060973~cell migration involved in heart development	3	0.0116654	0.00657167	NDRG4, SNAI2, DCHS1	148	14	16650	24.1071	1	0.110641	11.4403
GOTERM_BP_FAT	GO:0009887~organ morphogenesis	18	0.0699926	0.00659895	FGFR1, PTPRM, PGF, FHL1, CSF1, SNAI2, DCHS1, SULF2, SFRP1, NDRG4, CD34, WNK4, ALDH1A3, SULF1, TGFA, PBX1, SOX18, CEACAM1	148	992	16650	2.04133	1	0.110574	11.4851
GOTERM_BP_FAT	GO:0034330~cell junction organization	8	0.0311078	0.00666779	JUP, CDH13, ACE, SFRP1, MPP7, SNAI2, PHLDB2, CDH6	148	249	16650	3.61446	1	0.111163	11.5981
GOTERM_BP_FAT	GO:0070372~regulation of ERK1 and ERK2 cascade	8	0.0311078	0.00666779	DUSP3, NDRG4, ARRB1, FLT4, F2RL1, KLF4, CEACAM1, LGALS9	148	249	16650	3.61446	1	0.111163	11.5981
GOTERM_BP_FAT	GO:1903409~reactive oxygen species biosynthetic process	5	0.0194424	0.00679415	CYBA, CD34, INS, ZNF205, KLF4	148	85	16650	6.61765	1	0.112648	11.8051
GOTERM_BP_FAT	GO:0031347~regulation of defense response	14	0.0544387	0.00692134	CYBA, PDE2A, ETS1, INS, F2RL1, RELB, HLA-A, COLEC12, CTSB, GPRC5B, NT5E, CEACAM1, LGALS9, KLF4	148	676	16650	2.32988	1	0.114129	12.013
GOTERM_BP_FAT	GO:0070486~leukocyte aggregation	11	0.0427733	0.00708031	DUSP3, INS, EFNB1, PREX1, RELB, F2RL1, HLA-A, ITPKB, SPTA1, CEACAM1, LGALS9	148	454	16650	2.72577	1	0.116086	12.2721
GOTERM_BP_FAT	GO:2000027~regulation of organ morphogenesis	8	0.0311078	0.00710259	FGFR1, SULF2, SFRP1, CD34, CSF1, SULF1, SNAI2, CEACAM1	148	252	16650	3.57143	1	0.115919	12.3084
GOTERM_BP_FAT	GO:0006952~defense response	24	0.0933235	0.00723237	CSF1, RELB, F2RL1, CHST2, HLA-A, COLEC12, GPRC5B, MDK, LGALS9, CHST1, CLEC1A, HDAC5, APOL3, CYBA, IFI27, PDE2A, ETS1, INS, CTSB, PLA2G4C, HDAC9, NT5E, CEACAM1, KLF4	148	1518	16650	1.77866	1	0.117399	12.5194
GOTERM_BP_FAT	GO:0042312~regulation of vasodilation	4	0.0155539	0.00729631	ACE, PTPRM, INS, F2RL1	148	45	16650	10	1	0.117862	12.6231
GOTERM_BP_FAT	GO:0043086~negative regulation of catalytic activity	16	0.0622157	0.00731922	NES, DBNDD2, CD109, CDKN1C, ELFN1, DUSP3, NOSIP, SERPINE2, SFRP1, ARRB1, INS, DUSP16, PI16, TFPI2, CEACAM1, KLF4	148	839	16650	2.14541	1	0.1177	12.6603
GOTERM_BP_FAT	GO:2000379~positive regulation of reactive oxygen species metabolic process	5	0.0194424	0.00736881	CYBA, INS, F2RL1, ZNF205, KLF4	148	87	16650	6.46552	1	0.117941	12.7406
GOTERM_BP_FAT	GO:0051048~negative regulation of secretion	7	0.0272193	0.00736902	SFRP1, CD34, INS, WNK4, F2RL1, CEACAM1, LGALS9	148	193	16650	4.08031	1	0.117438	12.741
GOTERM_BP_FAT	GO:0051224~negative regulation of protein transport	7	0.0272193	0.00736902	PDE2A, SFRP1, CD34, NFKBIE, INS, F2RL1, SNAI2	148	193	16650	4.08031	1	0.117438	12.741
GOTERM_BP_FAT	GO:0001946~lymphangiogenesis	3	0.0116654	0.00753903	FLT4, SOX18, VASH1	148	15	16650	22.5	1	0.119477	13.0159
GOTERM_BP_FAT	GO:0010766~negative regulation of sodium ion transport	3	0.0116654	0.00753903	SERPINE2, WNK4, NEDD4L	148	15	16650	22.5	1	0.119477	13.0159
GOTERM_BP_FAT	GO:0034616~response to laminar fluid shear stress	3	0.0116654	0.00753903	ETS1, ABCA1, KLF4	148	15	16650	22.5	1	0.119477	13.0159
GOTERM_BP_FAT	GO:0002683~negative regulation of immune system process	10	0.0388848	0.00758802	DUSP3, SFRP1, INS, F2RL1, HLA-A, KITLG, ITPKB, PLCB1, CEACAM1, LGALS9	148	388	16650	2.89948	1	0.119697	13.095
GOTERM_BP_FAT	GO:1900047~negative regulation of hemostasis	4	0.0155539	0.00775557	SERPINE2, CD34, CEACAM1, PLAU	148	46	16650	9.78261	1	0.121666	13.365
GOTERM_BP_FAT	GO:0030195~negative regulation of blood coagulation	4	0.0155539	0.00775557	SERPINE2, CD34, CEACAM1, PLAU	148	46	16650	9.78261	1	0.121666	13.365
GOTERM_BP_FAT	GO:0070665~positive regulation of leukocyte proliferation	6	0.0233309	0.00781315	EFNB1, CSF1, HLA-A, KITLG, SPTA1, LGALS9	148	139	16650	4.85612	1	0.122	13.4576
GOTERM_BP_FAT	GO:0050818~regulation of coagulation	5	0.0194424	0.00797466	SERPINE2, CD34, F2RL1, CEACAM1, PLAU	148	89	16650	6.32022	1	0.123849	13.7168
GOTERM_BP_FAT	GO:0051130~positive regulation of cellular component organization	20	0.0777696	0.00811433	PAN2, FGFR1, NES, PREX1, F2RL1, MPP7, GPRC5B, SNAI2, ZNF205, ESPN, CYBA, TNFSF10, SFRP1, NDRG4, ARRB1, INS, TGFA, NEDD4L, PLCB1, PHLDB2	148	1183	16650	1.90194	1	0.125361	13.9404
GOTERM_BP_FAT	GO:0048699~generation of neurons	22	0.0855465	0.00816025	FGFR1, PTPRM, STMN3, EFNB1, CSF1, PREX1, PCDH12, GPRC5B, HDAC5, CDKN1C, SERPINE2, SFRP1, NDRG4, NR2F6, BCL6B, CHN1, PBX1, NEDD4L, SPTA1, HDAC9, C16ORF45, KLF4	148	1357	16650	1.82388	1	0.125505	14.0138
GOTERM_BP_FAT	GO:0001933~negative regulation of protein phosphorylation	10	0.0388848	0.00821692	CDKN1C, DUSP3, DBNDD2, SFRP1, ARRB1, DUSP16, F2RL1, CD109, KLF4, CEACAM1	148	393	16650	2.8626	1	0.125803	14.1043
GOTERM_BP_FAT	GO:0071495~cellular response to endogenous stimulus	20	0.0777696	0.00825528	FGFR1, PGF, CD109, SNAI2, JUNB, HDAC5, JUP, CDKN1C, CYBA, CDH13, PDE2A, SFRP1, SULF2, INS, SULF1, NR2F6, CTSB, HDAC9, CEACAM1, KLF4	148	1185	16650	1.89873	1	0.125836	14.1654
GOTERM_BP_FAT	GO:0060284~regulation of cell development	16	0.0622157	0.00828909	FGFR1, CSF1, PREX1, GPRC5B, SFRP1, SERPINE2, NDRG4, INS, CHN1, BCL6B, PBX1, NEDD4L, HDAC9, PHLDB2, C16ORF45, KLF4	148	851	16650	2.11516	1	0.125804	14.2194
GOTERM_BP_FAT	GO:0006820~anion transport	11	0.0427733	0.00867376	FGFR1, ACE, SLC12A2, NFKBIE, SLC37A1, WNK4, SLC16A9, SLC6A15, SLC38A1, ABCA1, CEACAM1	148	468	16650	2.64423	1	0.130733	14.8304
GOTERM_BP_FAT	GO:1903706~regulation of hemopoiesis	9	0.0349963	0.00873909	ACE, SFRP1, ETS1, CSF1, C8ORF4, KITLG, ITPKB, CEACAM1, LGALS9	148	328	16650	3.08689	1	0.131123	14.9338
GOTERM_BP_FAT	GO:0010563~negative regulation of phosphorus metabolic process	12	0.0466617	0.00891929	CDKN1C, ELFN1, DUSP3, DBNDD2, PDE2A, SFRP1, ARRB1, DUSP16, F2RL1, CD109, KLF4, CEACAM1	148	544	16650	2.48162	1	0.133113	15.2183
GOTERM_BP_FAT	GO:0045936~negative regulation of phosphate metabolic process	12	0.0466617	0.00891929	CDKN1C, ELFN1, DUSP3, DBNDD2, PDE2A, SFRP1, ARRB1, DUSP16, F2RL1, CD109, KLF4, CEACAM1	148	544	16650	2.48162	1	0.133113	15.2183
GOTERM_BP_FAT	GO:1904950~negative regulation of establishment of protein localization	7	0.0272193	0.0095439	PDE2A, SFRP1, CD34, NFKBIE, INS, F2RL1, SNAI2	148	204	16650	3.86029	1	0.14122	16.1974
GOTERM_BP_FAT	GO:1901700~response to oxygen-containing compound	23	0.089435	0.00958387	SIPA1, GGH, COLEC12, TRIM16, ABCA1, MMP15, SNAI2, JUNB, LGALS9, HDAC5, JUP, CYBA, TNFSF10, IFI27, PDE2A, SFRP1, ETS1, INS, ARRB1, PLCB1, HDAC9, CEACAM1, KLF4	148	1466	16650	1.76501	1	0.141209	16.2597
GOTERM_BP_FAT	GO:0036303~lymph vessel morphogenesis	3	0.0116654	0.00965282	FLT4, SOX18, VASH1	148	17	16650	19.8529	1	0.141594	16.3671
GOTERM_BP_FAT	GO:0031342~negative regulation of cell killing	3	0.0116654	0.00965282	HLA-A, CEACAM1, LGALS9	148	17	16650	19.8529	1	0.141594	16.3671
GOTERM_BP_FAT	GO:0030198~extracellular matrix organization	9	0.0349963	0.00968531	SULF2, ETS1, SULF1, COL12A1, NID2, MMP15, ITGA4, ANTXR1, PHLDB2	148	334	16650	3.03144	1	0.14148	16.4176
GOTERM_BP_FAT	GO:0002274~myeloid leukocyte activation	6	0.0233309	0.00975553	PREX1, CSF1, RELB, F2RL1, NDRG1, LGALS9	148	147	16650	4.59184	1	0.141877	16.5268
GOTERM_BP_FAT	GO:1903428~positive regulation of reactive oxygen species biosynthetic process	4	0.0155539	0.00976101	CYBA, INS, ZNF205, KLF4	148	50	16650	9	1	0.141399	16.5353
GOTERM_BP_FAT	GO:0050819~negative regulation of coagulation	4	0.0155539	0.00976101	SERPINE2, CD34, CEACAM1, PLAU	148	50	16650	9	1	0.141399	16.5353
GOTERM_BP_FAT	GO:0007015~actin filament organization	9	0.0349963	0.00985016	SFRP1, ARRB1, PREX1, FAT1, MICAL3, F2RL1, SPTA1, PHLDB2, ESPN	148	335	16650	3.02239	1	0.142048	16.6736
GOTERM_BP_FAT	GO:0043062~extracellular structure organization	9	0.0349963	0.00985016	SULF2, ETS1, SULF1, COL12A1, NID2, MMP15, ITGA4, ANTXR1, PHLDB2	148	335	16650	3.02239	1	0.142048	16.6736
GOTERM_BP_FAT	GO:0006935~chemotaxis	12	0.0466617	0.0098824	CDH13, FGFR1, PTPRM, PGF, EFNB1, PREX1, CSF1, F2RL1, CHN1, SPTA1, PLAU, LGALS9	148	552	16650	2.44565	1	0.14193	16.7236
GOTERM_BP_FAT	GO:0007266~Rho protein signal transduction	5	0.0194424	0.00998585	CDH13, F2RL3, ARRB1, F2RL1, ABCA1	148	95	16650	5.92105	1	0.142761	16.8838
GOTERM_BP_FAT	GO:0042330~taxis	12	0.0466617	0.0100082	CDH13, FGFR1, PTPRM, PGF, EFNB1, PREX1, CSF1, F2RL1, CHN1, SPTA1, PLAU, LGALS9	148	553	16650	2.44123	1	0.142512	16.9184
GOTERM_BP_FAT	GO:0001910~regulation of leukocyte mediated cytotoxicity	4	0.0155539	0.0103051	F2RL1, HLA-A, CEACAM1, LGALS9	148	51	16650	8.82353	1	0.145877	17.3763
GOTERM_BP_FAT	GO:0043409~negative regulation of MAPK cascade	6	0.0233309	0.0103868	DUSP3, SFRP1, ARRB1, DUSP16, F2RL1, KLF4	148	149	16650	4.5302	1	0.146394	17.5019
GOTERM_BP_FAT	GO:0001657~ureteric bud development	5	0.0194424	0.0107229	FGFR1, SFRP1, PGF, PBX1, DCHS1	148	97	16650	5.79897	1	0.150211	18.0166
GOTERM_BP_FAT	GO:0050715~positive regulation of cytokine secretion	5	0.0194424	0.0107229	CD34, INS, F2RL1, TRIM16, LGALS9	148	97	16650	5.79897	1	0.150211	18.0166
GOTERM_BP_FAT	GO:0003006~developmental process involved in reproduction	13	0.0505502	0.010769	CSF1, PCDH12, KITLG, JUNB, VASH1, CDKN1C, TNFSF10, SFRP1, SERPINE2, ARRB1, SULF1, PBX1, CTSB	148	636	16650	2.29953	1	0.150245	18.087
GOTERM_BP_FAT	GO:0055094~response to lipoprotein particle	3	0.0116654	0.010797	CDH13, ABCA1, ABCG1	148	18	16650	18.75	1	0.150045	18.1298
GOTERM_BP_FAT	GO:0043535~regulation of blood vessel endothelial cell migration	4	0.0155539	0.0108664	HDAC5, HDAC9, KLF4, VASH1	148	52	16650	8.65385	1	0.150377	18.2355
GOTERM_BP_FAT	GO:0031399~regulation of protein modification process	25	0.097212	0.0109012	FGFR1, DBNDD2, FLT4, CSF1, F2RL1, CD109, KITLG, ITPKB, GPRC5B, SNAI2, LGALS9, HDAC5, CDKN1C, DUSP3, ACE, SFRP1, NDRG4, INS, ARRB1, CCND2, DUSP16, TGFA, PLCB1, CEACAM1, KLF4	148	1664	16650	1.6902	1	0.150265	18.2885
GOTERM_BP_FAT	GO:0072163~mesonephric epithelium development	5	0.0194424	0.0111042	FGFR1, SFRP1, PGF, PBX1, DCHS1	148	98	16650	5.7398	1	0.15229	18.597
GOTERM_BP_FAT	GO:0072164~mesonephric tubule development	5	0.0194424	0.0111042	FGFR1, SFRP1, PGF, PBX1, DCHS1	148	98	16650	5.7398	1	0.15229	18.597
GOTERM_BP_FAT	GO:0016310~phosphorylation	31	0.120543	0.0113535	FGFR1, DBNDD2, CSF1, F2RL1, CD109, ABI3, KITLG, CASK, ITPKB, PLVAP, GPRC5B, ACE, STK32B, CERKL, INS, NDRG4, WNK4, DUSP16, TGFA, PLCB1, CEACAM1, ARHGEF6, FLT4, LGALS9, CDKN1C, DUSP3, SFRP1, CCND2, ARRB1, SPTA1, KLF4	148	2229	16650	1.5646	1	0.154878	18.9743
GOTERM_BP_FAT	GO:0010605~negative regulation of macromolecule metabolic process	32	0.124431	0.0114726	FGFR1, DBNDD2, F2RL1, CD109, ZNF205, ACE, SERPINE2, INS, DUSP16, NR2F6, SOX18, NEDD4L, PI16, PLCB1, TFPI2, CEACAM1, SIM2, RELB, SNAI2, JUNB, LGALS9, CDKN1C, HDAC5, DUSP3, IFI27, PDE2A, SFRP1, CD34, ARRB1, BCL6B, HDAC9, KLF4	148	2326	16650	1.54772	1	0.155808	19.154
GOTERM_BP_FAT	GO:2000377~regulation of reactive oxygen species metabolic process	6	0.0233309	0.0115879	CYBA, CD34, INS, F2RL1, ZNF205, KLF4	148	153	16650	4.41176	1	0.156682	19.3276
GOTERM_BP_FAT	GO:0009892~negative regulation of metabolic process	34	0.132208	0.0117303	FGFR1, DBNDD2, F2RL1, CD109, ZNF205, ACE, SERPINE2, INS, DUSP16, NR2F6, SOX18, NEDD4L, PI16, PLCB1, TFPI2, CEACAM1, SIM2, RELB, SNAI2, JUNB, LGALS9, ELFN1, CDKN1C, HDAC5, IFI27, NOSIP, DUSP3, PDE2A, SFRP1, CD34, ARRB1, BCL6B, HDAC9, KLF4	148	2522	16650	1.51665	1	0.157885	19.5415
GOTERM_BP_FAT	GO:0014065~phosphatidylinositol 3-kinase signaling	5	0.0194424	0.0118929	FGFR1, SERPINE2, INS, F2RL1, KLF4	148	100	16650	5.625	1	0.159325	19.785
GOTERM_BP_FAT	GO:0090049~regulation of cell migration involved in sprouting angiogenesis	3	0.0116654	0.011998	HDAC5, HDAC9, KLF4	148	19	16650	17.7632	1	0.160047	19.942
GOTERM_BP_FAT	GO:0010633~negative regulation of epithelial cell migration	4	0.0155539	0.0120414	HDAC5, PTPRM, KLF4, VASH1	148	54	16650	8.33333	1	0.160008	20.0068
GOTERM_BP_FAT	GO:0070661~leukocyte proliferation	8	0.0311078	0.012237	ACE, EFNB1, CSF1, F2RL1, HLA-A, KITLG, SPTA1, LGALS9	148	280	16650	3.21429	1	0.161824	20.2982
GOTERM_BP_FAT	GO:0018108~peptidyl-tyrosine phosphorylation	9	0.0349963	0.0123839	FGFR1, ACE, SFRP1, INS, FLT4, ABI3, TGFA, KITLG, GPRC5B	148	349	16650	2.90115	1	0.163032	20.5163
GOTERM_BP_FAT	GO:1901698~response to nitrogen compound	16	0.0622157	0.0127565	GGH, COLEC12, TRIM16, JUNB, HDAC5, JUP, CYBA, TNFSF10, PDE2A, SFRP1, INS, PLCB1, CHRNA1, HDAC9, CEACAM1, KLF4	148	895	16650	2.01117	1	0.166943	21.067
GOTERM_BP_FAT	GO:0018212~peptidyl-tyrosine modification	9	0.0349963	0.0127817	FGFR1, ACE, SFRP1, INS, FLT4, ABI3, TGFA, KITLG, GPRC5B	148	351	16650	2.88462	1	0.166661	21.1041
GOTERM_BP_FAT	GO:1903039~positive regulation of leukocyte cell-cell adhesion	7	0.0272193	0.0129306	ETS1, EFNB1, HLA-A, ITPKB, ITGA4, SPTA1, LGALS9	148	218	16650	3.61239	1	0.167855	21.3232
GOTERM_BP_FAT	GO:0001823~mesonephros development	5	0.0194424	0.0131419	FGFR1, SFRP1, PGF, PBX1, DCHS1	148	103	16650	5.46117	1	0.169777	21.6329
GOTERM_BP_FAT	GO:0032682~negative regulation of chemokine production	3	0.0116654	0.0132546	F2RL1, KLF4, LGALS9	148	20	16650	16.875	1	0.17052	21.7977
GOTERM_BP_FAT	GO:0043009~chordate embryonic development	12	0.0466617	0.0134165	CDKN1C, FGFR1, DUSP3, SULF2, SFRP1, SULF1, PCDH12, SOX18, PBX1, DCHS1, JUNB, VASH1	148	577	16650	2.33969	1	0.171834	22.0338
GOTERM_BP_FAT	GO:0042326~negative regulation of phosphorylation	10	0.0388848	0.0137954	CDKN1C, DUSP3, DBNDD2, SFRP1, ARRB1, DUSP16, F2RL1, CD109, KLF4, CEACAM1	148	428	16650	2.6285	1	0.175662	22.5837
GOTERM_BP_FAT	GO:0003018~vascular process in circulatory system	6	0.0233309	0.0138376	ACE, PTPRM, PDE2A, INS, F2RL1, CEACAM1	148	160	16650	4.21875	1	0.175554	22.6447
GOTERM_BP_FAT	GO:0035295~tube development	12	0.0466617	0.0138979	FGFR1, SERPINE2, SFRP1, NDRG4, PGF, WNK4, CSF1, FLT4, SOX18, PBX1, DCHS1, SIM2	148	580	16650	2.32759	1	0.175656	22.7318
GOTERM_BP_FAT	GO:0032611~interleukin-1 beta production	4	0.0155539	0.0139357	F2RL1, TRIM16, ABCA1, LGALS9	148	57	16650	7.89474	1	0.175498	22.7864
GOTERM_BP_FAT	GO:0072593~reactive oxygen species metabolic process	7	0.0272193	0.0140357	CYBA, CD34, INS, PREX1, F2RL1, ZNF205, KLF4	148	222	16650	3.5473	1	0.176055	22.9305
GOTERM_BP_FAT	GO:0014070~response to organic cyclic compound	16	0.0622157	0.0141251	COLEC12, MMP15, ABCA1, SNAI2, MDK, JUNB, HDAC5, JUP, CYBA, IFI27, PDE2A, SFRP1, ETS1, NR2F6, CHRNA1, KLF4	148	906	16650	1.98675	1	0.176486	23.0592
GOTERM_BP_FAT	GO:0050679~positive regulation of epithelial cell proliferation	6	0.0233309	0.0141483	CDH13, CYBA, SFRP1, PGF, FLT4, TGFA	148	161	16650	4.19255	1	0.176161	23.0925
GOTERM_BP_FAT	GO:0009792~embryo development ending in birth or egg hatching	12	0.0466617	0.0143923	CDKN1C, FGFR1, DUSP3, SULF2, SFRP1, SULF1, PCDH12, SOX18, PBX1, DCHS1, JUNB, VASH1	148	583	16650	2.31561	1	0.178337	23.4426
GOTERM_BP_FAT	GO:0008015~blood circulation	11	0.0427733	0.0143996	JUP, CYBA, ACE, PTPRM, PDE2A, CD34, INS, NAV2, F2RL1, NEDD4L, CEACAM1	148	506	16650	2.44565	1	0.177829	23.453
GOTERM_BP_FAT	GO:0061756~leukocyte adhesion to vascular endothelial cell	3	0.0116654	0.0145658	ETS1, ITGA4, KLF4	148	21	16650	16.0714	1	0.179108	23.6905
GOTERM_BP_FAT	GO:0045088~regulation of innate immune response	9	0.0349963	0.0146887	CYBA, INS, RELB, F2RL1, HLA-A, COLEC12, CTSB, CEACAM1, LGALS9	148	360	16650	2.8125	1	0.179893	23.8657
GOTERM_BP_FAT	GO:0051223~regulation of protein transport	14	0.0544387	0.0149094	NFKBIE, F2RL1, TRIM16, SNAI2, LGALS9, JUP, IFI27, PDE2A, SULF2, SFRP1, ARRB1, CD34, INS, C8ORF4	148	746	16650	2.11126	1	0.181757	24.1793
GOTERM_BP_FAT	GO:1901701~cellular response to oxygen-containing compound	16	0.0622157	0.0149184	SIPA1, COLEC12, ABCA1, SNAI2, HDAC5, JUP, CYBA, PDE2A, SFRP1, ARRB1, INS, ETS1, PLCB1, HDAC9, CEACAM1, KLF4	148	912	16650	1.97368	1	0.181267	24.1921
GOTERM_BP_FAT	GO:0003013~circulatory system process	11	0.0427733	0.0151363	JUP, CYBA, ACE, PTPRM, PDE2A, CD34, INS, NAV2, F2RL1, NEDD4L, CEACAM1	148	510	16650	2.42647	1	0.183078	24.5005
GOTERM_BP_FAT	GO:0060135~maternal process involved in female pregnancy	4	0.0155539	0.0152873	IFI27, CTSB, JUNB, LGALS9	148	59	16650	7.62712	1	0.184142	24.7134
GOTERM_BP_FAT	GO:0034504~protein localization to nucleus	9	0.0349963	0.0153682	JUP, SYNE1, PDE2A, SULF2, NFKBIE, INS, C8ORF4, SNAI2, LGALS9	148	363	16650	2.78926	1	0.184435	24.8274
GOTERM_BP_FAT	GO:0050663~cytokine secretion	6	0.0233309	0.0155936	CD34, INS, F2RL1, TRIM16, ABCA1, LGALS9	148	165	16650	4.09091	1	0.186291	25.1438
GOTERM_BP_FAT	GO:0051345~positive regulation of hydrolase activity	16	0.0622157	0.0156057	FGFR1, ARHGEF6, PREX1, SIPA1, KITLG, LGALS9, ARHGAP32, TNFSF10, IFI27, SFRP1, ARRB1, CHN1, CHN2, ANTXR1, SPTA1, PLCB1	148	917	16650	1.96292	1	0.18583	25.1608
GOTERM_BP_FAT	GO:0051094~positive regulation of developmental process	18	0.0699926	0.0156896	FGFR1, PGF, CSF1, PREX1, KITLG, ITPKB, TRIM16, GPRC5B, LGALS9, SERPINE2, NDRG4, CD34, ETS1, NEDD4L, PLCB1, HDAC9, PHLDB2, CEACAM1	148	1089	16650	1.8595	1	0.186144	25.2783
GOTERM_BP_FAT	GO:0030325~adrenal gland development	3	0.0116654	0.0159306	CDKN1C, PBX1, MDK	148	22	16650	15.3409	1	0.188139	25.6146
GOTERM_BP_FAT	GO:0002691~regulation of cellular extravasation	3	0.0116654	0.0159306	PLVAP, ITGA4, PLCB1	148	22	16650	15.3409	1	0.188139	25.6146
GOTERM_BP_FAT	GO:0072091~regulation of stem cell proliferation	4	0.0155539	0.0159898	ACE, KITLG, SOX18, SNAI2	148	60	16650	7.5	1	0.18818	25.6971
GOTERM_BP_FAT	GO:0032677~regulation of interleukin-8 production	4	0.0155539	0.0159898	ARRB1, F2RL1, KLF4, LGALS9	148	60	16650	7.5	1	0.18818	25.6971
GOTERM_BP_FAT	GO:0031341~regulation of cell killing	4	0.0155539	0.0167103	F2RL1, HLA-A, CEACAM1, LGALS9	148	61	16650	7.37705	1	0.195224	26.6932
GOTERM_BP_FAT	GO:0072009~nephron epithelium development	5	0.0194424	0.0168716	CD34, PGF, WNK4, PBX1, DCHS1	148	111	16650	5.06757	1	0.196311	26.9145
GOTERM_BP_FAT	GO:0046903~secretion	18	0.0699926	0.0168786	FGFR1, RAB3B, MICAL3, F2RL1, CASK, TRIM16, ABCA1, LGALS9, CYBA, ACE, SERPINE2, SFRP1, ARRB1, CD34, INS, WNK4, TNFAIP2, CEACAM1	148	1098	16650	1.84426	1	0.195776	26.924
GOTERM_BP_FAT	GO:0006811~ion transport	22	0.0855465	0.0173463	F2RL3, FGFR1, SLC2A13, SLC12A2, NFKBIE, FHL1, SLC6A15, CASK, ABCA1, CYBA, ACE, PDE2A, SERPINE2, SLC37A1, SLC16A9, WNK4, FAM155A, SLC39A6, NEDD4L, SLC38A1, CHRNA1, CEACAM1	148	1458	16650	1.69753	1	0.200043	27.562
GOTERM_BP_FAT	GO:0001945~lymph vessel development	3	0.0116654	0.0173479	FLT4, SOX18, VASH1	148	23	16650	14.6739	1	0.199445	27.5641
GOTERM_BP_FAT	GO:0052548~regulation of endopeptidase activity	9	0.0349963	0.0175439	IFI27, TNFSF10, SERPINE2, ARRB1, KIAA0141, CD109, TFPI2, KLF4, LGALS9	148	372	16650	2.72177	1	0.200857	27.83
GOTERM_BP_FAT	GO:0014846~esophagus smooth muscle contraction	2	0.00777696	0.0175802	SULF2, SULF1	148	2	16650	112.5	1	0.200619	27.8791
GOTERM_BP_FAT	GO:0050767~regulation of neurogenesis	13	0.0505502	0.0177883	FGFR1, CSF1, PREX1, GPRC5B, SFRP1, SERPINE2, NDRG4, BCL6B, CHN1, PBX1, NEDD4L, C16ORF45, KLF4	148	682	16650	2.14443	1	0.202139	28.1601
GOTERM_BP_FAT	GO:1903531~negative regulation of secretion by cell	6	0.0233309	0.0179055	SFRP1, CD34, INS, F2RL1, CEACAM1, LGALS9	148	171	16650	3.94737	1	0.202721	28.3178
GOTERM_BP_FAT	GO:0090287~regulation of cellular response to growth factor stimulus	7	0.0272193	0.0180809	CDKN1C, FGFR1, SULF2, SFRP1, SULF1, CD109, CASK	148	235	16650	3.35106	1	0.20389	28.5533
GOTERM_BP_FAT	GO:0007369~gastrulation	6	0.0233309	0.0183217	FGFR1, SFRP1, COL12A1, MMP15, ITGA4, KLF4	148	172	16650	3.92442	1	0.205709	28.8755
GOTERM_BP_FAT	GO:0046631~alpha-beta T cell activation	5	0.0194424	0.0184242	INS, RELB, HLA-A, ITPKB, LGALS9	148	114	16650	4.93421	1	0.206124	29.0122
GOTERM_BP_FAT	GO:0070555~response to interleukin-1	5	0.0194424	0.0184242	CYBA, SFRP1, ETS1, PLCB1, LGALS9	148	114	16650	4.93421	1	0.206124	29.0122
GOTERM_BP_FAT	GO:0032844~regulation of homeostatic process	10	0.0388848	0.0187485	F2RL3, CYBA, ETS1, ARRB1, WNK4, FHL1, KITLG, ITPKB, NEDD4L, LGALS9	148	451	16650	2.49446	1	0.208752	29.4432
GOTERM_BP_FAT	GO:0060384~innervation	3	0.0116654	0.0188167	SERPINE2, SULF2, SULF1	148	24	16650	14.0625	1	0.208812	29.5334
GOTERM_BP_FAT	GO:0003081~regulation of systemic arterial blood pressure by renin-angiotensin	3	0.0116654	0.0188167	CYBA, ACE, F2RL1	148	24	16650	14.0625	1	0.208812	29.5334
GOTERM_BP_FAT	GO:0006915~apoptotic process	25	0.097212	0.0188532	FGFR1, NES, ARHGEF6, FLT4, KIAA0141, KITLG, ITPKB, SNAI2, MDK, ZNF205, LGALS9, IFI27, TNFSF10, UACA, CERKL, SFRP1, ARRB1, CCND2, INS, ALDH1A3, SULF1, C8ORF4, TGFA, KLF4, PHLDA1	148	1747	16650	1.6099	1	0.208559	29.5818
GOTERM_BP_FAT	GO:0051246~regulation of protein metabolic process	33	0.12832	0.018866	FGFR1, DBNDD2, CSF1, F2RL1, CD109, KITLG, ITPKB, GPRC5B, ACE, SERPINE2, INS, NDRG4, DUSP16, TGFA, NEDD4L, PI16, PLCB1, TFPI2, CEACAM1, FLT4, KIAA0141, SNAI2, LGALS9, CDKN1C, HDAC5, DUSP3, TNFSF10, IFI27, SFRP1, CCND2, ARRB1, ANTXR1, KLF4	148	2512	16650	1.47791	1	0.208072	29.5987
GOTERM_BP_FAT	GO:0009725~response to hormone	15	0.0583272	0.0189229	PGF, GGH, TRIM16, MDK, JUNB, ABCG1, HDAC5, CYBA, TNFSF10, SFRP1, INS, NR2F6, CTSB, HDAC9, CEACAM1	148	854	16650	1.976	1	0.208023	29.6739
GOTERM_BP_FAT	GO:1902532~negative regulation of intracellular signal transduction	10	0.0388848	0.0194791	DUSP3, SERPINE2, STMN3, SFRP1, ARRB1, INS, DUSP16, F2RL1, SNAI2, KLF4	148	454	16650	2.47797	1	0.212865	30.4049
GOTERM_BP_FAT	GO:0043087~regulation of GTPase activity	13	0.0505502	0.0194934	FGFR1, ARHGAP32, SFRP1, STMN3, ARRB1, ARHGEF6, PREX1, SIPA1, CHN1, KITLG, CHN2, SPTA1, PLCB1	148	691	16650	2.1165	1	0.212387	30.4237
GOTERM_BP_FAT	GO:0060562~epithelial tube morphogenesis	8	0.0311078	0.019946	SFRP1, NDRG4, PGF, WNK4, CSF1, SOX18, PBX1, DCHS1	148	309	16650	2.91262	1	0.216159	31.0131
GOTERM_BP_FAT	GO:0033993~response to lipid	15	0.0583272	0.0199683	TRIM16, MMP15, ABCA1, SNAI2, MDK, JUNB, ABCG1, LGALS9, HDAC5, CYBA, IFI27, SFRP1, ETS1, NR2F6, KLF4	148	860	16650	1.96221	1	0.215752	31.042
GOTERM_BP_FAT	GO:0030098~lymphocyte differentiation	8	0.0311078	0.020261	HDAC5, SFRP1, PREX1, RELB, ITPKB, ITGA4, HDAC9, LGALS9	148	310	16650	2.90323	1	0.217943	31.4205
GOTERM_BP_FAT	GO:0043537~negative regulation of blood vessel endothelial cell migration	3	0.0116654	0.0203359	HDAC5, KLF4, VASH1	148	25	16650	13.5	1	0.218037	31.5171
GOTERM_BP_FAT	GO:0050927~positive regulation of positive chemotaxis	3	0.0116654	0.0203359	CDH13, PGF, F2RL1	148	25	16650	13.5	1	0.218037	31.5171
GOTERM_BP_FAT	GO:0051403~stress-activated MAPK cascade	7	0.0272193	0.0205609	DUSP3, SFRP1, FLT4, ARHGEF6, F2RL1, PLCB1, LGALS9	148	242	16650	3.25413	1	0.219558	31.8063
GOTERM_BP_FAT	GO:0032637~interleukin-8 production	4	0.0155539	0.0205828	ARRB1, F2RL1, KLF4, LGALS9	148	66	16650	6.81818	1	0.219143	31.8343
GOTERM_BP_FAT	GO:0001704~formation of primary germ layer	5	0.0194424	0.0206284	FGFR1, COL12A1, MMP15, ITGA4, KLF4	148	118	16650	4.76695	1	0.218956	31.8928
GOTERM_BP_FAT	GO:0010629~negative regulation of gene expression	22	0.0855465	0.0208419	FGFR1, RELB, SNAI2, ZNF205, JUNB, LGALS9, HDAC5, CDKN1C, IFI27, ACE, PDE2A, SERPINE2, SFRP1, CD34, NR2F6, BCL6B, SOX18, NEDD4L, PLCB1, HDAC9, KLF4, SIM2	148	1485	16650	1.66667	1	0.22035	32.1659
GOTERM_BP_FAT	GO:0043393~regulation of protein binding	6	0.0233309	0.0209103	HDAC5, ACE, NES, ARRB1, ITGA4, SPTA1	148	178	16650	3.79213	1	0.220374	32.2532
GOTERM_BP_FAT	GO:0070371~ERK1 and ERK2 cascade	7	0.0272193	0.0209331	DUSP3, NDRG4, ARRB1, FLT4, F2RL1, KLF4, LGALS9	148	243	16650	3.24074	1	0.219971	32.2822
GOTERM_BP_FAT	GO:0034332~adherens junction organization	5	0.0194424	0.0212037	JUP, CDH13, SFRP1, PHLDB2, CDH6	148	119	16650	4.72689	1	0.221879	32.6263
GOTERM_BP_FAT	GO:0002224~toll-like receptor signaling pathway	5	0.0194424	0.0212037	CYBA, F2RL1, COLEC12, CTSB, LGALS9	148	119	16650	4.72689	1	0.221879	32.6263
GOTERM_BP_FAT	GO:0051338~regulation of transferase activity	16	0.0622157	0.0216633	FGFR1, DBNDD2, CSF1, KITLG, GPRC5B, CDKN1C, DUSP3, ACE, SFRP1, ARRB1, CCND2, INS, DUSP16, TGFA, CEACAM1, KLF4	148	955	16650	1.88482	1	0.225519	33.2068
GOTERM_BP_FAT	GO:0045892~negative regulation of transcription, DNA-templated	18	0.0699926	0.0216837	FGFR1, RELB, SNAI2, ZNF205, JUNB, HDAC5, CDKN1C, IFI27, PDE2A, SFRP1, NR2F6, BCL6B, SOX18, NEDD4L, PLCB1, HDAC9, KLF4, SIM2	148	1130	16650	1.79204	1	0.225084	33.2324
GOTERM_BP_FAT	GO:0031324~negative regulation of cellular metabolic process	31	0.120543	0.0218634	FGFR1, DBNDD2, F2RL1, CD109, ZNF205, SERPINE2, INS, DUSP16, NR2F6, SOX18, NEDD4L, PI16, PLCB1, TFPI2, CEACAM1, SIM2, RELB, SNAI2, JUNB, ELFN1, CDKN1C, HDAC5, DUSP3, IFI27, PDE2A, SFRP1, CD34, ARRB1, BCL6B, HDAC9, KLF4	148	2345	16650	1.48721	1	0.226115	33.4582
GOTERM_BP_FAT	GO:0050926~regulation of positive chemotaxis	3	0.0116654	0.0219047	CDH13, PGF, F2RL1	148	26	16650	12.9808	1	0.225873	33.5099
GOTERM_BP_FAT	GO:0035025~positive regulation of Rho protein signal transduction	3	0.0116654	0.0219047	F2RL3, ARRB1, F2RL1	148	26	16650	12.9808	1	0.225873	33.5099
GOTERM_BP_FAT	GO:0032268~regulation of cellular protein metabolic process	31	0.120543	0.0219797	FGFR1, DBNDD2, CSF1, F2RL1, CD109, KITLG, ITPKB, GPRC5B, ACE, SERPINE2, INS, NDRG4, DUSP16, TGFA, PI16, PLCB1, TFPI2, CEACAM1, FLT4, SNAI2, LGALS9, CDKN1C, HDAC5, DUSP3, TNFSF10, IFI27, SFRP1, CCND2, ARRB1, ANTXR1, KLF4	148	2346	16650	1.48657	1	0.225939	33.6037
GOTERM_BP_FAT	GO:0045927~positive regulation of growth	7	0.0272193	0.0220772	CYBA, FGFR1, SFRP1, INS, CSF1, NEDD4L, PLCB1	148	246	16650	3.20122	1	0.22621	33.7256
GOTERM_BP_FAT	GO:0010595~positive regulation of endothelial cell migration	4	0.0155539	0.0222581	FGFR1, ETS1, FLT4, HDAC9	148	68	16650	6.61765	1	0.227235	33.9512
GOTERM_BP_FAT	GO:0010243~response to organonitrogen compound	14	0.0544387	0.0225269	GGH, TRIM16, JUNB, HDAC5, JUP, CYBA, TNFSF10, PDE2A, SFRP1, INS, CHRNA1, HDAC9, KLF4, CEACAM1	148	789	16650	1.9962	1	0.229043	34.2849
GOTERM_BP_FAT	GO:0043123~positive regulation of I-kappaB kinase/NF-kappaB signaling	6	0.0233309	0.0227394	APOL3, TNFSF10, F2RL1, C8ORF4, GPRC5B, LGALS9	148	182	16650	3.70879	1	0.230333	34.5476
GOTERM_BP_FAT	GO:0022409~positive regulation of cell-cell adhesion	7	0.0272193	0.022863	ETS1, EFNB1, HLA-A, ITPKB, ITGA4, SPTA1, LGALS9	148	248	16650	3.1754	1	0.230819	34.7001
GOTERM_BP_FAT	GO:0001938~positive regulation of endothelial cell proliferation	4	0.0155539	0.0231229	CDH13, CYBA, PGF, FLT4	148	69	16650	6.52174	1	0.232515	35.0194
GOTERM_BP_FAT	GO:0007254~JNK cascade	6	0.0233309	0.0232309	DUSP3, SFRP1, FLT4, ARHGEF6, F2RL1, PLCB1	148	183	16650	3.68852	1	0.232853	35.1516
GOTERM_BP_FAT	GO:0010575~positive regulation of vascular endothelial growth factor production	3	0.0116654	0.023522	SULF2, FLT4, SULF1	148	27	16650	12.5	1	0.234803	35.5069
GOTERM_BP_FAT	GO:0048015~phosphatidylinositol-mediated signaling	6	0.0233309	0.0237149	FGFR1, SERPINE2, INS, F2RL1, KITLG, KLF4	148	184	16650	3.66848	1	0.235876	35.7412
GOTERM_BP_FAT	GO:0055085~transmembrane transport	20	0.0777696	0.0237791	F2RL3, GRPEL2, SLC2A13, ABCA9, SLC12A2, FHL1, SLC6A15, ABCA1, ABCG1, CYBA, PDE2A, INS, SLC37A1, WNK4, SLC16A9, FAM155A, SLC39A6, NEDD4L, SLC38A1, CHRNA1	148	1322	16650	1.70197	1	0.235816	35.819
GOTERM_BP_FAT	GO:0021675~nerve development	4	0.0155539	0.0240058	SERPINE2, SULF2, NAV2, SULF1	148	70	16650	6.42857	1	0.237174	36.0931
GOTERM_BP_FAT	GO:0090068~positive regulation of cell cycle process	7	0.0272193	0.0240767	FGFR1, CCND2, INS, TGFA, NDRG1, PBX1, PLCB1	148	251	16650	3.13745	1	0.237169	36.1786
GOTERM_BP_FAT	GO:0050920~regulation of chemotaxis	6	0.0233309	0.0247166	CDH13, FGFR1, PGF, CSF1, F2RL1, LGALS9	148	186	16650	3.62903	1	0.242076	36.9453
GOTERM_BP_FAT	GO:0001570~vasculogenesis	4	0.0155539	0.0249067	CD34, SOX18, JUNB, CEACAM1	148	71	16650	6.33803	1	0.24308	37.1714
GOTERM_BP_FAT	GO:0098657~import into cell	4	0.0155539	0.0249067	RAB3B, FAM155A, ITGA4, SLC38A1	148	71	16650	6.33803	1	0.24308	37.1714
GOTERM_BP_FAT	GO:1901879~regulation of protein depolymerization	4	0.0155539	0.0249067	NES, F2RL1, SPTA1, C16ORF45	148	71	16650	6.33803	1	0.24308	37.1714
GOTERM_BP_FAT	GO:0032642~regulation of chemokine production	4	0.0155539	0.0249067	F2RL1, SNAI2, KLF4, LGALS9	148	71	16650	6.33803	1	0.24308	37.1714
GOTERM_BP_FAT	GO:0043547~positive regulation of GTPase activity	12	0.0466617	0.0249926	FGFR1, ARHGAP32, SFRP1, ARRB1, PREX1, ARHGEF6, SIPA1, CHN1, CHN2, KITLG, SPTA1, PLCB1	148	634	16650	2.12934	1	0.243187	37.2733
GOTERM_BP_FAT	GO:0033363~secretory granule organization	3	0.0116654	0.0251869	F2RL3, SERPINE2, ABCA1	148	28	16650	12.0536	1	0.244216	37.5032
GOTERM_BP_FAT	GO:0048017~inositol lipid-mediated signaling	6	0.0233309	0.0252101	FGFR1, SERPINE2, INS, F2RL1, KITLG, KLF4	148	187	16650	3.60963	1	0.243787	37.5307
GOTERM_BP_FAT	GO:0031098~stress-activated protein kinase signaling cascade	7	0.0272193	0.025333	DUSP3, SFRP1, FLT4, ARHGEF6, F2RL1, PLCB1, LGALS9	148	254	16650	3.10039	1	0.244203	37.6756
GOTERM_BP_FAT	GO:0033043~regulation of organelle organization	18	0.0699926	0.0255536	PAN2, NES, STMN3, PREX1, F2RL1, SNAI2, ZNF205, ESPN, HDAC5, TNFSF10, SFRP1, ARRB1, INS, TGFA, SPTA1, PLCB1, PHLDB2, C16ORF45	148	1152	16650	1.75781	1	0.245441	37.935
GOTERM_BP_FAT	GO:0051726~regulation of cell cycle	16	0.0622157	0.0257006	FGFR1, FHL1, SIPA1, JUNB, VASH1, CDKN1C, DUSP3, SFRP1, CCND2, INS, ETS1, C8ORF4, TGFA, PBX1, NDRG1, PLCB1	148	976	16650	1.84426	1	0.246053	38.1073
GOTERM_BP_FAT	GO:1901888~regulation of cell junction assembly	4	0.0155539	0.0258258	ACE, SFRP1, SNAI2, PHLDB2	148	72	16650	6.25	1	0.246477	38.2536
GOTERM_BP_FAT	GO:0044243~multicellular organism catabolic process	4	0.0155539	0.0258258	ACE, COL12A1, MMP15, CTSB	148	72	16650	6.25	1	0.246477	38.2536
GOTERM_BP_FAT	GO:0090288~negative regulation of cellular response to growth factor stimulus	5	0.0194424	0.0261608	SULF2, SFRP1, SULF1, CD109, CASK	148	127	16650	4.42913	1	0.248647	38.6437
GOTERM_BP_FAT	GO:0002019~regulation of renal output by angiotensin	2	0.00777696	0.0262549	CYBA, ACE	148	3	16650	75	1	0.248804	38.7529
GOTERM_BP_FAT	GO:1901699~cellular response to nitrogen compound	11	0.0427733	0.0263197	JUP, HDAC5, CYBA, PDE2A, SFRP1, INS, COLEC12, HDAC9, PLCB1, KLF4, CEACAM1	148	558	16650	2.21774	1	0.248718	38.8281
GOTERM_BP_FAT	GO:0031349~positive regulation of defense response	9	0.0349963	0.0263977	CYBA, PDE2A, ETS1, RELB, F2RL1, COLEC12, CTSB, GPRC5B, LGALS9	148	402	16650	2.51866	1	0.24874	38.9182
GOTERM_BP_FAT	GO:0007249~I-kappaB kinase/NF-kappaB signaling	7	0.0272193	0.0266324	APOL3, TNFSF10, RELB, F2RL1, C8ORF4, GPRC5B, LGALS9	148	257	16650	3.0642	1	0.25005	39.189
GOTERM_BP_FAT	GO:0072078~nephron tubule morphogenesis	4	0.0155539	0.0267628	PGF, WNK4, PBX1, DCHS1	148	73	16650	6.16438	1	0.250498	39.3389
GOTERM_BP_FAT	GO:1900182~positive regulation of protein localization to nucleus	5	0.0194424	0.0268252	JUP, SULF2, INS, C8ORF4, LGALS9	148	128	16650	4.39453	1	0.250388	39.4106
GOTERM_BP_FAT	GO:0010743~regulation of macrophage derived foam cell differentiation	3	0.0116654	0.0268984	CSF1, ABCA1, ABCG1	148	29	16650	11.6379	1	0.250366	39.4944
GOTERM_BP_FAT	GO:0045909~positive regulation of vasodilation	3	0.0116654	0.0268984	PTPRM, INS, F2RL1	148	29	16650	11.6379	1	0.250366	39.4944
GOTERM_BP_FAT	GO:0017038~protein import	8	0.0311078	0.0269224	JUP, GRPEL2, PDE2A, SULF2, NFKBIE, C8ORF4, SNAI2, LGALS9	148	329	16650	2.73556	1	0.249946	39.522
GOTERM_BP_FAT	GO:0045637~regulation of myeloid cell differentiation	6	0.0233309	0.0272936	SFRP1, ETS1, CSF1, KITLG, ITPKB, CEACAM1	148	191	16650	3.53403	1	0.252336	39.9457
GOTERM_BP_FAT	GO:0060548~negative regulation of cell death	15	0.0583272	0.027413	NES, FLT4, KITLG, ITPKB, SNAI2, MDK, TNFSF10, CERKL, SFRP1, CCND2, CD34, INS, ARRB1, TGFA, KLF4	148	897	16650	1.88127	1	0.252682	40.0814
GOTERM_BP_FAT	GO:0034329~cell junction assembly	6	0.0233309	0.0278313	JUP, ACE, SFRP1, MPP7, SNAI2, PHLDB2	148	192	16650	3.51562	1	0.255421	40.5544
GOTERM_BP_FAT	GO:0044344~cellular response to fibroblast growth factor stimulus	5	0.0194424	0.0281844	FGFR1, SULF2, SFRP1, SULF1, SNAI2	148	130	16650	4.32692	1	0.257618	40.951
GOTERM_BP_FAT	GO:0043410~positive regulation of MAPK cascade	10	0.0388848	0.0282815	FGFR1, NDRG4, ARRB1, INS, FLT4, F2RL1, TGFA, KITLG, PLCB1, LGALS9	148	485	16650	2.31959	1	0.257767	41.0596
GOTERM_BP_FAT	GO:0010573~vascular endothelial growth factor production	3	0.0116654	0.0286555	SULF2, FLT4, SULF1	148	30	16650	11.25	1	0.260105	41.4763
GOTERM_BP_FAT	GO:0016339~calcium-dependent cell-cell adhesion via plasma membrane cell adhesion molecules	3	0.0116654	0.0286555	CDH13, PCDH12, DCHS1	148	30	16650	11.25	1	0.260105	41.4763
GOTERM_BP_FAT	GO:0015804~neutral amino acid transport	3	0.0116654	0.0286555	NFKBIE, SLC6A15, SLC38A1	148	30	16650	11.25	1	0.260105	41.4763
GOTERM_BP_FAT	GO:0043066~negative regulation of apoptotic process	14	0.0544387	0.0291058	NES, FLT4, KITLG, ITPKB, SNAI2, MDK, TNFSF10, CERKL, SFRP1, CCND2, INS, ARRB1, TGFA, KLF4	148	818	16650	1.92543	1	0.263021	41.9742
GOTERM_BP_FAT	GO:0043624~cellular protein complex disassembly	6	0.0233309	0.0294837	NES, STMN3, MICAL3, F2RL1, SPTA1, C16ORF45	148	195	16650	3.46154	1	0.265348	42.389
GOTERM_BP_FAT	GO:0070201~regulation of establishment of protein localization	14	0.0544387	0.0296065	NFKBIE, F2RL1, TRIM16, SNAI2, LGALS9, JUP, IFI27, PDE2A, SULF2, SFRP1, ARRB1, CD34, INS, C8ORF4	148	820	16650	1.92073	1	0.265673	42.5231
GOTERM_BP_FAT	GO:0072088~nephron epithelium morphogenesis	4	0.0155539	0.0296821	PGF, WNK4, PBX1, DCHS1	148	76	16650	5.92105	1	0.265631	42.6055
GOTERM_BP_FAT	GO:0001776~leukocyte homeostasis	4	0.0155539	0.0296821	KITLG, ITPKB, SPTA1, LGALS9	148	76	16650	5.92105	1	0.265631	42.6055
GOTERM_BP_FAT	GO:0022408~negative regulation of cell-cell adhesion	5	0.0194424	0.0302989	DUSP3, SERPINE2, KLF4, CEACAM1, LGALS9	148	133	16650	4.22932	1	0.269765	43.2742
GOTERM_BP_FAT	GO:0032946~positive regulation of mononuclear cell proliferation	5	0.0194424	0.0302989	EFNB1, CSF1, HLA-A, SPTA1, LGALS9	148	133	16650	4.22932	1	0.269765	43.2742
GOTERM_BP_FAT	GO:1903053~regulation of extracellular matrix organization	3	0.0116654	0.0304573	ETS1, ANTXR1, PHLDB2	148	31	16650	10.8871	1	0.270348	43.4447
GOTERM_BP_FAT	GO:0010837~regulation of keratinocyte proliferation	3	0.0116654	0.0304573	CD109, CASK, SNAI2	148	31	16650	10.8871	1	0.270348	43.4447
GOTERM_BP_FAT	GO:1903507~negative regulation of nucleic acid-templated transcription	18	0.0699926	0.0305644	FGFR1, RELB, SNAI2, ZNF205, JUNB, HDAC5, CDKN1C, IFI27, PDE2A, SFRP1, NR2F6, BCL6B, SOX18, NEDD4L, PLCB1, HDAC9, KLF4, SIM2	148	1177	16650	1.72048	1	0.270535	43.5597
GOTERM_BP_FAT	GO:0061333~renal tubule morphogenesis	4	0.0155539	0.0306911	PGF, WNK4, PBX1, DCHS1	148	77	16650	5.84416	1	0.27087	43.6954
GOTERM_BP_FAT	GO:0030316~osteoclast differentiation	4	0.0155539	0.0306911	SFRP1, CSF1, CD109, JUNB	148	77	16650	5.84416	1	0.27087	43.6954
GOTERM_BP_FAT	GO:0045787~positive regulation of cell cycle	8	0.0311078	0.0309687	FGFR1, DUSP3, CCND2, INS, TGFA, NDRG1, PBX1, PLCB1	148	339	16650	2.65487	1	0.272351	43.9918
GOTERM_BP_FAT	GO:0009968~negative regulation of signal transduction	17	0.0661041	0.0309853	STMN3, F2RL1, CD109, SNAI2, TNFSF10, DUSP3, SERPINE2, SULF2, SFRP1, NDRG4, ARRB1, INS, SULF1, DUSP16, C8ORF4, CEACAM1, KLF4	148	1089	16650	1.7562	1	0.271845	44.0094
GOTERM_BP_FAT	GO:0014033~neural crest cell differentiation	4	0.0155539	0.031718	SFRP1, EFNB1, KITLG, SNAI2	148	78	16650	5.76923	1	0.276737	44.7845
GOTERM_BP_FAT	GO:0072028~nephron morphogenesis	4	0.0155539	0.031718	PGF, WNK4, PBX1, DCHS1	148	78	16650	5.76923	1	0.276737	44.7845
GOTERM_BP_FAT	GO:0006814~sodium ion transport	6	0.0233309	0.0317823	SERPINE2, SLC12A2, WNK4, SLC6A15, NEDD4L, SLC38A1	148	199	16650	3.39196	1	0.276584	44.852
GOTERM_BP_FAT	GO:0043069~negative regulation of programmed cell death	14	0.0544387	0.0319379	NES, FLT4, KITLG, ITPKB, SNAI2, MDK, TNFSF10, CERKL, SFRP1, CCND2, INS, ARRB1, TGFA, KLF4	148	829	16650	1.89988	1	0.277113	45.0151
GOTERM_BP_FAT	GO:0007596~blood coagulation	8	0.0311078	0.0322584	F2RL3, SERPINE2, CD34, ARRB1, F2RL1, TFPI2, CEACAM1, PLAU	148	342	16650	2.63158	1	0.278865	45.3495
GOTERM_BP_FAT	GO:0010574~regulation of vascular endothelial growth factor production	3	0.0116654	0.032303	SULF2, FLT4, SULF1	148	32	16650	10.5469	1	0.278562	45.396
GOTERM_BP_FAT	GO:0001937~negative regulation of endothelial cell proliferation	3	0.0116654	0.032303	PTPRM, SULF1, VASH1	148	32	16650	10.5469	1	0.278562	45.396
GOTERM_BP_FAT	GO:0002042~cell migration involved in sprouting angiogenesis	3	0.0116654	0.032303	HDAC5, HDAC9, KLF4	148	32	16650	10.5469	1	0.278562	45.396
GOTERM_BP_FAT	GO:0018193~peptidyl-amino acid modification	18	0.0699926	0.0323138	FGFR1, RAB3B, FLT4, TTC9, ABI3, KITLG, TRIM16, GPRC5B, SNAI2, HDAC5, QPCT, STK32B, ACE, SFRP1, ARRB1, INS, TGFA, HDAC9	148	1185	16650	1.70886	1	0.27801	45.4072
GOTERM_BP_FAT	GO:0043281~regulation of cysteine-type endopeptidase activity involved in apoptotic process	6	0.0233309	0.032374	IFI27, TNFSF10, ARRB1, KIAA0141, KLF4, LGALS9	148	200	16650	3.375	1	0.277825	45.4697
GOTERM_BP_FAT	GO:0032872~regulation of stress-activated MAPK cascade	6	0.0233309	0.032374	DUSP3, SFRP1, FLT4, F2RL1, PLCB1, LGALS9	148	200	16650	3.375	1	0.277825	45.4697
GOTERM_BP_FAT	GO:0071774~response to fibroblast growth factor	5	0.0194424	0.0324256	FGFR1, SULF2, SFRP1, SULF1, SNAI2	148	136	16650	4.13603	1	0.277579	45.5233
GOTERM_BP_FAT	GO:0009612~response to mechanical stimulus	6	0.0233309	0.0329725	JUP, CYBA, PDE2A, SERPINE2, ETS1, JUNB	148	201	16650	3.35821	1	0.280964	46.0879
GOTERM_BP_FAT	GO:0070302~regulation of stress-activated protein kinase signaling cascade	6	0.0233309	0.0329725	DUSP3, SFRP1, FLT4, F2RL1, PLCB1, LGALS9	148	201	16650	3.35821	1	0.280964	46.0879
GOTERM_BP_FAT	GO:0060341~regulation of cellular localization	14	0.0544387	0.0332895	F2RL3, RAB3B, NFKBIE, SNAI2, LGALS9, JUP, CYBA, IFI27, SULF2, PDE2A, ARRB1, INS, C8ORF4, NEDD4L	148	834	16650	1.88849	1	0.282646	46.4127
GOTERM_BP_FAT	GO:0080135~regulation of cellular response to stress	11	0.0427733	0.0333922	DUSP3, SFRP1, CD34, INS, FLT4, F2RL1, PLCB1, SNAI2, KLF4, VASH1, LGALS9	148	581	16650	2.12995	1	0.282762	46.5174
GOTERM_BP_FAT	GO:0050865~regulation of cell activation	10	0.0388848	0.0337829	DUSP3, SERPINE2, SFRP1, EFNB1, F2RL1, HLA-A, ITPKB, SPTA1, CEACAM1, LGALS9	148	501	16650	2.24551	1	0.284959	46.9144
GOTERM_BP_FAT	GO:0051493~regulation of cytoskeleton organization	9	0.0349963	0.0337979	NES, STMN3, SFRP1, PREX1, F2RL1, SPTA1, PHLDB2, C16ORF45, ESPN	148	422	16650	2.39929	1	0.284436	46.9295
GOTERM_BP_FAT	GO:0097190~apoptotic signaling pathway	11	0.0427733	0.0340647	FGFR1, IFI27, TNFSF10, UACA, SFRP1, INS, KIAA0141, KITLG, SNAI2, ZNF205, LGALS9	148	583	16650	2.12264	1	0.285725	47.1989
GOTERM_BP_FAT	GO:0046329~negative regulation of JNK cascade	3	0.0116654	0.0341916	DUSP3, SFRP1, F2RL1	148	33	16650	10.2273	1	0.286004	47.3266
GOTERM_BP_FAT	GO:0002720~positive regulation of cytokine production involved in immune response	3	0.0116654	0.0341916	F2RL1, HLA-A, GPRC5B	148	33	16650	10.2273	1	0.286004	47.3266
GOTERM_BP_FAT	GO:0042269~regulation of natural killer cell mediated cytotoxicity	3	0.0116654	0.0341916	HLA-A, CEACAM1, LGALS9	148	33	16650	10.2273	1	0.286004	47.3266
GOTERM_BP_FAT	GO:1902679~negative regulation of RNA biosynthetic process	18	0.0699926	0.03437	FGFR1, RELB, SNAI2, ZNF205, JUNB, HDAC5, CDKN1C, IFI27, PDE2A, SFRP1, NR2F6, BCL6B, SOX18, NEDD4L, PLCB1, HDAC9, KLF4, SIM2	148	1194	16650	1.69598	1	0.28665	47.5056
GOTERM_BP_FAT	GO:0050878~regulation of body fluid levels	10	0.0388848	0.0345193	F2RL3, CYBA, SERPINE2, CD34, ARRB1, WNK4, F2RL1, TFPI2, CEACAM1, PLAU	148	503	16650	2.23658	1	0.287085	47.655
GOTERM_BP_FAT	GO:0034137~positive regulation of toll-like receptor 2 signaling pathway	2	0.00777696	0.0348535	CYBA, F2RL1	148	4	16650	56.25	1	0.288827	47.9878
GOTERM_BP_FAT	GO:0003273~cell migration involved in endocardial cushion formation	2	0.00777696	0.0348535	SNAI2, DCHS1	148	4	16650	56.25	1	0.288827	47.9878
GOTERM_BP_FAT	GO:0035239~tube morphogenesis	8	0.0311078	0.0349448	SFRP1, NDRG4, PGF, WNK4, CSF1, SOX18, PBX1, DCHS1	148	348	16650	2.58621	1	0.288844	48.0784
GOTERM_BP_FAT	GO:0002690~positive regulation of leukocyte chemotaxis	4	0.0155539	0.0360038	PGF, CSF1, F2RL1, LGALS9	148	82	16650	5.4878	1	0.295648	49.1183
GOTERM_BP_FAT	GO:0001909~leukocyte mediated cytotoxicity	4	0.0155539	0.0360038	F2RL1, HLA-A, CEACAM1, LGALS9	148	82	16650	5.4878	1	0.295648	49.1183
GOTERM_BP_FAT	GO:0010742~macrophage derived foam cell differentiation	3	0.0116654	0.0361222	CSF1, ABCA1, ABCG1	148	34	16650	9.92647	1	0.295837	49.2334
GOTERM_BP_FAT	GO:0002707~negative regulation of lymphocyte mediated immunity	3	0.0116654	0.0361222	HLA-A, CEACAM1, LGALS9	148	34	16650	9.92647	1	0.295837	49.2334
GOTERM_BP_FAT	GO:0090077~foam cell differentiation	3	0.0116654	0.0361222	CSF1, ABCA1, ABCG1	148	34	16650	9.92647	1	0.295837	49.2334
GOTERM_BP_FAT	GO:0031327~negative regulation of cellular biosynthetic process	21	0.081658	0.0363676	FGFR1, RELB, SNAI2, ZNF205, JUNB, HDAC5, CDKN1C, IFI27, PDE2A, SFRP1, CD34, INS, NR2F6, BCL6B, SOX18, NEDD4L, PLCB1, HDAC9, CEACAM1, KLF4, SIM2	148	1480	16650	1.59628	1	0.296906	49.471
GOTERM_BP_FAT	GO:0009893~positive regulation of metabolic process	37	0.143874	0.0369551	FGFR1, CSF1, F2RL1, KITLG, CASK, TRIM16, ABCA1, GPRC5B, MDK, ZNF205, ACE, INS, NDRG4, TGFA, SOX18, NEDD4L, PLCB1, FLT4, RELB, SNAI2, JUNB, ABCG1, LGALS9, HDAC5, CDKN1C, CYBA, CDH13, IFI27, TNFSF10, SFRP1, ARRB1, CD34, CCND2, ETS1, PBX1, ANTXR1, KLF4	148	3052	16650	1.36386	1	0.300329	50.0357
GOTERM_BP_FAT	GO:0070663~regulation of leukocyte proliferation	6	0.0233309	0.0373561	EFNB1, CSF1, HLA-A, KITLG, SPTA1, LGALS9	148	208	16650	3.24519	1	0.302444	50.4176
GOTERM_BP_FAT	GO:1904018~positive regulation of vasculature development	5	0.0194424	0.0379146	CD34, ETS1, PGF, HDAC9, CEACAM1	148	143	16650	3.93357	1	0.305616	50.945
GOTERM_BP_FAT	GO:0006606~protein import into nucleus	7	0.0272193	0.0380786	JUP, PDE2A, SULF2, NFKBIE, C8ORF4, SNAI2, LGALS9	148	280	16650	2.8125	1	0.306085	51.0988
GOTERM_BP_FAT	GO:0044744~protein targeting to nucleus	7	0.0272193	0.0380786	JUP, PDE2A, SULF2, NFKBIE, C8ORF4, SNAI2, LGALS9	148	280	16650	2.8125	1	0.306085	51.0988
GOTERM_BP_FAT	GO:0061028~establishment of endothelial barrier	3	0.0116654	0.038094	PDE2A, F2RL1, SOX18	148	35	16650	9.64286	1	0.305545	51.1133
GOTERM_BP_FAT	GO:0002715~regulation of natural killer cell mediated immunity	3	0.0116654	0.038094	HLA-A, CEACAM1, LGALS9	148	35	16650	9.64286	1	0.305545	51.1133
GOTERM_BP_FAT	GO:0050886~endocrine process	4	0.0155539	0.038253	CYBA, FGFR1, ACE, F2RL1	148	84	16650	5.35714	1	0.305979	51.262
GOTERM_BP_FAT	GO:0051047~positive regulation of secretion	8	0.0311078	0.0382625	CYBA, FGFR1, CD34, ARRB1, INS, F2RL1, TRIM16, LGALS9	148	355	16650	2.53521	1	0.305403	51.2708
GOTERM_BP_FAT	GO:1902593~single-organism nuclear import	7	0.0272193	0.0386375	JUP, PDE2A, SULF2, NFKBIE, C8ORF4, SNAI2, LGALS9	148	281	16650	2.80249	1	0.307287	51.6198
GOTERM_BP_FAT	GO:0043244~regulation of protein complex disassembly	4	0.0155539	0.0394039	NES, F2RL1, SPTA1, C16ORF45	148	85	16650	5.29412	1	0.311768	52.3256
GOTERM_BP_FAT	GO:0001890~placenta development	5	0.0194424	0.0395714	CDKN1C, PCDH12, CTSB, JUNB, VASH1	148	145	16650	3.87931	1	0.312236	52.4785
GOTERM_BP_FAT	GO:0051046~regulation of secretion	12	0.0466617	0.0397047	CYBA, FGFR1, RAB3B, SFRP1, CD34, ARRB1, INS, WNK4, F2RL1, TRIM16, CEACAM1, LGALS9	148	683	16650	1.97657	1	0.312475	52.5999
GOTERM_BP_FAT	GO:0007599~hemostasis	8	0.0311078	0.0397458	F2RL3, SERPINE2, CD34, ARRB1, F2RL1, TFPI2, CEACAM1, PLAU	148	358	16650	2.51397	1	0.312104	52.6372
GOTERM_BP_FAT	GO:0050817~coagulation	8	0.0311078	0.0397458	F2RL3, SERPINE2, CD34, ARRB1, F2RL1, TFPI2, CEACAM1, PLAU	148	358	16650	2.51397	1	0.312104	52.6372
GOTERM_BP_FAT	GO:0051960~regulation of nervous system development	13	0.0505502	0.03978	FGFR1, CSF1, PREX1, GPRC5B, SFRP1, SERPINE2, NDRG4, BCL6B, CHN1, PBX1, NEDD4L, C16ORF45, KLF4	148	769	16650	1.90182	1	0.311689	52.6683
GOTERM_BP_FAT	GO:0010470~regulation of gastrulation	3	0.0116654	0.040106	FGFR1, PHLDB2, KLF4	148	36	16650	9.375	1	0.313195	52.9636
GOTERM_BP_FAT	GO:0010638~positive regulation of organelle organization	11	0.0427733	0.0401692	PAN2, NES, TNFSF10, SFRP1, ARRB1, INS, F2RL1, TGFA, PLCB1, SNAI2, ZNF205	148	600	16650	2.0625	1	0.31297	53.0206
GOTERM_BP_FAT	GO:0050714~positive regulation of protein secretion	6	0.0233309	0.0413857	CD34, ARRB1, INS, F2RL1, TRIM16, LGALS9	148	214	16650	3.15421	1	0.320253	54.1058
GOTERM_BP_FAT	GO:0001666~response to hypoxia	7	0.0272193	0.0415109	CYBA, SFRP1, CD34, ETS1, PGF, NDRG1, PLAU	148	286	16650	2.7535	1	0.320415	54.2161
GOTERM_BP_FAT	GO:0009890~negative regulation of biosynthetic process	21	0.081658	0.0419282	FGFR1, RELB, SNAI2, ZNF205, JUNB, HDAC5, CDKN1C, IFI27, PDE2A, SFRP1, CD34, INS, NR2F6, BCL6B, SOX18, NEDD4L, PLCB1, HDAC9, CEACAM1, KLF4, SIM2	148	1504	16650	1.57081	1	0.322457	54.582
GOTERM_BP_FAT	GO:0006796~phosphate-containing compound metabolic process	37	0.143874	0.0421411	FGFR1, DBNDD2, CSF1, F2RL1, CD109, ABI3, KITLG, CASK, ITPKB, PLVAP, ABCA1, GPRC5B, ACE, STK32B, CERKL, INS, NDRG4, WNK4, DUSP16, TGFA, PLCB1, NT5E, CEACAM1, PTPRM, ARHGEF6, FLT4, LGALS9, CDKN1C, ELFN1, DUSP3, PDE2A, SFRP1, CCND2, ARRB1, SPTA1, PLA2G4C, KLF4	148	3083	16650	1.35015	1	0.323175	54.7676
GOTERM_BP_FAT	GO:0001990~regulation of systemic arterial blood pressure by hormone	3	0.0116654	0.0421575	CYBA, ACE, F2RL1	148	37	16650	9.12162	1	0.322633	54.7818
GOTERM_BP_FAT	GO:0030182~neuron differentiation	18	0.0699926	0.0424696	FGFR1, PTPRM, STMN3, PREX1, EFNB1, PCDH12, GPRC5B, HDAC5, CDKN1C, SFRP1, NDRG4, NR2F6, CHN1, PBX1, NEDD4L, SPTA1, HDAC9, KLF4	148	1226	16650	1.65171	1	0.32398	55.0526
GOTERM_BP_FAT	GO:0050730~regulation of peptidyl-tyrosine phosphorylation	6	0.0233309	0.0427853	ACE, SFRP1, INS, TGFA, KITLG, GPRC5B	148	216	16650	3.125	1	0.325341	55.3249
GOTERM_BP_FAT	GO:0003073~regulation of systemic arterial blood pressure	4	0.0155539	0.0429614	CYBA, ACE, NAV2, F2RL1	148	88	16650	5.11364	1	0.325811	55.476
GOTERM_BP_FAT	GO:0006793~phosphorus metabolic process	37	0.143874	0.0432064	FGFR1, DBNDD2, CSF1, F2RL1, CD109, ABI3, KITLG, CASK, ITPKB, PLVAP, ABCA1, GPRC5B, ACE, STK32B, CERKL, INS, NDRG4, WNK4, DUSP16, TGFA, PLCB1, NT5E, CEACAM1, PTPRM, ARHGEF6, FLT4, LGALS9, CDKN1C, ELFN1, DUSP3, PDE2A, SFRP1, CCND2, ARRB1, SPTA1, PLA2G4C, KLF4	148	3089	16650	1.34752	1	0.326713	55.6856
GOTERM_BP_FAT	GO:1904996~positive regulation of leukocyte adhesion to vascular endothelial cell	2	0.00777696	0.0433766	ETS1, ITGA4	148	5	16650	45	1	0.32714	55.8307
GOTERM_BP_FAT	GO:0097029~mature conventional dendritic cell differentiation	2	0.00777696	0.0433766	F2RL1, LGALS9	148	5	16650	45	1	0.32714	55.8307
GOTERM_BP_FAT	GO:1901652~response to peptide	9	0.0349963	0.0434481	HDAC5, CYBA, TNFSF10, INS, GGH, TRIM16, HDAC9, KLF4, CEACAM1	148	444	16650	2.28041	1	0.326946	55.8915
GOTERM_BP_FAT	GO:0044702~single organism reproductive process	18	0.0699926	0.0438508	KHDRBS3, KITLG, PCDH12, JUNB, VASH1, LGALS9, CDKN1C, TNFSF10, IFI27, ACE, SERPINE2, SFRP1, ARRB1, ETS1, SULF1, CTSB, PLCB1, CCNA1	148	1231	16650	1.645	1	0.328822	56.2323
GOTERM_BP_FAT	GO:0051235~maintenance of location	7	0.0272193	0.0439046	JUP, F2RL3, CYBA, SYNE1, NFKBIE, ABCA1, ABCG1	148	290	16650	2.71552	1	0.328516	56.2777
GOTERM_BP_FAT	GO:0071363~cellular response to growth factor stimulus	11	0.0427733	0.0440934	CDKN1C, FGFR1, PDE2A, SULF2, SFRP1, FLT4, SULF1, CD109, CASK, SNAI2, KLF4	148	610	16650	2.02869	1	0.329049	56.4365
GOTERM_BP_FAT	GO:0050707~regulation of cytokine secretion	5	0.0194424	0.0441383	CD34, INS, F2RL1, TRIM16, LGALS9	148	150	16650	3.75	1	0.328688	56.4742
GOTERM_BP_FAT	GO:0002286~T cell activation involved in immune response	4	0.0155539	0.0441818	RELB, F2RL1, CEACAM1, LGALS9	148	89	16650	5.05618	1	0.32832	56.5107
GOTERM_BP_FAT	GO:0061098~positive regulation of protein tyrosine kinase activity	3	0.0116654	0.0442475	ACE, TGFA, GPRC5B	148	38	16650	8.88158	1	0.328091	56.5658
GOTERM_BP_FAT	GO:0032880~regulation of protein localization	15	0.0583272	0.0452032	NFKBIE, F2RL1, TRIM16, SNAI2, LGALS9, JUP, IFI27, PDE2A, SULF2, SFRP1, ARRB1, CD34, INS, C8ORF4, NEDD4L	148	962	16650	1.75416	1	0.333329	57.3591
GOTERM_BP_FAT	GO:0001892~embryonic placenta development	4	0.0155539	0.0454195	CDKN1C, PCDH12, JUNB, VASH1	148	90	16650	5	1	0.334011	57.5368
GOTERM_BP_FAT	GO:0048010~vascular endothelial growth factor receptor signaling pathway	4	0.0155539	0.0454195	CYBA, PGF, FLT4, SULF1	148	90	16650	5	1	0.334011	57.5368
GOTERM_BP_FAT	GO:0060627~regulation of vesicle-mediated transport	9	0.0349963	0.045872	CDH13, CYBA, RAB3B, NDRG4, ARRB1, F2RL1, NEDD4L, CEACAM1, LGALS9	148	449	16650	2.25501	1	0.336124	57.9062
GOTERM_BP_FAT	GO:0051253~negative regulation of RNA metabolic process	18	0.0699926	0.0464183	FGFR1, RELB, SNAI2, ZNF205, JUNB, HDAC5, CDKN1C, IFI27, PDE2A, SFRP1, NR2F6, BCL6B, SOX18, NEDD4L, PLCB1, HDAC9, KLF4, SIM2	148	1240	16650	1.63306	1	0.338787	58.348
GOTERM_BP_FAT	GO:0032940~secretion by cell	15	0.0583272	0.0465151	FGFR1, RAB3B, F2RL1, MICAL3, CASK, TRIM16, ABCA1, LGALS9, SERPINE2, SFRP1, ARRB1, CD34, INS, TNFAIP2, CEACAM1	148	966	16650	1.74689	1	0.338728	58.4259
GOTERM_BP_FAT	GO:0036293~response to decreased oxygen levels	7	0.0272193	0.0470165	CYBA, SFRP1, CD34, ETS1, PGF, NDRG1, PLAU	148	295	16650	2.66949	1	0.341097	58.8269
GOTERM_BP_FAT	GO:0030177~positive regulation of Wnt signaling pathway	5	0.0194424	0.047689	JUP, SULF2, SFRP1, SULF1, GPRC5B	148	154	16650	3.6526	1	0.344466	59.359
GOTERM_BP_FAT	GO:0033157~regulation of intracellular protein transport	8	0.0311078	0.0477264	JUP, IFI27, PDE2A, SULF2, NFKBIE, C8ORF4, SNAI2, LGALS9	148	373	16650	2.41287	1	0.344042	59.3884
GOTERM_BP_FAT	GO:0072080~nephron tubule development	4	0.0155539	0.0479461	PGF, WNK4, PBX1, DCHS1	148	92	16650	4.8913	1	0.344701	59.5607
GOTERM_BP_FAT	GO:0002062~chondrocyte differentiation	4	0.0155539	0.0479461	FGFR1, SULF2, SULF1, SNAI2	148	92	16650	4.8913	1	0.344701	59.5607
GOTERM_BP_FAT	GO:0071345~cellular response to cytokine stimulus	12	0.0466617	0.0483663	CYBA, IFI27, PDE2A, SFRP1, CSF1, F2RL1, HLA-A, PLVAP, ITGA4, PLCB1, CEACAM1, LGALS9	148	706	16650	1.91218	1	0.346539	59.8884
GOTERM_BP_FAT	GO:0010952~positive regulation of peptidase activity	5	0.0194424	0.0483919	IFI27, TNFSF10, ARRB1, ANTXR1, LGALS9	148	155	16650	3.62903	1	0.346045	59.9082
GOTERM_BP_FAT	GO:0033002~muscle cell proliferation	5	0.0194424	0.0483919	CDH13, CYBA, FGFR1, NDRG4, KLF4	148	155	16650	3.62903	1	0.346045	59.9082
GOTERM_BP_FAT	GO:0097306~cellular response to alcohol	3	0.0116654	0.04854	JUP, ABCA1, KLF4	148	40	16650	8.4375	1	0.346273	60.023
GOTERM_BP_FAT	GO:2000116~regulation of cysteine-type endopeptidase activity	6	0.0233309	0.0486674	IFI27, TNFSF10, ARRB1, KIAA0141, KLF4, LGALS9	148	224	16650	3.01339	1	0.346379	60.1215
GOTERM_BP_FAT	GO:0048872~homeostasis of number of cells	6	0.0233309	0.0486674	ETS1, CSF1, KITLG, ITPKB, SPTA1, LGALS9	148	224	16650	3.01339	1	0.346379	60.1215
GOTERM_BP_FAT	GO:0003008~system process	26	0.1011	0.0487476	FGFR1, F2RL1, MDK, ESPN, ACE, SERPINE2, INS, NDRG4, ALDH1A3, WNK4, NR2F6, NEDD4L, PLCB1, CHRNA1, CEACAM1, PTPRM, FLT4, SNAI2, JUP, CYBA, PDE2A, SULF2, CD34, NAV2, SULF1, KLF4	148	2014	16650	1.45233	1	0.346209	60.1834
GOTERM_BP_FAT	GO:0006366~transcription from RNA polymerase II promoter	24	0.0933235	0.0490268	FGFR1, F2RL1, RELB, CASK, SNAI2, ZNF205, JUNB, HDAC5, CDKN1C, CDH13, IFI27, PDE2A, SFRP1, ETS1, ARRB1, SULF1, NR2F6, BCL6B, PBX1, SOX18, NEDD4L, HDAC9, KLF4, SIM2	148	1820	16650	1.48352	1	0.347199	60.3983
GOTERM_BP_FAT	GO:0030162~regulation of proteolysis	12	0.0466617	0.049176	IFI27, TNFSF10, SERPINE2, ARRB1, INS, KIAA0141, CD109, ANTXR1, PI16, TFPI2, KLF4, LGALS9	148	708	16650	1.90678	1	0.347429	60.5126
GOTERM_BP_FAT	GO:0097191~extrinsic apoptotic signaling pathway	6	0.0233309	0.0494347	FGFR1, TNFSF10, SFRP1, KIAA0141, KITLG, SNAI2	148	225	16650	3	1	0.348292	60.7101
GOTERM_BP_FAT	GO:0006812~cation transport	15	0.0583272	0.0495647	F2RL3, SLC2A13, SLC12A2, FHL1, CASK, SLC6A15, CYBA, SERPINE2, PDE2A, WNK4, FAM155A, SLC39A6, NEDD4L, SLC38A1, CHRNA1	148	975	16650	1.73077	1	0.348407	60.809
GOTERM_BP_FAT	GO:0050863~regulation of T cell activation	7	0.0272193	0.0496025	DUSP3, EFNB1, HLA-A, ITPKB, SPTA1, CEACAM1, LGALS9	148	299	16650	2.63378	1	0.347991	60.8377
GOTERM_BP_FAT	GO:0051170~nuclear import	7	0.0272193	0.0496025	JUP, PDE2A, SULF2, NFKBIE, C8ORF4, SNAI2, LGALS9	148	299	16650	2.63378	1	0.347991	60.8377
GOTERM_BP_FAT	GO:1903533~regulation of protein targeting	7	0.0272193	0.0502625	JUP, PDE2A, SULF2, NFKBIE, C8ORF4, SNAI2, LGALS9	148	300	16650	2.625	1	0.35115	61.3358
GOTERM_BP_FAT	GO:0051098~regulation of binding	7	0.0272193	0.0502625	HDAC5, ACE, NES, ARRB1, ITGA4, SPTA1, KLF4	148	300	16650	2.625	1	0.35115	61.3358
GOTERM_BP_FAT	GO:0060993~kidney morphogenesis	4	0.0155539	0.0505406	PGF, WNK4, PBX1, DCHS1	148	94	16650	4.78723	1	0.352104	61.5439
GOTERM_BP_FAT	GO:0097028~dendritic cell differentiation	3	0.0116654	0.0507409	RELB, F2RL1, LGALS9	148	41	16650	8.23171	1	0.352611	61.6931
GOTERM_BP_FAT	GO:0070303~negative regulation of stress-activated protein kinase signaling cascade	3	0.0116654	0.0507409	DUSP3, SFRP1, F2RL1	148	41	16650	8.23171	1	0.352611	61.6931
GOTERM_BP_FAT	GO:0032873~negative regulation of stress-activated MAPK cascade	3	0.0116654	0.0507409	DUSP3, SFRP1, F2RL1	148	41	16650	8.23171	1	0.352611	61.6931
GOTERM_BP_FAT	GO:0001934~positive regulation of protein phosphorylation	14	0.0544387	0.0513657	FGFR1, CSF1, FLT4, F2RL1, KITLG, GPRC5B, LGALS9, ACE, NDRG4, ARRB1, CCND2, INS, TGFA, PLCB1	148	890	16650	1.76966	1	0.355522	62.1551
GOTERM_BP_FAT	GO:0050954~sensory perception of mechanical stimulus	5	0.0194424	0.0515071	FGFR1, SERPINE2, NAV2, SNAI2, ESPN	148	158	16650	3.56013	1	0.355684	62.2588
GOTERM_BP_FAT	GO:0051222~positive regulation of protein transport	9	0.0349963	0.0515139	JUP, SULF2, CD34, ARRB1, INS, F2RL1, C8ORF4, TRIM16, LGALS9	148	460	16650	2.20109	1	0.355087	62.2638
GOTERM_BP_FAT	GO:0035860~glial cell-derived neurotrophic factor receptor signaling pathway	2	0.00777696	0.051825	SULF2, SULF1	148	6	16650	37.5	1	0.356204	62.4913
GOTERM_BP_FAT	GO:0010887~negative regulation of cholesterol storage	2	0.00777696	0.051825	ABCA1, ABCG1	148	6	16650	37.5	1	0.356204	62.4913
GOTERM_BP_FAT	GO:0061326~renal tubule development	4	0.0155539	0.051863	PGF, WNK4, PBX1, DCHS1	148	95	16650	4.73684	1	0.355784	62.519
GOTERM_BP_FAT	GO:0050866~negative regulation of cell activation	5	0.0194424	0.052485	DUSP3, SERPINE2, SFRP1, CEACAM1, LGALS9	148	159	16650	3.53774	1	0.358629	62.9694
GOTERM_BP_FAT	GO:0002221~pattern recognition receptor signaling pathway	5	0.0194424	0.052485	CYBA, F2RL1, COLEC12, CTSB, LGALS9	148	159	16650	3.53774	1	0.358629	62.9694
GOTERM_BP_FAT	GO:0006357~regulation of transcription from RNA polymerase II promoter	24	0.0933235	0.0529099	FGFR1, F2RL1, RELB, CASK, SNAI2, ZNF205, JUNB, HDAC5, CDKN1C, CDH13, IFI27, PDE2A, SFRP1, ETS1, ARRB1, SULF1, NR2F6, BCL6B, PBX1, SOX18, NEDD4L, HDAC9, KLF4, SIM2	148	1835	16650	1.47139	1	0.360359	63.2742
GOTERM_BP_FAT	GO:0043300~regulation of leukocyte degranulation	3	0.0116654	0.052977	F2RL1, CEACAM1, LGALS9	148	42	16650	8.03571	1	0.360097	63.3222
GOTERM_BP_FAT	GO:0001954~positive regulation of cell-matrix adhesion	3	0.0116654	0.052977	CDH13, SFRP1, CSF1	148	42	16650	8.03571	1	0.360097	63.3222
GOTERM_BP_FAT	GO:1903038~negative regulation of leukocyte cell-cell adhesion	4	0.0155539	0.0532021	DUSP3, KLF4, CEACAM1, LGALS9	148	96	16650	4.6875	1	0.360709	63.4825
GOTERM_BP_FAT	GO:0044087~regulation of cellular component biogenesis	13	0.0505502	0.0537663	PAN2, ACE, SFRP1, INS, PREX1, F2RL1, MPP7, ABCA1, SPTA1, ANTXR1, SNAI2, PHLDB2, ESPN	148	807	16650	1.81227	1	0.363185	63.8814
GOTERM_BP_FAT	GO:0042592~homeostatic process	22	0.0855465	0.0539733	F2RL3, SLC12A2, FHL1, CSF1, F2RL1, KITLG, ITPKB, ABCA1, GPRC5B, LGALS9, ABCG1, CYBA, ETS1, ARRB1, CD34, INS, WNK4, FAM155A, SLC39A6, NEDD4L, SPTA1, CHRNA1	148	1645	16650	1.50456	1	0.363686	64.0267
GOTERM_BP_FAT	GO:0006913~nucleocytoplasmic transport	9	0.0349963	0.0542208	JUP, IFI27, PDE2A, SULF2, NFKBIE, DUSP16, C8ORF4, SNAI2, LGALS9	148	465	16650	2.17742	1	0.364408	64.1997
GOTERM_BP_FAT	GO:0031325~positive regulation of cellular metabolic process	34	0.132208	0.0543831	FGFR1, CSF1, F2RL1, KITLG, CASK, TRIM16, ABCA1, GPRC5B, MDK, ZNF205, ACE, INS, NDRG4, TGFA, SOX18, PLCB1, FLT4, RELB, SNAI2, JUNB, LGALS9, CDKN1C, HDAC5, CYBA, CDH13, IFI27, TNFSF10, SFRP1, ARRB1, CCND2, ETS1, PBX1, ANTXR1, KLF4	148	2839	16650	1.34731	1	0.364661	64.3128
GOTERM_BP_FAT	GO:0042307~positive regulation of protein import into nucleus	4	0.0155539	0.0545578	JUP, SULF2, C8ORF4, LGALS9	148	97	16650	4.63918	1	0.36498	64.4341
GOTERM_BP_FAT	GO:0070848~response to growth factor	11	0.0427733	0.0545606	CDKN1C, FGFR1, PDE2A, SULF2, SFRP1, FLT4, SULF1, CD109, CASK, SNAI2, KLF4	148	634	16650	1.95189	1	0.364365	64.436
GOTERM_BP_FAT	GO:0002694~regulation of leukocyte activation	9	0.0349963	0.0558881	DUSP3, SFRP1, EFNB1, F2RL1, HLA-A, ITPKB, SPTA1, CEACAM1, LGALS9	148	468	16650	2.16346	1	0.370902	65.345
GOTERM_BP_FAT	GO:0042102~positive regulation of T cell proliferation	4	0.0155539	0.0559301	EFNB1, HLA-A, SPTA1, LGALS9	148	98	16650	4.59184	1	0.370493	65.3734
GOTERM_BP_FAT	GO:0046328~regulation of JNK cascade	5	0.0194424	0.056341	DUSP3, SFRP1, FLT4, F2RL1, PLCB1	148	163	16650	3.45092	1	0.372058	65.65
GOTERM_BP_FAT	GO:1903708~positive regulation of hemopoiesis	5	0.0194424	0.056341	ETS1, CSF1, KITLG, ITPKB, LGALS9	148	163	16650	3.45092	1	0.372058	65.65
GOTERM_BP_FAT	GO:0060485~mesenchyme development	6	0.0233309	0.0566616	FGFR1, SFRP1, EFNB1, KITLG, SNAI2, DCHS1	148	234	16650	2.88462	1	0.373133	65.8644
GOTERM_BP_FAT	GO:0030001~metal ion transport	13	0.0505502	0.0566674	F2RL3, SLC12A2, FHL1, SLC6A15, CASK, CYBA, SERPINE2, PDE2A, WNK4, FAM155A, SLC39A6, SLC38A1, NEDD4L	148	814	16650	1.79668	1	0.372531	65.8683
GOTERM_BP_FAT	GO:0045860~positive regulation of protein kinase activity	9	0.0349963	0.0570177	FGFR1, ACE, CCND2, ARRB1, INS, CSF1, TGFA, KITLG, GPRC5B	148	470	16650	2.15426	1	0.373757	66.1011
GOTERM_BP_FAT	GO:1904591~positive regulation of protein import	4	0.0155539	0.0573187	JUP, SULF2, C8ORF4, LGALS9	148	99	16650	4.54545	1	0.374717	66.2999
GOTERM_BP_FAT	GO:0050731~positive regulation of peptidyl-tyrosine phosphorylation	5	0.0194424	0.0575791	ACE, INS, TGFA, KITLG, GPRC5B	148	164	16650	3.42988	1	0.375457	66.4711
GOTERM_BP_FAT	GO:0010648~negative regulation of cell communication	17	0.0661041	0.0576704	STMN3, F2RL1, CD109, SNAI2, TNFSF10, DUSP3, SERPINE2, SULF2, SFRP1, NDRG4, ARRB1, INS, SULF1, DUSP16, C8ORF4, CEACAM1, KLF4	148	1182	16650	1.61802	1	0.375307	66.5309
GOTERM_BP_FAT	GO:0061448~connective tissue development	6	0.0233309	0.0583462	FGFR1, SULF2, CD34, CSF1, SULF1, SNAI2	148	236	16650	2.86017	1	0.378214	66.9704
GOTERM_BP_FAT	GO:0002698~negative regulation of immune effector process	4	0.0155539	0.0587236	INS, HLA-A, CEACAM1, LGALS9	148	100	16650	4.5	1	0.379549	67.2135
GOTERM_BP_FAT	GO:0002688~regulation of leukocyte chemotaxis	4	0.0155539	0.0587236	PGF, CSF1, F2RL1, LGALS9	148	100	16650	4.5	1	0.379549	67.2135
GOTERM_BP_FAT	GO:0051169~nuclear transport	9	0.0349963	0.0587394	JUP, IFI27, PDE2A, SULF2, NFKBIE, DUSP16, C8ORF4, SNAI2, LGALS9	148	473	16650	2.14059	1	0.379	67.2236
GOTERM_BP_FAT	GO:0023057~negative regulation of signaling	17	0.0661041	0.0590944	STMN3, F2RL1, CD109, SNAI2, TNFSF10, DUSP3, SERPINE2, SULF2, SFRP1, NDRG4, ARRB1, INS, SULF1, DUSP16, C8ORF4, CEACAM1, KLF4	148	1186	16650	1.61256	1	0.380211	67.4507
GOTERM_BP_FAT	GO:0006469~negative regulation of protein kinase activity	6	0.0233309	0.0591991	CDKN1C, DUSP3, DBNDD2, SFRP1, DUSP16, CEACAM1	148	237	16650	2.8481	1	0.380124	67.5174
GOTERM_BP_FAT	GO:0009891~positive regulation of biosynthetic process	23	0.089435	0.0592169	FGFR1, F2RL1, RELB, KITLG, CASK, TRIM16, ABCA1, ZNF205, MDK, JUNB, ABCG1, CDKN1C, HDAC5, CYBA, CDH13, SFRP1, ETS1, INS, ARRB1, PBX1, SOX18, PLCB1, KLF4	148	1760	16650	1.47017	1	0.379588	67.5287
GOTERM_BP_FAT	GO:0035987~endodermal cell differentiation	3	0.0116654	0.0598897	COL12A1, MMP15, ITGA4	148	45	16650	7.5	1	0.382421	67.9539
GOTERM_BP_FAT	GO:0045123~cellular extravasation	3	0.0116654	0.0598897	PLVAP, ITGA4, PLCB1	148	45	16650	7.5	1	0.382421	67.9539
GOTERM_BP_FAT	GO:0002704~negative regulation of leukocyte mediated immunity	3	0.0116654	0.0598897	HLA-A, CEACAM1, LGALS9	148	45	16650	7.5	1	0.382421	67.9539
GOTERM_BP_FAT	GO:0043122~regulation of I-kappaB kinase/NF-kappaB signaling	6	0.0233309	0.0600593	APOL3, TNFSF10, F2RL1, C8ORF4, GPRC5B, LGALS9	148	238	16650	2.83613	1	0.382661	68.0602
GOTERM_BP_FAT	GO:0070482~response to oxygen levels	7	0.0272193	0.060071	CYBA, SFRP1, CD34, ETS1, PGF, NDRG1, PLAU	148	314	16650	2.50796	1	0.382095	68.0676
GOTERM_BP_FAT	GO:0035726~common myeloid progenitor cell proliferation	2	0.00777696	0.0601993	ITPKB, CEACAM1	148	7	16650	32.1429	1	0.382126	68.1478
GOTERM_BP_FAT	GO:1902033~regulation of hematopoietic stem cell proliferation	2	0.00777696	0.0601993	ACE, KITLG	148	7	16650	32.1429	1	0.382126	68.1478
GOTERM_BP_FAT	GO:0034135~regulation of toll-like receptor 2 signaling pathway	2	0.00777696	0.0601993	CYBA, F2RL1	148	7	16650	32.1429	1	0.382126	68.1478
GOTERM_BP_FAT	GO:0033860~regulation of NAD(P)H oxidase activity	2	0.00777696	0.0601993	CYBA, INS	148	7	16650	32.1429	1	0.382126	68.1478
GOTERM_BP_FAT	GO:0014831~gastro-intestinal system smooth muscle contraction	2	0.00777696	0.0601993	SULF2, SULF1	148	7	16650	32.1429	1	0.382126	68.1478
GOTERM_BP_FAT	GO:0071900~regulation of protein serine/threonine kinase activity	9	0.0349963	0.0604937	CDKN1C, FGFR1, DUSP3, SFRP1, CCND2, ARRB1, DUSP16, TGFA, KITLG	148	476	16650	2.1271	1	0.383001	68.3312
GOTERM_BP_FAT	GO:0071417~cellular response to organonitrogen compound	9	0.0349963	0.0610858	JUP, HDAC5, CYBA, PDE2A, SFRP1, INS, HDAC9, KLF4, CEACAM1	148	477	16650	2.12264	1	0.385378	68.6969
GOTERM_BP_FAT	GO:1903827~regulation of cellular protein localization	10	0.0388848	0.0614658	JUP, IFI27, PDE2A, SULF2, NFKBIE, INS, C8ORF4, NEDD4L, SNAI2, LGALS9	148	562	16650	2.00178	1	0.386671	68.9296
GOTERM_BP_FAT	GO:0021761~limbic system development	4	0.0155539	0.0615819	FGFR1, ETS1, ALDH1A3, MDK	148	102	16650	4.41176	1	0.386631	69.0003
GOTERM_BP_FAT	GO:0030855~epithelial cell differentiation	10	0.0388848	0.0620135	FGFR1, PDE2A, CD34, F2RL1, CD109, TRIM16, SOX18, CTSB, KLF4, CEACAM1	148	563	16650	1.99822	1	0.388172	69.2619
GOTERM_BP_FAT	GO:0045861~negative regulation of proteolysis	7	0.0272193	0.0623116	SERPINE2, ARRB1, INS, CD109, PI16, TFPI2, KLF4	148	317	16650	2.48423	1	0.389039	69.4415
GOTERM_BP_FAT	GO:0051093~negative regulation of developmental process	12	0.0466617	0.062925	HDAC5, PTPRM, SFRP1, SULF1, PBX1, ITPKB, SNAI2, PHLDB2, KLF4, VASH1, CEACAM1, C16ORF45	148	739	16650	1.82679	1	0.391467	69.8077
GOTERM_BP_FAT	GO:0040008~regulation of growth	11	0.0427733	0.0634156	CYBA, FGFR1, SERPINE2, SFRP1, INS, FHL1, CSF1, SIPA1, NEDD4L, PLCB1, CEACAM1	148	652	16650	1.89801	1	0.393272	70.0977
GOTERM_BP_FAT	GO:0002758~innate immune response-activating signal transduction	6	0.0233309	0.0644669	CYBA, RELB, F2RL1, COLEC12, CTSB, LGALS9	148	243	16650	2.77778	1	0.397817	70.7101
GOTERM_BP_FAT	GO:0034113~heterotypic cell-cell adhesion	3	0.0116654	0.0646607	JUP, ITGA4, KLF4	148	47	16650	7.18085	1	0.398138	70.8218
GOTERM_BP_FAT	GO:0003044~regulation of systemic arterial blood pressure mediated by a chemical signal	3	0.0116654	0.0646607	CYBA, ACE, F2RL1	148	47	16650	7.18085	1	0.398138	70.8218
GOTERM_BP_FAT	GO:0032613~interleukin-10 production	3	0.0116654	0.0646607	CD34, F2RL1, LGALS9	148	47	16650	7.18085	1	0.398138	70.8218
GOTERM_BP_FAT	GO:0006464~cellular protein modification process	43	0.167205	0.0649046	FGFR1, RAB3B, DBNDD2, CSF1, F2RL1, CD109, ABI3, TTC9, KITLG, CASK, PLVAP, TRIM16, ITPKB, ABCA1, GPRC5B, STK32B, ACE, USP54, INS, NDRG4, WNK4, DUSP16, TGFA, NEDD4L, PLCB1, CEACAM1, PTPRM, ARHGEF6, FLT4, MMP15, SNAI2, LGALS9, HDAC5, CDKN1C, QPCT, NOSIP, DUSP3, SFRP1, ARRB1, CCND2, SPTA1, HDAC9, KLF4	148	3818	16650	1.26702	1	0.398701	70.9616
GOTERM_BP_FAT	GO:0036211~protein modification process	43	0.167205	0.0649046	FGFR1, RAB3B, DBNDD2, CSF1, F2RL1, CD109, ABI3, TTC9, KITLG, CASK, PLVAP, TRIM16, ITPKB, ABCA1, GPRC5B, STK32B, ACE, USP54, INS, NDRG4, WNK4, DUSP16, TGFA, NEDD4L, PLCB1, CEACAM1, PTPRM, ARHGEF6, FLT4, MMP15, SNAI2, LGALS9, HDAC5, CDKN1C, QPCT, NOSIP, DUSP3, SFRP1, ARRB1, CCND2, SPTA1, HDAC9, KLF4	148	3818	16650	1.26702	1	0.398701	70.9616
GOTERM_BP_FAT	GO:0008217~regulation of blood pressure	5	0.0194424	0.0650322	CYBA, ACE, CD34, NAV2, F2RL1	148	171	16650	3.28947	1	0.398697	71.0346
GOTERM_BP_FAT	GO:1902105~regulation of leukocyte differentiation	6	0.0233309	0.0653697	SFRP1, CSF1, KITLG, ITPKB, CEACAM1, LGALS9	148	244	16650	2.76639	1	0.39971	71.2266
GOTERM_BP_FAT	GO:0032868~response to insulin	6	0.0233309	0.0653697	HDAC5, TNFSF10, INS, GGH, HDAC9, CEACAM1	148	244	16650	2.76639	1	0.39971	71.2266
GOTERM_BP_FAT	GO:0010634~positive regulation of epithelial cell migration	4	0.0155539	0.0659891	FGFR1, ETS1, FLT4, HDAC9	148	105	16650	4.28571	1	0.40208	71.576
GOTERM_BP_FAT	GO:0010959~regulation of metal ion transport	7	0.0272193	0.0661551	F2RL3, CYBA, SERPINE2, WNK4, FHL1, CASK, NEDD4L	148	322	16650	2.44565	1	0.402254	71.6689
GOTERM_BP_FAT	GO:0001558~regulation of cell growth	8	0.0311078	0.0665891	CYBA, SERPINE2, SFRP1, INS, FHL1, SIPA1, NEDD4L, CEACAM1	148	403	16650	2.23325	1	0.403713	71.9105
GOTERM_BP_FAT	GO:0031344~regulation of cell projection organization	10	0.0388848	0.0670833	FGFR1, SFRP1, NDRG4, PREX1, F2RL1, CHN1, NEDD4L, GPRC5B, KLF4, ESPN	148	572	16650	1.96678	1	0.405451	72.1833
GOTERM_BP_FAT	GO:0060711~labyrinthine layer development	3	0.0116654	0.0670927	PCDH12, JUNB, VASH1	148	48	16650	7.03125	1	0.404871	72.1885
GOTERM_BP_FAT	GO:0032675~regulation of interleukin-6 production	4	0.0155539	0.0674896	CYBA, ARRB1, F2RL1, LGALS9	148	106	16650	4.24528	1	0.406135	72.4057
GOTERM_BP_FAT	GO:0050709~negative regulation of protein secretion	4	0.0155539	0.0674896	SFRP1, CD34, INS, F2RL1	148	106	16650	4.24528	1	0.406135	72.4057
GOTERM_BP_FAT	GO:0010811~positive regulation of cell-substrate adhesion	4	0.0155539	0.0674896	CDH13, SFRP1, PREX1, CSF1	148	106	16650	4.24528	1	0.406135	72.4057
GOTERM_BP_FAT	GO:0043434~response to peptide hormone	8	0.0311078	0.0679867	HDAC5, CYBA, TNFSF10, INS, GGH, TRIM16, HDAC9, CEACAM1	148	405	16650	2.22222	1	0.407867	72.6755
GOTERM_BP_FAT	GO:0010466~negative regulation of peptidase activity	6	0.0233309	0.0681209	SERPINE2, ARRB1, CD109, PI16, TFPI2, KLF4	148	247	16650	2.73279	1	0.407877	72.7479
GOTERM_BP_FAT	GO:0072608~interleukin-10 secretion	2	0.00777696	0.0685002	F2RL1, LGALS9	148	8	16650	28.125	1	0.409041	72.9516
GOTERM_BP_FAT	GO:0060155~platelet dense granule organization	2	0.00777696	0.0685002	F2RL3, ABCA1	148	8	16650	28.125	1	0.409041	72.9516
GOTERM_BP_FAT	GO:1900426~positive regulation of defense response to bacterium	2	0.00777696	0.0685002	CYBA, F2RL1	148	8	16650	28.125	1	0.409041	72.9516
GOTERM_BP_FAT	GO:1903975~regulation of glial cell migration	2	0.00777696	0.0685002	CSF1, C16ORF45	148	8	16650	28.125	1	0.409041	72.9516
GOTERM_BP_FAT	GO:0040007~growth	14	0.0544387	0.0687466	FGFR1, FHL1, CSF1, SIPA1, CDKN1C, CYBA, SFRP1, SERPINE2, INS, NDRG4, NEDD4L, CHRNA1, PLCB1, CEACAM1	148	932	16650	1.68991	1	0.409576	73.0831
GOTERM_BP_FAT	GO:0042327~positive regulation of phosphorylation	14	0.0544387	0.0687466	FGFR1, CSF1, FLT4, F2RL1, KITLG, GPRC5B, LGALS9, ACE, NDRG4, ARRB1, CCND2, INS, TGFA, PLCB1	148	932	16650	1.68991	1	0.409576	73.0831
GOTERM_BP_FAT	GO:0001501~skeletal system development	9	0.0349963	0.0691166	CDKN1C, FGFR1, SULF2, SFRP1, SULF1, COL12A1, PBX1, SNAI2, DCHS1	148	490	16650	2.06633	1	0.410686	73.2795
GOTERM_BP_FAT	GO:0007346~regulation of mitotic cell cycle	9	0.0349963	0.0697601	CDKN1C, FGFR1, DUSP3, CCND2, INS, FHL1, TGFA, PBX1, PLCB1	148	491	16650	2.06212	1	0.413063	73.6178
GOTERM_BP_FAT	GO:0043405~regulation of MAP kinase activity	7	0.0272193	0.0701351	FGFR1, DUSP3, SFRP1, ARRB1, DUSP16, TGFA, KITLG	148	327	16650	2.40826	1	0.414181	73.8131
GOTERM_BP_FAT	GO:1903532~positive regulation of secretion by cell	7	0.0272193	0.0701351	FGFR1, CD34, ARRB1, INS, F2RL1, TRIM16, LGALS9	148	327	16650	2.40826	1	0.414181	73.8131
GOTERM_BP_FAT	GO:0031400~negative regulation of protein modification process	10	0.0388848	0.0706051	CDKN1C, DUSP3, DBNDD2, SFRP1, ARRB1, DUSP16, F2RL1, CD109, KLF4, CEACAM1	148	578	16650	1.94637	1	0.415731	74.0559
GOTERM_BP_FAT	GO:0002218~activation of innate immune response	6	0.0233309	0.0709358	CYBA, RELB, F2RL1, COLEC12, CTSB, LGALS9	148	250	16650	2.7	1	0.416632	74.2255
GOTERM_BP_FAT	GO:0060326~cell chemotaxis	6	0.0233309	0.0718882	FGFR1, PGF, PREX1, CSF1, F2RL1, LGALS9	148	251	16650	2.68924	1	0.420372	74.7081
GOTERM_BP_FAT	GO:0070374~positive regulation of ERK1 and ERK2 cascade	5	0.0194424	0.0720196	NDRG4, ARRB1, FLT4, F2RL1, LGALS9	148	177	16650	3.17797	1	0.420348	74.774
GOTERM_BP_FAT	GO:0032387~negative regulation of intracellular transport	4	0.0155539	0.0720839	PDE2A, NFKBIE, SNAI2, LGALS9	148	109	16650	4.12844	1	0.420018	74.8062
GOTERM_BP_FAT	GO:0048659~smooth muscle cell proliferation	4	0.0155539	0.0720839	CDH13, CYBA, NDRG4, KLF4	148	109	16650	4.12844	1	0.420018	74.8062
GOTERM_BP_FAT	GO:0032635~interleukin-6 production	4	0.0155539	0.0720839	CYBA, ARRB1, F2RL1, LGALS9	148	109	16650	4.12844	1	0.420018	74.8062
GOTERM_BP_FAT	GO:0051249~regulation of lymphocyte activation	8	0.0311078	0.0722854	DUSP3, SFRP1, EFNB1, HLA-A, ITPKB, SPTA1, CEACAM1, LGALS9	148	411	16650	2.18978	1	0.420312	74.9068
GOTERM_BP_FAT	GO:0051247~positive regulation of protein metabolic process	20	0.0777696	0.0723425	FGFR1, FLT4, CSF1, F2RL1, KITLG, GPRC5B, SNAI2, LGALS9, TNFSF10, IFI27, ACE, NDRG4, ARRB1, CCND2, INS, TGFA, NEDD4L, ANTXR1, PLCB1, KLF4	148	1508	16650	1.49204	1	0.419951	74.9353
GOTERM_BP_FAT	GO:0043241~protein complex disassembly	6	0.0233309	0.0728477	NES, STMN3, MICAL3, F2RL1, SPTA1, C16ORF45	148	252	16650	2.67857	1	0.421618	75.1856
GOTERM_BP_FAT	GO:0048762~mesenchymal cell differentiation	5	0.0194424	0.0730763	FGFR1, SFRP1, EFNB1, KITLG, SNAI2	148	178	16650	3.16011	1	0.42203	75.2981
GOTERM_BP_FAT	GO:0001701~in utero embryonic development	7	0.0272193	0.0734172	CDKN1C, FGFR1, DUSP3, PCDH12, SOX18, JUNB, VASH1	148	331	16650	2.37915	1	0.422944	75.4649
GOTERM_BP_FAT	GO:0050728~negative regulation of inflammatory response	4	0.0155539	0.0736459	ETS1, INS, NT5E, KLF4	148	110	16650	4.09091	1	0.423352	75.5763
GOTERM_BP_FAT	GO:0010975~regulation of neuron projection development	8	0.0311078	0.0737536	FGFR1, SFRP1, NDRG4, PREX1, CHN1, NEDD4L, GPRC5B, KLF4	148	413	16650	2.17918	1	0.423217	75.6286
GOTERM_BP_FAT	GO:0033036~macromolecule localization	33	0.12832	0.0747223	GRPEL2, RAB3B, ABCA9, NFKBIE, PLEKHM1, F2RL1, TRIM16, ABCA1, DCHS1, ACE, HOMER3, INS, WNK4, DUSP16, C8ORF4, NEDD4L, CEACAM1, MPP7, ITGA4, SNAI2, LGALS9, ABCG1, JUP, APOL3, SYNE1, IFI27, PDE2A, SFRP1, SULF2, CD34, ARRB1, TNFAIP2, PHLDB2	148	2817	16650	1.31789	1	0.426916	76.094
GOTERM_BP_FAT	GO:0033673~negative regulation of kinase activity	6	0.0233309	0.0747877	CDKN1C, DUSP3, DBNDD2, SFRP1, DUSP16, CEACAM1	148	254	16650	2.65748	1	0.426589	76.1251
GOTERM_BP_FAT	GO:0003158~endothelium development	4	0.0155539	0.075223	PDE2A, CD34, F2RL1, SOX18	148	111	16650	4.05405	1	0.427899	76.3312
GOTERM_BP_FAT	GO:0032270~positive regulation of cellular protein metabolic process	19	0.0738811	0.0756768	FGFR1, FLT4, CSF1, F2RL1, KITLG, GPRC5B, SNAI2, LGALS9, TNFSF10, IFI27, ACE, NDRG4, ARRB1, CCND2, INS, TGFA, ANTXR1, PLCB1, KLF4	148	1420	16650	1.50528	1	0.429283	76.5443
GOTERM_BP_FAT	GO:0007267~cell-cell signaling	20	0.0777696	0.0757387	FGFR1, RAB3B, PGF, EFNB1, CASK, GPRC5B, SNAI2, JUP, TNFSF10, SERPINE2, SFRP1, SULF2, INS, CD34, ARRB1, FAT1, SULF1, PLCB1, CHRNA1, KLF4	148	1517	16650	1.48319	1	0.428939	76.5733
GOTERM_BP_FAT	GO:2000113~negative regulation of cellular macromolecule biosynthetic process	18	0.0699926	0.0757531	FGFR1, RELB, SNAI2, ZNF205, JUNB, HDAC5, CDKN1C, IFI27, PDE2A, SFRP1, NR2F6, BCL6B, SOX18, NEDD4L, PLCB1, HDAC9, KLF4, SIM2	148	1324	16650	1.52946	1	0.428388	76.58
GOTERM_BP_FAT	GO:0060693~regulation of branching involved in salivary gland morphogenesis	2	0.00777696	0.0767282	FGFR1, SNAI2	148	9	16650	25	1	0.432039	77.0311
GOTERM_BP_FAT	GO:0002016~regulation of blood volume by renin-angiotensin	2	0.00777696	0.0767282	CYBA, ACE	148	9	16650	25	1	0.432039	77.0311
GOTERM_BP_FAT	GO:0032930~positive regulation of superoxide anion generation	2	0.00777696	0.0767282	CYBA, F2RL1	148	9	16650	25	1	0.432039	77.0311
GOTERM_BP_FAT	GO:0060312~regulation of blood vessel remodeling	2	0.00777696	0.0767282	FLT4, CEACAM1	148	9	16650	25	1	0.432039	77.0311
GOTERM_BP_FAT	GO:0090331~negative regulation of platelet aggregation	2	0.00777696	0.0767282	SERPINE2, CEACAM1	148	9	16650	25	1	0.432039	77.0311
GOTERM_BP_FAT	GO:0055091~phospholipid homeostasis	2	0.00777696	0.0767282	ABCA1, ABCG1	148	9	16650	25	1	0.432039	77.0311
GOTERM_BP_FAT	GO:0030183~B cell differentiation	4	0.0155539	0.076815	HDAC5, SFRP1, ITGA4, HDAC9	148	112	16650	4.01786	1	0.431803	77.0709
GOTERM_BP_FAT	GO:0001906~cell killing	4	0.0155539	0.076815	F2RL1, HLA-A, CEACAM1, LGALS9	148	112	16650	4.01786	1	0.431803	77.0709
GOTERM_BP_FAT	GO:0030042~actin filament depolymerization	3	0.0116654	0.0771142	MICAL3, F2RL1, SPTA1	148	52	16650	6.49038	1	0.43249	77.2074
GOTERM_BP_FAT	GO:0035065~regulation of histone acetylation	3	0.0116654	0.0771142	HDAC5, ARRB1, SNAI2	148	52	16650	6.49038	1	0.43249	77.2074
GOTERM_BP_FAT	GO:0048660~regulation of smooth muscle cell proliferation	4	0.0155539	0.0784218	CDH13, CYBA, NDRG4, KLF4	148	113	16650	3.9823	1	0.437524	77.7952
GOTERM_BP_FAT	GO:0045807~positive regulation of endocytosis	4	0.0155539	0.0784218	CYBA, ARRB1, F2RL1, NEDD4L	148	113	16650	3.9823	1	0.437524	77.7952
GOTERM_BP_FAT	GO:0002761~regulation of myeloid leukocyte differentiation	4	0.0155539	0.0784218	SFRP1, CSF1, KITLG, CEACAM1	148	113	16650	3.9823	1	0.437524	77.7952
GOTERM_BP_FAT	GO:0044057~regulation of system process	9	0.0349963	0.0784622	JUP, CYBA, FGFR1, ACE, PTPRM, INS, WNK4, F2RL1, KLF4	148	504	16650	2.00893	1	0.437082	77.8131
GOTERM_BP_FAT	GO:0000086~G2/M transition of mitotic cell cycle	5	0.0194424	0.0790527	NES, FHL1, PBX1, PLCB1, PHLDA1	148	183	16650	3.07377	1	0.438998	78.0736
GOTERM_BP_FAT	GO:0033674~positive regulation of kinase activity	9	0.0349963	0.0791575	FGFR1, ACE, CCND2, ARRB1, INS, CSF1, TGFA, KITLG, GPRC5B	148	505	16650	2.00495	1	0.43883	78.1196
GOTERM_BP_FAT	GO:0046635~positive regulation of alpha-beta T cell activation	3	0.0116654	0.0796895	HLA-A, ITPKB, LGALS9	148	53	16650	6.36792	1	0.440483	78.3513
GOTERM_BP_FAT	GO:0042267~natural killer cell mediated cytotoxicity	3	0.0116654	0.0796895	HLA-A, CEACAM1, LGALS9	148	53	16650	6.36792	1	0.440483	78.3513
GOTERM_BP_FAT	GO:0045600~positive regulation of fat cell differentiation	3	0.0116654	0.0796895	SFRP1, INS, SNAI2	148	53	16650	6.36792	1	0.440483	78.3513
GOTERM_BP_FAT	GO:0014910~regulation of smooth muscle cell migration	3	0.0116654	0.0796895	ACE, NDRG4, PLAU	148	53	16650	6.36792	1	0.440483	78.3513
GOTERM_BP_FAT	GO:0010562~positive regulation of phosphorus metabolic process	15	0.0583272	0.0800458	FGFR1, CSF1, FLT4, F2RL1, KITLG, ABCA1, GPRC5B, LGALS9, ACE, NDRG4, ARRB1, CCND2, INS, TGFA, PLCB1	148	1049	16650	1.60867	1	0.441381	78.5053
GOTERM_BP_FAT	GO:0045937~positive regulation of phosphate metabolic process	15	0.0583272	0.0800458	FGFR1, CSF1, FLT4, F2RL1, KITLG, ABCA1, GPRC5B, LGALS9, ACE, NDRG4, ARRB1, CCND2, INS, TGFA, PLCB1	148	1049	16650	1.60867	1	0.441381	78.5053
GOTERM_BP_FAT	GO:0010564~regulation of cell cycle process	10	0.0388848	0.0812042	FGFR1, SFRP1, CCND2, INS, FHL1, C8ORF4, TGFA, NDRG1, PBX1, PLCB1	148	595	16650	1.89076	1	0.445655	78.9985
GOTERM_BP_FAT	GO:0044259~multicellular organismal macromolecule metabolic process	4	0.0155539	0.0816795	ACE, COL12A1, MMP15, CTSB	148	115	16650	3.91304	1	0.447033	79.1979
GOTERM_BP_FAT	GO:0001706~endoderm formation	3	0.0116654	0.0822913	COL12A1, MMP15, ITGA4	148	54	16650	6.25	1	0.448973	79.4518
GOTERM_BP_FAT	GO:0032984~macromolecular complex disassembly	6	0.0233309	0.0828271	NES, STMN3, MICAL3, F2RL1, SPTA1, C16ORF45	148	262	16650	2.57634	1	0.450585	79.6717
GOTERM_BP_FAT	GO:0048666~neuron development	14	0.0544387	0.0848662	FGFR1, PTPRM, STMN3, PREX1, EFNB1, PCDH12, GPRC5B, CDKN1C, NDRG4, NR2F6, CHN1, NEDD4L, SPTA1, KLF4	148	965	16650	1.63212	1	0.458369	80.4885
GOTERM_BP_FAT	GO:0036006~cellular response to macrophage colony-stimulating factor stimulus	2	0.00777696	0.084884	PDE2A, CSF1	148	10	16650	22.5	1	0.457821	80.4955
GOTERM_BP_FAT	GO:0032836~glomerular basement membrane development	2	0.00777696	0.084884	SULF2, SULF1	148	10	16650	22.5	1	0.457821	80.4955
GOTERM_BP_FAT	GO:0036005~response to macrophage colony-stimulating factor	2	0.00777696	0.084884	PDE2A, CSF1	148	10	16650	22.5	1	0.457821	80.4955
GOTERM_BP_FAT	GO:0042482~positive regulation of odontogenesis	2	0.00777696	0.084884	CD34, CSF1	148	10	16650	22.5	1	0.457821	80.4955
GOTERM_BP_FAT	GO:0002934~desmosome organization	2	0.00777696	0.084884	JUP, SNAI2	148	10	16650	22.5	1	0.457821	80.4955
GOTERM_BP_FAT	GO:0072567~chemokine (C-X-C motif) ligand 2 production	2	0.00777696	0.084884	F2RL1, KLF4	148	10	16650	22.5	1	0.457821	80.4955
GOTERM_BP_FAT	GO:2001214~positive regulation of vasculogenesis	2	0.00777696	0.084884	CD34, CEACAM1	148	10	16650	22.5	1	0.457821	80.4955
GOTERM_BP_FAT	GO:0070493~thrombin receptor signaling pathway	2	0.00777696	0.084884	F2RL3, F2RL1	148	10	16650	22.5	1	0.457821	80.4955
GOTERM_BP_FAT	GO:0014067~negative regulation of phosphatidylinositol 3-kinase signaling	2	0.00777696	0.084884	SERPINE2, KLF4	148	10	16650	22.5	1	0.457821	80.4955
GOTERM_BP_FAT	GO:0045428~regulation of nitric oxide biosynthetic process	3	0.0116654	0.0849191	CD34, INS, KLF4	148	55	16650	6.13636	1	0.457347	80.5093
GOTERM_BP_FAT	GO:0050918~positive chemotaxis	3	0.0116654	0.0849191	CDH13, PGF, F2RL1	148	55	16650	6.13636	1	0.457347	80.5093
GOTERM_BP_FAT	GO:0046824~positive regulation of nucleocytoplasmic transport	4	0.0155539	0.0849951	JUP, SULF2, C8ORF4, LGALS9	148	117	16650	3.84615	1	0.45704	80.5391
GOTERM_BP_FAT	GO:0032943~mononuclear cell proliferation	6	0.0233309	0.0859562	ACE, EFNB1, CSF1, HLA-A, SPTA1, LGALS9	148	265	16650	2.54717	1	0.46033	80.9123
GOTERM_BP_FAT	GO:0010604~positive regulation of macromolecule metabolic process	33	0.12832	0.0864454	FGFR1, CSF1, F2RL1, KITLG, CASK, TRIM16, GPRC5B, MDK, ACE, INS, NDRG4, TGFA, SOX18, NEDD4L, PLCB1, FLT4, RELB, SNAI2, JUNB, LGALS9, CDKN1C, HDAC5, CDH13, IFI27, TNFSF10, SFRP1, ARRB1, CD34, CCND2, ETS1, PBX1, ANTXR1, KLF4	148	2856	16650	1.29989	1	0.461691	81.0997
GOTERM_BP_FAT	GO:0009581~detection of external stimulus	4	0.0155539	0.0866742	JUP, SERPINE2, ARRB1, NR2F6	148	118	16650	3.81356	1	0.461997	81.1867
GOTERM_BP_FAT	GO:0008104~protein localization	29	0.112766	0.0874034	GRPEL2, RAB3B, NFKBIE, PLEKHM1, F2RL1, TRIM16, ABCA1, DCHS1, INS, HOMER3, WNK4, DUSP16, C8ORF4, NEDD4L, MPP7, ITGA4, SNAI2, LGALS9, ABCG1, JUP, SYNE1, IFI27, PDE2A, SFRP1, SULF2, CD34, ARRB1, TNFAIP2, PHLDB2	148	2448	16650	1.33272	1	0.464309	81.4616
GOTERM_BP_FAT	GO:0051785~positive regulation of nuclear division	3	0.0116654	0.0875722	INS, TGFA, PLCB1	148	56	16650	6.02679	1	0.464368	81.5247
GOTERM_BP_FAT	GO:0042311~vasodilation	3	0.0116654	0.0875722	PTPRM, INS, F2RL1	148	56	16650	6.02679	1	0.464368	81.5247
GOTERM_BP_FAT	GO:0045740~positive regulation of DNA replication	3	0.0116654	0.0875722	FGFR1, INS, KITLG	148	56	16650	6.02679	1	0.464368	81.5247
GOTERM_BP_FAT	GO:1904951~positive regulation of establishment of protein localization	9	0.0349963	0.0877897	JUP, SULF2, CD34, ARRB1, INS, F2RL1, C8ORF4, TRIM16, LGALS9	148	517	16650	1.95841	1	0.464622	81.6057
GOTERM_BP_FAT	GO:0051494~negative regulation of cytoskeleton organization	4	0.0155539	0.0883674	SPTA1, PHLDB2, C16ORF45, ESPN	148	119	16650	3.78151	1	0.466308	81.8191
GOTERM_BP_FAT	GO:0043280~positive regulation of cysteine-type endopeptidase activity involved in apoptotic process	4	0.0155539	0.0883674	IFI27, TNFSF10, ARRB1, LGALS9	148	119	16650	3.78151	1	0.466308	81.8191
GOTERM_BP_FAT	GO:0071214~cellular response to abiotic stimulus	6	0.0233309	0.0891469	CYBA, PDE2A, SFRP1, RELB, SIPA1, SNAI2	148	268	16650	2.51866	1	0.468781	82.1035
GOTERM_BP_FAT	GO:0071407~cellular response to organic cyclic compound	9	0.0349963	0.090031	JUP, CYBA, PDE2A, SFRP1, NR2F6, COLEC12, ABCA1, SNAI2, KLF4	148	520	16650	1.94712	1	0.471647	82.4209
GOTERM_BP_FAT	GO:0006801~superoxide metabolic process	3	0.0116654	0.0902499	CYBA, PREX1, F2RL1	148	57	16650	5.92105	1	0.47189	82.4986
GOTERM_BP_FAT	GO:2000756~regulation of peptidyl-lysine acetylation	3	0.0116654	0.0902499	HDAC5, ARRB1, SNAI2	148	57	16650	5.92105	1	0.47189	82.4986
GOTERM_BP_FAT	GO:0090263~positive regulation of canonical Wnt signaling pathway	4	0.0155539	0.0917955	JUP, SULF2, SFRP1, GPRC5B	148	121	16650	3.71901	1	0.477298	83.0385
GOTERM_BP_FAT	GO:0009582~detection of abiotic stimulus	4	0.0155539	0.0917955	JUP, SERPINE2, ARRB1, NR2F6	148	121	16650	3.71901	1	0.477298	83.0385
GOTERM_BP_FAT	GO:0032355~response to estradiol	4	0.0155539	0.0917955	IFI27, SFRP1, ETS1, MMP15	148	121	16650	3.71901	1	0.477298	83.0385
GOTERM_BP_FAT	GO:0032504~multicellular organism reproduction	12	0.0466617	0.09185	ACE, KHDRBS3, IFI27, SERPINE2, SFRP1, ETS1, ARRB1, KITLG, CTSB, CCNA1, JUNB, LGALS9	148	792	16650	1.70455	1	0.476893	83.0572
GOTERM_BP_FAT	GO:0016049~cell growth	8	0.0311078	0.0919035	CYBA, SERPINE2, SFRP1, NDRG4, INS, FHL1, SIPA1, NEDD4L	148	436	16650	2.06422	1	0.476484	83.0756
GOTERM_BP_FAT	GO:0070373~negative regulation of ERK1 and ERK2 cascade	3	0.0116654	0.0929516	DUSP3, ARRB1, KLF4	148	58	16650	5.81897	1	0.47991	83.4319
GOTERM_BP_FAT	GO:1901992~positive regulation of mitotic cell cycle phase transition	3	0.0116654	0.0929516	CCND2, PBX1, PLCB1	148	58	16650	5.81897	1	0.47991	83.4319
GOTERM_BP_FAT	GO:0001658~branching involved in ureteric bud morphogenesis	3	0.0116654	0.0929516	PGF, PBX1, DCHS1	148	58	16650	5.81897	1	0.47991	83.4319
GOTERM_BP_FAT	GO:0071479~cellular response to ionizing radiation	3	0.0116654	0.0929516	CYBA, SFRP1, SNAI2	148	58	16650	5.81897	1	0.47991	83.4319
GOTERM_BP_FAT	GO:0090051~negative regulation of cell migration involved in sprouting angiogenesis	2	0.00777696	0.0929682	HDAC5, KLF4	148	11	16650	20.4545	1	0.479359	83.4376
GOTERM_BP_FAT	GO:0032367~intracellular cholesterol transport	2	0.00777696	0.0929682	ABCA1, ABCG1	148	11	16650	20.4545	1	0.479359	83.4376
GOTERM_BP_FAT	GO:0043301~negative regulation of leukocyte degranulation	2	0.00777696	0.0929682	CEACAM1, LGALS9	148	11	16650	20.4545	1	0.479359	83.4376
GOTERM_BP_FAT	GO:0030595~leukocyte chemotaxis	5	0.0194424	0.0931008	PGF, PREX1, CSF1, F2RL1, LGALS9	148	194	16650	2.89948	1	0.479254	83.4821
GOTERM_BP_FAT	GO:0051250~negative regulation of lymphocyte activation	4	0.0155539	0.0935301	DUSP3, SFRP1, CEACAM1, LGALS9	148	122	16650	3.68852	1	0.480284	83.6256
GOTERM_BP_FAT	GO:0015850~organic hydroxy compound transport	5	0.0194424	0.0944331	SLC2A13, RAB3B, ABCA1, CEACAM1, ABCG1	148	195	16650	2.88462	1	0.483111	83.9236
GOTERM_BP_FAT	GO:0015849~organic acid transport	4	0.0155539	0.0952783	NFKBIE, SLC6A15, SLC38A1, CEACAM1	148	123	16650	3.65854	1	0.485697	84.1978
GOTERM_BP_FAT	GO:0050777~negative regulation of immune response	4	0.0155539	0.0952783	INS, HLA-A, CEACAM1, LGALS9	148	123	16650	3.65854	1	0.485697	84.1978
GOTERM_BP_FAT	GO:0032870~cellular response to hormone stimulus	10	0.0388848	0.0955691	HDAC5, CYBA, SFRP1, PGF, INS, NR2F6, CTSB, HDAC9, JUNB, CEACAM1	148	616	16650	1.8263	1	0.48618	84.2911
GOTERM_BP_FAT	GO:0001885~endothelial cell development	3	0.0116654	0.0956766	PDE2A, F2RL1, SOX18	148	59	16650	5.72034	1	0.485972	84.3255
GOTERM_BP_FAT	GO:0042308~negative regulation of protein import into nucleus	3	0.0116654	0.0956766	PDE2A, NFKBIE, SNAI2	148	59	16650	5.72034	1	0.485972	84.3255
GOTERM_BP_FAT	GO:1904590~negative regulation of protein import	3	0.0116654	0.0956766	PDE2A, NFKBIE, SNAI2	148	59	16650	5.72034	1	0.485972	84.3255
GOTERM_BP_FAT	GO:0002718~regulation of cytokine production involved in immune response	3	0.0116654	0.0956766	F2RL1, HLA-A, GPRC5B	148	59	16650	5.72034	1	0.485972	84.3255
GOTERM_BP_FAT	GO:0045934~negative regulation of nucleobase-containing compound metabolic process	18	0.0699926	0.0966806	FGFR1, RELB, SNAI2, ZNF205, JUNB, HDAC5, CDKN1C, IFI27, PDE2A, SFRP1, NR2F6, BCL6B, SOX18, NEDD4L, PLCB1, HDAC9, KLF4, SIM2	148	1371	16650	1.47702	1	0.489123	84.6431
GOTERM_BP_FAT	GO:0046942~carboxylic acid transport	6	0.0233309	0.096829	ACE, NFKBIE, SLC16A9, SLC6A15, SLC38A1, CEACAM1	148	275	16650	2.45455	1	0.489065	84.6895
GOTERM_BP_FAT	GO:0044839~cell cycle G2/M phase transition	5	0.0194424	0.0971248	NES, FHL1, PBX1, PLCB1, PHLDA1	148	197	16650	2.85533	1	0.489556	84.7817
GOTERM_BP_FAT	GO:0045444~fat cell differentiation	5	0.0194424	0.0971248	SFRP1, INS, PLCB1, SNAI2, KLF4	148	197	16650	2.85533	1	0.489556	84.7817
GOTERM_BP_FAT	GO:0002228~natural killer cell mediated immunity	3	0.0116654	0.0984245	HLA-A, CEACAM1, LGALS9	148	60	16650	5.625	1	0.49376	85.1803
GOTERM_BP_FAT	GO:0032269~negative regulation of cellular protein metabolic process	14	0.0544387	0.0997146	DBNDD2, F2RL1, CD109, CDKN1C, DUSP3, SFRP1, SERPINE2, ARRB1, INS, DUSP16, PI16, TFPI2, CEACAM1, KLF4	148	992	16650	1.5877	1	0.497886	85.5662
GOTERM_BP_FAT	GO:0032944~regulation of mononuclear cell proliferation	5	0.0194424	0.0998524	EFNB1, CSF1, HLA-A, SPTA1, LGALS9	148	199	16650	2.82663	1	0.497777	85.6069
GOTERM_BP_FAT	GO:2000021~regulation of ion homeostasis	5	0.0194424	0.0998524	F2RL3, CYBA, WNK4, FHL1, NEDD4L	148	199	16650	2.82663	1	0.497777	85.6069
