# Supplementary material for: Integration of TGF-β-induced Smad signaling in the insulin-induced transcriptional response in endothelial cells
Source: Sci Rep. 2019 Nov 18;9:16992. doi: 10.1038/s41598-019-53490-x (PMC6861289; doi:10.1038/s41598-019-53490-x)
Supplement: Supplementary file 6 — Dataset 5 [file 41598_2019_53490_MOESM6_ESM.xlsx]

## Sheet: Sheet1
Sup. Table 5. KEGG pathyway and GO Biological process terms analysis of the 41 downregulated genes in endothelial cell in response to insulin
KEGG PATHWAY Annotation results
Category	Term	Count	%	PValue	Genes	List Total	Pop Hits	Pop Total	Fold Enrichment	Bonferroni	Benjamini	FDR
KEGG_PATHWAY	hsa05322:Systemic lupus erythematosus	5	0.0946611	0.000340756	HIST2H2BF, HIST1H2AI, HIST1H2AJ, HIST1H2AM, HIST1H2AL	19	134	6879	13.5094	0.0108468	0.0108468	0.294738
KEGG_PATHWAY	hsa05034:Alcoholism	5	0.0946611	0.000977318	HIST2H2BF, HIST1H2AI, HIST1H2AJ, HIST1H2AM, HIST1H2AL	19	177	6879	10.2275	0.030805	0.015523	0.843276
GO Biological Process Annotation results
Category	Term	Count	%	PValue	Genes	List Total	Pop Hits	Pop Total	Fold Enrichment	Bonferroni	Benjamini	FDR
GOTERM_BP_FAT	GO:0051276~chromosome organization	19	0.359712	9.19323e-12	MKI67, HIST1H1B, DLGAP5, NUSAP1, ATAD2, NDC80, AURKA, CEP55, MCM2, TACC3, RPS6KA5, UHRF1, PLK1, SPAG5, HIST2H2BF, HIST1H2AI, HIST1H2AJ, HIST1H2AM, HIST1H2AL	38	1184	16650	7.03125	1.15926e-08	1.15926e-08	1.4954e-08
GOTERM_BP_FAT	GO:0033044~regulation of chromosome organization	9	0.17039	1.8165e-07	RPS6KA5, UHRF1, MKI67, HIST1H1B, PLK1, DLGAP5, ATAD2, NDC80, TACC3	38	288	16650	13.6924	0.000229035	0.000114524	0.000295479
GOTERM_BP_FAT	GO:0007088~regulation of mitotic nuclear division	7	0.132526	5.95398e-07	MKI67, PLK1, DLGAP5, NUSAP1, NDC80, AURKA, TACC3	38	140	16650	21.9079	0.000750516	0.000250234	0.000968495
GOTERM_BP_FAT	GO:0000070~mitotic sister chromatid segregation	7	0.132526	6.47219e-07	PLK1, SPAG5, DLGAP5, NUSAP1, NDC80, CEP55, TACC3	38	142	16650	21.5993	0.00081581	0.000204015	0.00105279
GOTERM_BP_FAT	GO:0000278~mitotic cell cycle	13	0.246119	6.66424e-07	MKI67, PLK1, SPAG5, DLGAP5, NUSAP1, NDC80, AURKA, MCM2, CEP55, TACC3, MYBL2, GTSE1, HMMR	38	968	16650	5.88435	0.000840007	0.000168058	0.00108403
GOTERM_BP_FAT	GO:0051983~regulation of chromosome segregation	6	0.113593	1.1125e-06	MKI67, PLK1, SPAG5, DLGAP5, NDC80, TACC3	38	84	16650	31.297	0.00140187	0.000233782	0.00180962
GOTERM_BP_FAT	GO:0051783~regulation of nuclear division	7	0.132526	1.50447e-06	MKI67, PLK1, DLGAP5, NUSAP1, NDC80, AURKA, TACC3	38	164	16650	18.7019	0.00189534	0.000270984	0.00244721
GOTERM_BP_FAT	GO:1903047~mitotic cell cycle process	12	0.227187	2.2699e-06	PLK1, SPAG5, DLGAP5, NUSAP1, NDC80, AURKA, MCM2, CEP55, TACC3, MYBL2, GTSE1, HMMR	38	890	16650	5.90775	0.00285825	0.000357729	0.00369225
GOTERM_BP_FAT	GO:0007067~mitotic nuclear division	9	0.17039	3.77326e-06	PLK1, SPAG5, DLGAP5, NUSAP1, NDC80, AURKA, CEP55, TACC3, MYBL2	38	431	16650	9.14947	0.00474678	0.000528536	0.00613756
GOTERM_BP_FAT	GO:0000280~nuclear division	10	0.189322	3.84699e-06	MKI67, PLK1, SPAG5, DLGAP5, NUSAP1, NDC80, AURKA, CEP55, TACC3, MYBL2	38	583	16650	7.51557	0.00483931	0.000484988	0.00625749
GOTERM_BP_FAT	GO:0006325~chromatin organization	11	0.208254	4.60562e-06	RPS6KA5, UHRF1, HIST1H1B, HIST2H2BF, HIST1H2AI, ATAD2, AURKA, MCM2, HIST1H2AJ, HIST1H2AM, HIST1H2AL	38	768	16650	6.2757	0.00579086	0.000527833	0.00749143
GOTERM_BP_FAT	GO:0007017~microtubule-based process	10	0.189322	6.17978e-06	PLK1, SPAG5, DLGAP5, NUSAP1, NEFH, NDC80, AURKA, TACC3, MYBL2, GTSE1	38	618	16650	7.08993	0.00776244	0.000649183	0.0100518
GOTERM_BP_FAT	GO:0006342~chromatin silencing	6	0.113593	6.22215e-06	UHRF1, HIST1H2AI, ATAD2, HIST1H2AJ, HIST1H2AM, HIST1H2AL	38	119	16650	22.092	0.00781546	0.000603368	0.0101207
GOTERM_BP_FAT	GO:0048285~organelle fission	10	0.189322	6.51118e-06	MKI67, PLK1, SPAG5, DLGAP5, NUSAP1, NDC80, AURKA, CEP55, TACC3, MYBL2	38	622	16650	7.04434	0.00817701	0.000586301	0.0105908
GOTERM_BP_FAT	GO:0000819~sister chromatid segregation	7	0.132526	9.09676e-06	PLK1, SPAG5, DLGAP5, NUSAP1, NDC80, CEP55, TACC3	38	224	16650	13.6924	0.0114055	0.000764445	0.0147961
GOTERM_BP_FAT	GO:0045814~negative regulation of gene expression, epigenetic	6	0.113593	1.19324e-05	UHRF1, HIST1H2AI, ATAD2, HIST1H2AJ, HIST1H2AM, HIST1H2AL	38	136	16650	19.3305	0.0149343	0.000939989	0.019408
GOTERM_BP_FAT	GO:0022402~cell cycle process	13	0.246119	2.21387e-05	MKI67, PLK1, SPAG5, DLGAP5, NUSAP1, NDC80, AURKA, MCM2, CEP55, TACC3, MYBL2, GTSE1, HMMR	38	1357	16650	4.19753	0.0275312	0.00164084	0.0360057
GOTERM_BP_FAT	GO:0033043~regulation of organelle organization	12	0.227187	2.65583e-05	RPS6KA5, UHRF1, PTGER4, MKI67, HIST1H1B, PLK1, DLGAP5, NUSAP1, ATAD2, NDC80, AURKA, TACC3	38	1152	16650	4.56414	0.0329359	0.00185885	0.0431921
GOTERM_BP_FAT	GO:0007049~cell cycle	14	0.265051	3.55401e-05	MKI67, DLGAP5, NUSAP1, NDC80, AURKA, CEP55, MCM2, MYBL2, TACC3, GTSE1, HMMR, UHRF1, PLK1, SPAG5	38	1672	16650	3.66879	0.0438274	0.002356	0.0577953
GOTERM_BP_FAT	GO:0098813~nuclear chromosome segregation	7	0.132526	3.69202e-05	PLK1, SPAG5, DLGAP5, NUSAP1, NDC80, CEP55, TACC3	38	287	16650	10.6868	0.04549	0.00232515	0.060039
GOTERM_BP_FAT	GO:0000226~microtubule cytoskeleton organization	8	0.151458	3.73022e-05	PLK1, SPAG5, NUSAP1, NEFH, NDC80, AURKA, TACC3, MYBL2	38	428	16650	8.18987	0.0459498	0.00223744	0.06066
GOTERM_BP_FAT	GO:0010564~regulation of cell cycle process	9	0.17039	3.91403e-05	MKI67, PLK1, SPAG5, DLGAP5, NUSAP1, NDC80, AURKA, TACC3, GTSE1	38	595	16650	6.6276	0.0481586	0.00224098	0.0636482
GOTERM_BP_FAT	GO:0007059~chromosome segregation	7	0.132526	8.56844e-05	PLK1, SPAG5, DLGAP5, NUSAP1, NDC80, CEP55, TACC3	38	334	16650	9.18295	0.10242	0.00468692	0.139287
GOTERM_BP_FAT	GO:0007346~regulation of mitotic cell cycle	8	0.151458	8.87684e-05	MKI67, PLK1, DLGAP5, NUSAP1, NDC80, AURKA, TACC3, GTSE1	38	491	16650	7.13903	0.105904	0.00465338	0.144297
GOTERM_BP_FAT	GO:0007091~metaphase/anaphase transition of mitotic cell cycle	4	0.0757289	0.000109248	PLK1, DLGAP5, NDC80, TACC3	38	42	16650	41.7293	0.1287	0.00549559	0.177559
GOTERM_BP_FAT	GO:0044772~mitotic cell cycle phase transition	8	0.151458	0.000118113	PLK1, DLGAP5, NDC80, AURKA, MCM2, TACC3, GTSE1, HMMR	38	514	16650	6.81958	0.138387	0.00571244	0.191955
GOTERM_BP_FAT	GO:0010965~regulation of mitotic sister chromatid separation	4	0.0757289	0.000173462	PLK1, DLGAP5, NDC80, TACC3	38	49	16650	35.768	0.196481	0.00806929	0.281787
GOTERM_BP_FAT	GO:0044770~cell cycle phase transition	8	0.151458	0.000173627	PLK1, DLGAP5, NDC80, AURKA, MCM2, TACC3, GTSE1, HMMR	38	547	16650	6.40816	0.196649	0.00778961	0.282056
GOTERM_BP_FAT	GO:0044784~metaphase/anaphase transition of cell cycle	4	0.0757289	0.000184252	PLK1, DLGAP5, NDC80, TACC3	38	50	16650	35.0526	0.207342	0.00798052	0.299291
GOTERM_BP_FAT	GO:0051306~mitotic sister chromatid separation	4	0.0757289	0.000195469	PLK1, DLGAP5, NDC80, TACC3	38	51	16650	34.3653	0.218477	0.00818334	0.317484
GOTERM_BP_FAT	GO:0051726~regulation of cell cycle	10	0.189322	0.000220688	MKI67, PLK1, SPAG5, DLGAP5, NUSAP1, NDC80, AURKA, TACC3, MYBL2, GTSE1	38	976	16650	4.48932	0.242944	0.00893781	0.358376
GOTERM_BP_FAT	GO:0016458~gene silencing	6	0.113593	0.000228106	UHRF1, HIST1H2AI, ATAD2, HIST1H2AJ, HIST1H2AM, HIST1H2AL	38	253	16650	10.3911	0.249994	0.00894953	0.370401
GOTERM_BP_FAT	GO:0033047~regulation of mitotic sister chromatid segregation	4	0.0757289	0.000258206	PLK1, DLGAP5, NDC80, TACC3	38	56	16650	31.297	0.277935	0.00981934	0.419182
GOTERM_BP_FAT	GO:0040029~regulation of gene expression, epigenetic	6	0.113593	0.000272901	UHRF1, HIST1H2AI, ATAD2, HIST1H2AJ, HIST1H2AM, HIST1H2AL	38	263	16650	9.996	0.291195	0.0100717	0.442988
GOTERM_BP_FAT	GO:1902275~regulation of chromatin organization	5	0.0946611	0.000423671	RPS6KA5, UHRF1, MKI67, HIST1H1B, ATAD2	38	160	16650	13.6924	0.413957	0.0151515	0.686937
GOTERM_BP_FAT	GO:0033045~regulation of sister chromatid segregation	4	0.0757289	0.000438787	PLK1, DLGAP5, NDC80, TACC3	38	67	16650	26.1587	0.425027	0.0152556	0.711364
GOTERM_BP_FAT	GO:0051304~chromosome separation	4	0.0757289	0.00056449	PLK1, DLGAP5, NDC80, TACC3	38	73	16650	24.0087	0.509349	0.0190599	0.914277
GOTERM_BP_FAT	GO:0045892~negative regulation of transcription, DNA-templated	10	0.189322	0.000650577	RPS6KA5, EGR1, UHRF1, HIST1H1B, PLK1, HIST1H2AI, ATAD2, HIST1H2AJ, HIST1H2AM, HIST1H2AL	38	1130	16650	3.8775	0.559852	0.0213644	1.05302
GOTERM_BP_FAT	GO:0010558~negative regulation of macromolecule biosynthetic process	11	0.208254	0.000798832	RPS6KA5, EGR1, UHRF1, HIST1H1B, PLK1, HIST1H2AI, ATAD2, HIST1H2AJ, HIST1H2AM, ERRFI1, HIST1H2AL	38	1418	16650	3.39897	0.634953	0.0255083	1.29152
GOTERM_BP_FAT	GO:1903507~negative regulation of nucleic acid-templated transcription	10	0.189322	0.000872732	RPS6KA5, EGR1, UHRF1, HIST1H1B, PLK1, HIST1H2AI, ATAD2, HIST1H2AJ, HIST1H2AM, HIST1H2AL	38	1177	16650	3.72267	0.66746	0.0271495	1.41021
GOTERM_BP_FAT	GO:1902679~negative regulation of RNA biosynthetic process	10	0.189322	0.000967037	RPS6KA5, EGR1, UHRF1, HIST1H1B, PLK1, HIST1H2AI, ATAD2, HIST1H2AJ, HIST1H2AM, HIST1H2AL	38	1194	16650	3.66966	0.704777	0.0293183	1.56146
GOTERM_BP_FAT	GO:0031327~negative regulation of cellular biosynthetic process	11	0.208254	0.00111367	RPS6KA5, EGR1, UHRF1, HIST1H1B, PLK1, HIST1H2AI, ATAD2, HIST1H2AJ, HIST1H2AM, ERRFI1, HIST1H2AL	38	1480	16650	3.25658	0.754663	0.0329019	1.79623
GOTERM_BP_FAT	GO:0009890~negative regulation of biosynthetic process	11	0.208254	0.00126036	RPS6KA5, EGR1, UHRF1, HIST1H1B, PLK1, HIST1H2AI, ATAD2, HIST1H2AJ, HIST1H2AM, ERRFI1, HIST1H2AL	38	1504	16650	3.20461	0.796139	0.0363086	2.03055
GOTERM_BP_FAT	GO:0051253~negative regulation of RNA metabolic process	10	0.189322	0.00126489	RPS6KA5, EGR1, UHRF1, HIST1H1B, PLK1, HIST1H2AI, ATAD2, HIST1H2AJ, HIST1H2AM, HIST1H2AL	38	1240	16650	3.53353	0.797302	0.0356236	2.03778
GOTERM_BP_FAT	GO:0051301~cell division	7	0.132526	0.00154265	PLK1, SPAG5, NUSAP1, NDC80, AURKA, CEP55, TACC3	38	575	16650	5.3341	0.857267	0.0423394	2.48
GOTERM_BP_FAT	GO:0007051~spindle organization	4	0.0757289	0.00185129	PLK1, SPAG5, AURKA, MYBL2	38	110	16650	15.933	0.903348	0.049528	2.96921
GOTERM_BP_FAT	GO:2000113~negative regulation of cellular macromolecule biosynthetic process	10	0.189322	0.00200063	RPS6KA5, EGR1, UHRF1, HIST1H1B, PLK1, HIST1H2AI, ATAD2, HIST1H2AJ, HIST1H2AM, HIST1H2AL	38	1324	16650	3.30935	0.919967	0.0523123	3.20508
GOTERM_BP_FAT	GO:1902589~single-organism organelle organization	11	0.208254	0.00213232	PTGER4, PLK1, SPAG5, DLGAP5, NUSAP1, NEFH, NDC80, AURKA, CEP55, TACC3, MYBL2	38	1612	16650	2.98991	0.932236	0.0545344	3.41264
GOTERM_BP_FAT	GO:0090068~positive regulation of cell cycle process	5	0.0946611	0.00225289	DLGAP5, NUSAP1, NDC80, AURKA, GTSE1	38	251	16650	8.72824	0.941814	0.0563905	3.6023
GOTERM_BP_FAT	GO:0000281~mitotic cytokinesis	3	0.0567967	0.00242935	PLK1, NUSAP1, CEP55	38	33	16650	39.8325	0.953446	0.0594992	3.87924
GOTERM_BP_FAT	GO:0045934~negative regulation of nucleobase-containing compound metabolic process	10	0.189322	0.00254368	RPS6KA5, EGR1, UHRF1, HIST1H1B, PLK1, HIST1H2AI, ATAD2, HIST1H2AJ, HIST1H2AM, HIST1H2AL	38	1371	16650	3.1959	0.959711	0.0610319	4.05828
GOTERM_BP_FAT	GO:0045931~positive regulation of mitotic cell cycle	4	0.0757289	0.00260411	DLGAP5, NUSAP1, NDC80, AURKA	38	124	16650	14.1341	0.962674	0.0612743	4.15278
GOTERM_BP_FAT	GO:0051293~establishment of spindle localization	3	0.0567967	0.00272998	SPAG5, NUSAP1, NDC80	38	35	16650	37.5564	0.968166	0.0629717	4.34936
GOTERM_BP_FAT	GO:0007010~cytoskeleton organization	9	0.17039	0.00311892	PTGER4, PLK1, SPAG5, NUSAP1, NEFH, NDC80, AURKA, TACC3, MYBL2	38	1144	16650	3.44705	0.980534	0.0703494	4.95436
GOTERM_BP_FAT	GO:0051128~regulation of cellular component organization	13	0.246119	0.00332127	PLXNA4, MKI67, PTGER4, HIST1H1B, DLGAP5, NUSAP1, ATAD2, AURKA, NDC80, TACC3, RPS6KA5, UHRF1, PLK1	38	2323	16650	2.45202	0.984931	0.073438	5.26769
GOTERM_BP_FAT	GO:0051653~spindle localization	3	0.0567967	0.00355391	SPAG5, NUSAP1, NDC80	38	40	16650	32.8618	0.988773	0.0770396	5.62673
GOTERM_BP_FAT	GO:0061640~cytoskeleton-dependent cytokinesis	3	0.0567967	0.00373095	PLK1, NUSAP1, CEP55	38	41	16650	32.0603	0.991027	0.0793667	5.89911
GOTERM_BP_FAT	GO:0051640~organelle localization	6	0.113593	0.00429567	SPAG5, DLGAP5, NUSAP1, NDC80, AURKA, CEP55	38	489	16650	5.37617	0.99561	0.0893484	6.76301
GOTERM_BP_FAT	GO:0010629~negative regulation of gene expression	10	0.189322	0.00436137	RPS6KA5, EGR1, UHRF1, HIST1H1B, PLK1, HIST1H2AI, ATAD2, HIST1H2AJ, HIST1H2AM, HIST1H2AL	38	1485	16650	2.95056	0.995961	0.0891882	6.86304
GOTERM_BP_FAT	GO:0045840~positive regulation of mitotic nuclear division	3	0.0567967	0.00447937	DLGAP5, NUSAP1, AURKA	38	45	16650	29.2105	0.996522	0.0900385	7.04243
GOTERM_BP_FAT	GO:0051172~negative regulation of nitrogen compound metabolic process	10	0.189322	0.00478729	RPS6KA5, EGR1, UHRF1, HIST1H1B, PLK1, HIST1H2AI, ATAD2, HIST1H2AJ, HIST1H2AM, HIST1H2AL	38	1506	16650	2.90941	0.997645	0.0944395	7.50903
GOTERM_BP_FAT	GO:1901991~negative regulation of mitotic cell cycle phase transition	4	0.0757289	0.00478863	PLK1, NDC80, AURKA, GTSE1	38	154	16650	11.3807	0.997649	0.0930143	7.51105
GOTERM_BP_FAT	GO:0030071~regulation of mitotic metaphase/anaphase transition	3	0.0567967	0.00487749	PLK1, DLGAP5, NDC80	38	47	16650	27.9675	0.997899	0.0932297	7.64529
GOTERM_BP_FAT	GO:1901990~regulation of mitotic cell cycle phase transition	5	0.0946611	0.00490805	PLK1, DLGAP5, NDC80, AURKA, GTSE1	38	312	16650	7.02176	0.997979	0.0923913	7.6914
GOTERM_BP_FAT	GO:1902099~regulation of metaphase/anaphase transition of cell cycle	3	0.0567967	0.00508247	PLK1, DLGAP5, NDC80	38	48	16650	27.3849	0.99838	0.0941225	7.95424
GOTERM_BP_FAT	GO:0007093~mitotic cell cycle checkpoint	4	0.0757289	0.00523372	PLK1, NDC80, AURKA, GTSE1	38	159	16650	11.0228	0.998663	0.0953964	8.1816
GOTERM_BP_FAT	GO:1901988~negative regulation of cell cycle phase transition	4	0.0757289	0.00589761	PLK1, NDC80, AURKA, GTSE1	38	166	16650	10.558	0.999424	0.105354	9.17331
GOTERM_BP_FAT	GO:1901987~regulation of cell cycle phase transition	5	0.0946611	0.00636533	PLK1, DLGAP5, NDC80, AURKA, GTSE1	38	336	16650	6.52021	0.999682	0.111674	9.86593
GOTERM_BP_FAT	GO:0045787~positive regulation of cell cycle	5	0.0946611	0.00656567	DLGAP5, NUSAP1, NDC80, AURKA, GTSE1	38	339	16650	6.46251	0.999753	0.113421	10.1611
GOTERM_BP_FAT	GO:0051785~positive regulation of nuclear division	3	0.0567967	0.00686191	DLGAP5, NUSAP1, AURKA	38	56	16650	23.4727	0.999831	0.116654	10.5959
GOTERM_BP_FAT	GO:0051303~establishment of chromosome localization	3	0.0567967	0.0102659	DLGAP5, NDC80, CEP55	38	69	16650	19.0503	0.999998	0.167457	15.4521
GOTERM_BP_FAT	GO:0006323~DNA packaging	4	0.0757289	0.010506	HIST1H1B, HIST2H2BF, NUSAP1, MCM2	38	205	16650	8.54942	0.999998	0.168874	15.7851
GOTERM_BP_FAT	GO:0050000~chromosome localization	3	0.0567967	0.0105532	DLGAP5, NDC80, CEP55	38	70	16650	18.7782	0.999998	0.167451	15.8504
GOTERM_BP_FAT	GO:0031324~negative regulation of cellular metabolic process	12	0.227187	0.0106947	RPS6KA5, EGR1, UHRF1, HIST1H1B, PLK1, HIST1H2AI, ATAD2, HIST1H2AJ, HIST1H2AM, SPOCD1, ERRFI1, HIST1H2AL	38	2345	16650	2.24217	0.999999	0.16742	16.0461
GOTERM_BP_FAT	GO:0045930~negative regulation of mitotic cell cycle	4	0.0757289	0.012552	PLK1, NDC80, AURKA, GTSE1	38	219	16650	8.00288	1	0.19134	18.5734
GOTERM_BP_FAT	GO:0051656~establishment of organelle localization	5	0.0946611	0.0136652	SPAG5, DLGAP5, NUSAP1, NDC80, CEP55	38	420	16650	5.21617	1	0.204113	20.0538
GOTERM_BP_FAT	GO:0031647~regulation of protein stability	4	0.0757289	0.01398	HIST1H1B, PLK1, AURKA, GTSE1	38	228	16650	7.68698	1	0.205912	20.4679
GOTERM_BP_FAT	GO:0000075~cell cycle checkpoint	4	0.0757289	0.0141442	PLK1, NDC80, AURKA, GTSE1	38	229	16650	7.65341	1	0.205703	20.6831
GOTERM_BP_FAT	GO:0043933~macromolecular complex subunit organization	12	0.227187	0.0151486	RPS6KA5, UHRF1, PTGER4, HIST1H1B, HIST2H2BF, HIST1H2AI, ATAD2, AURKA, MCM2, HIST1H2AJ, HIST1H2AM, HIST1H2AL	38	2461	16650	2.13649	1	0.21624	21.9874
GOTERM_BP_FAT	GO:0010948~negative regulation of cell cycle process	4	0.0757289	0.0160232	PLK1, NDC80, AURKA, GTSE1	38	240	16650	7.30263	1	0.224782	23.1066
GOTERM_BP_FAT	GO:0051225~spindle assembly	3	0.0567967	0.017022	PLK1, AURKA, MYBL2	38	90	16650	14.6053	1	0.23454	24.3665
GOTERM_BP_FAT	GO:0009892~negative regulation of metabolic process	12	0.227187	0.0180056	RPS6KA5, EGR1, UHRF1, HIST1H1B, PLK1, HIST1H2AI, ATAD2, HIST1H2AJ, HIST1H2AM, SPOCD1, ERRFI1, HIST1H2AL	38	2522	16650	2.08481	1	0.243773	25.5881
GOTERM_BP_FAT	GO:0035404~histone-serine phosphorylation	2	0.0378644	0.0220072	RPS6KA5, AURKA	38	10	16650	87.6316	1	0.286865	30.3701
GOTERM_BP_FAT	GO:2001251~negative regulation of chromosome organization	3	0.0567967	0.0243673	PLK1, ATAD2, NDC80	38	109	16650	12.0594	1	0.309493	33.0536
GOTERM_BP_FAT	GO:0071103~DNA conformation change	4	0.0757289	0.0248936	HIST1H1B, HIST2H2BF, NUSAP1, MCM2	38	284	16650	6.17124	1	0.312009	33.6387
GOTERM_BP_FAT	GO:0010605~negative regulation of macromolecule metabolic process	11	0.208254	0.0269733	RPS6KA5, EGR1, UHRF1, HIST1H1B, PLK1, HIST1H2AI, ATAD2, HIST1H2AJ, HIST1H2AM, ERRFI1, HIST1H2AL	38	2326	16650	2.07211	1	0.330307	35.9038
GOTERM_BP_FAT	GO:0071168~protein localization to chromatin	2	0.0378644	0.028517	HIST1H1B, PLK1	38	13	16650	67.4089	1	0.342519	37.538
GOTERM_BP_FAT	GO:0000910~cytokinesis	3	0.0567967	0.0291129	PLK1, NUSAP1, CEP55	38	120	16650	10.9539	1	0.345163	38.1584
GOTERM_BP_FAT	GO:0070498~interleukin-1-mediated signaling pathway	2	0.0378644	0.039273	RPS6KA5, EGR1	38	18	16650	48.6842	1	0.433151	47.8848
GOTERM_BP_FAT	GO:0032886~regulation of microtubule-based process	3	0.0567967	0.0406158	PLK1, NEFH, AURKA	38	144	16650	9.12829	1	0.440634	49.0571
GOTERM_BP_FAT	GO:0071539~protein localization to centrosome	2	0.0378644	0.0414103	SPAG5, AURKA	38	19	16650	46.1219	1	0.443477	49.739
GOTERM_BP_FAT	GO:0000077~DNA damage checkpoint	3	0.0567967	0.0426763	PLK1, AURKA, GTSE1	38	148	16650	8.88158	1	0.449975	50.8079
GOTERM_BP_FAT	GO:0010638~positive regulation of organelle organization	5	0.0946611	0.0431152	RPS6KA5, HIST1H1B, DLGAP5, NUSAP1, AURKA	38	600	16650	3.65132	1	0.44986	51.1735
GOTERM_BP_FAT	GO:2001252~positive regulation of chromosome organization	3	0.0567967	0.0431975	RPS6KA5, HIST1H1B, DLGAP5	38	149	16650	8.82197	1	0.446989	51.2418
GOTERM_BP_FAT	GO:0006334~nucleosome assembly	3	0.0567967	0.0442471	HIST1H1B, HIST2H2BF, MCM2	38	151	16650	8.70512	1	0.451579	52.1046
GOTERM_BP_FAT	GO:0031570~DNA integrity checkpoint	3	0.0567967	0.0479952	PLK1, AURKA, GTSE1	38	158	16650	8.31945	1	0.475898	55.0701
GOTERM_BP_FAT	GO:0031935~regulation of chromatin silencing	2	0.0378644	0.0499131	UHRF1, ATAD2	38	23	16650	38.1007	1	0.486047	56.5201
GOTERM_BP_FAT	GO:0031497~chromatin assembly	3	0.0567967	0.052979	HIST1H1B, HIST2H2BF, MCM2	38	167	16650	7.8711	1	0.503624	58.747
GOTERM_BP_FAT	GO:0040001~establishment of mitotic spindle localization	2	0.0378644	0.054137	NUSAP1, NDC80	38	25	16650	35.0526	1	0.50783	59.5599
GOTERM_BP_FAT	GO:0007094~mitotic spindle assembly checkpoint	2	0.0378644	0.0562421	PLK1, NDC80	38	26	16650	33.7045	1	0.518061	60.9993
GOTERM_BP_FAT	GO:0051294~establishment of spindle orientation	2	0.0378644	0.0583426	SPAG5, NDC80	38	27	16650	32.4561	1	0.527883	62.3876
GOTERM_BP_FAT	GO:0071173~spindle assembly checkpoint	2	0.0378644	0.0583426	PLK1, NDC80	38	27	16650	32.4561	1	0.527883	62.3876
GOTERM_BP_FAT	GO:0043393~regulation of protein binding	3	0.0567967	0.0593101	PLK1, AURKA, GTSE1	38	178	16650	7.38468	1	0.530403	63.0113
GOTERM_BP_FAT	GO:0034728~nucleosome organization	3	0.0567967	0.0593101	HIST1H1B, HIST2H2BF, MCM2	38	178	16650	7.38468	1	0.530403	63.0113
GOTERM_BP_FAT	GO:0007126~meiotic nuclear division	3	0.0567967	0.0604885	MKI67, PLK1, AURKA	38	180	16650	7.30263	1	0.534148	63.7578
GOTERM_BP_FAT	GO:0000086~G2/M transition of mitotic cell cycle	3	0.0567967	0.0622712	PLK1, AURKA, HMMR	38	183	16650	7.18292	1	0.541397	64.8604
GOTERM_BP_FAT	GO:0007143~female meiotic division	2	0.0378644	0.06253	PLK1, AURKA	38	29	16650	30.2178	1	0.539509	65.0178
GOTERM_BP_FAT	GO:0072698~protein localization to microtubule cytoskeleton	2	0.0378644	0.0646169	SPAG5, AURKA	38	30	16650	29.2105	1	0.548264	66.2632
GOTERM_BP_FAT	GO:1903046~meiotic cell cycle process	3	0.0567967	0.0658904	MKI67, PLK1, AURKA	38	189	16650	6.95489	1	0.552145	67.0027
GOTERM_BP_FAT	GO:0006333~chromatin assembly or disassembly	3	0.0567967	0.0671124	HIST1H1B, HIST2H2BF, MCM2	38	191	16650	6.88206	1	0.555646	67.6979
GOTERM_BP_FAT	GO:0016572~histone phosphorylation	2	0.0378644	0.0687772	RPS6KA5, AURKA	38	32	16650	27.3849	1	0.561482	68.6229
GOTERM_BP_FAT	GO:0044839~cell cycle G2/M phase transition	3	0.0567967	0.070824	PLK1, AURKA, HMMR	38	197	16650	6.67246	1	0.569189	69.7261
GOTERM_BP_FAT	GO:2000816~negative regulation of mitotic sister chromatid separation	2	0.0378644	0.0708505	PLK1, NDC80	38	33	16650	26.555	1	0.566049	69.7402
GOTERM_BP_FAT	GO:0071174~mitotic spindle checkpoint	2	0.0378644	0.0708505	PLK1, NDC80	38	33	16650	26.555	1	0.566049	69.7402
GOTERM_BP_FAT	GO:0045841~negative regulation of mitotic metaphase/anaphase transition	2	0.0378644	0.0708505	PLK1, NDC80	38	33	16650	26.555	1	0.566049	69.7402
GOTERM_BP_FAT	GO:0044380~protein localization to cytoskeleton	2	0.0378644	0.0729194	SPAG5, AURKA	38	34	16650	25.774	1	0.573638	70.8177
GOTERM_BP_FAT	GO:1902100~negative regulation of metaphase/anaphase transition of cell cycle	2	0.0378644	0.0729194	PLK1, NDC80	38	34	16650	25.774	1	0.573638	70.8177
GOTERM_BP_FAT	GO:0016570~histone modification	4	0.0757289	0.0735652	RPS6KA5, UHRF1, HIST1H1B, AURKA	38	440	16650	3.98325	1	0.573737	71.1466
GOTERM_BP_FAT	GO:0033048~negative regulation of mitotic sister chromatid segregation	2	0.0378644	0.0749838	PLK1, NDC80	38	35	16650	25.0376	1	0.577755	71.857
GOTERM_BP_FAT	GO:0030212~hyaluronan metabolic process	2	0.0378644	0.0770437	MKI67, HMMR	38	36	16650	24.3421	1	0.584851	72.8593
GOTERM_BP_FAT	GO:0033046~negative regulation of sister chromatid segregation	2	0.0378644	0.0790992	PLK1, NDC80	38	37	16650	23.6842	1	0.59171	73.8259
GOTERM_BP_FAT	GO:0051985~negative regulation of chromosome segregation	2	0.0378644	0.0811502	PLK1, NDC80	38	38	16650	23.0609	1	0.598341	74.7582
GOTERM_BP_FAT	GO:0031577~spindle checkpoint	2	0.0378644	0.0831967	PLK1, NDC80	38	39	16650	22.4696	1	0.604755	75.6573
GOTERM_BP_FAT	GO:0007052~mitotic spindle organization	2	0.0378644	0.0852389	NDC80, AURKA	38	40	16650	21.9079	1	0.610962	76.5245
GOTERM_BP_FAT	GO:0006351~transcription, DNA-templated	13	0.246119	0.0857536	EGR1, HIST1H1B, ATAD2, MYBL2, SPOCD1, RPS6KA5, UHRF1, PLK1, MED8, HIST1H2AI, HIST1H2AJ, HIST1H2AM, HIST1H2AL	38	3605	16650	1.58004	1	0.610202	76.7385
GOTERM_BP_FAT	GO:0045786~negative regulation of cell cycle	4	0.0757289	0.0857888	PLK1, NDC80, AURKA, GTSE1	38	470	16650	3.729	1	0.607313	76.753
GOTERM_BP_FAT	GO:0042787~protein ubiquitination involved in ubiquitin-dependent protein catabolic process	3	0.0567967	0.0869788	UHRF1, PLK1, AURKA	38	222	16650	5.92105	1	0.609584	77.2404
GOTERM_BP_FAT	GO:0001818~negative regulation of cytokine production	3	0.0567967	0.0876467	RPS6KA5, PTGER4, ERRFI1	38	223	16650	5.8945	1	0.609528	77.5097
GOTERM_BP_FAT	GO:0000082~G1/S transition of mitotic cell cycle	3	0.0567967	0.0883162	AURKA, MCM2, GTSE1	38	224	16650	5.86819	1	0.609481	77.7766
GOTERM_BP_FAT	GO:0051321~meiotic cell cycle	3	0.0567967	0.0923657	MKI67, PLK1, AURKA	38	230	16650	5.7151	1	0.623812	79.329
GOTERM_BP_FAT	GO:0033554~cellular response to stress	8	0.151458	0.0923877	EGR1, UHRF1, PTGER4, MKI67, PLK1, AURKA, ERRFI1, GTSE1	38	1773	16650	1.97702	1	0.620974	79.3372
GOTERM_BP_FAT	GO:0045839~negative regulation of mitotic nuclear division	2	0.0378644	0.0933632	PLK1, NDC80	38	44	16650	19.9163	1	0.622123	79.6955
GOTERM_BP_FAT	GO:1902850~microtubule cytoskeleton organization involved in mitosis	2	0.0378644	0.0953833	TACC3, MYBL2	38	45	16650	19.4737	1	0.627515	80.419
GOTERM_BP_FAT	GO:0065004~protein-DNA complex assembly	3	0.0567967	0.0957819	HIST1H1B, HIST2H2BF, MCM2	38	235	16650	5.59351	1	0.626267	80.5589
