# Supplementary material for: Integration of TGF-β-induced Smad signaling in the insulin-induced transcriptional response in endothelial cells
Source: Sci Rep. 2019 Nov 18;9:16992. doi: 10.1038/s41598-019-53490-x (PMC6861289; doi:10.1038/s41598-019-53490-x)
Supplement: Supplementary file 7 — Dataset 6 [file 41598_2019_53490_MOESM7_ESM.xlsx]

## Sheet: Sheet1
Sup. Table 6. KEGG pathyway and GO Biological process terms analysis of the 248 upregulated genes in endothelial cell in response to inhibition of TGF-b signaling
KEGG PATHWAY Annotation results
Category	Term	Count	%	PValue	Genes	List Total	Pop Hits	Pop Total	Fold Enrichment	Bonferroni	Benjamini	FDR
KEGG_PATHWAY	hsa04068:FoxO signaling pathway	9	0.0242072	0.000426206	IRS2, TNFSF10, PLK2, CCND2, INS, PRKAB1, FOXO3, KLF2, GADD45A	94	134	6879	4.91513	0.0730734	0.0730734	0.52274	9	/	0.000426206
KEGG_PATHWAY	hsa04730:Long-term depression	4	0.0107588	0.0470942	LYN, PLCB1, ITPR3, PLA2G4C	94	60	6879	4.87872	0.999813	0.706728	44.7376	4	/	0.0470942
KEGG_PATHWAY	hsa04640:Hematopoietic cell lineage	5	0.0134485	0.0297496	CD34, CSF1, KITLG, EPOR, ITGA4	94	87	6879	4.2058	0.995373	0.739187	31.0168	5	/	0.0297496
KEGG_PATHWAY	hsa05410:Hypertrophic cardiomyopathy (HCM)	4	0.0107588	0.0882844	ITGB8, PRKAB1, ITGB4, ITGA4	94	78	6879	3.75286	1	0.666063	67.901	4	/	0.0882844
KEGG_PATHWAY	hsa04925:Aldosterone synthesis and secretion	4	0.0107588	0.0962579	PDE2A, ADCY9, PLCB1, ITPR3	94	81	6879	3.61387	1	0.653454	71.1869	4	/	0.0962579
KEGG_PATHWAY	hsa04380:Osteoclast differentiation	6	0.0161381	0.0318284	CYBA, SQSTM1, CSF1, JUND, RELB, NFKB2	94	131	6879	3.35179	0.996841	0.683842	32.8121	6	/	0.0318284
KEGG_PATHWAY	hsa04724:Glutamatergic synapse	5	0.0134485	0.0680232	ADCY9, SLC38A1, PLCB1, ITPR3, PLA2G4C	94	114	6879	3.20969	0.999996	0.68017	57.9418	5	/	0.0680232
KEGG_PATHWAY	hsa04015:Rap1 signaling pathway	9	0.0242072	0.00727371	PARD6A, ADCY9, PGF, INS, MRAS, CSF1, KITLG, PLCB1, KDR	94	210	6879	3.13632	0.727319	0.351537	8.58434	9	/	0.00727371
KEGG_PATHWAY	hsa04270:Vascular smooth muscle contraction	5	0.0134485	0.0733502	ADCY9, ACTA2, PLCB1, ITPR3, PLA2G4C	94	117	6879	3.12739	0.999999	0.676966	60.8037	5	/	0.0733502
KEGG_PATHWAY	hsa05169:Epstein-Barr virus infection	5	0.0134485	0.0826875	LYN, RELB, HLA-A, NFKB2, CCNA1	94	122	6879	2.99922	1	0.693256	65.3926	5	/	0.0826875
KEGG_PATHWAY	hsa04152:AMPK signaling pathway	5	0.0134485	0.0846226	IRS2, INS, PRKAB1, FOXO3, CCNA1	94	123	6879	2.97483	1	0.675082	66.2795	5	/	0.0846226
KEGG_PATHWAY	hsa04611:Platelet activation	5	0.0134485	0.0987833	ADCY9, LYN, PLCB1, ITPR3, PLA2G4C	94	130	6879	2.81465	1	0.642471	72.1613	5	/	0.0987833
KEGG_PATHWAY	hsa04022:cGMP-PKG signaling pathway	6	0.0161381	0.0622473	IRS2, PDE2A, ADCY9, INS, PLCB1, ITPR3	94	158	6879	2.77902	0.999989	0.681454	54.6225	6	/	0.0622473
KEGG_PATHWAY	hsa04014:Ras signaling pathway	8	0.0215175	0.0327621	PGF, INS, MRAS, CSF1, ETS2, KITLG, PLA2G4C, KDR	94	226	6879	2.59047	0.99734	0.627761	33.6044	8	/	0.0327621
KEGG_PATHWAY	hsa04151:PI3K-Akt signaling pathway	12	0.0322763	0.00653685	PHLPP1, CCND2, ITGB8, PGF, INS, CSF1, ITGB4, KITLG, EPOR, FOXO3, ITGA4, KDR	94	345	6879	2.54542	0.688819	0.442164	7.74661	12	/	0.00653685
KEGG_PATHWAY	hsa05203:Viral carcinogenesis	7	0.0188278	0.0584997	HDAC5, LYN, CCND2, HLA-A, NFKB2, CCNA1, HDAC9	94	205	6879	2.49886	0.999978	0.696452	52.342	7	/	0.0584997
KEGG_PATHWAY	hsa04020:Calcium signaling pathway	6	0.0161381	0.0943488	ADCY9, PLCD3, ITPKB, PLCB1, ITPR3, ORAI3	94	179	6879	2.45299	1	0.66796	70.4296	6	/	0.0943488
KEGG_PATHWAY	hsa04010:MAPK signaling pathway	8	0.0215175	0.0545699	DUSP5, DUSP3, MRAS, JUND, RELB, NFKB2, PLA2G4C, GADD45A	94	253	6879	2.31402	0.999954	0.713084	49.8379	8	/	0.0545699
GO Biological Process Annotation results
Category	Term	Count	%	PValue	Genes	List Total	Pop Hits	Pop Total	Fold Enrichment	Bonferroni	Benjamini	FDR
GOTERM_BP_FAT	GO:0030334~regulation of cell migration	26	0.069932	1.5537e-06	PGF, CSF1, KITLG, CITED2, SERPINE2, NDRG4, INS, HMOX1, PLCB1, IRS2, BMP2, LYN, ITGA4, DACH1, LGALS9, VASH1, KDR, HDAC5, CORO1B, CDH13, SULF1, STC1, HDAC9, PLAU, SRGAP1, IGFBP5	209	685	16650	3.02378	0.00620479	0.00620479	0.00288773
GOTERM_BP_FAT	GO:0035556~intracellular signal transduction	61	0.164071	1.77578e-06	NDST1, PLEKHM1, RP1L1, ITPKB, FOXO3, NFKB2, SERPINE2, PCBP4, HMOX1, TGFA, PLCB1, DOCK11, ARHGEF3, IRS2, LYN, STMN3, RELB, PRKAB1, MURC, PPP1R15A, GADD45A, ARL4C, SRGAP1, PHLPP1, RAB3B, CARHSP1, MRAS, CSF1, KITLG, GPRC5B, DCHS1, PLEKHG1, SQSTM1, INS, NDRG4, PLCD3, NDRG1, CDC42EP4, BMP2, SMAD1, ITPR3, AVPI1, LGALS9, KDR, SH3BP5, PLEKHF1, DUSP5, APOL3, CDH13, TNFSF10, DUSP3, PDE2A, ADCY9, PLK2, GRIN…	209	2657	16650	1.82897	0.00708855	0.00355058	0.0033005
GOTERM_BP_FAT	GO:0042127~regulation of cell proliferation	42	0.112967	3.04097e-06	PGF, CSF1, CD109, KITLG, CASK, FOXO3, WARS, SERPINE2, INS, NDRG4, HMOX1, HLX, JUND, PLCD3, TGFA, NDRG1, IRS2, BMP2, RARG, LYN, EFNB1, HLA-A, DACH1, SMAD1, LGALS9, VASH1, CTC1, KDR, CDKN1C, IFIT3, CYBA, CDH13, TNFRSF10C, SULF2, CCND2, SULF1, TGFBR3, ADAMTS1, SPTA1, PLAU, TOB1, IGFBP5	209	1552	16650	2.15588	0.0121082	0.00405248	0.00565193
GOTERM_BP_FAT	GO:2000145~regulation of cell motility	26	0.069932	5.5328e-06	PGF, CSF1, KITLG, CITED2, SERPINE2, NDRG4, INS, HMOX1, PLCB1, IRS2, BMP2, LYN, ITGA4, DACH1, LGALS9, VASH1, KDR, HDAC5, CORO1B, CDH13, SULF1, STC1, HDAC9, PLAU, SRGAP1, IGFBP5	209	736	16650	2.81426	0.0219206	0.00552579	0.010283
GOTERM_BP_FAT	GO:0051270~regulation of cellular component movement	27	0.0726216	8.14182e-06	PGF, CSF1, KITLG, CITED2, SERPINE2, INS, NDRG4, HMOX1, PLCB1, IRS2, BMP2, LYN, ITGA4, DACH1, LGALS9, VASH1, KDR, HDAC5, CORO1B, CDH13, SULF1, TGFBR3, STC1, HDAC9, PLAU, SRGAP1, IGFBP5	209	802	16650	2.68199	0.0320901	0.00650202	0.0151317
GOTERM_BP_FAT	GO:0040012~regulation of locomotion	26	0.069932	1.1503e-05	PGF, CSF1, KITLG, CITED2, SERPINE2, NDRG4, INS, HMOX1, PLCB1, IRS2, BMP2, LYN, ITGA4, DACH1, LGALS9, VASH1, KDR, HDAC5, CORO1B, CDH13, SULF1, STC1, HDAC9, PLAU, SRGAP1, IGFBP5	209	768	16650	2.69699	0.0450358	0.00765083	0.0213779
GOTERM_BP_FAT	GO:0002520~immune system development	27	0.0726216	1.22808e-05	PHLPP1, CSF1, CD109, KITLG, ITPKB, FOXO3, NFKB2, CITED2, MEIS2, HLX, KLF6, RARG, LYN, RELB, ITGA4, LGALS9, CTC1, KDR, CDKN1C, HDAC5, PDE2A, CD34, HOXB8, TGFBR3, SPTA1, KLF2, HDAC9	209	821	16650	2.61992	0.0480067	0.00700354	0.0228232
GOTERM_BP_FAT	GO:0010033~response to organic substance	61	0.164071	1.24945e-05	NDST1, PGF, CASK, FOXO3, NFKB2, CITED2, ISG20, HMOX1, PLCB1, CHRNA1, IRS2, RARG, LYN, RELB, HLA-A, COLEC12, NPC1, TNFRSF10C, THBD, STC1, CTSB, PPP1R15A, EXTL3, CSF1, CD109, OAS1, MDK, MEIS2, PLIN2, INS, JUND, GCNT1, PARD6A, BMP2, PDK4, GGH, SAMHD1, ITGA4, SMAD1, LGALS9, KDR, HDAC5, IFIT3, CDKN1C, IFIT2, CORO1B, CYBA, CDH13, IFI27, TNFSF10, PDE2A, ADCY9, SULF2, SULF1, TGFBR3, EPOR, KLF2, HDAC9, GD…	209	2822	16650	1.72203	0.0488214	0.00623714	0.0232204
GOTERM_BP_FAT	GO:0048534~hematopoietic or lymphoid organ development	26	0.069932	1.43235e-05	CSF1, CD109, KITLG, ITPKB, FOXO3, NFKB2, CITED2, MEIS2, HLX, KLF6, RARG, LYN, RELB, ITGA4, LGALS9, CTC1, KDR, CDKN1C, HDAC5, PDE2A, CD34, HOXB8, TGFBR3, SPTA1, KLF2, HDAC9	209	778	16650	2.66233	0.0557653	0.00635533	0.026619
GOTERM_BP_FAT	GO:0048646~anatomical structure formation involved in morphogenesis	33	0.0887598	1.62067e-05	ABLIM1, PGF, CD109, ITGB4, RP1L1, NFKB2, DCHS1, CITED2, WARS, ALDH1A3, HMOX1, PLCD3, TGFA, COL12A1, BMP2, RARG, MYOZ2, SMAD1, ITGA4, VASH1, KDR, DUSP5, HDAC5, CDH13, CD34, ETS2, SULF1, TGFBR3, ADAMTS1, GDF15, PERP, HDAC9, TNFAIP2	209	1151	16650	2.28406	0.0628618	0.00647142	0.0301182
GOTERM_BP_FAT	GO:0030097~hemopoiesis	25	0.0672423	1.81213e-05	CSF1, CD109, KITLG, ITPKB, FOXO3, CITED2, MEIS2, HLX, KLF6, RARG, LYN, RELB, ITGA4, LGALS9, CTC1, KDR, CDKN1C, HDAC5, PDE2A, CD34, HOXB8, TGFBR3, SPTA1, HDAC9, KLF2	209	739	16650	2.69503	0.0700223	0.00657779	0.0336758
GOTERM_BP_FAT	GO:0048870~cell motility	36	0.0968289	1.9906e-05	PGF, CSF1, ITGB4, KITLG, CXADR, MDK, DCHS1, CITED2, SERPINE2, INS, NDRG4, HMOX1, PLCB1, GCNT1, IRS2, BMP2, LYN, EFNB1, DACH1, ITGA4, LGALS9, VASH1, KDR, HDAC5, CORO1B, CDH13, THBD, CD34, SULF1, TGFBR3, STC1, HDAC9, DST, SRGAP1, PLAU, IGFBP5	209	1330	16650	2.15635	0.0766475	0.00662332	0.0369917
GOTERM_BP_FAT	GO:0051674~localization of cell	36	0.0968289	1.9906e-05	PGF, CSF1, ITGB4, KITLG, CXADR, MDK, DCHS1, CITED2, SERPINE2, INS, NDRG4, HMOX1, PLCB1, GCNT1, IRS2, BMP2, LYN, EFNB1, DACH1, ITGA4, LGALS9, VASH1, KDR, HDAC5, CORO1B, CDH13, THBD, CD34, SULF1, TGFBR3, STC1, HDAC9, DST, SRGAP1, PLAU, IGFBP5	209	1330	16650	2.15635	0.0766475	0.00662332	0.0369917
GOTERM_BP_FAT	GO:0008283~cell proliferation	45	0.121036	2.12393e-05	PGF, CSF1, CD109, KITLG, CASK, ITPKB, FOXO3, DCHS1, ISG20, CITED2, WARS, SERPINE2, INS, NDRG4, HMOX1, HLX, TGFA, NDRG1, BMP2, IRS2, RARG, LYN, EFNB1, HLA-A, DACH1, SMAD1, TACC1, LGALS9, VASH1, CTC1, KDR, IFIT3, CDKN1C, CYBA, CDH13, SULF2, CD34, CCND2, SULF1, TGFBR3, ADAMTS1, STC1, SPTA1, TOB1, IGFBP5	209	1861	16650	1.92635	0.0815665	0.00652368	0.0394691
GOTERM_BP_FAT	GO:0009790~embryo development	29	0.078001	2.23112e-05	NDST1, ITGB4, TFEB, KITLG, RAI2, DCHS1, CITED2, NDRG4, ALDH1A3, HLX, PLCD3, COL12A1, PLCB1, BMP2, RARG, EFNB1, PCDH12, SMAD1, ITGA4, VASH1, KDR, CDKN1C, DUSP5, DUSP3, SULF2, HOXB8, ETS2, SULF1, KLF2	209	954	16650	2.42168	0.0855017	0.00636393	0.0414605
GOTERM_BP_FAT	GO:0071310~cellular response to organic substance	50	0.134485	2.65963e-05	NDST1, PGF, CASK, FOXO3, ISG20, CITED2, PLCB1, IRS2, RARG, LYN, HLA-A, COLEC12, NPC1, TNFRSF10C, STC1, CTSB, PPP1R15A, EXTL3, CSF1, CD109, OAS1, INS, JUND, PARD6A, BMP2, PDK4, SAMHD1, ITGA4, SMAD1, LGALS9, KDR, HDAC5, IFIT3, CDKN1C, CYBA, IFIT2, CORO1B, CDH13, IFI27, PDE2A, SULF2, ADCY9, SULF1, TGFBR3, EPOR, KLF2, HDAC9, GDF15, TOB1, IGFBP5	209	2186	16650	1.82217	0.101067	0.00707792	0.0494216
GOTERM_BP_FAT	GO:0016477~cell migration	33	0.0887598	2.83336e-05	PGF, CSF1, KITLG, CXADR, MDK, DCHS1, CITED2, INS, NDRG4, HMOX1, PLCB1, GCNT1, IRS2, BMP2, LYN, EFNB1, DACH1, ITGA4, LGALS9, VASH1, KDR, HDAC5, CORO1B, CDH13, THBD, CD34, SULF1, TGFBR3, STC1, HDAC9, SRGAP1, PLAU, IGFBP5	209	1184	16650	2.22039	0.107301	0.00706903	0.052649
GOTERM_BP_FAT	GO:0050673~epithelial cell proliferation	16	0.043035	3.18891e-05	BMP2, PGF, CD109, CASK, VASH1, KDR, CDKN1C, CYBA, CDH13, SULF2, CD34, HMOX1, SULF1, TGFA, TGFBR3, IGFBP5	209	347	16650	3.67332	0.119927	0.00748654	0.059254
GOTERM_BP_FAT	GO:0009719~response to endogenous stimulus	39	0.104898	3.90083e-05	NDST1, PGF, CD109, FOXO3, MDK, CITED2, INS, HMOX1, JUND, CHRNA1, GCNT1, PARD6A, BMP2, IRS2, RARG, LYN, PDK4, GGH, SMAD1, CDKN1C, HDAC5, CYBA, CDH13, CORO1B, TNFSF10, NPC1, THBD, PDE2A, ADCY9, SULF2, SULF1, TGFBR3, STC1, CTSB, GDF15, HDAC9, KLF2, TOB1, IGFBP5	209	1548	16650	2.00707	0.144672	0.00864412	0.0724778
GOTERM_BP_FAT	GO:0010941~regulation of cell death	38	0.102208	5.14716e-05	PHLPP1, KITLG, ITPKB, FOXO3, MDK, ZNF205, CITED2, TRIM2, SQSTM1, INS, HMOX1, ALDH1A3, JUND, TGFA, NDRG1, ARHGEF3, BMP2, IRS2, RARG, LYN, PDK4, LGALS9, KDR, IFIT3, PLEKHF1, IFIT2, TNFRSF10C, IFI27, TNFSF10, NPC1, PLK2, CD34, CCND2, GRINA, CTSB, GDF15, PERP, GADD45A	209	1509	16650	2.00614	0.18633	0.010794	0.0956241
GOTERM_BP_FAT	GO:0070887~cellular response to chemical stimulus	56	0.150623	6.41414e-05	NDST1, PGF, CASK, ITPKB, FOXO3, CXADR, CMBL, CITED2, ISG20, HMOX1, PLCB1, IRS2, RARG, LYN, HLA-A, COLEC12, NPC1, TNFRSF10C, CD34, STC1, CTSB, PPP1R15A, EXTL3, CSF1, CD109, OAS1, INS, JUND, NDRG1, PARD6A, BMP2, PDK4, SAMHD1, ITGA4, SMAD1, LGALS9, KDR, HDAC5, IFIT3, CDKN1C, IFIT2, CORO1B, CYBA, CDH13, IFI27, PDE2A, ADCY9, SULF2, SULF1, TGFBR3, EPOR, KLF2, HDAC9, GDF15, IGFBP5, TOB1	209	2648	16650	1.68476	0.2266	0.0127658	0.119149
GOTERM_BP_FAT	GO:0008285~negative regulation of cell proliferation	22	0.0591732	6.86378e-05	BMP2, RARG, LYN, CD109, CASK, SMAD1, DACH1, VASH1, LGALS9, CDKN1C, IFIT3, WARS, CDH13, SERPINE2, NDRG4, HMOX1, SULF1, TGFBR3, ADAMTS1, NDRG1, IGFBP5, TOB1	209	651	16650	2.69221	0.240407	0.0130086	0.127496
GOTERM_BP_FAT	GO:0071495~cellular response to endogenous stimulus	32	0.0860701	7.06565e-05	NDST1, PGF, CD109, FOXO3, CITED2, INS, JUND, PARD6A, IRS2, BMP2, RARG, LYN, PDK4, SMAD1, CDKN1C, HDAC5, CDH13, CORO1B, CYBA, NPC1, PDE2A, ADCY9, SULF2, SULF1, TGFBR3, STC1, CTSB, GDF15, KLF2, HDAC9, IGFBP5, TOB1	209	1185	16650	2.15129	0.246525	0.0127839	0.131244
GOTERM_BP_FAT	GO:0048608~reproductive structure development	17	0.0457247	7.47231e-05	RARG, TFEB, PCDH12, KITLG, FOXO3, VASH1, CITED2, CDKN1C, TNFSF10, SERPINE2, ITGB8, SULF1, PLCD3, ADAMTS1, EPOR, STC1, CTSB	209	418	16650	3.23997	0.258702	0.012931	0.138793
GOTERM_BP_FAT	GO:0007166~cell surface receptor signaling pathway	56	0.150623	7.97101e-05	NDST1, PGF, ITPKB, FOXO3, ISG20, CITED2, SERPINE2, HMOX1, TGFA, PLCB1, IRS2, RARG, LYN, EFNB1, RELB, HLA-A, CLEC1A, TNFRSF10C, ADAMTS1, DST, CSF1, ITGB4, CD109, KITLG, OAS1, GPRC5B, MDK, CDH6, NDRG4, ITGB8, INS, DTX4, RHBDF2, PARD6A, BMP2, PDK4, SAMHD1, ITGA4, SMAD1, KDR, IFIT3, CDKN1C, CYBA, IFIT2, CDH13, IFI27, TNFSF10, DUSP3, SULF2, SULF1, TGFBR3, EPOR, PERP, GDF15, IGFBP5, TOB1	209	2669	16650	1.6715	0.273365	0.0132173	0.148049
GOTERM_BP_FAT	GO:0030336~negative regulation of cell migration	12	0.0322763	8.09931e-05	HDAC5, CORO1B, NDRG4, HMOX1, SULF1, STC1, DACH1, PLCB1, VASH1, SRGAP1, CITED2, IGFBP5	209	214	16650	4.4672	0.277091	0.012895	0.15043
GOTERM_BP_FAT	GO:0048732~gland development	17	0.0457247	8.12418e-05	BMP2, IRS2, RARG, CSF1, MDK, CTC1, CITED2, CDKN1C, SULF2, SERPINE2, HLX, HMOX1, SULF1, TGFA, TGFBR3, ATP7B, IGFBP5	209	421	16650	3.21688	0.277811	0.01244	0.150892
GOTERM_BP_FAT	GO:0044706~multi-multicellular organism process	12	0.0322763	8.41652e-05	IFI27, THBD, SERPINE2, PGF, STC1, EPOR, SLC38A1, CTSB, PLA2G4C, LGALS9, CITED2, IGFBP5	209	215	16650	4.44642	0.286219	0.0124105	0.156317
GOTERM_BP_FAT	GO:0061458~reproductive system development	17	0.0457247	8.58136e-05	RARG, TFEB, PCDH12, KITLG, FOXO3, VASH1, CITED2, CDKN1C, TNFSF10, SERPINE2, ITGB8, SULF1, PLCD3, ADAMTS1, EPOR, STC1, CTSB	209	423	16650	3.20167	0.290918	0.0122029	0.159377
GOTERM_BP_FAT	GO:0001890~placenta development	10	0.0268969	8.72612e-05	CDKN1C, ITGB8, TFEB, PLCD3, PCDH12, STC1, EPOR, CTSB, VASH1, CITED2	209	145	16650	5.49414	0.295018	0.0119822	0.162063
GOTERM_BP_FAT	GO:0001935~endothelial cell proliferation	9	0.0242072	9.19024e-05	CDH13, CYBA, BMP2, CD34, PGF, HMOX1, SULF1, VASH1, KDR	209	114	16650	6.28935	0.308006	0.0121976	0.170676
GOTERM_BP_FAT	GO:0051271~negative regulation of cellular component movement	13	0.034966	0.000104301	DACH1, VASH1, CITED2, HDAC5, CORO1B, NDRG4, HMOX1, SULF1, TGFBR3, STC1, PLCB1, SRGAP1, IGFBP5	209	259	16650	3.99863	0.34154	0.0133887	0.193681
GOTERM_BP_FAT	GO:0030099~myeloid cell differentiation	15	0.0403454	0.000108351	LYN, CSF1, RELB, CD109, KITLG, ITPKB, FOXO3, LGALS9, CITED2, CDKN1C, MEIS2, PDE2A, HOXB8, TGFBR3, KLF2	209	343	16650	3.4839	0.352137	0.0134733	0.201194
GOTERM_BP_FAT	GO:0042981~regulation of apoptotic process	35	0.0941392	0.000130834	PHLPP1, KITLG, ITPKB, FOXO3, MDK, ZNF205, CITED2, TRIM2, SQSTM1, INS, HMOX1, ALDH1A3, TGFA, NDRG1, ARHGEF3, BMP2, IRS2, RARG, LYN, PDK4, LGALS9, KDR, PLEKHF1, IFIT3, IFIT2, TNFRSF10C, IFI27, TNFSF10, PLK2, CCND2, GRINA, CTSB, GDF15, PERP, GADD45A	209	1400	16650	1.99163	0.407946	0.0157581	0.242895
GOTERM_BP_FAT	GO:2000146~negative regulation of cell motility	12	0.0322763	0.000136699	HDAC5, CORO1B, NDRG4, HMOX1, SULF1, STC1, DACH1, PLCB1, VASH1, SRGAP1, CITED2, IGFBP5	209	227	16650	4.21137	0.421694	0.0159784	0.253769
GOTERM_BP_FAT	GO:0007167~enzyme linked receptor protein signaling pathway	27	0.0726216	0.000150476	NDST1, PGF, CSF1, CD109, CITED2, INS, NDRG4, TGFA, PLCB1, PARD6A, RHBDF2, IRS2, BMP2, LYN, EFNB1, PDK4, SMAD1, KDR, CDKN1C, CDH13, CYBA, SULF2, SULF1, TGFBR3, GDF15, IGFBP5, TOB1	209	954	16650	2.25467	0.452752	0.0170769	0.279312
GOTERM_BP_FAT	GO:0040011~locomotion	37	0.0995185	0.000151927	PGF, CSF1, ITGB4, KITLG, CXADR, MDK, DCHS1, CITED2, SERPINE2, INS, NDRG4, HMOX1, PLCB1, GCNT1, BMP2, IRS2, LYN, EFNB1, DACH1, ITGA4, LGALS9, VASH1, KDR, HDAC5, CORO1B, CDH13, THBD, CD34, SULF1, TGFBR3, STC1, SPTA1, HDAC9, DST, SRGAP1, PLAU, IGFBP5	209	1530	16650	1.92654	0.455924	0.0167653	0.282002
GOTERM_BP_FAT	GO:0043067~regulation of programmed cell death	35	0.0941392	0.000156107	PHLPP1, KITLG, ITPKB, FOXO3, MDK, ZNF205, CITED2, TRIM2, SQSTM1, INS, HMOX1, ALDH1A3, TGFA, NDRG1, ARHGEF3, BMP2, IRS2, RARG, LYN, PDK4, LGALS9, KDR, PLEKHF1, IFIT3, IFIT2, TNFRSF10C, IFI27, TNFSF10, PLK2, CCND2, GRINA, CTSB, GDF15, PERP, GADD45A	209	1413	16650	1.9733	0.464959	0.016761	0.289749
GOTERM_BP_FAT	GO:0009611~response to wounding	21	0.0564835	0.000189378	LYN, SCUBE1, CD109, ITGB4, CASK, ITPR3, MDK, VASH1, CORO1B, THBD, SERPINE2, SULF2, CD34, INS, HMOX1, TGFA, DST, TFPI2, DOCK11, PLAU, FABP5	209	649	16650	2.57776	0.531734	0.0197683	0.3514
GOTERM_BP_FAT	GO:0065009~regulation of molecular function	57	0.153312	0.000274326	NFKB2, WDR81, SERPINE2, HMOX1, TGFA, PI16, PLCB1, DOCK11, TFPI2, ARHGEF3, IRS2, LYN, STMN3, RAB3IL1, PRKAB1, RFK, CCND2, CTSB, PPP1R15A, GADD45A, SRGAP1, DBNDD2, AGFG2, FHL1, CSF1, CD109, KITLG, OAS1, GPRC5B, SERINC5, PLEKHG1, INS, NEDD4L, CDC42EP4, MEPCE, BMP2, ITGA4, LGALS9, AVPI1, CTC1, SH3BP5, HDAC5, DUSP5, CDKN1C, ELFN1, CYBA, IFIT2, IFI27, NOSIP, TNFSF10, DUSP3, ADCY9, PLK2, TGFBR3, SPTA1, …	209	2863	16650	1.58607	0.666829	0.0277886	0.508646
GOTERM_BP_FAT	GO:0009887~organ morphogenesis	27	0.0726216	0.000277643	ABLIM1, NDST1, PGF, FHL1, CSF1, ITGB4, FOXO3, DCHS1, CITED2, NDRG4, ALDH1A3, HLX, TGFA, GCNT1, PARD6A, BMP2, RARG, ACTA2, SULF2, CD34, HOXB8, SULF1, TGFBR3, ADAMTS1, STC1, PERP, IGFBP5	209	992	16650	2.1683	0.671228	0.0274267	0.514782
GOTERM_BP_FAT	GO:0042592~homeostatic process	38	0.102208	0.000297952	FHL1, CSF1, RP1L1, KITLG, ITPKB, OAS1, FOXO3, GPRC5B, CXADR, CITED2, INS, HMOX1, TAP1, NEDD4L, CHRNA1, SLC12A7, IRS2, SLC12A2, LYN, PDK4, SMAD1, ITPR3, LGALS9, CTC1, KDR, CYBA, NPC1, SLC4A11, ADCY9, CD34, GRINA, TGFBR3, STC1, SPTA1, KLF2, SLC46A1, ATP7B, IGFBP5	209	1645	16650	1.84029	0.696924	0.0286966	0.552339
GOTERM_BP_FAT	GO:0072359~circulatory system development	26	0.069932	0.0003188	NDST1, PGF, CXADR, DCHS1, CITED2, WARS, NDRG4, ITGB8, HMOX1, PLCD3, TGFA, BMP2, ACTA2, SCUBE1, SMAD1, VASH1, KDR, HDAC5, CDH13, CD34, SULF1, TGFBR3, EPOR, ADAMTS1, HDAC9, TNFAIP2	209	945	16650	2.19184	0.721216	0.0299545	0.590879
GOTERM_BP_FAT	GO:0072358~cardiovascular system development	26	0.069932	0.0003188	NDST1, PGF, CXADR, DCHS1, CITED2, WARS, NDRG4, ITGB8, HMOX1, PLCD3, TGFA, BMP2, ACTA2, SCUBE1, SMAD1, VASH1, KDR, HDAC5, CDH13, CD34, SULF1, TGFBR3, EPOR, ADAMTS1, HDAC9, TNFAIP2	209	945	16650	2.19184	0.721216	0.0299545	0.590879
GOTERM_BP_FAT	GO:0071357~cellular response to type I interferon	7	0.0188278	0.000323199	IFIT3, IFIT2, IFI27, HLA-A, SAMHD1, OAS1, ISG20	209	74	16650	7.53589	0.726087	0.0296661	0.599009
GOTERM_BP_FAT	GO:0060337~type I interferon signaling pathway	7	0.0188278	0.000323199	IFIT3, IFIT2, IFI27, HLA-A, SAMHD1, OAS1, ISG20	209	74	16650	7.53589	0.726087	0.0296661	0.599009
GOTERM_BP_FAT	GO:0050678~regulation of epithelial cell proliferation	13	0.034966	0.000403804	BMP2, PGF, CD109, CASK, VASH1, KDR, CDKN1C, CYBA, CDH13, SULF2, SULF1, TGFA, TGFBR3	209	300	16650	3.45215	0.801698	0.036104	0.747869
GOTERM_BP_FAT	GO:0003006~developmental process involved in reproduction	20	0.0537938	0.000404386	RARG, CSF1, TFEB, KITLG, PCDH12, FOXO3, DACH1, WDR81, VASH1, CITED2, CDKN1C, TNFSF10, SERPINE2, ITGB8, SULF1, PLCD3, ADAMTS1, EPOR, STC1, CTSB	209	636	16650	2.50519	0.80216	0.0353661	0.748944
GOTERM_BP_FAT	GO:0040013~negative regulation of locomotion	12	0.0322763	0.000410439	HDAC5, CORO1B, NDRG4, HMOX1, SULF1, STC1, DACH1, PLCB1, VASH1, SRGAP1, CITED2, IGFBP5	209	258	16650	3.70535	0.806902	0.0351197	0.760114
GOTERM_BP_FAT	GO:0006954~inflammatory response	20	0.0537938	0.000412272	BMP2, LYN, NDST1, CSF1, SCUBE1, RELB, CHST2, NFKB2, SMAD1, GPRC5B, LGALS9, HDAC5, APOL3, CYBA, TNFRSF10C, PDE2A, INS, HMOX1, PLA2G4C, HDAC9	209	637	16650	2.50126	0.808315	0.0345364	0.763496
GOTERM_BP_FAT	GO:0034340~response to type I interferon	7	0.0188278	0.000429991	IFIT3, IFIT2, IFI27, HLA-A, SAMHD1, OAS1, ISG20	209	78	16650	7.14943	0.821455	0.0352575	0.796187
GOTERM_BP_FAT	GO:0010647~positive regulation of cell communication	36	0.0968289	0.000439056	RAB3B, CSF1, KITLG, ITPKB, GPRC5B, ZNF205, CITED2, SERPINE2, INS, NDRG4, HMOX1, TGFA, PLCB1, IRS2, BMP2, LYN, MPP7, ITPR3, AVPI1, LGALS9, KDR, CDKN1C, DUSP5, PLEKHF1, CYBA, CDH13, APOL3, TNFSF10, SULF2, PLK2, SULF1, TGFBR3, GDF15, GADD45A, TOB1, IGFBP5	209	1555	16650	1.84434	0.827825	0.0352661	0.812907
GOTERM_BP_FAT	GO:0023056~positive regulation of signaling	36	0.0968289	0.000482517	RAB3B, CSF1, KITLG, ITPKB, GPRC5B, ZNF205, CITED2, SERPINE2, INS, NDRG4, HMOX1, TGFA, PLCB1, IRS2, BMP2, LYN, MPP7, ITPR3, AVPI1, LGALS9, KDR, CDKN1C, DUSP5, PLEKHF1, CYBA, CDH13, APOL3, TNFSF10, SULF2, PLK2, SULF1, TGFBR3, GDF15, GADD45A, TOB1, IGFBP5	209	1563	16650	1.8349	0.855349	0.0379305	0.893032
GOTERM_BP_FAT	GO:0048872~homeostasis of number of cells	11	0.0295866	0.000525611	LYN, CSF1, HMOX1, KITLG, TGFBR3, ITPKB, FOXO3, SPTA1, KLF2, LGALS9, CITED2	209	224	16650	3.91212	0.878294	0.0404559	0.972422
GOTERM_BP_FAT	GO:0007565~female pregnancy	10	0.0268969	0.000582142	IFI27, THBD, PGF, STC1, EPOR, SLC38A1, CTSB, LGALS9, CITED2, IGFBP5	209	187	16650	4.26016	0.902971	0.0438691	1.07648
GOTERM_BP_FAT	GO:0008219~cell death	42	0.112967	0.000592282	PHLPP1, KITLG, ITPKB, FOXO3, MDK, ZNF205, CITED2, TRIM2, PCBP4, SQSTM1, INS, HMOX1, ALDH1A3, TGFA, NDRG1, PHLDA1, ARHGEF3, BMP2, IRS2, RARG, LYN, PDK4, LGALS9, KDR, IFIT3, PLEKHF1, IFIT2, TNFRSF10C, IFI27, TNFSF10, NPC1, PLK2, RFK, CD34, CCND2, GRINA, SULF1, CTSB, GDF15, PERP, PPP1R15A, GADD45A	209	1958	16650	1.70885	0.906835	0.043793	1.09513
GOTERM_BP_FAT	GO:0048584~positive regulation of response to stimulus	43	0.115657	0.000641436	PGF, CSF1, KITLG, ITPKB, FOXO3, GPRC5B, ZNF205, CITED2, INS, NDRG4, HMOX1, HLX, TGFA, PLCB1, BMP2, LYN, RELB, HLA-A, MPP7, COLEC12, AVPI1, LGALS9, KDR, DUSP5, CDKN1C, PLEKHF1, CYBA, CDH13, APOL3, DUSP3, TNFSF10, THBD, PDE2A, PLK2, SULF2, SULF1, TGFBR3, CTSB, GDF15, PPP1R15A, GADD45A, TOB1, IGFBP5	209	2030	16650	1.68749	0.923497	0.0464852	1.1855
GOTERM_BP_FAT	GO:0007160~cell-matrix adhesion	10	0.0268969	0.000703554	CDH13, CD34, ITGB8, CSF1, ITGB4, CASK, NID2, ITGA4, PLAU, KDR	209	192	16650	4.14922	0.94036	0.0499706	1.2996
GOTERM_BP_FAT	GO:0001655~urogenital system development	13	0.034966	0.0007141	CDKN1C, BMP2, RARG, SULF2, ACTA2, CD34, PGF, SULF1, ITGB4, ADAMTS1, SMAD1, GCNT1, DCHS1	209	320	16650	3.23639	0.942829	0.0498182	1.31896
GOTERM_BP_FAT	GO:0012501~programmed cell death	40	0.107588	0.000740504	PHLPP1, KITLG, ITPKB, FOXO3, MDK, ZNF205, CITED2, TRIM2, PCBP4, SQSTM1, INS, HMOX1, ALDH1A3, TGFA, NDRG1, PHLDA1, ARHGEF3, BMP2, IRS2, RARG, LYN, PDK4, LGALS9, KDR, IFIT3, PLEKHF1, IFIT2, TNFRSF10C, IFI27, TNFSF10, PLK2, RFK, CCND2, GRINA, SULF1, CTSB, GDF15, PERP, PPP1R15A, GADD45A	209	1852	16650	1.72063	0.948571	0.0507304	1.36741
GOTERM_BP_FAT	GO:0048568~embryonic organ development	15	0.0403454	0.000781647	BMP2, RARG, NDST1, TFEB, PCDH12, KITLG, VASH1, KDR, CITED2, CDKN1C, HOXB8, NDRG4, HLX, ALDH1A3, PLCD3	209	417	16650	2.86565	0.956391	0.0525761	1.44286
GOTERM_BP_FAT	GO:0006928~movement of cell or subcellular component	39	0.104898	0.000792622	PGF, CSF1, ITGB4, KITLG, CXADR, WDR81, MDK, DCHS1, CITED2, SERPINE2, INS, NDRG4, HMOX1, NEDD4L, PLCB1, GCNT1, BMP2, IRS2, LYN, EFNB1, DACH1, ITGA4, LGALS9, VASH1, KDR, HDAC5, CORO1B, CDH13, THBD, CD34, SULF1, TGFBR3, STC1, SPTA1, HDAC9, DST, SRGAP1, PLAU, IGFBP5	209	1795	16650	1.73088	0.958269	0.0524154	1.46298
GOTERM_BP_FAT	GO:0060135~maternal process involved in female pregnancy	6	0.0161381	0.000839563	IFI27, STC1, EPOR, CTSB, LGALS9, CITED2	209	59	16650	8.10153	0.965428	0.054535	1.54898
GOTERM_BP_FAT	GO:0072001~renal system development	12	0.0322763	0.000886762	CDKN1C, BMP2, SULF2, CD34, ACTA2, PGF, SULF1, ITGB4, ADAMTS1, SMAD1, GCNT1, DCHS1	209	283	16650	3.37802	0.971388	0.0565967	1.63539
GOTERM_BP_FAT	GO:0061045~negative regulation of wound healing	6	0.0161381	0.000906709	THBD, SERPINE2, CD34, CD109, CASK, PLAU	209	60	16650	7.96651	0.973588	0.0569271	1.67188
GOTERM_BP_FAT	GO:0022414~reproductive process	32	0.0860701	0.000919509	PGF, CSF1, TFEB, KITLG, FOXO3, CXADR, WDR81, CITED2, SERPINE2, ITGB8, PLCD3, CCNA1, PLCB1, KHDRBS3, RARG, PCDH12, SMAD1, DACH1, LGALS9, VASH1, CDKN1C, TNFSF10, IFI27, THBD, SULF1, ADAMTS1, STC1, EPOR, CTSB, SLC38A1, PLA2G4C, IGFBP5	209	1373	16650	1.85672	0.974909	0.056818	1.69529
GOTERM_BP_FAT	GO:0001568~blood vessel development	18	0.0484144	0.000926893	NDST1, ACTA2, PGF, VASH1, KDR, CITED2, HDAC5, CDH13, WARS, ITGB8, CD34, HMOX1, SULF1, PLCD3, TGFA, TGFBR3, HDAC9, TNFAIP2	209	576	16650	2.48953	0.975641	0.0563921	1.7088
GOTERM_BP_FAT	GO:0051241~negative regulation of multicellular organismal process	26	0.069932	0.00092805	ITPKB, FOXO3, MEIS2, SERPINE2, INS, HMOX1, HLX, BMP2, RARG, LYN, RELB, VASH1, LGALS9, HDAC5, CYBA, THBD, PLK2, CD34, HOXB8, SULF1, STC1, KLF2, RAB11FIP1, PLAU, IGFBP5, TOB1	209	1017	16650	2.03667	0.975754	0.0556165	1.71091
GOTERM_BP_FAT	GO:0002262~myeloid cell homeostasis	8	0.0215175	0.000941293	LYN, HMOX1, KITLG, TGFBR3, ITPKB, FOXO3, KLF2, CITED2	209	124	16650	5.13968	0.977008	0.0555576	1.73513
GOTERM_BP_FAT	GO:0000003~reproduction	32	0.0860701	0.000941581	PGF, CSF1, TFEB, KITLG, FOXO3, CXADR, WDR81, CITED2, SERPINE2, ITGB8, PLCD3, CCNA1, PLCB1, KHDRBS3, RARG, PCDH12, SMAD1, DACH1, LGALS9, VASH1, CDKN1C, TNFSF10, IFI27, THBD, SULF1, ADAMTS1, STC1, EPOR, CTSB, SLC38A1, PLA2G4C, IGFBP5	209	1375	16650	1.85402	0.977034	0.0547678	1.73565
GOTERM_BP_FAT	GO:0001666~response to hypoxia	12	0.0322763	0.000965514	CYBA, BMP2, CD34, PGF, HMOX1, TGFBR3, STC1, PDLIM1, NDRG1, FOXO3, PLAU, CITED2	209	286	16650	3.34259	0.979136	0.0553187	1.77939
GOTERM_BP_FAT	GO:0001775~cell activation	24	0.0645526	0.00103715	KLF6, IRS2, LYN, EFNB1, CSF1, RELB, HLA-A, ITPKB, NFKB2, ITGA4, CXADR, ITPR3, LGALS9, HDAC5, DUSP3, THBD, SERPINE2, INS, HLX, HMOX1, NDRG1, SPTA1, PLCB1, HDAC9	209	910	16650	2.10106	0.984345	0.0584673	1.91022
GOTERM_BP_FAT	GO:0007155~cell adhesion	37	0.0995185	0.00109301	CSF1, ITGB4, KITLG, CASK, ITPKB, PDLIM1, CXADR, DCHS1, CDH6, CITED2, SERPINE2, ITGB8, INS, HLX, COL12A1, NDRG1, GCNT1, BMP2, LYN, EFNB1, RELB, HLA-A, PCDH12, MPP7, NID2, ITGA4, LGALS9, KDR, CDH13, CORO1B, DUSP3, NLGN4Y, CD34, SPTA1, PERP, DST, PLAU	209	1699	16650	1.73491	0.987487	0.0606675	2.01212
GOTERM_BP_FAT	GO:0022610~biological adhesion	37	0.0995185	0.00116375	CSF1, ITGB4, KITLG, CASK, ITPKB, PDLIM1, CXADR, DCHS1, CDH6, CITED2, SERPINE2, ITGB8, INS, HLX, COL12A1, NDRG1, GCNT1, BMP2, LYN, EFNB1, RELB, HLA-A, PCDH12, MPP7, NID2, ITGA4, LGALS9, KDR, CDH13, CORO1B, DUSP3, NLGN4Y, CD34, SPTA1, PERP, DST, PLAU	209	1705	16650	1.7288	0.990578	0.0635884	2.14101
GOTERM_BP_FAT	GO:0006952~defense response	34	0.0914495	0.00118087	NDST1, CSF1, OAS1, NFKB2, GPRC5B, CXADR, MDK, ISG20, SERINC5, INS, HMOX1, TAP1, BMP2, LYN, SCUBE1, RELB, HLA-A, CHST2, SAMHD1, COLEC12, SMAD1, LGALS9, CLEC1A, IFIT3, HDAC5, CYBA, APOL3, IFIT2, TNFRSF10C, IFI27, PDE2A, CTSB, PLA2G4C, HDAC9	209	1518	16650	1.78433	0.991203	0.063627	2.17218
GOTERM_BP_FAT	GO:0036293~response to decreased oxygen levels	12	0.0322763	0.00124031	CYBA, BMP2, CD34, PGF, HMOX1, TGFBR3, STC1, PDLIM1, NDRG1, FOXO3, PLAU, CITED2	209	295	16650	3.24061	0.993069	0.0658387	2.28032
GOTERM_BP_FAT	GO:0007169~transmembrane receptor protein tyrosine kinase signaling pathway	19	0.0511041	0.00131819	RHBDF2, BMP2, IRS2, LYN, NDST1, PGF, EFNB1, CSF1, PDK4, KDR, CYBA, CDH13, SULF2, NDRG4, INS, SULF1, TGFA, PLCB1, IGFBP5	209	648	16650	2.33586	0.994929	0.0689176	2.42186
GOTERM_BP_FAT	GO:1901652~response to peptide	15	0.0403454	0.00142014	IRS2, LYN, PDK4, GGH, FOXO3, HDAC5, CYBA, TNFSF10, ADCY9, INS, JUND, KLF2, HDAC9, GCNT1, IGFBP5	209	444	16650	2.69139	0.996631	0.0730986	2.60683
GOTERM_BP_FAT	GO:0001936~regulation of endothelial cell proliferation	7	0.0188278	0.00159116	CDH13, CYBA, BMP2, PGF, SULF1, VASH1, KDR	209	100	16650	5.57656	0.998304	0.0805112	2.91638
GOTERM_BP_FAT	GO:1903035~negative regulation of response to wounding	6	0.0161381	0.0015968	THBD, SERPINE2, CD34, CD109, CASK, PLAU	209	68	16650	7.02927	0.998342	0.0797791	2.92658
GOTERM_BP_FAT	GO:0003094~glomerular filtration	4	0.0107588	0.00160645	CYBA, SULF2, CD34, SULF1	209	19	16650	16.7716	0.998405	0.0792547	2.94401
GOTERM_BP_FAT	GO:1903426~regulation of reactive oxygen species biosynthetic process	6	0.0161381	0.00170434	CYBA, CD34, INS, FOXO3, KLF2, ZNF205	209	69	16650	6.9274	0.998923	0.0828636	3.12074
GOTERM_BP_FAT	GO:0009967~positive regulation of signal transduction	32	0.0860701	0.00172318	CSF1, KITLG, ITPKB, GPRC5B, ZNF205, CITED2, INS, NDRG4, HMOX1, TGFA, PLCB1, BMP2, LYN, MPP7, AVPI1, LGALS9, KDR, CDKN1C, DUSP5, PLEKHF1, CYBA, CDH13, APOL3, TNFSF10, SULF2, PLK2, SULF1, TGFBR3, GDF15, GADD45A, IGFBP5, TOB1	209	1428	16650	1.78521	0.999001	0.0827383	3.15471
GOTERM_BP_FAT	GO:0001944~vasculature development	18	0.0484144	0.00172927	NDST1, ACTA2, PGF, VASH1, KDR, CITED2, HDAC5, CDH13, WARS, ITGB8, CD34, HMOX1, SULF1, PLCD3, TGFA, TGFBR3, HDAC9, TNFAIP2	209	610	16650	2.35077	0.999025	0.082037	3.16569
GOTERM_BP_FAT	GO:0006915~apoptotic process	37	0.0995185	0.001782	PHLPP1, KITLG, ITPKB, FOXO3, MDK, ZNF205, CITED2, TRIM2, PCBP4, SQSTM1, INS, HMOX1, ALDH1A3, TGFA, PHLDA1, ARHGEF3, BMP2, IRS2, RARG, LYN, PDK4, LGALS9, KDR, PLEKHF1, IFIT3, IFIT2, TNFRSF10C, IFI27, TNFSF10, PLK2, RFK, CCND2, GRINA, SULF1, PERP, PPP1R15A, GADD45A	209	1747	16650	1.68724	0.999211	0.0834464	3.26071
GOTERM_BP_FAT	GO:0070665~positive regulation of leukocyte proliferation	8	0.0215175	0.00182426	IRS2, LYN, EFNB1, CSF1, HLA-A, KITLG, SPTA1, LGALS9	209	139	16650	4.58504	0.999334	0.0843567	3.33681
GOTERM_BP_FAT	GO:0060348~bone development	9	0.0242072	0.00187084	BMP2, RARG, SULF2, SULF1, STC1, SMAD1, DCHS1, CTC1, CITED2	209	179	16650	4.00551	0.999448	0.0854331	3.42061
GOTERM_BP_FAT	GO:0097205~renal filtration	4	0.0107588	0.00187265	CYBA, SULF2, CD34, SULF1	209	20	16650	15.933	0.999452	0.0845499	3.42386
GOTERM_BP_FAT	GO:0046697~decidualization	4	0.0107588	0.00187265	STC1, EPOR, CTSB, CITED2	209	20	16650	15.933	0.999452	0.0845499	3.42386
GOTERM_BP_FAT	GO:1901698~response to nitrogen compound	23	0.0618629	0.00189525	IRS2, LYN, PDK4, GGH, COLEC12, SMAD1, FOXO3, HDAC5, CYBA, TNFSF10, THBD, PDE2A, ADCY9, INS, HMOX1, JUND, STC1, PLCB1, CHRNA1, KLF2, HDAC9, GCNT1, IGFBP5	209	895	16650	2.04726	0.999499	0.0845754	3.46451
GOTERM_BP_FAT	GO:0001822~kidney development	11	0.0295866	0.0019846	CDKN1C, BMP2, SULF2, CD34, ACTA2, PGF, SULF1, ADAMTS1, SMAD1, GCNT1, DCHS1	209	267	16650	3.28208	0.99965	0.0874147	3.625
GOTERM_BP_FAT	GO:0070482~response to oxygen levels	12	0.0322763	0.00202791	CYBA, BMP2, CD34, PGF, HMOX1, TGFBR3, STC1, PDLIM1, NDRG1, FOXO3, PLAU, CITED2	209	314	16650	3.04453	0.999706	0.0882686	3.70271
GOTERM_BP_FAT	GO:0050790~regulation of catalytic activity	46	0.123726	0.00211325	DBNDD2, AGFG2, CSF1, CD109, KITLG, OAS1, GPRC5B, WDR81, SERINC5, PLEKHG1, SERPINE2, INS, TGFA, CDC42EP4, PI16, PLCB1, DOCK11, TFPI2, ARHGEF3, BMP2, IRS2, STMN3, LYN, RAB3IL1, PRKAB1, AVPI1, LGALS9, CTC1, SH3BP5, DUSP5, CDKN1C, ELFN1, CYBA, IFI27, NOSIP, DUSP3, TNFSF10, ADCY9, RFK, CCND2, CTSB, SPTA1, PERP, PPP1R15A, GADD45A, SRGAP1	209	2357	16650	1.55477	0.999791	0.0908275	3.85563
GOTERM_BP_FAT	GO:1902531~regulation of intracellular signal transduction	36	0.0968289	0.00241819	PHLPP1, CSF1, KITLG, ITPKB, GPRC5B, PLEKHG1, SERPINE2, SQSTM1, INS, NDRG4, HMOX1, TGFA, PLCB1, ARHGEF3, BMP2, IRS2, STMN3, LYN, PRKAB1, AVPI1, LGALS9, KDR, DUSP5, PLEKHF1, MURC, CDH13, APOL3, DUSP3, TNFSF10, PLK2, GRINA, TGFBR3, GDF15, GADD45A, SRGAP1, IGFBP5	209	1714	16650	1.67325	0.999939	0.102163	4.40025
GOTERM_BP_FAT	GO:0070848~response to growth factor	18	0.0484144	0.00258521	PARD6A, BMP2, NDST1, CD109, CASK, SMAD1, FOXO3, KDR, CITED2, CDKN1C, CORO1B, MEIS2, PDE2A, SULF2, SULF1, TGFBR3, GDF15, TOB1	209	634	16650	2.26178	0.999969	0.1077	4.6973
GOTERM_BP_FAT	GO:0007264~small GTPase mediated signal transduction	16	0.043035	0.00261488	ARHGEF3, RAB3B, STMN3, MRAS, CSF1, KITLG, ITPKB, MURC, CDH13, PLEKHG1, PLK2, SQSTM1, HMOX1, CDC42EP4, ARL4C, DOCK11	209	527	16650	2.41867	0.999972	0.107751	4.74999
GOTERM_BP_FAT	GO:0000122~negative regulation of transcription from RNA polymerase II promoter	20	0.0537938	0.00268952	BMP2, RARG, RELB, NFKB2, FOXO3, DACH1, ZNF205, CITED2, HDAC5, CDKN1C, IFI27, MEIS2, PDE2A, SQSTM1, ETS2, JUND, NEDD4L, HDAC9, PPP1R15A, MEPCE	209	748	16650	2.13008	0.999979	0.109532	4.88238
GOTERM_BP_FAT	GO:0098609~cell-cell adhesion	27	0.0726216	0.00282137	ITPKB, PDLIM1, CXADR, DCHS1, CDH6, CITED2, SERPINE2, INS, HLX, NDRG1, GCNT1, BMP2, LYN, EFNB1, RELB, HLA-A, PCDH12, MPP7, ITGA4, LGALS9, CORO1B, CDH13, DUSP3, NLGN4Y, CD34, SPTA1, PERP	209	1164	16650	1.8479	0.999988	0.113441	5.11583
GOTERM_BP_FAT	GO:0061448~connective tissue development	10	0.0268969	0.0029277	BMP2, RARG, SULF2, CD34, ITGB8, ACTA2, CSF1, SULF1, STC1, SMAD1	209	236	16650	3.37564	0.999992	0.1163	5.30371
GOTERM_BP_FAT	GO:0010646~regulation of cell communication	55	0.147933	0.00302998	CXORF36, SYT9, ITPKB, FOXO3, ZNF205, CITED2, SERPINE2, HMOX1, TGFA, PLCB1, ARHGEF3, IRS2, LYN, STMN3, PRKAB1, MPP7, MURC, RAB11FIP1, PPP1R15A, GADD45A, SRGAP1, PHLPP1, RAB3B, CSF1, CD109, KITLG, GPRC5B, PLEKHG1, SQSTM1, INS, NDRG4, RHBDF2, BMP2, ITPR3, LGALS9, AVPI1, KDR, PLEKHF1, DUSP5, CDKN1C, CYBA, APOL3, CDH13, TNFSF10, DUSP3, SULF2, NLGN4Y, PLK2, GRINA, SULF1, TGFBR3, GDF15, PLAU, TOB1, IGFB…	209	3020	16650	1.45085	0.999995	0.118941	5.48409
GOTERM_BP_FAT	GO:0033860~regulation of NAD(P)H oxidase activity	3	0.00806907	0.00312968	CYBA, RFK, INS	209	7	16650	34.1422	0.999996	0.121426	5.65961
GOTERM_BP_FAT	GO:0009605~response to external stimulus	41	0.110277	0.00322898	PHLPP1, PGF, CSF1, CD109, CASK, OAS1, NFKB2, FOXO3, GPRC5B, CXADR, ISG20, CITED2, SERINC5, MEIS2, SERPINE2, INS, ALDH1A3, HMOX1, JUND, LYN, ACTA2, EFNB1, PDK4, HLA-A, SAMHD1, LGALS9, KDR, IFIT3, HDAC5, CYBA, IFIT2, CDH13, CORO1B, TNFRSF10C, THBD, PDE2A, CD34, STC1, SPTA1, GADD45A, PLAU	209	2073	16650	1.57562	0.999998	0.12384	5.83413
GOTERM_BP_FAT	GO:0001932~regulation of protein phosphorylation	29	0.078001	0.00325611	PHLPP1, DBNDD2, CSF1, CD109, KITLG, ITPKB, GPRC5B, SQSTM1, INS, NDRG4, TGFA, PLCB1, PARD6A, BMP2, LYN, PRKAB1, LGALS9, AVPI1, KDR, SH3BP5, CDKN1C, DUSP5, DUSP3, ADCY9, CCND2, TGFBR3, GDF15, GADD45A, PPP1R15A	209	1300	16650	1.77714	0.999998	0.123635	5.88175
GOTERM_BP_FAT	GO:0001501~skeletal system development	15	0.0403454	0.00347342	BMP2, RARG, NDST1, SMAD1, DCHS1, CTC1, CITED2, CDKN1C, SULF2, HOXB8, ITGB8, ETS2, SULF1, COL12A1, STC1	209	490	16650	2.43873	0.999999	0.130109	6.26241
GOTERM_BP_FAT	GO:1903428~positive regulation of reactive oxygen species biosynthetic process	5	0.0134485	0.00347774	CYBA, INS, FOXO3, KLF2, ZNF205	209	50	16650	7.96651	0.999999	0.129057	6.26997
GOTERM_BP_FAT	GO:0002685~regulation of leukocyte migration	8	0.0215175	0.00348644	LYN, PGF, CSF1, HMOX1, KITLG, ITGA4, PLCB1, LGALS9	209	156	16650	4.08539	0.999999	0.128176	6.28517
GOTERM_BP_FAT	GO:0048514~blood vessel morphogenesis	15	0.0403454	0.00357159	PGF, VASH1, KDR, CITED2, HDAC5, CDH13, WARS, CD34, HMOX1, SULF1, PLCD3, TGFA, TGFBR3, HDAC9, TNFAIP2	209	491	16650	2.43376	0.999999	0.12991	6.43389
GOTERM_BP_FAT	GO:0010508~positive regulation of autophagy	6	0.0161381	0.00363233	PLEKHF1, PLK2, SQSTM1, HMOX1, TFEB, KDR	209	82	16650	5.82915	1	0.130789	6.53985
GOTERM_BP_FAT	GO:0009893~positive regulation of metabolic process	55	0.147933	0.0038077	CASK, FOXO3, NFKB2, ZNF205, CITED2, HMOX1, TGFA, PLCB1, IRS2, RARG, LYN, ACTA2, RELB, PRKAB1, MURC, RFK, CD34, CCND2, PPP1R15A, GADD45A, CSF1, TFEB, KITLG, GPRC5B, MDK, MEIS2, ITGB8, SQSTM1, INS, NDRG4, JUND, NEDD4L, KLF6, BMP2, RNF19A, SMAD1, CTC1, LGALS9, AVPI1, KDR, HDAC5, DUSP5, CDKN1C, CYBA, CDH13, IFI27, TNFSF10, ADCY9, PLK2, ETS2, EBF1, KLF2, PERP, GDF15, TOB1	209	3052	16650	1.43564	1	0.135454	6.84513
GOTERM_BP_FAT	GO:0002682~regulation of immune system process	30	0.0806907	0.00382823	PHLPP1, PGF, CSF1, KITLG, ITPKB, FOXO3, GPRC5B, CXADR, MEIS2, INS, HMOX1, HLX, TAP1, PLCB1, IRS2, RARG, LYN, EFNB1, RELB, HLA-A, SAMHD1, COLEC12, ITGA4, LGALS9, CYBA, DUSP3, HOXB8, CD34, CTSB, SPTA1	209	1378	16650	1.73436	1	0.134939	6.88079
GOTERM_BP_FAT	GO:0030335~positive regulation of cell migration	13	0.034966	0.00414697	CDH13, IRS2, BMP2, LYN, INS, PGF, CSF1, KITLG, ITGA4, HDAC9, PLAU, LGALS9, KDR	209	395	16650	2.62189	1	0.144083	7.43302
GOTERM_BP_FAT	GO:0010604~positive regulation of macromolecule metabolic process	52	0.139864	0.00419541	CSF1, TFEB, CASK, KITLG, NFKB2, FOXO3, GPRC5B, MDK, CITED2, MEIS2, NDRG4, INS, SQSTM1, ITGB8, HMOX1, JUND, TGFA, NEDD4L, PLCB1, KLF6, IRS2, BMP2, RARG, LYN, ACTA2, RNF19A, RELB, PRKAB1, SMAD1, CTC1, LGALS9, AVPI1, KDR, CDKN1C, DUSP5, HDAC5, CDH13, MURC, TNFSF10, IFI27, ADCY9, PLK2, CCND2, CD34, ETS2, EBF1, PERP, KLF2, GDF15, GADD45A, PPP1R15A, TOB1	209	2856	16650	1.45048	1	0.144394	7.51667
GOTERM_BP_FAT	GO:1903409~reactive oxygen species biosynthetic process	6	0.0161381	0.00423762	CYBA, CD34, INS, FOXO3, KLF2, ZNF205	209	85	16650	5.62342	1	0.144503	7.58951
GOTERM_BP_FAT	GO:0071363~cellular response to growth factor stimulus	17	0.0457247	0.00424689	PARD6A, BMP2, NDST1, CD109, CASK, FOXO3, SMAD1, KDR, CITED2, CDKN1C, CORO1B, PDE2A, SULF2, SULF1, TGFBR3, GDF15, TOB1	209	610	16650	2.22017	1	0.143579	7.60549
GOTERM_BP_FAT	GO:0023051~regulation of signaling	55	0.147933	0.00431741	CXORF36, SYT9, ITPKB, FOXO3, ZNF205, CITED2, SERPINE2, HMOX1, TGFA, PLCB1, ARHGEF3, IRS2, LYN, STMN3, PRKAB1, MPP7, MURC, RAB11FIP1, PPP1R15A, GADD45A, SRGAP1, PHLPP1, RAB3B, CSF1, CD109, KITLG, GPRC5B, PLEKHG1, SQSTM1, INS, NDRG4, RHBDF2, BMP2, ITPR3, LGALS9, AVPI1, KDR, PLEKHF1, DUSP5, CDKN1C, CYBA, APOL3, CDH13, TNFSF10, DUSP3, SULF2, NLGN4Y, PLK2, GRINA, SULF1, TGFBR3, GDF15, PLAU, TOB1, IGFB…	209	3070	16650	1.42722	1	0.144572	7.72704
GOTERM_BP_FAT	GO:1901699~cellular response to nitrogen compound	16	0.043035	0.00443948	IRS2, LYN, PDK4, COLEC12, SMAD1, FOXO3, HDAC5, CYBA, PDE2A, ADCY9, INS, STC1, PLCB1, KLF2, HDAC9, IGFBP5	209	558	16650	2.2843	1	0.147127	7.93708
GOTERM_BP_FAT	GO:0042325~regulation of phosphorylation	30	0.0806907	0.00445814	PHLPP1, DBNDD2, CSF1, CD109, KITLG, ITPKB, GPRC5B, SQSTM1, INS, NDRG4, TGFA, PLCB1, PARD6A, IRS2, BMP2, LYN, PRKAB1, LGALS9, AVPI1, KDR, SH3BP5, CDKN1C, DUSP5, DUSP3, ADCY9, CCND2, TGFBR3, GDF15, GADD45A, PPP1R15A	209	1393	16650	1.71569	1	0.146492	7.96915
GOTERM_BP_FAT	GO:0009966~regulation of signal transduction	50	0.134485	0.00454028	PHLPP1, CXORF36, CSF1, CD109, KITLG, ITPKB, FOXO3, GPRC5B, ZNF205, CITED2, PLEKHG1, SERPINE2, NDRG4, INS, SQSTM1, HMOX1, TGFA, PLCB1, RHBDF2, ARHGEF3, IRS2, BMP2, STMN3, LYN, PRKAB1, MPP7, LGALS9, AVPI1, KDR, CDKN1C, DUSP5, PLEKHF1, CDH13, MURC, APOL3, CYBA, DUSP3, TNFSF10, PLK2, SULF2, GRINA, SULF1, TGFBR3, GDF15, GADD45A, PPP1R15A, SRGAP1, PLAU, IGFBP5, TOB1	209	2728	16650	1.46014	1	0.14778	8.11018
GOTERM_BP_FAT	GO:2000379~positive regulation of reactive oxygen species metabolic process	6	0.0161381	0.00467909	CYBA, INS, FOXO3, KLF2, GADD45A, ZNF205	209	87	16650	5.49414	1	0.15073	8.34804
GOTERM_BP_FAT	GO:0010243~response to organonitrogen compound	20	0.0537938	0.00478794	IRS2, LYN, PDK4, GGH, FOXO3, HDAC5, CYBA, TNFSF10, THBD, PDE2A, ADCY9, INS, HMOX1, JUND, STC1, CHRNA1, KLF2, HDAC9, GCNT1, IGFBP5	209	789	16650	2.01939	1	0.152739	8.53415
GOTERM_BP_FAT	GO:0008284~positive regulation of cell proliferation	21	0.0564835	0.00487711	BMP2, IRS2, RARG, LYN, PGF, CSF1, EFNB1, HLA-A, KITLG, CTC1, LGALS9, KDR, CYBA, CDH13, INS, CCND2, HLX, HMOX1, TGFA, TGFBR3, SPTA1	209	849	16650	1.97051	1	0.154137	8.68636
GOTERM_BP_FAT	GO:1900744~regulation of p38MAPK cascade	4	0.0107588	0.00500088	PHLPP1, BMP2, GADD45A, LGALS9	209	28	16650	11.3807	1	0.156505	8.89722
GOTERM_BP_FAT	GO:0043434~response to peptide hormone	13	0.034966	0.0050697	IRS2, LYN, PDK4, GGH, HDAC5, CYBA, TNFSF10, ADCY9, INS, JUND, HDAC9, GCNT1, IGFBP5	209	405	16650	2.55715	1	0.157262	9.01426
GOTERM_BP_FAT	GO:0048729~tissue morphogenesis	17	0.0457247	0.00510833	PARD6A, BMP2, RARG, ACTA2, PGF, CSF1, ITGB4, SMAD1, DCHS1, CITED2, NDRG4, ALDH1A3, SULF1, TGFBR3, STC1, GCNT1, IGFBP5	209	622	16650	2.17734	1	0.157153	9.07991
GOTERM_BP_FAT	GO:0009725~response to hormone	21	0.0564835	0.0051992	IRS2, RARG, LYN, PGF, PDK4, GGH, FOXO3, MDK, HDAC5, CYBA, NPC1, TNFSF10, ADCY9, INS, JUND, TGFBR3, STC1, CTSB, HDAC9, GCNT1, IGFBP5	209	854	16650	1.95898	1	0.15851	9.23412
GOTERM_BP_FAT	GO:0035457~cellular response to interferon-alpha	3	0.00806907	0.00527749	IFIT3, IFIT2, OAS1	209	9	16650	26.555	1	0.159494	9.3668
GOTERM_BP_FAT	GO:1902533~positive regulation of intracellular signal transduction	22	0.0591732	0.00529819	BMP2, LYN, CSF1, KITLG, ITPKB, GPRC5B, AVPI1, LGALS9, KDR, PLEKHF1, DUSP5, APOL3, CDH13, TNFSF10, PLK2, NDRG4, INS, HMOX1, TGFA, PLCB1, GADD45A, IGFBP5	209	915	16650	1.91544	1	0.158876	9.40184
GOTERM_BP_FAT	GO:0001892~embryonic placenta development	6	0.0161381	0.00540123	CDKN1C, TFEB, PLCD3, PCDH12, VASH1, CITED2	209	90	16650	5.311	1	0.160516	9.57612
GOTERM_BP_FAT	GO:2000147~positive regulation of cell motility	13	0.034966	0.00543333	CDH13, IRS2, BMP2, LYN, INS, PGF, CSF1, KITLG, ITGA4, HDAC9, PLAU, LGALS9, KDR	209	409	16650	2.53214	1	0.160209	9.63035
GOTERM_BP_FAT	GO:0061041~regulation of wound healing	7	0.0188278	0.00543517	THBD, SERPINE2, LYN, CD34, CD109, CASK, PLAU	209	128	16650	4.35668	1	0.159094	9.63347
GOTERM_BP_FAT	GO:0019220~regulation of phosphate metabolic process	33	0.0887598	0.00562511	PHLPP1, DBNDD2, CSF1, CD109, KITLG, ITPKB, GPRC5B, WDR81, SQSTM1, INS, NDRG4, TGFA, PLCB1, PARD6A, IRS2, BMP2, LYN, PRKAB1, AVPI1, LGALS9, KDR, SH3BP5, CDKN1C, DUSP5, ELFN1, DUSP3, PDE2A, ADCY9, CCND2, TGFBR3, GDF15, GADD45A, PPP1R15A	209	1610	16650	1.63289	1	0.163003	9.95368
GOTERM_BP_FAT	GO:0051174~regulation of phosphorus metabolic process	33	0.0887598	0.00567638	PHLPP1, DBNDD2, CSF1, CD109, KITLG, ITPKB, GPRC5B, WDR81, SQSTM1, INS, NDRG4, TGFA, PLCB1, PARD6A, IRS2, BMP2, LYN, PRKAB1, AVPI1, LGALS9, KDR, SH3BP5, CDKN1C, DUSP5, ELFN1, DUSP3, PDE2A, ADCY9, CCND2, TGFBR3, GDF15, GADD45A, PPP1R15A	209	1611	16650	1.63187	1	0.163191	10.0399
GOTERM_BP_FAT	GO:0034097~response to cytokine	20	0.0537938	0.00568477	CSF1, RELB, HLA-A, SAMHD1, OAS1, NFKB2, ITGA4, FOXO3, LGALS9, ISG20, IFIT3, IFIT2, CYBA, TNFRSF10C, IFI27, PDE2A, JUND, EPOR, PLCB1, KLF2	209	802	16650	1.98666	1	0.162254	10.054
GOTERM_BP_FAT	GO:0001525~angiogenesis	13	0.034966	0.00586188	HDAC5, WARS, CDH13, CD34, PGF, HMOX1, SULF1, PLCD3, TGFA, HDAC9, TNFAIP2, VASH1, KDR	209	413	16650	2.50762	1	0.165704	10.3514
GOTERM_BP_FAT	GO:0045321~leukocyte activation	19	0.0511041	0.00595035	KLF6, IRS2, LYN, EFNB1, CSF1, RELB, HLA-A, ITPKB, ITGA4, CXADR, LGALS9, HDAC5, DUSP3, INS, HLX, HMOX1, NDRG1, SPTA1, HDAC9	209	747	16650	2.02629	1	0.166821	10.4995
GOTERM_BP_FAT	GO:0006820~anion transport	14	0.0376557	0.0060794	SLC12A7, IRS2, SLC12A2, CA5B, SLC6A15, SLC17A5, SERINC5, SLC4A11, PLIN2, SLC37A1, SLC16A9, SLC38A1, CLCN7, SLC46A1	209	468	16650	2.38314	1	0.168949	10.7152
GOTERM_BP_FAT	GO:0001893~maternal placenta development	4	0.0107588	0.00608543	STC1, EPOR, CTSB, CITED2	209	30	16650	10.622	1	0.167944	10.7253
GOTERM_BP_FAT	GO:0040007~growth	22	0.0591732	0.00649922	BMP2, EXTL3, RARG, FHL1, CSF1, SMAD1, FOXO3, CTC1, CDKN1C, CYBA, SERPINE2, NDRG4, INS, SQSTM1, HLX, TGFBR3, STC1, NEDD4L, PLCB1, CHRNA1, KLF2, IGFBP5	209	932	16650	1.88051	1	0.177109	11.4136
GOTERM_BP_FAT	GO:0042482~positive regulation of odontogenesis	3	0.00806907	0.00654282	BMP2, CD34, CSF1	209	10	16650	23.8995	1	0.176993	11.4858
GOTERM_BP_FAT	GO:0051272~positive regulation of cellular component movement	13	0.034966	0.00665347	CDH13, IRS2, BMP2, LYN, INS, PGF, CSF1, KITLG, ITGA4, HDAC9, PLAU, LGALS9, KDR	209	420	16650	2.46582	1	0.178513	11.6689
GOTERM_BP_FAT	GO:0002521~leukocyte differentiation	14	0.0376557	0.00673933	HDAC5, KLF6, PDE2A, LYN, HLX, CSF1, RELB, CD109, KITLG, ITPKB, ITGA4, HDAC9, LGALS9, CITED2	209	474	16650	2.35298	1	0.179409	11.8107
GOTERM_BP_FAT	GO:0072593~reactive oxygen species metabolic process	9	0.0242072	0.00687587	CYBA, CD34, RFK, INS, PDK4, FOXO3, KLF2, GADD45A, ZNF205	209	222	16650	3.22967	1	0.181506	12.0357
GOTERM_BP_FAT	GO:0045765~regulation of angiogenesis	9	0.0242072	0.00687587	HDAC5, WARS, CD34, PGF, HMOX1, SULF1, HDAC9, VASH1, KDR	209	222	16650	3.22967	1	0.181506	12.0357
GOTERM_BP_FAT	GO:0040017~positive regulation of locomotion	13	0.034966	0.00692036	CDH13, IRS2, BMP2, LYN, INS, PGF, CSF1, KITLG, ITGA4, HDAC9, PLAU, LGALS9, KDR	209	422	16650	2.45414	1	0.181383	12.1089
GOTERM_BP_FAT	GO:0030155~regulation of cell adhesion	17	0.0457247	0.00695639	BMP2, LYN, CSF1, EFNB1, HLA-A, CASK, ITPKB, ITGA4, LGALS9, KDR, CITED2, CDH13, DUSP3, SERPINE2, HLX, SPTA1, PLAU	209	643	16650	2.10623	1	0.181063	12.1682
GOTERM_BP_FAT	GO:0007265~Ras protein signal transduction	11	0.0295866	0.00707889	CDH13, MURC, ARHGEF3, PLEKHG1, PLK2, STMN3, MRAS, CSF1, KITLG, ITPKB, CDC42EP4	209	320	16650	2.73849	1	0.182771	12.3694
GOTERM_BP_FAT	GO:0061061~muscle structure development	16	0.043035	0.00723853	BMP2, FHL1, MRAS, MYOZ2, CXADR, CITED2, HDAC5, MURC, SYNE1, HLX, TGFBR3, CHRNA1, HDAC9, GDF15, PLCB1, IGFBP5	209	589	16650	2.16408	1	0.185313	12.6308
GOTERM_BP_FAT	GO:0072006~nephron development	7	0.0188278	0.00777604	BMP2, SULF2, CD34, ACTA2, PGF, SULF1, DCHS1	209	138	16650	4.04098	1	0.196429	13.5059
GOTERM_BP_FAT	GO:0050900~leukocyte migration	12	0.0322763	0.00780954	THBD, LYN, CD34, PGF, CSF1, HMOX1, KITLG, ITGA4, PLCB1, CXADR, GCNT1, LGALS9	209	376	16650	2.5425	1	0.195963	13.5602
GOTERM_BP_FAT	GO:0030201~heparan sulfate proteoglycan metabolic process	4	0.0107588	0.00795705	EXTL3, NDST1, SULF2, SULF1	209	33	16650	9.65637	1	0.198054	13.7987
GOTERM_BP_FAT	GO:0006468~protein phosphorylation	36	0.0968289	0.00821077	PHLPP1, DBNDD2, NDST1, CSF1, CD109, KITLG, CASK, ITPKB, GPRC5B, SQSTM1, INS, NDRG4, TGFA, PLCB1, PARD6A, BMP2, IRS2, LYN, PDK4, PRKAB1, SMAD1, AVPI1, LGALS9, KDR, SH3BP5, DUSP5, CDKN1C, DUSP3, ADCY9, PLK2, CCND2, TGFBR3, SPTA1, GDF15, GADD45A, PPP1R15A	209	1852	16650	1.54857	1	0.202457	14.2075
GOTERM_BP_FAT	GO:0042060~wound healing	15	0.0403454	0.00823403	LYN, SCUBE1, CD109, CASK, ITPR3, CORO1B, THBD, SERPINE2, CD34, INS, HMOX1, TGFA, TFPI2, DOCK11, PLAU	209	542	16650	2.20475	1	0.201739	14.2449
GOTERM_BP_FAT	GO:0090100~positive regulation of transmembrane receptor protein serine/threonine kinase signaling pathway	6	0.0161381	0.00837513	CDKN1C, BMP2, SULF1, TGFBR3, GDF15, CITED2	209	100	16650	4.7799	1	0.203596	14.4714
GOTERM_BP_FAT	GO:2000045~regulation of G1/S transition of mitotic cell cycle	7	0.0188278	0.00860146	PLK2, CCND2, PCBP4, FHL1, PLCB1, GADD45A, MEPCE	209	141	16650	3.955	1	0.207259	14.8335
GOTERM_BP_FAT	GO:0032101~regulation of response to external stimulus	18	0.0484144	0.00913259	LYN, PGF, CSF1, CD109, HLA-A, CASK, GPRC5B, LGALS9, KDR, CYBA, CDH13, CORO1B, THBD, PDE2A, SERPINE2, CD34, INS, PLAU	209	721	16650	1.98886	1	0.217312	15.6776
GOTERM_BP_FAT	GO:0000165~MAPK cascade	20	0.0537938	0.00923568	PHLPP1, BMP2, IRS2, LYN, NDST1, KITLG, ITPKB, SMAD1, AVPI1, LGALS9, KDR, DUSP5, DUSP3, NDRG4, INS, TGFA, TGFBR3, SPTA1, PLCB1, GADD45A	209	841	16650	1.89453	1	0.218202	15.8405
GOTERM_BP_FAT	GO:0045785~positive regulation of cell adhesion	12	0.0322763	0.0092486	CDH13, LYN, EFNB1, HLX, CSF1, HLA-A, ITPKB, ITGA4, SPTA1, LGALS9, KDR, CITED2	209	385	16650	2.48307	1	0.217204	15.8609
GOTERM_BP_FAT	GO:0016337~single organismal cell-cell adhesion	18	0.0484144	0.00961502	LYN, EFNB1, RELB, HLA-A, ITPKB, ITGA4, CXADR, LGALS9, CITED2, DUSP3, SERPINE2, NLGN4Y, CD34, INS, HLX, SPTA1, PERP, GCNT1	209	725	16650	1.97789	1	0.223508	16.4374
GOTERM_BP_FAT	GO:0009628~response to abiotic stimulus	23	0.0618629	0.00969527	BMP2, SLC12A2, LYN, PGF, RELB, PDLIM1, FOXO3, CITED2, CYBA, THBD, MEIS2, PDE2A, SERPINE2, NDRG4, CD34, HMOX1, JUND, TGFBR3, NDRG1, STC1, CLCN7, GADD45A, PLAU	209	1029	16650	1.78066	1	0.223869	16.5631
GOTERM_BP_FAT	GO:0002683~negative regulation of immune system process	12	0.0322763	0.00973859	DUSP3, MEIS2, LYN, HOXB8, INS, HLX, HMOX1, HLA-A, KITLG, ITPKB, PLCB1, LGALS9	209	388	16650	2.46387	1	0.223477	16.631
GOTERM_BP_FAT	GO:0080134~regulation of response to stress	27	0.0726216	0.0100233	PHLPP1, CD109, CASK, FOXO3, GPRC5B, SERPINE2, INS, PLCB1, BMP2, LYN, RELB, HLA-A, SAMHD1, COLEC12, VASH1, LGALS9, CYBA, DUSP3, THBD, PDE2A, CD34, GRINA, TGFBR3, CTSB, GADD45A, PPP1R15A, PLAU	209	1285	16650	1.6739	1	0.227939	17.0753
GOTERM_BP_FAT	GO:0034101~erythrocyte homeostasis	6	0.0161381	0.0102208	LYN, HMOX1, TGFBR3, FOXO3, KLF2, CITED2	209	105	16650	4.55229	1	0.230593	17.3822
GOTERM_BP_FAT	GO:0045637~regulation of myeloid cell differentiation	8	0.0215175	0.0102639	MEIS2, RARG, LYN, HOXB8, CSF1, KITLG, ITPKB, FOXO3	209	191	16650	3.33676	1	0.230166	17.4491
GOTERM_BP_FAT	GO:0007610~behavior	15	0.0403454	0.0103592	DACH1, GPRC5B, ITPR3, MDK, ESPN, NPC1, MEIS2, PLK2, NLGN4Y, SERPINE2, NDRG4, HOXB8, INS, ALDH1A3, PLCB1	209	557	16650	2.14538	1	0.230766	17.5967
GOTERM_BP_FAT	GO:0045787~positive regulation of cell cycle	11	0.0295866	0.0103916	DUSP3, PLK2, CCND2, PCBP4, INS, TGFA, NDRG1, PLCB1, GADD45A, MEPCE, CITED2	209	339	16650	2.585	1	0.230136	17.6469
GOTERM_BP_FAT	GO:1903034~regulation of response to wounding	7	0.0188278	0.0104378	THBD, SERPINE2, LYN, CD34, CD109, CASK, PLAU	209	147	16650	3.79357	1	0.22978	17.7184
GOTERM_BP_FAT	GO:0001938~positive regulation of endothelial cell proliferation	5	0.0134485	0.0108698	CDH13, CYBA, BMP2, PGF, KDR	209	69	16650	5.77283	1	0.236822	18.3834
GOTERM_BP_FAT	GO:0034134~toll-like receptor 2 signaling pathway	3	0.00806907	0.011065	CYBA, LYN, LGALS9	209	13	16650	18.3842	1	0.239255	18.6823
GOTERM_BP_FAT	GO:0051246~regulation of protein metabolic process	45	0.121036	0.0113869	PHLPP1, DBNDD2, CSF1, CD109, KITLG, ITPKB, FOXO3, GPRC5B, SERPINE2, SQSTM1, INS, NDRG4, HMOX1, TGFA, NEDD4L, PI16, PLCB1, TFPI2, PARD6A, BMP2, LYN, RNF19A, PRKAB1, SMAD1, AVPI1, LGALS9, KDR, SH3BP5, HDAC5, DUSP5, CDKN1C, IFI27, DUSP3, TNFSF10, ADCY9, PLK2, CCND2, TGFBR3, GDF15, KLF2, PERP, PPP1R15A, GADD45A, TOB1, IGFBP5	209	2512	16650	1.42712	1	0.244021	19.1728
GOTERM_BP_FAT	GO:0002573~myeloid leukocyte differentiation	8	0.0215175	0.0114135	PDE2A, LYN, CSF1, RELB, CD109, KITLG, LGALS9, CITED2	209	195	16650	3.26831	1	0.243233	19.2132
GOTERM_BP_FAT	GO:0002040~sprouting angiogenesis	5	0.0134485	0.0114184	HDAC5, CDH13, PGF, HDAC9, KDR	209	70	16650	5.69036	1	0.242053	19.2207
GOTERM_BP_FAT	GO:0032844~regulation of homeostatic process	13	0.034966	0.0114307	CYBA, NPC1, LYN, FHL1, PDK4, KITLG, ITPKB, NEDD4L, FOXO3, ITPR3, CTC1, LGALS9, KDR	209	451	16650	2.29633	1	0.241019	19.2393
GOTERM_BP_FAT	GO:0051240~positive regulation of multicellular organismal process	29	0.078001	0.0116486	PGF, CSF1, KITLG, ITPKB, NFKB2, FOXO3, GPRC5B, CITED2, SERPINE2, INS, NDRG4, HMOX1, HLX, JUND, NEDD4L, PLCB1, BMP2, LYN, HLA-A, SMAD1, LGALS9, KDR, CYBA, THBD, SULF2, CD34, SULF1, TGFBR3, HDAC9	209	1431	16650	1.61446	1	0.243757	19.5695
GOTERM_BP_FAT	GO:0032868~response to insulin	9	0.0242072	0.0117607	HDAC5, IRS2, TNFSF10, LYN, INS, PDK4, GGH, HDAC9, GCNT1	209	244	16650	2.93847	1	0.24454	19.7388
GOTERM_BP_FAT	GO:0003014~renal system process	6	0.0161381	0.0118847	CYBA, SULF2, ADCY9, CD34, SULF1, STC1	209	109	16650	4.38523	1	0.245529	19.9259
GOTERM_BP_FAT	GO:0048585~negative regulation of response to stimulus	28	0.0753113	0.0119782	PHLPP1, CD109, CASK, FOXO3, SERPINE2, INS, NDRG4, HMOX1, HLX, BMP2, STMN3, LYN, HLA-A, LGALS9, DUSP5, CORO1B, DUSP3, TNFSF10, THBD, SULF2, CD34, GRINA, SULF1, TGFBR3, PPP1R15A, PLAU, IGFBP5, TOB1	209	1369	16650	1.62938	1	0.245957	20.0666
GOTERM_BP_FAT	GO:1901342~regulation of vasculature development	9	0.0242072	0.0120425	HDAC5, WARS, CD34, PGF, HMOX1, SULF1, HDAC9, VASH1, KDR	209	245	16650	2.92647	1	0.245863	20.1633
GOTERM_BP_FAT	GO:2000377~regulation of reactive oxygen species metabolic process	7	0.0188278	0.0125407	CYBA, CD34, INS, FOXO3, KLF2, GADD45A, ZNF205	209	153	16650	3.64481	1	0.253402	20.9082
GOTERM_BP_FAT	GO:1902806~regulation of cell cycle G1/S phase transition	7	0.0188278	0.0125407	PLK2, CCND2, PCBP4, FHL1, PLCB1, GADD45A, MEPCE	209	153	16650	3.64481	1	0.253402	20.9082
GOTERM_BP_FAT	GO:0048598~embryonic morphogenesis	15	0.0403454	0.0127051	RARG, NDST1, ITGB4, ITGA4, SMAD1, CITED2, DUSP5, CDKN1C, NDRG4, HOXB8, HLX, ALDH1A3, ETS2, SULF1, COL12A1	209	571	16650	2.09278	1	0.255009	21.1526
GOTERM_BP_FAT	GO:0043065~positive regulation of apoptotic process	15	0.0403454	0.0128944	ARHGEF3, BMP2, RARG, LYN, FOXO3, ZNF205, LGALS9, PLEKHF1, IFIT2, TNFSF10, IFI27, SQSTM1, HMOX1, ALDH1A3, GADD45A	209	572	16650	2.08912	1	0.257023	21.4331
GOTERM_BP_FAT	GO:0022409~positive regulation of cell-cell adhesion	9	0.0242072	0.0129097	LYN, EFNB1, HLX, HLA-A, ITPKB, ITGA4, SPTA1, LGALS9, CITED2	209	248	16650	2.89107	1	0.256031	21.4557
GOTERM_BP_FAT	GO:0043542~endothelial cell migration	7	0.0188278	0.0129141	HDAC5, CDH13, CORO1B, STC1, HDAC9, VASH1, KDR	209	154	16650	3.62114	1	0.254861	21.4622
GOTERM_BP_FAT	GO:0034330~cell junction organization	9	0.0242072	0.0131777	PARD6A, CDH13, ITGB4, MPP7, PERP, CXADR, DST, KDR, CDH6	209	249	16650	2.87946	1	0.258102	21.8511
GOTERM_BP_FAT	GO:0033002~muscle cell proliferation	7	0.0188278	0.0132968	CDH13, CYBA, NDRG4, HMOX1, TGFBR3, SMAD1, IGFBP5	209	155	16650	3.59778	1	0.258868	22.0263
GOTERM_BP_FAT	GO:0070302~regulation of stress-activated protein kinase signaling cascade	8	0.0215175	0.0134183	PHLPP1, DUSP3, BMP2, LYN, TGFBR3, PLCB1, GADD45A, LGALS9	209	201	16650	3.17075	1	0.259665	22.2045
GOTERM_BP_FAT	GO:0090068~positive regulation of cell cycle process	9	0.0242072	0.0137665	PLK2, CCND2, PCBP4, INS, TGFA, NDRG1, PLCB1, GADD45A, MEPCE	209	251	16650	2.85652	1	0.264206	22.7133
GOTERM_BP_FAT	GO:0001817~regulation of cytokine production	15	0.0403454	0.0137824	DTX4, LYN, RELB, HLA-A, NFKB2, GPRC5B, LGALS9, CYBA, SULF2, CD34, INS, HMOX1, SULF1, PLCB1, KLF2	209	577	16650	2.07102	1	0.263226	22.7364
GOTERM_BP_FAT	GO:0043009~chordate embryonic development	15	0.0403454	0.0137824	BMP2, RARG, NDST1, TFEB, PCDH12, DCHS1, VASH1, CITED2, CDKN1C, DUSP3, SULF2, HOXB8, SULF1, PLCD3, KLF2	209	577	16650	2.07102	1	0.263226	22.7364
GOTERM_BP_FAT	GO:0043068~positive regulation of programmed cell death	15	0.0403454	0.0137824	ARHGEF3, BMP2, RARG, LYN, FOXO3, ZNF205, LGALS9, PLEKHF1, IFIT2, TNFSF10, IFI27, SQSTM1, HMOX1, ALDH1A3, GADD45A	209	577	16650	2.07102	1	0.263226	22.7364
GOTERM_BP_FAT	GO:0023014~signal transduction by protein phosphorylation	20	0.0537938	0.0139318	PHLPP1, BMP2, IRS2, LYN, NDST1, KITLG, ITPKB, SMAD1, AVPI1, LGALS9, KDR, DUSP5, DUSP3, NDRG4, INS, TGFA, TGFBR3, SPTA1, PLCB1, GADD45A	209	877	16650	1.81676	1	0.264439	22.9538
GOTERM_BP_FAT	GO:0046578~regulation of Ras protein signal transduction	8	0.0215175	0.0139903	MURC, ARHGEF3, PLEKHG1, STMN3, SQSTM1, CSF1, KITLG, ITPKB	209	203	16650	3.13951	1	0.264162	23.0387
GOTERM_BP_FAT	GO:0046631~alpha-beta T cell activation	6	0.0161381	0.014212	INS, HLX, RELB, HLA-A, ITPKB, LGALS9	209	114	16650	4.1929	1	0.266521	23.3597
GOTERM_BP_FAT	GO:2000026~regulation of multicellular organismal development	33	0.0887598	0.0142949	PHLPP1, PGF, CSF1, CD109, KITLG, ITPKB, FOXO3, GPRC5B, CITED2, WARS, MEIS2, SERPINE2, NDRG4, HMOX1, HLX, NEDD4L, PLCB1, PARD6A, BMP2, RARG, LYN, SMAD1, LGALS9, VASH1, KDR, HDAC5, SULF2, PLK2, CD34, HOXB8, SULF1, TGFBR3, HDAC9	209	1721	16650	1.52757	1	0.266626	23.4792
GOTERM_BP_FAT	GO:0042593~glucose homeostasis	8	0.0215175	0.0143332	CYBA, IRS2, INS, PDK4, OAS1, FOXO3, GPRC5B, IGFBP5	209	204	16650	3.12412	1	0.266021	23.5346
GOTERM_BP_FAT	GO:0033500~carbohydrate homeostasis	8	0.0215175	0.0143332	CYBA, IRS2, INS, PDK4, OAS1, FOXO3, GPRC5B, IGFBP5	209	204	16650	3.12412	1	0.266021	23.5346
GOTERM_BP_FAT	GO:0042493~response to drug	12	0.0322763	0.0145365	HDAC5, CYBA, NPC1, PLIN2, PDE2A, LYN, PGF, JUND, GGH, TGFA, MDK, SLC46A1	209	411	16650	2.32599	1	0.268036	23.8271
GOTERM_BP_FAT	GO:0050866~negative regulation of cell activation	7	0.0188278	0.014917	DUSP3, THBD, SERPINE2, LYN, HLX, HMOX1, LGALS9	209	159	16650	3.50727	1	0.272804	24.372
GOTERM_BP_FAT	GO:0007179~transforming growth factor beta receptor signaling pathway	7	0.0188278	0.014917	CDKN1C, PARD6A, CD109, TGFBR3, SMAD1, GDF15, CITED2	209	159	16650	3.50727	1	0.272804	24.372
GOTERM_BP_FAT	GO:0009792~embryo development ending in birth or egg hatching	15	0.0403454	0.014976	BMP2, RARG, NDST1, TFEB, PCDH12, DCHS1, VASH1, CITED2, CDKN1C, DUSP3, SULF2, HOXB8, SULF1, PLCD3, KLF2	209	583	16650	2.0497	1	0.272502	24.456
GOTERM_BP_FAT	GO:0031589~cell-substrate adhesion	10	0.0268969	0.0150059	CDH13, CD34, ITGB8, CSF1, ITGB4, CASK, NID2, ITGA4, PLAU, KDR	209	306	16650	2.60343	1	0.271754	24.4987
GOTERM_BP_FAT	GO:0001776~leukocyte homeostasis	5	0.0134485	0.0150846	LYN, KITLG, ITPKB, SPTA1, LGALS9	209	76	16650	5.24112	1	0.271765	24.6107
GOTERM_BP_FAT	GO:0031325~positive regulation of cellular metabolic process	49	0.131795	0.0151911	CSF1, TFEB, KITLG, CASK, NFKB2, FOXO3, GPRC5B, MDK, ZNF205, CITED2, MEIS2, NDRG4, SQSTM1, INS, HMOX1, JUND, TGFA, PLCB1, KLF6, BMP2, IRS2, RARG, LYN, RNF19A, RELB, SMAD1, AVPI1, CTC1, LGALS9, KDR, HDAC5, DUSP5, CDKN1C, CYBA, MURC, CDH13, IFI27, TNFSF10, ADCY9, PLK2, CCND2, ETS2, EBF1, GDF15, KLF2, PERP, PPP1R15A, GADD45A, TOB1	209	2839	16650	1.37499	1	0.272203	24.7621
GOTERM_BP_FAT	GO:0032268~regulation of cellular protein metabolic process	42	0.112967	0.0151918	PHLPP1, DBNDD2, CSF1, CD109, KITLG, ITPKB, FOXO3, GPRC5B, SERPINE2, SQSTM1, INS, NDRG4, TGFA, PI16, PLCB1, TFPI2, PARD6A, BMP2, LYN, RNF19A, PRKAB1, SMAD1, AVPI1, LGALS9, KDR, SH3BP5, HDAC5, DUSP5, CDKN1C, IFI27, DUSP3, TNFSF10, ADCY9, PLK2, CCND2, TGFBR3, GDF15, PERP, PPP1R15A, GADD45A, TOB1, IGFBP5	209	2346	16650	1.42623	1	0.271022	24.7632
GOTERM_BP_FAT	GO:0046649~lymphocyte activation	16	0.043035	0.0152445	KLF6, IRS2, LYN, EFNB1, RELB, HLA-A, ITPKB, ITGA4, CXADR, LGALS9, HDAC5, DUSP3, INS, HLX, SPTA1, HDAC9	209	643	16650	1.98233	1	0.270641	24.838
GOTERM_BP_FAT	GO:0070663~regulation of leukocyte proliferation	8	0.0215175	0.0157896	IRS2, LYN, EFNB1, CSF1, HLA-A, KITLG, SPTA1, LGALS9	209	208	16650	3.06404	1	0.277686	25.6075
GOTERM_BP_FAT	GO:0071345~cellular response to cytokine stimulus	17	0.0457247	0.015904	CSF1, HLA-A, SAMHD1, OAS1, ITGA4, FOXO3, LGALS9, ISG20, IFIT3, IFIT2, CYBA, TNFRSF10C, IFI27, PDE2A, EPOR, KLF2, PLCB1	209	706	16650	1.91828	1	0.278201	25.768
GOTERM_BP_FAT	GO:0001704~formation of primary germ layer	6	0.0161381	0.0162809	DUSP5, ETS2, ITGB4, COL12A1, SMAD1, ITGA4	209	118	16650	4.05077	1	0.282592	26.2946
GOTERM_BP_FAT	GO:0050680~negative regulation of epithelial cell proliferation	6	0.0161381	0.0162809	CDKN1C, SULF1, CD109, CASK, TGFBR3, VASH1	209	118	16650	4.05077	1	0.282592	26.2946
GOTERM_BP_FAT	GO:0009615~response to virus	10	0.0268969	0.0164658	IFIT3, IFIT2, SERINC5, ACTA2, HLA-A, SAMHD1, OAS1, CXADR, LGALS9, ISG20	209	311	16650	2.56158	1	0.284109	26.5518
GOTERM_BP_FAT	GO:0071417~cellular response to organonitrogen compound	13	0.034966	0.0170666	IRS2, LYN, PDK4, FOXO3, HDAC5, CYBA, PDE2A, ADCY9, INS, STC1, KLF2, HDAC9, IGFBP5	209	477	16650	2.17117	1	0.291634	27.3811
GOTERM_BP_FAT	GO:0002684~positive regulation of immune system process	21	0.0564835	0.0173287	IRS2, LYN, PGF, EFNB1, CSF1, RELB, HLA-A, KITLG, ITPKB, COLEC12, ITGA4, FOXO3, GPRC5B, LGALS9, CYBA, DUSP3, HLX, HMOX1, TAP1, CTSB, SPTA1	209	960	16650	1.74267	1	0.294179	27.7402
GOTERM_BP_FAT	GO:0090092~regulation of transmembrane receptor protein serine/threonine kinase signaling pathway	8	0.0215175	0.0173562	CDKN1C, BMP2, SULF1, CD109, TGFBR3, GDF15, CITED2, TOB1	209	212	16650	3.00623	1	0.293353	27.7777
GOTERM_BP_FAT	GO:0051094~positive regulation of developmental process	23	0.0618629	0.0176849	BMP2, LYN, PGF, CSF1, KITLG, ITPKB, SMAD1, FOXO3, GPRC5B, LGALS9, KDR, CITED2, CORO1B, SERPINE2, NDRG4, CD34, HLX, HMOX1, TGFBR3, NEDD4L, PLCB1, HDAC9, GDF15	209	1089	16650	1.68255	1	0.296802	28.2255
GOTERM_BP_FAT	GO:1901653~cellular response to peptide	10	0.0268969	0.0177279	HDAC5, CYBA, IRS2, ADCY9, LYN, INS, PDK4, FOXO3, HDAC9, KLF2	209	315	16650	2.52905	1	0.296192	28.2838
GOTERM_BP_FAT	GO:0071560~cellular response to transforming growth factor beta stimulus	8	0.0215175	0.0177553	CDKN1C, PARD6A, PDE2A, CD109, TGFBR3, SMAD1, GDF15, CITED2	209	213	16650	2.99212	1	0.29537	28.3211
GOTERM_BP_FAT	GO:0098602~single organism cell adhesion	18	0.0484144	0.0183455	LYN, EFNB1, RELB, HLA-A, ITPKB, ITGA4, CXADR, LGALS9, CITED2, DUSP3, SERPINE2, NLGN4Y, CD34, INS, HLX, SPTA1, PERP, GCNT1	209	779	16650	1.84078	1	0.302374	29.1174
GOTERM_BP_FAT	GO:0045597~positive regulation of cell differentiation	19	0.0511041	0.0184205	BMP2, LYN, CSF1, KITLG, ITPKB, FOXO3, SMAD1, GPRC5B, LGALS9, KDR, SERPINE2, NDRG4, CD34, INS, HLX, JUND, NEDD4L, PLCB1, GDF15	209	841	16650	1.79981	1	0.302192	29.218
GOTERM_BP_FAT	GO:0071559~response to transforming growth factor beta	8	0.0215175	0.0184837	CDKN1C, PARD6A, PDE2A, CD109, TGFBR3, SMAD1, GDF15, CITED2	209	215	16650	2.96428	1	0.301849	29.3025
GOTERM_BP_FAT	GO:0014070~response to organic cyclic compound	20	0.0537938	0.0189481	BMP2, RARG, LYN, COLEC12, SMAD1, FOXO3, MDK, HDAC5, CYBA, NPC1, IFI27, THBD, PLIN2, PDE2A, HMOX1, JUND, STC1, CHRNA1, KLF2, IGFBP5	209	906	16650	1.75861	1	0.306964	29.9218
GOTERM_BP_FAT	GO:0009892~negative regulation of metabolic process	44	0.118346	0.0191052	DBNDD2, CD109, NFKB2, FOXO3, WDR81, ZNF205, CITED2, MEIS2, SERPINE2, SQSTM1, ITGB8, INS, JUND, NEDD4L, PLCB1, PI16, TFPI2, MEPCE, PARD6A, BMP2, IRS2, RARG, LYN, RELB, DACH1, SMAD1, CTC1, LGALS9, SH3BP5, HDAC5, DUSP5, CDKN1C, ELFN1, IFI27, NOSIP, DUSP3, PDE2A, CD34, ETS2, HDAC9, PPP1R15A, GADD45A, TOB1, IGFBP5	209	2522	16650	1.38987	1	0.30787	30.13
GOTERM_BP_FAT	GO:0050777~negative regulation of immune response	6	0.0161381	0.0191369	LYN, INS, HLX, HMOX1, HLA-A, LGALS9	209	123	16650	3.8861	1	0.307087	30.172
GOTERM_BP_FAT	GO:0032103~positive regulation of response to external stimulus	9	0.0242072	0.0192356	CDH13, CYBA, THBD, PDE2A, PGF, CSF1, GPRC5B, LGALS9, KDR	209	267	16650	2.68534	1	0.307206	30.3025
GOTERM_BP_FAT	GO:0043085~positive regulation of catalytic activity	30	0.0806907	0.0193912	AGFG2, CSF1, KITLG, GPRC5B, SERINC5, PLEKHG1, INS, TGFA, PLCB1, CDC42EP4, DOCK11, ARHGEF3, IRS2, BMP2, LYN, RAB3IL1, AVPI1, LGALS9, DUSP5, CYBA, TNFSF10, IFI27, ADCY9, CCND2, RFK, SPTA1, PERP, GADD45A, PPP1R15A, SRGAP1	209	1559	16650	1.533	1	0.308078	30.5077
GOTERM_BP_FAT	GO:0001667~ameboidal-type cell migration	10	0.0268969	0.0194032	HDAC5, CDH13, CORO1B, EFNB1, KITLG, STC1, ITGA4, HDAC9, VASH1, KDR	209	320	16650	2.48953	1	0.307045	30.5235
GOTERM_BP_FAT	GO:0010563~negative regulation of phosphorus metabolic process	14	0.0376557	0.0194771	PARD6A, IRS2, DBNDD2, LYN, CD109, WDR81, SH3BP5, DUSP5, CDKN1C, ELFN1, DUSP3, PDE2A, GADD45A, PPP1R15A	209	544	16650	2.0502	1	0.306837	30.6208
GOTERM_BP_FAT	GO:0045936~negative regulation of phosphate metabolic process	14	0.0376557	0.0194771	PARD6A, IRS2, DBNDD2, LYN, CD109, WDR81, SH3BP5, DUSP5, CDKN1C, ELFN1, DUSP3, PDE2A, GADD45A, PPP1R15A	209	544	16650	2.0502	1	0.306837	30.6208
GOTERM_BP_FAT	GO:0044092~negative regulation of molecular function	23	0.0618629	0.0195965	IRS2, DBNDD2, LYN, CD109, ITGA4, WDR81, CTC1, SH3BP5, ELFN1, CDKN1C, DUSP5, IFIT2, NOSIP, DUSP3, SERPINE2, INS, HMOX1, NEDD4L, PI16, TFPI2, PPP1R15A, GADD45A, MEPCE	209	1100	16650	1.66572	1	0.307226	30.7776
GOTERM_BP_FAT	GO:1900047~negative regulation of hemostasis	4	0.0107588	0.0196742	THBD, SERPINE2, CD34, PLAU	209	46	16650	6.9274	1	0.307068	30.8795
GOTERM_BP_FAT	GO:0030195~negative regulation of blood coagulation	4	0.0107588	0.0196742	THBD, SERPINE2, CD34, PLAU	209	46	16650	6.9274	1	0.307068	30.8795
GOTERM_BP_FAT	GO:0045931~positive regulation of mitotic cell cycle	6	0.0161381	0.0197451	DUSP3, CCND2, INS, TGFA, PLCB1, MEPCE	209	124	16650	3.85476	1	0.306822	30.9724
GOTERM_BP_FAT	GO:1903039~positive regulation of leukocyte cell-cell adhesion	8	0.0215175	0.0197462	LYN, EFNB1, HLX, HLA-A, ITPKB, ITGA4, SPTA1, LGALS9	209	218	16650	2.92349	1	0.305676	30.9738
GOTERM_BP_FAT	GO:0044702~single organism reproductive process	25	0.0672423	0.0198474	TFEB, KITLG, FOXO3, CXADR, WDR81, CITED2, SERPINE2, ITGB8, PLCD3, CCNA1, PLCB1, KHDRBS3, RARG, PCDH12, SMAD1, LGALS9, VASH1, CDKN1C, IFI27, TNFSF10, SULF1, ADAMTS1, STC1, EPOR, CTSB	209	1231	16650	1.61789	1	0.30583	31.1062
GOTERM_BP_FAT	GO:0007178~transmembrane receptor protein serine/threonine kinase signaling pathway	10	0.0268969	0.0201138	CDKN1C, PARD6A, BMP2, SULF1, CD109, TGFBR3, SMAD1, GDF15, CITED2, TOB1	209	322	16650	2.47407	1	0.3081	31.4534
GOTERM_BP_FAT	GO:2000106~regulation of leukocyte apoptotic process	5	0.0134485	0.0202079	IRS2, LYN, KITLG, ITPKB, LGALS9	209	83	16650	4.7991	1	0.308151	31.5755
GOTERM_BP_FAT	GO:0043549~regulation of kinase activity	18	0.0484144	0.020262	BMP2, IRS2, DBNDD2, LYN, CSF1, PRKAB1, KITLG, GPRC5B, AVPI1, SH3BP5, DUSP5, CDKN1C, DUSP3, ADCY9, CCND2, INS, TGFA, GADD45A	209	788	16650	1.81976	1	0.307694	31.6457
GOTERM_BP_FAT	GO:0010942~positive regulation of cell death	15	0.0403454	0.0204553	ARHGEF3, BMP2, RARG, LYN, FOXO3, ZNF205, LGALS9, PLEKHF1, IFIT2, TNFSF10, IFI27, SQSTM1, HMOX1, ALDH1A3, GADD45A	209	607	16650	1.96866	1	0.308999	31.896
GOTERM_BP_FAT	GO:0007159~leukocyte cell-cell adhesion	13	0.034966	0.0208472	DUSP3, LYN, INS, HLX, EFNB1, RELB, HLA-A, ITPKB, ITGA4, SPTA1, CXADR, GCNT1, LGALS9	209	491	16650	2.10926	1	0.312777	32.4006
GOTERM_BP_FAT	GO:0030193~regulation of blood coagulation	5	0.0134485	0.0210169	THBD, SERPINE2, LYN, CD34, PLAU	209	84	16650	4.74197	1	0.313746	32.618
GOTERM_BP_FAT	GO:1900046~regulation of hemostasis	5	0.0134485	0.0210169	THBD, SERPINE2, LYN, CD34, PLAU	209	84	16650	4.74197	1	0.313746	32.618
GOTERM_BP_FAT	GO:0045859~regulation of protein kinase activity	17	0.0457247	0.021041	BMP2, DBNDD2, LYN, CSF1, PRKAB1, KITLG, GPRC5B, AVPI1, SH3BP5, DUSP5, CDKN1C, DUSP3, ADCY9, CCND2, INS, TGFA, GADD45A	209	730	16650	1.85521	1	0.312907	32.6489
GOTERM_BP_FAT	GO:0090288~negative regulation of cellular response to growth factor stimulus	6	0.0161381	0.0216454	SULF2, SULF1, CD109, CASK, TGFBR3, TOB1	209	127	16650	3.7637	1	0.319202	33.4176
GOTERM_BP_FAT	GO:0014015~positive regulation of gliogenesis	4	0.0107588	0.0220153	BMP2, SERPINE2, LYN, CSF1	209	48	16650	6.63876	1	0.322555	33.8839
GOTERM_BP_FAT	GO:0048878~chemical homeostasis	22	0.0591732	0.0221574	IRS2, LYN, FHL1, PDK4, OAS1, FOXO3, GPRC5B, ITPR3, KDR, CYBA, NPC1, SLC4A11, ADCY9, INS, GRINA, HMOX1, TAP1, STC1, NEDD4L, SLC46A1, ATP7B, IGFBP5	209	1049	16650	1.67076	1	0.323122	34.0622
GOTERM_BP_FAT	GO:1903706~regulation of hemopoiesis	10	0.0268969	0.0224003	MEIS2, RARG, LYN, HOXB8, HLX, CSF1, KITLG, ITPKB, FOXO3, LGALS9	209	328	16650	2.42881	1	0.324893	34.366
GOTERM_BP_FAT	GO:0000082~G1/S transition of mitotic cell cycle	8	0.0215175	0.022655	PLK2, CCND2, PCBP4, FHL1, CCNA1, PLCB1, GADD45A, MEPCE	209	224	16650	2.84518	1	0.326784	34.6831
GOTERM_BP_FAT	GO:0032870~cellular response to hormone stimulus	15	0.0403454	0.022861	IRS2, RARG, LYN, PGF, PDK4, FOXO3, HDAC5, CYBA, NPC1, ADCY9, INS, JUND, STC1, CTSB, HDAC9	209	616	16650	1.9399	1	0.328079	34.9385
GOTERM_BP_FAT	GO:0071425~hematopoietic stem cell proliferation	3	0.00806907	0.0230975	CD34, KITLG, CTC1	209	19	16650	12.5787	1	0.329719	35.2305
GOTERM_BP_FAT	GO:0014912~negative regulation of smooth muscle cell migration	3	0.00806907	0.0230975	CORO1B, NDRG4, IGFBP5	209	19	16650	12.5787	1	0.329719	35.2305
GOTERM_BP_FAT	GO:0035455~response to interferon-alpha	3	0.00806907	0.0230975	IFIT3, IFIT2, OAS1	209	19	16650	12.5787	1	0.329719	35.2305
GOTERM_BP_FAT	GO:0015711~organic anion transport	10	0.0268969	0.0232637	SERINC5, IRS2, SLC17A5, SLC4A11, PLIN2, SLC16A9, CA5B, SLC6A15, SLC38A1, SLC46A1	209	331	16650	2.4068	1	0.330522	35.4351
GOTERM_BP_FAT	GO:0043408~regulation of MAPK cascade	16	0.043035	0.0233079	PHLPP1, BMP2, LYN, KITLG, LGALS9, AVPI1, KDR, DUSP5, DUSP3, NDRG4, INS, TGFA, TGFBR3, GDF15, PLCB1, GADD45A	209	678	16650	1.88	1	0.329898	35.4894
GOTERM_BP_FAT	GO:0022407~regulation of cell-cell adhesion	11	0.0295866	0.0234532	DUSP3, SERPINE2, LYN, EFNB1, HLX, HLA-A, ITPKB, ITGA4, SPTA1, LGALS9, CITED2	209	386	16650	2.27025	1	0.330451	35.6675
GOTERM_BP_FAT	GO:0001819~positive regulation of cytokine production	11	0.0295866	0.0234532	CYBA, SULF2, CD34, INS, HMOX1, SULF1, HLA-A, NFKB2, PLCB1, GPRC5B, LGALS9	209	386	16650	2.27025	1	0.330451	35.6675
GOTERM_BP_FAT	GO:0006029~proteoglycan metabolic process	5	0.0134485	0.023562	EXTL3, BMP2, NDST1, SULF2, SULF1	209	87	16650	4.57845	1	0.330578	35.8005
GOTERM_BP_FAT	GO:0031324~negative regulation of cellular metabolic process	41	0.110277	0.0236555	DBNDD2, CD109, NFKB2, FOXO3, WDR81, ZNF205, CITED2, MEIS2, SERPINE2, SQSTM1, INS, JUND, NEDD4L, PI16, PLCB1, TFPI2, MEPCE, PARD6A, BMP2, IRS2, RARG, LYN, RELB, DACH1, SMAD1, CTC1, SH3BP5, HDAC5, DUSP5, CDKN1C, ELFN1, IFI27, DUSP3, PDE2A, CD34, ETS2, HDAC9, PPP1R15A, GADD45A, TOB1, IGFBP5	209	2345	16650	1.39286	1	0.330528	35.9147
GOTERM_BP_FAT	GO:0001889~liver development	6	0.0161381	0.023661	SULF2, HLX, HMOX1, TGFA, TGFBR3, CITED2	209	130	16650	3.67685	1	0.329472	35.9215
GOTERM_BP_FAT	GO:0043393~regulation of protein binding	7	0.0188278	0.0243815	HDAC5, IFIT2, BMP2, PLK2, TGFBR3, ITGA4, SPTA1	209	178	16650	3.1329	1	0.33655	36.7946
GOTERM_BP_FAT	GO:0050819~negative regulation of coagulation	4	0.0107588	0.0245018	THBD, SERPINE2, CD34, PLAU	209	50	16650	6.37321	1	0.33678	36.9394
GOTERM_BP_FAT	GO:0060429~epithelium development	22	0.0591732	0.0245059	PARD6A, BMP2, RARG, ACTA2, PGF, CSF1, SCUBE1, CD109, SMAD1, DCHS1, KDR, CITED2, PDE2A, SERPINE2, NDRG4, CD34, ALDH1A3, SULF1, STC1, CTSB, KLF2, IGFBP5	209	1060	16650	1.65343	1	0.335704	36.9444
GOTERM_BP_FAT	GO:0055085~transmembrane transport	26	0.069932	0.0245265	SLC12A7, IRS2, ABCA9, SLC12A2, LYN, FHL1, SLC6A15, ITPR3, ABCA6, ORAI3, CYBA, SLC17A5, SLC2A6, SLC4A11, PDE2A, INS, SLC37A1, SLC16A9, TAP1, PEX16, SLC38A1, NEDD4L, CHRNA1, CLCN7, SLC46A1, ATP7B	209	1322	16650	1.56679	1	0.334819	36.969
GOTERM_BP_FAT	GO:0007568~aging	9	0.0242072	0.0247705	CDKN1C, SLC12A2, JUND, NFKB2, FOXO3, CTC1, VASH1, CITED2, IGFBP5	209	280	16650	2.56066	1	0.336431	37.2614
GOTERM_BP_FAT	GO:0014846~esophagus smooth muscle contraction	2	0.00537938	0.0248297	SULF2, SULF1	209	2	16650	79.6651	1	0.335981	37.3321
GOTERM_BP_FAT	GO:0006811~ion transport	28	0.0753113	0.0250382	FHL1, CA5B, CASK, TMEM63B, ORAI3, SERINC5, SLC2A6, PLIN2, SERPINE2, NEDD4L, CHRNA1, SLC12A7, IRS2, LYN, SLC12A2, SLC6A15, ITPR3, CYBA, SLC17A5, SLC4A11, PDE2A, SLC16A9, SLC37A1, STC1, SLC38A1, CLCN7, SLC46A1, ATP7B	209	1458	16650	1.52992	1	0.337182	37.5807
GOTERM_BP_FAT	GO:0071456~cellular response to hypoxia	6	0.0161381	0.02507	CD34, HMOX1, STC1, NDRG1, FOXO3, CITED2	209	132	16650	3.62114	1	0.336432	37.6185
GOTERM_BP_FAT	GO:0051607~defense response to virus	8	0.0215175	0.0251798	IFIT3, IFIT2, SERINC5, HLA-A, SAMHD1, OAS1, CXADR, ISG20	209	229	16650	2.78306	1	0.336542	37.7491
GOTERM_BP_FAT	GO:0050818~regulation of coagulation	5	0.0134485	0.0253582	THBD, SERPINE2, LYN, CD34, PLAU	209	89	16650	4.47557	1	0.337398	37.9605
GOTERM_BP_FAT	GO:0044703~multi-organism reproductive process	20	0.0537938	0.0255144	KHDRBS3, PGF, SMAD1, FOXO3, CXADR, WDR81, LGALS9, CITED2, IFI27, THBD, SERPINE2, ADAMTS1, EPOR, STC1, SLC38A1, CTSB, PLCB1, PLA2G4C, CCNA1, IGFBP5	209	936	16650	1.70225	1	0.338006	38.145
GOTERM_BP_FAT	GO:0032946~positive regulation of mononuclear cell proliferation	6	0.0161381	0.0257942	IRS2, EFNB1, CSF1, HLA-A, SPTA1, LGALS9	209	133	16650	3.59391	1	0.339942	38.4742
GOTERM_BP_FAT	GO:0061008~hepaticobiliary system development	6	0.0161381	0.0257942	SULF2, HLX, HMOX1, TGFA, TGFBR3, CITED2	209	133	16650	3.59391	1	0.339942	38.4742
GOTERM_BP_FAT	GO:0001816~cytokine production	15	0.0403454	0.0273344	DTX4, LYN, RELB, HLA-A, NFKB2, GPRC5B, LGALS9, CYBA, SULF2, CD34, INS, HMOX1, SULF1, PLCB1, KLF2	209	631	16650	1.89378	1	0.355215	40.2572
GOTERM_BP_FAT	GO:0051216~cartilage development	7	0.0188278	0.0275578	BMP2, RARG, SULF2, ITGB8, SULF1, STC1, SMAD1	209	183	16650	3.0473	1	0.356435	40.5117
GOTERM_BP_FAT	GO:0014910~regulation of smooth muscle cell migration	4	0.0107588	0.028504	CORO1B, NDRG4, PLAU, IGFBP5	209	53	16650	6.01246	1	0.365106	41.5784
GOTERM_BP_FAT	GO:0046635~positive regulation of alpha-beta T cell activation	4	0.0107588	0.028504	HLX, HLA-A, ITPKB, LGALS9	209	53	16650	6.01246	1	0.365106	41.5784
GOTERM_BP_FAT	GO:0090287~regulation of cellular response to growth factor stimulus	8	0.0215175	0.0287023	CDKN1C, SULF2, SULF1, CD109, CASK, TGFBR3, CITED2, TOB1	209	235	16650	2.712	1	0.366007	41.7997
GOTERM_BP_FAT	GO:0001952~regulation of cell-matrix adhesion	5	0.0134485	0.0291925	CDH13, CSF1, CASK, PLAU, KDR	209	93	16650	4.28307	1	0.36986	42.3432
GOTERM_BP_FAT	GO:0050920~regulation of chemotaxis	7	0.0188278	0.0295238	CDH13, CORO1B, LYN, PGF, CSF1, LGALS9, KDR	209	186	16650	2.99815	1	0.372068	42.7079
GOTERM_BP_FAT	GO:0035265~organ growth	6	0.0161381	0.0296159	RARG, NDRG4, HLX, TGFBR3, STC1, SMAD1	209	138	16650	3.4637	1	0.371861	42.8088
GOTERM_BP_FAT	GO:0090130~tissue migration	8	0.0215175	0.0297578	HDAC5, CDH13, CORO1B, ACTA2, STC1, HDAC9, VASH1, KDR	209	237	16650	2.68912	1	0.372153	42.964
GOTERM_BP_FAT	GO:0001934~positive regulation of protein phosphorylation	19	0.0511041	0.0302373	BMP2, LYN, CSF1, KITLG, GPRC5B, AVPI1, LGALS9, KDR, DUSP5, ADCY9, NDRG4, SQSTM1, CCND2, INS, TGFA, PLCB1, GDF15, PPP1R15A, GADD45A	209	890	16650	1.70072	1	0.375787	43.4857
GOTERM_BP_FAT	GO:0036294~cellular response to decreased oxygen levels	6	0.0161381	0.0304208	CD34, HMOX1, STC1, NDRG1, FOXO3, CITED2	209	139	16650	3.43878	1	0.37647	43.6841
GOTERM_BP_FAT	GO:0030325~adrenal gland development	3	0.00806907	0.0304498	CDKN1C, MDK, CITED2	209	22	16650	10.8634	1	0.375634	43.7154
GOTERM_BP_FAT	GO:0051338~regulation of transferase activity	20	0.0537938	0.0304926	BMP2, IRS2, DBNDD2, LYN, CSF1, PRKAB1, KITLG, GPRC5B, CTC1, AVPI1, SH3BP5, DUSP5, CDKN1C, DUSP3, SERINC5, ADCY9, INS, CCND2, TGFA, GADD45A	209	955	16650	1.66838	1	0.374937	43.7616
GOTERM_BP_FAT	GO:0010629~negative regulation of gene expression	28	0.0753113	0.0306691	NFKB2, FOXO3, ZNF205, CITED2, MEIS2, SERPINE2, ITGB8, SQSTM1, JUND, NEDD4L, PLCB1, MEPCE, BMP2, RARG, RELB, SMAD1, DACH1, LGALS9, CDKN1C, HDAC5, IFI27, PDE2A, CD34, ETS2, HDAC9, PPP1R15A, IGFBP5, TOB1	209	1485	16650	1.5021	1	0.37555	43.9516
GOTERM_BP_FAT	GO:0080135~regulation of cellular response to stress	14	0.0376557	0.0309571	PHLPP1, BMP2, LYN, FOXO3, VASH1, LGALS9, DUSP3, CD34, INS, GRINA, TGFBR3, PLCB1, GADD45A, PPP1R15A	209	581	16650	1.91964	1	0.377236	44.2603
GOTERM_BP_FAT	GO:0009891~positive regulation of biosynthetic process	32	0.0860701	0.0310461	TFEB, KITLG, CASK, NFKB2, FOXO3, MDK, ZNF205, CITED2, MEIS2, INS, SQSTM1, HMOX1, JUND, PLCB1, KLF6, IRS2, BMP2, RARG, RELB, SMAD1, CTC1, KDR, CDKN1C, HDAC5, CYBA, CDH13, MURC, ADCY9, ETS2, EBF1, KLF2, PPP1R15A	209	1760	16650	1.44846	1	0.376989	44.3553
GOTERM_BP_FAT	GO:0048589~developmental growth	14	0.0376557	0.0316932	RARG, CSF1, FOXO3, SMAD1, CTC1, CDKN1C, NDRG4, HLX, TGFBR3, STC1, NEDD4L, CHRNA1, KLF2, PLCB1	209	583	16650	1.91305	1	0.38209	45.0421
GOTERM_BP_FAT	GO:0097190~apoptotic signaling pathway	14	0.0376557	0.0316932	PLEKHF1, IFI27, TNFRSF10C, TNFSF10, PCBP4, INS, GRINA, HMOX1, KITLG, FOXO3, PERP, PPP1R15A, ZNF205, LGALS9	209	583	16650	1.91305	1	0.38209	45.0421
GOTERM_BP_FAT	GO:0030218~erythrocyte differentiation	5	0.0134485	0.0322819	LYN, TGFBR3, FOXO3, KLF2, CITED2	209	96	16650	4.14922	1	0.386564	45.6597
GOTERM_BP_FAT	GO:0060548~negative regulation of cell death	19	0.0511041	0.0323068	IRS2, RARG, PDK4, KITLG, ITPKB, MDK, KDR, CITED2, IFIT3, NPC1, TNFSF10, PLK2, INS, SQSTM1, CCND2, CD34, GRINA, HMOX1, TGFA	209	897	16650	1.68744	1	0.385687	45.6857
GOTERM_BP_FAT	GO:0010605~negative regulation of macromolecule metabolic process	40	0.107588	0.0323103	DBNDD2, CD109, NFKB2, FOXO3, ZNF205, CITED2, MEIS2, SERPINE2, ITGB8, SQSTM1, INS, JUND, NEDD4L, PI16, PLCB1, TFPI2, MEPCE, PARD6A, BMP2, RARG, LYN, RELB, DACH1, SMAD1, LGALS9, CTC1, SH3BP5, HDAC5, DUSP5, CDKN1C, IFI27, DUSP3, PDE2A, CD34, ETS2, HDAC9, PPP1R15A, GADD45A, TOB1, IGFBP5	209	2326	16650	1.36999	1	0.384615	45.6894
GOTERM_BP_FAT	GO:0045576~mast cell activation	4	0.0107588	0.0328314	LYN, HMOX1, NDRG1, LGALS9	209	56	16650	5.69036	1	0.388386	46.2303
GOTERM_BP_FAT	GO:0002507~tolerance induction	3	0.00806907	0.0330803	PHLPP1, LYN, LGALS9	209	23	16650	10.3911	1	0.389593	46.4869
GOTERM_BP_FAT	GO:0044093~positive regulation of molecular function	33	0.0887598	0.0333633	AGFG2, CSF1, KITLG, NFKB2, GPRC5B, SERINC5, PLEKHG1, INS, TGFA, PLCB1, CDC42EP4, DOCK11, ARHGEF3, IRS2, BMP2, LYN, RAB3IL1, AVPI1, LGALS9, DUSP5, HDAC5, CYBA, TNFSF10, IFI27, ADCY9, PLK2, RFK, CCND2, SPTA1, PERP, GADD45A, PPP1R15A, SRGAP1	209	1840	16650	1.42878	1	0.391105	46.7773
GOTERM_BP_FAT	GO:0044843~cell cycle G1/S phase transition	8	0.0215175	0.0338545	PLK2, CCND2, PCBP4, FHL1, CCNA1, PLCB1, GADD45A, MEPCE	209	244	16650	2.61197	1	0.394505	47.2777
GOTERM_BP_FAT	GO:0043086~negative regulation of catalytic activity	18	0.0484144	0.0341669	IRS2, DBNDD2, LYN, CD109, WDR81, CTC1, SH3BP5, ELFN1, DUSP5, CDKN1C, DUSP3, NOSIP, SERPINE2, INS, PI16, TFPI2, PPP1R15A, GADD45A	209	839	16650	1.70914	1	0.396244	47.5937
GOTERM_BP_FAT	GO:0014909~smooth muscle cell migration	4	0.0107588	0.0343456	CORO1B, NDRG4, PLAU, IGFBP5	209	57	16650	5.59053	1	0.39676	47.7737
GOTERM_BP_FAT	GO:0051056~regulation of small GTPase mediated signal transduction	9	0.0242072	0.0344809	MURC, ARHGEF3, PLEKHG1, STMN3, SQSTM1, CSF1, KITLG, ITPKB, SRGAP1	209	299	16650	2.39795	1	0.396881	47.9095
GOTERM_BP_FAT	GO:0051098~regulation of binding	9	0.0242072	0.0351316	HDAC5, IFIT2, BMP2, PLK2, HMOX1, TGFBR3, ITGA4, SPTA1, MEPCE	209	300	16650	2.38995	1	0.401608	48.5582
GOTERM_BP_FAT	GO:0045927~positive regulation of growth	8	0.0215175	0.0353934	CYBA, EXTL3, INS, HLX, CSF1, TGFBR3, NEDD4L, PLCB1	209	246	16650	2.59073	1	0.402832	48.8169
GOTERM_BP_FAT	GO:0060384~innervation	3	0.00806907	0.0357962	SERPINE2, SULF2, SULF1	209	24	16650	9.95813	1	0.405287	49.2127
GOTERM_BP_FAT	GO:1903846~positive regulation of cellular response to transforming growth factor beta stimulus	3	0.00806907	0.0357962	CDKN1C, TGFBR3, CITED2	209	24	16650	9.95813	1	0.405287	49.2127
GOTERM_BP_FAT	GO:0030511~positive regulation of transforming growth factor beta receptor signaling pathway	3	0.00806907	0.0357962	CDKN1C, TGFBR3, CITED2	209	24	16650	9.95813	1	0.405287	49.2127
GOTERM_BP_FAT	GO:0006812~cation transport	20	0.0537938	0.0364882	SLC12A7, LYN, SLC12A2, FHL1, SLC6A15, CASK, ITPR3, ORAI3, CYBA, SLC17A5, SLC2A6, SLC4A11, PDE2A, SERPINE2, STC1, NEDD4L, SLC38A1, CHRNA1, SLC46A1, ATP7B	209	975	16650	1.63416	1	0.410236	49.886
GOTERM_BP_FAT	GO:0002698~negative regulation of immune effector process	5	0.0134485	0.0366884	INS, HLX, HMOX1, HLA-A, LGALS9	209	100	16650	3.98325	1	0.41087	50.0792
GOTERM_BP_FAT	GO:0051726~regulation of cell cycle	20	0.0537938	0.0368094	BMP2, FHL1, PRKAB1, DACH1, CTC1, VASH1, CITED2, CDKN1C, DUSP3, PLK2, PCBP4, CCND2, INS, JUND, TGFA, NDRG1, PLCB1, PPP1R15A, GADD45A, MEPCE	209	976	16650	1.63248	1	0.410816	50.1956
GOTERM_BP_FAT	GO:0070668~positive regulation of mast cell proliferation	2	0.00537938	0.0370134	LYN, KITLG	209	3	16650	53.11	1	0.411477	50.3913
GOTERM_BP_FAT	GO:0070666~regulation of mast cell proliferation	2	0.00537938	0.0370134	LYN, KITLG	209	3	16650	53.11	1	0.411477	50.3913
GOTERM_BP_FAT	GO:2000670~positive regulation of dendritic cell apoptotic process	2	0.00537938	0.0370134	LYN, LGALS9	209	3	16650	53.11	1	0.411477	50.3913
GOTERM_BP_FAT	GO:0002274~myeloid leukocyte activation	6	0.0161381	0.0373561	LYN, CSF1, HMOX1, RELB, NDRG1, LGALS9	209	147	16650	3.25164	1	0.413317	50.7183
GOTERM_BP_FAT	GO:0006914~autophagy	11	0.0295866	0.0376015	PLEKHF1, NPC1, PLK2, PLEKHM1, SQSTM1, HMOX1, PRKAB1, TFEB, ITGB4, KDR, ZKSCAN4	209	418	16650	2.09645	1	0.414313	50.9513
GOTERM_BP_FAT	GO:0002063~chondrocyte development	3	0.00806907	0.0385951	RARG, SULF2, SULF1	209	25	16650	9.55981	1	0.421595	51.884
GOTERM_BP_FAT	GO:0050927~positive regulation of positive chemotaxis	3	0.00806907	0.0385951	CDH13, PGF, KDR	209	25	16650	9.55981	1	0.421595	51.884
GOTERM_BP_FAT	GO:0042481~regulation of odontogenesis	3	0.00806907	0.0385951	BMP2, CD34, CSF1	209	25	16650	9.55981	1	0.421595	51.884
GOTERM_BP_FAT	GO:0071887~leukocyte apoptotic process	5	0.0134485	0.0390154	IRS2, LYN, KITLG, ITPKB, LGALS9	209	102	16650	3.90515	1	0.424001	52.2735
GOTERM_BP_FAT	GO:0032944~regulation of mononuclear cell proliferation	7	0.0188278	0.0390825	IRS2, LYN, EFNB1, CSF1, HLA-A, SPTA1, LGALS9	209	199	16650	2.80229	1	0.42346	52.3354
GOTERM_BP_FAT	GO:0071453~cellular response to oxygen levels	6	0.0161381	0.0392294	CD34, HMOX1, STC1, NDRG1, FOXO3, CITED2	209	149	16650	3.20799	1	0.423582	52.4706
GOTERM_BP_FAT	GO:0050890~cognition	8	0.0215175	0.0398675	MEIS2, NLGN4Y, PLK2, NDRG4, DOPEY2, PLCB1, ITPR3, MDK	209	253	16650	2.51905	1	0.427734	53.0539
GOTERM_BP_FAT	GO:0032872~regulation of stress-activated MAPK cascade	7	0.0188278	0.0398824	PHLPP1, DUSP3, BMP2, TGFBR3, PLCB1, GADD45A, LGALS9	209	200	16650	2.78828	1	0.426764	53.0675
GOTERM_BP_FAT	GO:0010038~response to metal ion	9	0.0242072	0.039958	NPC1, HMOX1, JUND, GGH, NDRG1, ITPKB, NEDD4L, ITPR3, ATP7B	209	308	16650	2.32788	1	0.426294	53.1361
GOTERM_BP_FAT	GO:0033673~negative regulation of kinase activity	8	0.0215175	0.0406285	SH3BP5, CDKN1C, DUSP5, DUSP3, IRS2, DBNDD2, LYN, GADD45A	209	254	16650	2.50914	1	0.43064	53.7408
GOTERM_BP_FAT	GO:0031098~stress-activated protein kinase signaling cascade	8	0.0215175	0.0406285	PHLPP1, DUSP3, BMP2, LYN, TGFBR3, PLCB1, GADD45A, LGALS9	209	254	16650	2.50914	1	0.43064	53.7408
GOTERM_BP_FAT	GO:0031399~regulation of protein modification process	30	0.0806907	0.0410859	PHLPP1, DBNDD2, CSF1, CD109, KITLG, ITPKB, GPRC5B, SQSTM1, INS, NDRG4, TGFA, PLCB1, PARD6A, BMP2, LYN, PRKAB1, LGALS9, AVPI1, KDR, SH3BP5, CDKN1C, DUSP5, HDAC5, DUSP3, ADCY9, CCND2, TGFBR3, GDF15, GADD45A, PPP1R15A	209	1664	16650	1.43627	1	0.433226	54.149
GOTERM_BP_FAT	GO:0009612~response to mechanical stimulus	7	0.0188278	0.0410892	CYBA, MEIS2, PDE2A, SERPINE2, JUND, GADD45A, CITED2	209	201	16650	2.77441	1	0.432167	54.1519
GOTERM_BP_FAT	GO:0060537~muscle tissue development	10	0.0268969	0.0414674	BMP2, NDRG4, HLX, TGFBR3, SMAD1, HDAC9, CXADR, CHRNA1, CITED2, IGFBP5	209	367	16650	2.17071	1	0.434097	54.4868
GOTERM_BP_FAT	GO:1900087~positive regulation of G1/S transition of mitotic cell cycle	3	0.00806907	0.0414745	CCND2, PLCB1, MEPCE	209	26	16650	9.19212	1	0.433075	54.4931
GOTERM_BP_FAT	GO:0038066~p38MAPK cascade	3	0.00806907	0.0414745	BMP2, GADD45A, LGALS9	209	26	16650	9.19212	1	0.433075	54.4931
GOTERM_BP_FAT	GO:0050926~regulation of positive chemotaxis	3	0.00806907	0.0414745	CDH13, PGF, KDR	209	26	16650	9.19212	1	0.433075	54.4931
GOTERM_BP_FAT	GO:0010557~positive regulation of macromolecule biosynthetic process	29	0.078001	0.0416489	TFEB, KITLG, CASK, NFKB2, FOXO3, MDK, CITED2, MEIS2, INS, SQSTM1, HMOX1, JUND, PLCB1, KLF6, IRS2, BMP2, RARG, RELB, SMAD1, CTC1, KDR, CDKN1C, HDAC5, CDH13, MURC, ETS2, EBF1, KLF2, PPP1R15A	209	1597	16650	1.44664	1	0.433379	54.6467
GOTERM_BP_FAT	GO:2000113~negative regulation of cellular macromolecule biosynthetic process	25	0.0672423	0.0417289	BMP2, RARG, RELB, NFKB2, DACH1, FOXO3, SMAD1, ZNF205, CTC1, CITED2, HDAC5, CDKN1C, IFI27, MEIS2, PDE2A, SQSTM1, ETS2, JUND, NEDD4L, HDAC9, PLCB1, PPP1R15A, MEPCE, TOB1, IGFBP5	209	1324	16650	1.50425	1	0.432939	54.717
GOTERM_BP_FAT	GO:1903037~regulation of leukocyte cell-cell adhesion	9	0.0242072	0.0430145	DUSP3, LYN, EFNB1, HLX, HLA-A, ITPKB, ITGA4, SPTA1, LGALS9	209	313	16650	2.29069	1	0.441901	55.833
GOTERM_BP_FAT	GO:0007249~I-kappaB kinase/NF-kappaB signaling	8	0.0215175	0.0431091	APOL3, TNFSF10, PLK2, HMOX1, RELB, NFKB2, GPRC5B, LGALS9	209	257	16650	2.47985	1	0.441556	55.914
GOTERM_BP_FAT	GO:0000226~microtubule cytoskeleton organization	11	0.0295866	0.0432572	PARD6A, GAS2L3, PLK2, STMN3, RNF19A, SPECC1, RP1L1, WDR81, DST, GADD45A, TACC1	209	428	16650	2.04747	1	0.441624	56.0407
GOTERM_BP_FAT	GO:0042326~negative regulation of phosphorylation	11	0.0295866	0.0432572	SH3BP5, CDKN1C, PARD6A, DUSP5, DUSP3, IRS2, DBNDD2, LYN, CD109, GADD45A, PPP1R15A	209	428	16650	2.04747	1	0.441624	56.0407
GOTERM_BP_FAT	GO:1901700~response to oxygen-containing compound	27	0.0726216	0.0435009	FOXO3, NFKB2, INS, HMOX1, JUND, PLCB1, GCNT1, IRS2, RARG, LYN, PDK4, GGH, COLEC12, LGALS9, HDAC5, CYBA, TNFRSF10C, TNFSF10, IFI27, THBD, PDE2A, ADCY9, TGFBR3, STC1, KLF2, HDAC9, IGFBP5	209	1466	16650	1.46723	1	0.442426	56.2483
GOTERM_BP_FAT	GO:0007229~integrin-mediated signaling pathway	5	0.0134485	0.0439173	ITGB8, ITGB4, ADAMTS1, ITGA4, DST	209	106	16650	3.75779	1	0.444536	56.601
GOTERM_BP_FAT	GO:0030330~DNA damage response, signal transduction by p53 class mediator	5	0.0134485	0.0439173	PLK2, PCBP4, NDRG1, FOXO3, GADD45A	209	106	16650	3.75779	1	0.444536	56.601
GOTERM_BP_FAT	GO:0032835~glomerulus development	4	0.0107588	0.0441744	SULF2, CD34, ACTA2, SULF1	209	63	16650	5.0581	1	0.445421	56.8174
GOTERM_BP_FAT	GO:0042327~positive regulation of phosphorylation	19	0.0511041	0.0442665	BMP2, LYN, CSF1, KITLG, GPRC5B, AVPI1, LGALS9, KDR, DUSP5, ADCY9, NDRG4, SQSTM1, CCND2, INS, TGFA, PLCB1, GDF15, PPP1R15A, GADD45A	209	932	16650	1.62407	1	0.445054	56.8947
GOTERM_BP_FAT	GO:0007399~nervous system development	37	0.0995185	0.0449399	NDST1, CSF1, RP1L1, FOXO3, GPRC5B, MDK, WDR81, DCHS1, CITED2, SERINC5, SERPINE2, MARVELD1, NDRG4, HLX, ALDH1A3, NDRG1, NEDD4L, PLCB1, BMP2, IRS2, RARG, STMN3, LYN, EFNB1, PCDH12, SMAD1, TACC1, HDAC5, CDKN1C, PLK2, NLGN4Y, SULF2, HOXB8, SULF1, EPOR, SPTA1, HDAC9	209	2170	16650	1.35834	1	0.449052	57.4556
GOTERM_BP_FAT	GO:0007346~regulation of mitotic cell cycle	12	0.0322763	0.0449557	CDKN1C, DUSP3, PLK2, CCND2, PCBP4, INS, FHL1, TGFA, PLCB1, GADD45A, CTC1, MEPCE	209	491	16650	1.94701	1	0.44811	57.4687
GOTERM_BP_FAT	GO:0051336~regulation of hydrolase activity	25	0.0672423	0.0458415	AGFG2, CD109, KITLG, OAS1, WDR81, PLEKHG1, SERPINE2, PI16, CDC42EP4, PLCB1, TFPI2, DOCK11, ARHGEF3, IRS2, BMP2, STMN3, RAB3IL1, LGALS9, ELFN1, IFI27, TNFSF10, SPTA1, PERP, PPP1R15A, SRGAP1	209	1337	16650	1.48962	1	0.453624	58.196
GOTERM_BP_FAT	GO:0045595~regulation of cell differentiation	28	0.0753113	0.0463196	BMP2, RARG, LYN, CSF1, CD109, KITLG, ITPKB, FOXO3, SMAD1, GPRC5B, LGALS9, KDR, HDAC5, MEIS2, SERPINE2, PLK2, NDRG4, HOXB8, CD34, INS, HLX, JUND, NEDD4L, GDF15, HDAC9, PLCB1, TOB1, IGFBP5	209	1544	16650	1.4447	1	0.456077	58.5836
GOTERM_BP_FAT	GO:0007588~excretion	4	0.0107588	0.0477293	HMOX1, STC1, NEDD4L, MDK	209	65	16650	4.90247	1	0.465238	59.7068
GOTERM_BP_FAT	GO:0043618~regulation of transcription from RNA polymerase II promoter in response to stress	4	0.0107588	0.0477293	HMOX1, KLF2, PPP1R15A, CITED2	209	65	16650	4.90247	1	0.465238	59.7068
GOTERM_BP_FAT	GO:0048468~cell development	34	0.0914495	0.0477815	CSF1, RP1L1, KITLG, FOXO3, GPRC5B, CXADR, WDR81, CITED2, SERPINE2, INS, NDRG4, JUND, NDRG1, NEDD4L, BMP2, RARG, STMN3, LYN, ACTA2, EFNB1, PCDH12, MYOZ2, ITGA4, CDKN1C, PDE2A, SULF2, PLK2, SULF1, TGFBR3, STC1, SPTA1, GDF15, HDAC9, KLF2	209	1968	16650	1.37633	1	0.464546	59.7479
GOTERM_BP_FAT	GO:0002687~positive regulation of leukocyte migration	5	0.0134485	0.0478106	PGF, CSF1, KITLG, ITGA4, LGALS9	209	109	16650	3.65436	1	0.463691	59.7707
GOTERM_BP_FAT	GO:0048659~smooth muscle cell proliferation	5	0.0134485	0.0478106	CDH13, CYBA, NDRG4, HMOX1, IGFBP5	209	109	16650	3.65436	1	0.463691	59.7707
GOTERM_BP_FAT	GO:0031327~negative regulation of cellular biosynthetic process	27	0.0726216	0.0478576	NFKB2, FOXO3, ZNF205, CITED2, MEIS2, INS, SQSTM1, JUND, NEDD4L, PLCB1, MEPCE, BMP2, RARG, RELB, SMAD1, DACH1, CTC1, CDKN1C, HDAC5, IFI27, PDE2A, CD34, ETS2, HDAC9, PPP1R15A, IGFBP5, TOB1	209	1480	16650	1.45335	1	0.462969	59.8076
GOTERM_BP_FAT	GO:0050870~positive regulation of T cell activation	7	0.0188278	0.0480521	LYN, EFNB1, HLX, HLA-A, ITPKB, SPTA1, LGALS9	209	210	16650	2.6555	1	0.463302	59.9599
GOTERM_BP_FAT	GO:0070662~mast cell proliferation	2	0.00537938	0.0490457	LYN, KITLG	209	4	16650	39.8325	1	0.469279	60.7296
GOTERM_BP_FAT	GO:0014805~smooth muscle adaptation	2	0.00537938	0.0490457	CYBA, HMOX1	209	4	16650	39.8325	1	0.469279	60.7296
GOTERM_BP_FAT	GO:0033864~positive regulation of NAD(P)H oxidase activity	2	0.00537938	0.0490457	CYBA, RFK	209	4	16650	39.8325	1	0.469279	60.7296
GOTERM_BP_FAT	GO:0045667~regulation of osteoblast differentiation	5	0.0134485	0.0491496	BMP2, JUND, SMAD1, TOB1, IGFBP5	209	110	16650	3.62114	1	0.468953	60.8093
GOTERM_BP_FAT	GO:0010628~positive regulation of gene expression	30	0.0806907	0.0491786	CSF1, TFEB, CASK, NFKB2, FOXO3, MDK, CITED2, MEIS2, ITGB8, SQSTM1, INS, JUND, PLCB1, KLF6, BMP2, RARG, ACTA2, RELB, PRKAB1, SMAD1, LGALS9, CDKN1C, HDAC5, CDH13, MURC, CD34, ETS2, EBF1, KLF2, PPP1R15A	209	1692	16650	1.4125	1	0.468104	60.8315
GOTERM_BP_FAT	GO:0008643~carbohydrate transport	6	0.0161381	0.0494485	IRS2, SLC17A5, SLC2A6, INS, SLC37A1, FABP5	209	159	16650	3.00623	1	0.468942	61.0376
GOTERM_BP_FAT	GO:0003158~endothelium development	5	0.0134485	0.0505091	PDE2A, CD34, SCUBE1, STC1, KDR	209	111	16650	3.58852	1	0.475237	61.8378
GOTERM_BP_FAT	GO:0060674~placenta blood vessel development	3	0.00806907	0.0505717	ITGB8, PLCD3, VASH1	209	29	16650	8.24121	1	0.474618	61.8845
GOTERM_BP_FAT	GO:0032102~negative regulation of response to external stimulus	8	0.0215175	0.0507608	CORO1B, THBD, SERPINE2, CD34, INS, CD109, CASK, PLAU	209	267	16650	2.38697	1	0.474868	62.0253
GOTERM_BP_FAT	GO:0050865~regulation of cell activation	12	0.0322763	0.050999	DUSP3, IRS2, THBD, SERPINE2, LYN, EFNB1, HLX, HMOX1, HLA-A, ITPKB, SPTA1, LGALS9	209	501	16650	1.90815	1	0.475451	62.202
GOTERM_BP_FAT	GO:0043066~negative regulation of apoptotic process	17	0.0457247	0.0510499	IRS2, RARG, PDK4, KITLG, ITPKB, MDK, KDR, CITED2, IFIT3, TNFSF10, PLK2, SQSTM1, CCND2, INS, GRINA, HMOX1, TGFA	209	818	16650	1.65563	1	0.474759	62.2398
GOTERM_BP_FAT	GO:0014812~muscle cell migration	4	0.0107588	0.0514205	CORO1B, NDRG4, PLAU, IGFBP5	209	67	16650	4.75612	1	0.476236	62.5129
GOTERM_BP_FAT	GO:0050679~positive regulation of epithelial cell proliferation	6	0.0161381	0.0516612	CDH13, CYBA, BMP2, PGF, TGFA, KDR	209	161	16650	2.96888	1	0.476827	62.6893
GOTERM_BP_FAT	GO:0050878~regulation of body fluid levels	12	0.0322763	0.0517468	CYBA, THBD, SERPINE2, ADCY9, LYN, CD34, SCUBE1, ITPR3, DOCK11, TFPI2, PLAU, ATP7B	209	503	16650	1.90056	1	0.476371	62.7518
GOTERM_BP_FAT	GO:0033674~positive regulation of kinase activity	12	0.0322763	0.0521109	DUSP5, BMP2, ADCY9, LYN, CCND2, INS, CSF1, TGFA, KITLG, GPRC5B, GADD45A, AVPI1	209	505	16650	1.89303	1	0.477784	63.0168
GOTERM_BP_FAT	GO:0010506~regulation of autophagy	8	0.0215175	0.05228	PLEKHF1, NPC1, PLK2, SQSTM1, HMOX1, TFEB, KDR, ZKSCAN4	209	269	16650	2.36922	1	0.477886	63.1392
GOTERM_BP_FAT	GO:0048660~regulation of smooth muscle cell proliferation	5	0.0134485	0.0532897	CDH13, CYBA, NDRG4, HMOX1, IGFBP5	209	113	16650	3.525	1	0.483549	63.8624
GOTERM_BP_FAT	GO:0016339~calcium-dependent cell-cell adhesion via plasma membrane cell adhesion molecules	3	0.00806907	0.0537493	CDH13, PCDH12, DCHS1	209	30	16650	7.96651	1	0.485537	64.187
GOTERM_BP_FAT	GO:0010543~regulation of platelet activation	3	0.00806907	0.0537493	THBD, SERPINE2, LYN	209	30	16650	7.96651	1	0.485537	64.187
GOTERM_BP_FAT	GO:0042110~T cell activation	11	0.0295866	0.053905	DUSP3, LYN, INS, EFNB1, HLX, RELB, HLA-A, ITPKB, SPTA1, CXADR, LGALS9	209	446	16650	1.96483	1	0.485529	64.2964
GOTERM_BP_FAT	GO:0070489~T cell aggregation	11	0.0295866	0.053905	DUSP3, LYN, INS, EFNB1, HLX, RELB, HLA-A, ITPKB, SPTA1, CXADR, LGALS9	209	446	16650	1.96483	1	0.485529	64.2964
GOTERM_BP_FAT	GO:1903708~positive regulation of hemopoiesis	6	0.0161381	0.0539362	HLX, CSF1, KITLG, ITPKB, FOXO3, LGALS9	209	163	16650	2.93246	1	0.48471	64.3182
GOTERM_BP_FAT	GO:0098661~inorganic anion transmembrane transport	5	0.0134485	0.0547107	SLC12A7, SLC4A11, SLC12A2, SLC37A1, CLCN7	209	114	16650	3.49408	1	0.48871	64.8573
GOTERM_BP_FAT	GO:0002699~positive regulation of immune effector process	6	0.0161381	0.0550944	LYN, HLX, HMOX1, HLA-A, GPRC5B, LGALS9	209	164	16650	2.91458	1	0.490157	65.1215
GOTERM_BP_FAT	GO:0071593~lymphocyte aggregation	11	0.0295866	0.055136	DUSP3, LYN, INS, EFNB1, HLX, RELB, HLA-A, ITPKB, SPTA1, CXADR, LGALS9	209	447	16650	1.96044	1	0.489407	65.15
GOTERM_BP_FAT	GO:0043534~blood vessel endothelial cell migration	4	0.0107588	0.055246	HDAC5, HDAC9, VASH1, KDR	209	69	16650	4.61827	1	0.489097	65.2254
GOTERM_BP_FAT	GO:0001701~in utero embryonic development	9	0.0242072	0.0557346	CDKN1C, DUSP3, BMP2, TFEB, PLCD3, PCDH12, KLF2, VASH1, CITED2	209	331	16650	2.16612	1	0.491197	65.5581
GOTERM_BP_FAT	GO:0045216~cell-cell junction organization	7	0.0188278	0.0557847	PARD6A, CDH13, MPP7, PERP, CXADR, KDR, CDH6	209	218	16650	2.55805	1	0.490506	65.5921
GOTERM_BP_FAT	GO:0009890~negative regulation of biosynthetic process	27	0.0726216	0.0560617	NFKB2, FOXO3, ZNF205, CITED2, MEIS2, INS, SQSTM1, JUND, NEDD4L, PLCB1, MEPCE, BMP2, RARG, RELB, SMAD1, DACH1, CTC1, CDKN1C, HDAC5, IFI27, PDE2A, CD34, ETS2, HDAC9, PPP1R15A, IGFBP5, TOB1	209	1504	16650	1.43016	1	0.491251	65.7792
GOTERM_BP_FAT	GO:0022612~gland morphogenesis	5	0.0134485	0.0561522	RARG, CSF1, SULF1, TGFA, IGFBP5	209	115	16650	3.4637	1	0.490818	65.8401
GOTERM_BP_FAT	GO:0010594~regulation of endothelial cell migration	5	0.0134485	0.0561522	HDAC5, STC1, HDAC9, VASH1, KDR	209	115	16650	3.4637	1	0.490818	65.8401
GOTERM_BP_FAT	GO:0042476~odontogenesis	5	0.0134485	0.0561522	BMP2, CD34, CSF1, ITGB4, PERP	209	115	16650	3.4637	1	0.490818	65.8401
GOTERM_BP_FAT	GO:0007507~heart development	12	0.0322763	0.0561851	BMP2, NDST1, NDRG4, SCUBE1, TGFBR3, ADAMTS1, EPOR, SMAD1, HDAC9, CXADR, DCHS1, CITED2	209	511	16650	1.8708	1	0.490025	65.8622
GOTERM_BP_FAT	GO:0043207~response to external biotic stimulus	17	0.0457247	0.0562492	LYN, ACTA2, HLA-A, SAMHD1, OAS1, NFKB2, CXADR, LGALS9, ISG20, IFIT3, HDAC5, IFIT2, CYBA, TNFRSF10C, SERINC5, THBD, JUND	209	829	16650	1.63366	1	0.489432	65.9053
GOTERM_BP_FAT	GO:0051707~response to other organism	17	0.0457247	0.0562492	LYN, ACTA2, HLA-A, SAMHD1, OAS1, NFKB2, CXADR, LGALS9, ISG20, IFIT3, HDAC5, IFIT2, CYBA, TNFRSF10C, SERINC5, THBD, JUND	209	829	16650	1.63366	1	0.489432	65.9053
GOTERM_BP_FAT	GO:0043069~negative regulation of programmed cell death	17	0.0457247	0.0562492	IRS2, RARG, PDK4, KITLG, ITPKB, MDK, KDR, CITED2, IFIT3, TNFSF10, PLK2, SQSTM1, CCND2, INS, GRINA, HMOX1, TGFA	209	829	16650	1.63366	1	0.489432	65.9053
GOTERM_BP_FAT	GO:1902808~positive regulation of cell cycle G1/S phase transition	3	0.00806907	0.0569957	CCND2, PLCB1, MEPCE	209	31	16650	7.70952	1	0.493104	66.4031
GOTERM_BP_FAT	GO:0007162~negative regulation of cell adhesion	7	0.0188278	0.0570677	CDH13, DUSP3, BMP2, SERPINE2, HLX, CASK, LGALS9	209	219	16650	2.54637	1	0.492558	66.4507
GOTERM_BP_FAT	GO:0021675~nerve development	4	0.0107588	0.0572084	SERPINE2, SULF2, SULF1, CITED2	209	70	16650	4.55229	1	0.492441	66.5437
GOTERM_BP_FAT	GO:0043620~regulation of DNA-templated transcription in response to stress	4	0.0107588	0.0572084	HMOX1, KLF2, PPP1R15A, CITED2	209	70	16650	4.55229	1	0.492441	66.5437
GOTERM_BP_FAT	GO:0051051~negative regulation of transport	11	0.0295866	0.0574145	RHBDF2, IRS2, PDE2A, SERPINE2, CD34, INS, HMOX1, STC1, NEDD4L, RAB11FIP1, LGALS9	209	450	16650	1.94737	1	0.492728	66.6793
GOTERM_BP_FAT	GO:0072331~signal transduction by p53 class mediator	6	0.0161381	0.0574386	PLK2, PCBP4, NDRG1, FOXO3, PERP, GADD45A	209	166	16650	2.87946	1	0.491893	66.6952
GOTERM_BP_FAT	GO:0051247~positive regulation of protein metabolic process	27	0.0726216	0.0575224	BMP2, LYN, RNF19A, CSF1, KITLG, GPRC5B, AVPI1, LGALS9, KDR, DUSP5, IFI27, TNFSF10, ADCY9, PLK2, SQSTM1, CCND2, INS, NDRG4, HMOX1, TGFA, NEDD4L, GDF15, KLF2, PERP, PLCB1, PPP1R15A, GADD45A	209	1508	16650	1.42636	1	0.491428	66.7501
GOTERM_BP_FAT	GO:0046942~carboxylic acid transport	8	0.0215175	0.0576293	SERINC5, IRS2, SLC17A5, PLIN2, SLC16A9, SLC6A15, SLC38A1, SLC46A1	209	275	16650	2.31753	1	0.491107	66.8202
GOTERM_BP_FAT	GO:0001933~negative regulation of protein phosphorylation	10	0.0268969	0.0584018	SH3BP5, CDKN1C, PARD6A, DUSP5, DUSP3, DBNDD2, LYN, CD109, GADD45A, PPP1R15A	209	393	16650	2.0271	1	0.494856	67.3221
GOTERM_BP_FAT	GO:0007611~learning or memory	7	0.0188278	0.0584582	MEIS2, NLGN4Y, PLK2, NDRG4, PLCB1, ITPR3, MDK	209	220	16650	2.5348	1	0.494223	67.3584
GOTERM_BP_FAT	GO:0030198~extracellular matrix organization	9	0.0242072	0.0589242	SULF2, ITGB8, SULF1, ITGB4, COL12A1, NID2, NFKB2, ITGA4, KDR	209	334	16650	2.14666	1	0.496074	67.6574
GOTERM_BP_FAT	GO:0001570~vasculogenesis	4	0.0107588	0.0592036	CD34, TGFBR3, KDR, CITED2	209	71	16650	4.48817	1	0.496787	67.8354
GOTERM_BP_FAT	GO:0070486~leukocyte aggregation	11	0.0295866	0.0593998	DUSP3, LYN, INS, EFNB1, HLX, RELB, HLA-A, ITPKB, SPTA1, CXADR, LGALS9	209	454	16650	1.93021	1	0.496997	67.9598
GOTERM_BP_FAT	GO:0045087~innate immune response	17	0.0457247	0.0597435	LYN, CSF1, RELB, HLA-A, SAMHD1, OAS1, COLEC12, NFKB2, LGALS9, ISG20, IFIT3, IFIT2, CYBA, IFI27, SERINC5, INS, CTSB	209	836	16650	1.61998	1	0.498088	68.1768
GOTERM_BP_FAT	GO:0043062~extracellular structure organization	9	0.0242072	0.0597642	SULF2, ITGB8, SULF1, ITGB4, COL12A1, NID2, NFKB2, ITGA4, KDR	209	335	16650	2.14026	1	0.497246	68.1898
GOTERM_BP_FAT	GO:0048009~insulin-like growth factor receptor signaling pathway	3	0.00806907	0.0603087	BMP2, PLCB1, IGFBP5	209	32	16650	7.4686	1	0.499522	68.5305
GOTERM_BP_FAT	GO:0002042~cell migration involved in sprouting angiogenesis	3	0.00806907	0.0603087	HDAC5, HDAC9, KDR	209	32	16650	7.4686	1	0.499522	68.5305
GOTERM_BP_FAT	GO:0043304~regulation of mast cell degranulation	3	0.00806907	0.0603087	LYN, HMOX1, LGALS9	209	32	16650	7.4686	1	0.499522	68.5305
GOTERM_BP_FAT	GO:0033006~regulation of mast cell activation involved in immune response	3	0.00806907	0.0603087	LYN, HMOX1, LGALS9	209	32	16650	7.4686	1	0.499522	68.5305
GOTERM_BP_FAT	GO:0035295~tube development	13	0.034966	0.0605146	BMP2, RARG, SERPINE2, NDRG4, PGF, HLX, CSF1, ITGB4, SMAD1, KLF2, DCHS1, CITED2, IGFBP5	209	580	16650	1.7856	1	0.499779	68.6583
GOTERM_BP_FAT	GO:0044708~single-organism behavior	10	0.0268969	0.0605532	NPC1, MEIS2, NLGN4Y, SERPINE2, PLK2, NDRG4, HOXB8, PLCB1, ITPR3, MDK	209	395	16650	2.01684	1	0.499049	68.6823
GOTERM_BP_FAT	GO:0007267~cell-cell signaling	27	0.0726216	0.0609089	RAB3B, PGF, SYT9, CASK, FOXO3, GPRC5B, SERPINE2, INS, PLCB1, CHRNA1, DTNA, PARD6A, SLC12A7, IRS2, BMP2, RARG, LYN, EFNB1, ITPR3, TNFSF10, SULF2, PLK2, CD34, SULF1, GDF15, DST, RAB11FIP1	209	1517	16650	1.4179	1	0.500187	68.9019
GOTERM_BP_FAT	GO:0046634~regulation of alpha-beta T cell activation	4	0.0107588	0.0612312	HLX, HLA-A, ITPKB, LGALS9	209	72	16650	4.42584	1	0.501122	69.0997
GOTERM_BP_FAT	GO:0097581~lamellipodium organization	4	0.0107588	0.0612312	ABLIM1, CDH13, CORO1B, MTSS1L	209	72	16650	4.42584	1	0.501122	69.0997
GOTERM_BP_FAT	GO:0031328~positive regulation of cellular biosynthetic process	30	0.0806907	0.0616082	TFEB, KITLG, CASK, NFKB2, FOXO3, MDK, ZNF205, CITED2, MEIS2, INS, SQSTM1, HMOX1, JUND, PLCB1, KLF6, IRS2, BMP2, RARG, RELB, SMAD1, CTC1, CDKN1C, HDAC5, CDH13, MURC, ADCY9, ETS2, EBF1, KLF2, PPP1R15A	209	1729	16650	1.38227	1	0.50237	69.3296
GOTERM_BP_FAT	GO:0016310~phosphorylation	37	0.0995185	0.0620419	PHLPP1, DBNDD2, NDST1, CSF1, CD109, KITLG, CASK, ITPKB, GPRC5B, SQSTM1, INS, NDRG4, TGFA, PLCB1, PARD6A, BMP2, IRS2, LYN, PDK4, PRKAB1, SMAD1, AVPI1, LGALS9, KDR, SH3BP5, DUSP5, CDKN1C, DUSP3, ADCY9, PLK2, RFK, CCND2, TGFBR3, SPTA1, GDF15, GADD45A, PPP1R15A	209	2229	16650	1.32239	1	0.503936	69.5919
GOTERM_BP_FAT	GO:0002224~toll-like receptor signaling pathway	5	0.0134485	0.0621207	CYBA, LYN, COLEC12, CTSB, LGALS9	209	119	16650	3.34727	1	0.503443	69.6394
GOTERM_BP_FAT	GO:0042770~signal transduction in response to DNA damage	5	0.0134485	0.0621207	PLK2, PCBP4, NDRG1, FOXO3, GADD45A	209	119	16650	3.34727	1	0.503443	69.6394
GOTERM_BP_FAT	GO:0070661~leukocyte proliferation	8	0.0215175	0.0624789	IRS2, LYN, EFNB1, CSF1, HLA-A, KITLG, SPTA1, LGALS9	209	280	16650	2.27614	1	0.504562	69.8542
GOTERM_BP_FAT	GO:1903507~negative regulation of nucleic acid-templated transcription	22	0.0591732	0.0627467	BMP2, RARG, RELB, NFKB2, FOXO3, DACH1, ZNF205, CITED2, CDKN1C, HDAC5, IFI27, MEIS2, PDE2A, SQSTM1, ETS2, JUND, NEDD4L, PLCB1, HDAC9, PPP1R15A, MEPCE, TOB1	209	1177	16650	1.48907	1	0.505155	70.0138
GOTERM_BP_FAT	GO:1903531~negative regulation of secretion by cell	6	0.0161381	0.0635963	RHBDF2, CD34, INS, HMOX1, RAB11FIP1, LGALS9	209	171	16650	2.79527	1	0.509058	70.5151
GOTERM_BP_FAT	GO:0009100~glycoprotein metabolic process	10	0.0268969	0.063658	EXTL3, BMP2, NPC1, ST3GAL5, NDST1, SULF2, SULF1, PLCB1, GCNT1, PHLDA1	209	399	16650	1.99662	1	0.508465	70.5512
GOTERM_BP_FAT	GO:0043616~keratinocyte proliferation	3	0.00806907	0.0636863	CDH13, CD109, CASK	209	33	16650	7.24228	1	0.507686	70.5676
GOTERM_BP_FAT	GO:0006066~alcohol metabolic process	8	0.0215175	0.0641783	NPC1, ALDH1A3, PLCD3, FDXR, LSS, ITPKB, PLCB1, RETSAT	209	282	16650	2.26	1	0.509527	70.8538
GOTERM_BP_FAT	GO:0007369~gastrulation	6	0.0161381	0.0647933	DUSP5, ETS2, ITGB4, COL12A1, SMAD1, ITGA4	209	172	16650	2.77901	1	0.512039	71.2077
GOTERM_BP_FAT	GO:0010648~negative regulation of cell communication	22	0.0591732	0.0649991	PHLPP1, BMP2, LYN, STMN3, CD109, FOXO3, DUSP5, DUSP3, TNFSF10, SERPINE2, SULF2, PLK2, NDRG4, INS, GRINA, HMOX1, SULF1, TGFBR3, RAB11FIP1, PPP1R15A, IGFBP5, TOB1	209	1182	16650	1.48277	1	0.512253	71.3253
GOTERM_BP_FAT	GO:0050921~positive regulation of chemotaxis	5	0.0134485	0.0652258	CDH13, PGF, CSF1, LGALS9, KDR	209	121	16650	3.29195	1	0.512582	71.4543
GOTERM_BP_FAT	GO:0007596~blood coagulation	9	0.0242072	0.0657416	THBD, SERPINE2, LYN, CD34, SCUBE1, ITPR3, DOCK11, TFPI2, PLAU	209	342	16650	2.09645	1	0.514507	71.7456
GOTERM_BP_FAT	GO:0010631~epithelial cell migration	7	0.0188278	0.0667947	HDAC5, CDH13, CORO1B, STC1, HDAC9, VASH1, KDR	209	228	16650	2.44586	1	0.519358	72.3317
GOTERM_BP_FAT	GO:0023057~negative regulation of signaling	22	0.0591732	0.0668413	PHLPP1, BMP2, LYN, STMN3, CD109, FOXO3, DUSP5, DUSP3, TNFSF10, SERPINE2, SULF2, PLK2, NDRG4, INS, GRINA, HMOX1, SULF1, TGFBR3, RAB11FIP1, PPP1R15A, IGFBP5, TOB1	209	1186	16650	1.47777	1	0.518682	72.3574
GOTERM_BP_FAT	GO:0034405~response to fluid shear stress	3	0.00806907	0.0671262	KLF2, TFPI2, CITED2	209	34	16650	7.02927	1	0.519305	72.5138
GOTERM_BP_FAT	GO:0003156~regulation of organ formation	3	0.00806907	0.0671262	BMP2, SULF1, CITED2	209	34	16650	7.02927	1	0.519305	72.5138
GOTERM_BP_FAT	GO:0048048~embryonic eye morphogenesis	3	0.00806907	0.0671262	RARG, ALDH1A3, CITED2	209	34	16650	7.02927	1	0.519305	72.5138
GOTERM_BP_FAT	GO:0003012~muscle system process	10	0.0268969	0.0689238	CYBA, SULF2, ACTA2, HMOX1, SULF1, STC1, NEDD4L, CHRNA1, DTNA, IGFBP5	209	405	16650	1.96704	1	0.528049	73.4817
GOTERM_BP_FAT	GO:0051251~positive regulation of lymphocyte activation	8	0.0215175	0.0690676	IRS2, LYN, EFNB1, HLX, HLA-A, ITPKB, SPTA1, LGALS9	209	287	16650	2.22063	1	0.527886	73.5578
GOTERM_BP_FAT	GO:0006366~transcription from RNA polymerase II promoter	31	0.0833804	0.0692193	TFEB, CASK, NFKB2, FOXO3, ZNF205, CITED2, MEIS2, SQSTM1, HMOX1, JUND, NEDD4L, MEPCE, BMP2, RARG, RELB, DACH1, SMAD1, CDKN1C, HDAC5, CDH13, MURC, IFI27, PDE2A, ETS2, SULF1, EBF1, TGFBR3, KLF2, HDAC9, PPP1R15A, TOB1	209	1820	16650	1.35693	1	0.527765	73.6377
GOTERM_BP_FAT	GO:0031100~organ regeneration	4	0.0107588	0.06966	SULF2, PGF, HMOX1, TGFBR3	209	76	16650	4.1929	1	0.529173	73.8687
GOTERM_BP_FAT	GO:0035264~multicellular organism growth	5	0.0134485	0.070033	CDKN1C, RARG, CSF1, KLF2, CTC1	209	124	16650	3.2123	1	0.530215	74.0628
GOTERM_BP_FAT	GO:0090132~epithelium migration	7	0.0188278	0.0702933	HDAC5, CDH13, CORO1B, STC1, HDAC9, VASH1, KDR	209	231	16650	2.41409	1	0.530661	74.1974
GOTERM_BP_FAT	GO:0010035~response to inorganic substance	11	0.0295866	0.0704423	NPC1, HMOX1, JUND, GGH, NDRG1, ITPKB, NEDD4L, FOXO3, KLF2, ITPR3, ATP7B	209	469	16650	1.86848	1	0.530522	74.2741
GOTERM_BP_FAT	GO:0045860~positive regulation of protein kinase activity	11	0.0295866	0.0704467	DUSP5, BMP2, ADCY9, CCND2, INS, CSF1, TGFA, KITLG, GPRC5B, GADD45A, AVPI1	209	470	16650	1.8645	1	0.529629	74.2764
GOTERM_BP_FAT	GO:1902679~negative regulation of RNA biosynthetic process	22	0.0591732	0.070634	BMP2, RARG, RELB, NFKB2, FOXO3, DACH1, ZNF205, CITED2, CDKN1C, HDAC5, IFI27, MEIS2, PDE2A, SQSTM1, ETS2, JUND, NEDD4L, PLCB1, HDAC9, PPP1R15A, MEPCE, TOB1	209	1194	16650	1.46787	1	0.529693	74.3726
GOTERM_BP_FAT	GO:0072008~glomerular mesangial cell differentiation	2	0.00537938	0.0726632	CD34, ACTA2	209	6	16650	26.555	1	0.539245	75.3929
GOTERM_BP_FAT	GO:2000668~regulation of dendritic cell apoptotic process	2	0.00537938	0.0726632	LYN, LGALS9	209	6	16650	26.555	1	0.539245	75.3929
GOTERM_BP_FAT	GO:0035860~glial cell-derived neurotrophic factor receptor signaling pathway	2	0.00537938	0.0726632	SULF2, SULF1	209	6	16650	26.555	1	0.539245	75.3929
GOTERM_BP_FAT	GO:0097048~dendritic cell apoptotic process	2	0.00537938	0.0726632	LYN, LGALS9	209	6	16650	26.555	1	0.539245	75.3929
GOTERM_BP_FAT	GO:0045892~negative regulation of transcription, DNA-templated	21	0.0564835	0.0728462	BMP2, RARG, RELB, NFKB2, FOXO3, DACH1, ZNF205, CITED2, HDAC5, CDKN1C, IFI27, MEIS2, PDE2A, SQSTM1, ETS2, JUND, NEDD4L, PLCB1, HDAC9, PPP1R15A, MEPCE	209	1130	16650	1.4805	1	0.539263	75.483
GOTERM_BP_FAT	GO:0060485~mesenchyme development	7	0.0188278	0.0736463	BMP2, ACTA2, EFNB1, KITLG, TGFBR3, DCHS1, CITED2	209	234	16650	2.38314	1	0.542407	75.8732
GOTERM_BP_FAT	GO:0014706~striated muscle tissue development	9	0.0242072	0.0737732	BMP2, NDRG4, HLX, TGFBR3, SMAD1, HDAC9, CXADR, CHRNA1, CITED2	209	350	16650	2.04853	1	0.542136	75.9346
GOTERM_BP_FAT	GO:0048662~negative regulation of smooth muscle cell proliferation	3	0.00806907	0.0741848	NDRG4, HMOX1, IGFBP5	209	36	16650	6.63876	1	0.543295	76.1326
GOTERM_BP_FAT	GO:0031076~embryonic camera-type eye development	3	0.00806907	0.0741848	RARG, ALDH1A3, CITED2	209	36	16650	6.63876	1	0.543295	76.1326
GOTERM_BP_FAT	GO:0045766~positive regulation of angiogenesis	5	0.0134485	0.0750173	CD34, PGF, HMOX1, HDAC9, KDR	209	127	16650	3.13642	1	0.546545	76.5284
GOTERM_BP_FAT	GO:0006357~regulation of transcription from RNA polymerase II promoter	31	0.0833804	0.0752179	TFEB, CASK, NFKB2, FOXO3, ZNF205, CITED2, MEIS2, SQSTM1, HMOX1, JUND, NEDD4L, MEPCE, BMP2, RARG, RELB, DACH1, SMAD1, CDKN1C, HDAC5, CDH13, MURC, IFI27, PDE2A, ETS2, SULF1, EBF1, TGFBR3, KLF2, HDAC9, PPP1R15A, TOB1	209	1835	16650	1.34584	1	0.546634	76.6228
GOTERM_BP_FAT	GO:0007050~cell cycle arrest	7	0.0188278	0.0756292	CDKN1C, PLK2, PCBP4, PRKAB1, GADD45A, PPP1R15A, VASH1	209	235	16650	2.373	1	0.547764	76.8153
GOTERM_BP_FAT	GO:0042475~odontogenesis of dentin-containing tooth	4	0.0107588	0.0763066	BMP2, CSF1, ITGB4, PERP	209	79	16650	4.03367	1	0.550193	77.129
GOTERM_BP_FAT	GO:0071375~cellular response to peptide hormone stimulus	8	0.0215175	0.07745	HDAC5, CYBA, IRS2, ADCY9, LYN, INS, PDK4, HDAC9	209	295	16650	2.16041	1	0.554862	77.6495
GOTERM_BP_FAT	GO:0006469~negative regulation of protein kinase activity	7	0.0188278	0.0777452	SH3BP5, CDKN1C, DUSP5, DUSP3, DBNDD2, LYN, GADD45A	209	237	16650	2.35298	1	0.555387	77.7821
GOTERM_BP_FAT	GO:0048536~spleen development	3	0.00806907	0.0777996	NFKB2, CTC1, CITED2	209	37	16650	6.45933	1	0.55475	77.8064
GOTERM_BP_FAT	GO:0030278~regulation of ossification	6	0.0161381	0.0783521	BMP2, CSF1, JUND, SMAD1, TOB1, IGFBP5	209	182	16650	2.62632	1	0.556509	78.0523
GOTERM_BP_FAT	GO:0043123~positive regulation of I-kappaB kinase/NF-kappaB signaling	6	0.0161381	0.0783521	APOL3, TNFSF10, PLK2, HMOX1, GPRC5B, LGALS9	209	182	16650	2.62632	1	0.556509	78.0523
GOTERM_BP_FAT	GO:0010558~negative regulation of macromolecule biosynthetic process	25	0.0672423	0.0783809	BMP2, RARG, RELB, NFKB2, DACH1, FOXO3, SMAD1, ZNF205, CTC1, CITED2, HDAC5, CDKN1C, IFI27, MEIS2, PDE2A, SQSTM1, ETS2, JUND, NEDD4L, HDAC9, PLCB1, PPP1R15A, MEPCE, TOB1, IGFBP5	209	1418	16650	1.40453	1	0.555752	78.065
GOTERM_BP_FAT	GO:0043122~regulation of I-kappaB kinase/NF-kappaB signaling	7	0.0188278	0.07853	APOL3, TNFSF10, PLK2, SQSTM1, HMOX1, GPRC5B, LGALS9	209	238	16650	2.34309	1	0.555572	78.1309
GOTERM_BP_FAT	GO:0051348~negative regulation of transferase activity	9	0.0242072	0.0796463	SH3BP5, CDKN1C, DUSP5, DUSP3, IRS2, DBNDD2, LYN, GADD45A, CTC1	209	357	16650	2.00836	1	0.559989	78.6181
GOTERM_BP_FAT	GO:0007010~cytoskeleton organization	21	0.0564835	0.0801997	GAS2L3, ABLIM1, PARD6A, SHROOM1, STMN3, RNF19A, MRAS, SPECC1, RP1L1, MYOZ2, CXADR, WDR81, TACC1, ESPN, CORO1B, SYNE1, PLK2, SPTA1, CDC42EP4, DST, GADD45A	209	1144	16650	1.46238	1	0.561707	78.8558
GOTERM_BP_FAT	GO:0032147~activation of protein kinase activity	8	0.0215175	0.0805278	DUSP5, BMP2, ADCY9, INS, TGFA, GPRC5B, GADD45A, AVPI1	209	298	16650	2.13866	1	0.562357	78.9955
GOTERM_BP_FAT	GO:0009607~response to biotic stimulus	17	0.0457247	0.0807012	LYN, ACTA2, HLA-A, SAMHD1, OAS1, NFKB2, CXADR, LGALS9, ISG20, IFIT3, HDAC5, IFIT2, CYBA, TNFRSF10C, SERINC5, THBD, JUND	209	873	16650	1.55132	1	0.562281	79.069
GOTERM_BP_FAT	GO:0007599~hemostasis	9	0.0242072	0.0808475	THBD, SERPINE2, LYN, CD34, SCUBE1, ITPR3, DOCK11, TFPI2, PLAU	209	358	16650	2.00275	1	0.562079	79.1308
GOTERM_BP_FAT	GO:0050817~coagulation	9	0.0242072	0.0808475	THBD, SERPINE2, LYN, CD34, SCUBE1, ITPR3, DOCK11, TFPI2, PLAU	209	358	16650	2.00275	1	0.562079	79.1308
GOTERM_BP_FAT	GO:0045824~negative regulation of innate immune response	3	0.00806907	0.0814687	INS, HLA-A, LGALS9	209	38	16650	6.28935	1	0.564086	79.3914
GOTERM_BP_FAT	GO:0050863~regulation of T cell activation	8	0.0215175	0.081682	DUSP3, LYN, EFNB1, HLX, HLA-A, ITPKB, SPTA1, LGALS9	209	299	16650	2.13151	1	0.564192	79.4802
GOTERM_BP_FAT	GO:1902107~positive regulation of leukocyte differentiation	5	0.0134485	0.0819345	HLX, CSF1, KITLG, ITPKB, LGALS9	209	131	16650	3.04065	1	0.564478	79.5848
GOTERM_BP_FAT	GO:0002252~immune effector process	15	0.0403454	0.0821385	LYN, RELB, HLA-A, SAMHD1, OAS1, CXADR, GPRC5B, LGALS9, ISG20, IFIT3, IFIT2, SERINC5, INS, HLX, HMOX1	209	742	16650	1.61048	1	0.564541	79.669
GOTERM_BP_FAT	GO:0045088~regulation of innate immune response	9	0.0242072	0.0828891	CYBA, LYN, INS, RELB, HLA-A, SAMHD1, COLEC12, CTSB, LGALS9	209	360	16650	1.99163	1	0.567106	79.9758
GOTERM_BP_FAT	GO:0051403~stress-activated MAPK cascade	7	0.0188278	0.0831971	PHLPP1, DUSP3, BMP2, TGFBR3, PLCB1, GADD45A, LGALS9	209	242	16650	2.30436	1	0.567636	80.1004
GOTERM_BP_FAT	GO:0050671~positive regulation of lymphocyte proliferation	5	0.0134485	0.0837115	IRS2, EFNB1, HLA-A, SPTA1, LGALS9	209	132	16650	3.01762	1	0.569099	80.3069
GOTERM_BP_FAT	GO:0030879~mammary gland development	5	0.0134485	0.0837115	IRS2, CSF1, TGFA, ATP7B, IGFBP5	209	132	16650	3.01762	1	0.569099	80.3069
GOTERM_BP_FAT	GO:0014831~gastro-intestinal system smooth muscle contraction	2	0.00537938	0.0842521	SULF2, SULF1	209	7	16650	22.7614	1	0.570669	80.5218
GOTERM_BP_FAT	GO:0034135~regulation of toll-like receptor 2 signaling pathway	2	0.00537938	0.0842521	CYBA, LYN	209	7	16650	22.7614	1	0.570669	80.5218
GOTERM_BP_FAT	GO:0060352~cell adhesion molecule production	2	0.00537938	0.0842521	COLEC12, GCNT1	209	7	16650	22.7614	1	0.570669	80.5218
GOTERM_BP_FAT	GO:0043305~negative regulation of mast cell degranulation	2	0.00537938	0.0842521	HMOX1, LGALS9	209	7	16650	22.7614	1	0.570669	80.5218
GOTERM_BP_FAT	GO:0072007~mesangial cell differentiation	2	0.00537938	0.0842521	CD34, ACTA2	209	7	16650	22.7614	1	0.570669	80.5218
GOTERM_BP_FAT	GO:0043569~negative regulation of insulin-like growth factor receptor signaling pathway	2	0.00537938	0.0842521	BMP2, IGFBP5	209	7	16650	22.7614	1	0.570669	80.5218
GOTERM_BP_FAT	GO:0015672~monovalent inorganic cation transport	11	0.0295866	0.0844776	SLC12A7, SLC17A5, SLC2A6, SLC4A11, SERPINE2, SLC12A2, FHL1, SLC6A15, NEDD4L, SLC38A1, SLC46A1	209	486	16650	1.80312	1	0.570814	80.6107
GOTERM_BP_FAT	GO:0043410~positive regulation of MAPK cascade	11	0.0295866	0.0847531	DUSP5, BMP2, NDRG4, INS, TGFA, KITLG, PLCB1, GADD45A, AVPI1, LGALS9, KDR	209	485	16650	1.80684	1	0.571182	80.7188
GOTERM_BP_FAT	GO:0042692~muscle cell differentiation	9	0.0242072	0.0848742	HDAC5, BMP2, SYNE1, MYOZ2, HDAC9, PLCB1, GDF15, CXADR, IGFBP5	209	362	16650	1.98062	1	0.570859	80.7662
GOTERM_BP_FAT	GO:0033003~regulation of mast cell activation	3	0.00806907	0.0851902	LYN, HMOX1, LGALS9	209	39	16650	6.12808	1	0.571407	80.8893
GOTERM_BP_FAT	GO:0046638~positive regulation of alpha-beta T cell differentiation	3	0.00806907	0.0851902	HLX, ITPKB, LGALS9	209	39	16650	6.12808	1	0.571407	80.8893
GOTERM_BP_FAT	GO:0010596~negative regulation of endothelial cell migration	3	0.00806907	0.0851902	HDAC5, STC1, VASH1	209	39	16650	6.12808	1	0.571407	80.8893
GOTERM_BP_FAT	GO:0030001~metal ion transport	16	0.043035	0.0858941	SLC12A7, LYN, SLC12A2, FHL1, SLC6A15, CASK, ITPR3, ORAI3, CYBA, SLC4A11, PDE2A, SERPINE2, STC1, NEDD4L, SLC38A1, ATP7B	209	814	16650	1.5659	1	0.573672	81.1608
GOTERM_BP_FAT	GO:0051172~negative regulation of nitrogen compound metabolic process	26	0.069932	0.0870776	BMP2, RARG, RELB, NFKB2, DACH1, FOXO3, SMAD1, ZNF205, CTC1, CITED2, HDAC5, CDKN1C, IFI27, MEIS2, PDE2A, SQSTM1, CD34, ETS2, JUND, NEDD4L, HDAC9, PLCB1, PPP1R15A, MEPCE, TOB1, IGFBP5	209	1506	16650	1.37536	1	0.578021	81.609
GOTERM_BP_FAT	GO:0019221~cytokine-mediated signaling pathway	12	0.0322763	0.0879948	IFIT3, IFIT2, IFI27, TNFRSF10C, CSF1, HLA-A, SAMHD1, EPOR, OAS1, FOXO3, PLCB1, ISG20	209	554	16650	1.7256	1	0.581158	81.9494
GOTERM_BP_FAT	GO:0009968~negative regulation of signal transduction	20	0.0537938	0.0880353	PHLPP1, BMP2, LYN, STMN3, CD109, FOXO3, DUSP5, TNFSF10, DUSP3, SERPINE2, SULF2, NDRG4, INS, GRINA, HMOX1, SULF1, TGFBR3, PPP1R15A, IGFBP5, TOB1	209	1089	16650	1.46309	1	0.580475	81.9643
GOTERM_BP_FAT	GO:0034605~cellular response to heat	3	0.00806907	0.0889623	LYN, CD34, HMOX1	209	40	16650	5.97488	1	0.58362	82.302
GOTERM_BP_FAT	GO:0003197~endocardial cushion development	3	0.00806907	0.0889623	BMP2, DCHS1, CITED2	209	40	16650	5.97488	1	0.58362	82.302
GOTERM_BP_FAT	GO:0043303~mast cell degranulation	3	0.00806907	0.0889623	LYN, HMOX1, LGALS9	209	40	16650	5.97488	1	0.58362	82.302
GOTERM_BP_FAT	GO:0007517~muscle organ development	9	0.0242072	0.0891874	MURC, BMP2, FHL1, MRAS, HLX, TGFBR3, HDAC9, CHRNA1, CITED2	209	366	16650	1.95898	1	0.583731	82.3831
GOTERM_BP_FAT	GO:1903707~negative regulation of hemopoiesis	5	0.0134485	0.091007	MEIS2, LYN, HOXB8, HLX, ITPKB	209	136	16650	2.92886	1	0.590613	83.0259
GOTERM_BP_FAT	GO:0046683~response to organophosphorus	5	0.0134485	0.091007	THBD, PDE2A, JUND, STC1, IGFBP5	209	136	16650	2.92886	1	0.590613	83.0259
GOTERM_BP_FAT	GO:0006006~glucose metabolic process	6	0.0161381	0.0917181	IRS2, INS, PDK4, OAS1, FABP5, IGFBP5	209	191	16650	2.50257	1	0.592747	83.271
GOTERM_BP_FAT	GO:0045935~positive regulation of nucleobase-containing compound metabolic process	28	0.0753113	0.0920786	TFEB, KITLG, CASK, NFKB2, FOXO3, MDK, CITED2, MEIS2, INS, SQSTM1, JUND, PLCB1, KLF6, BMP2, RARG, RELB, SMAD1, CTC1, CDKN1C, HDAC5, CDH13, MURC, ADCY9, ETS2, EBF1, KLF2, PPP1R15A, TOB1	209	1658	16650	1.34537	1	0.593402	83.394
GOTERM_BP_FAT	GO:0070372~regulation of ERK1 and ERK2 cascade	7	0.0188278	0.0927003	DUSP3, BMP2, LYN, NDRG4, TGFBR3, LGALS9, KDR	209	249	16650	2.23958	1	0.595137	83.604
GOTERM_BP_FAT	GO:0060038~cardiac muscle cell proliferation	3	0.00806907	0.0927832	NDRG4, TGFBR3, SMAD1	209	41	16650	5.82915	1	0.594633	83.6319
GOTERM_BP_FAT	GO:0097028~dendritic cell differentiation	3	0.00806907	0.0927832	LYN, RELB, LGALS9	209	41	16650	5.82915	1	0.594633	83.6319
GOTERM_BP_FAT	GO:0003254~regulation of membrane depolarization	3	0.00806907	0.0927832	FHL1, NEDD4L, KDR	209	41	16650	5.82915	1	0.594633	83.6319
GOTERM_BP_FAT	GO:0002886~regulation of myeloid leukocyte mediated immunity	3	0.00806907	0.0927832	LYN, HMOX1, LGALS9	209	41	16650	5.82915	1	0.594633	83.6319
GOTERM_BP_FAT	GO:0030509~BMP signaling pathway	5	0.0134485	0.0928772	BMP2, SULF1, TGFBR3, SMAD1, TOB1	209	137	16650	2.90748	1	0.594176	83.6634
GOTERM_BP_FAT	GO:0051146~striated muscle cell differentiation	7	0.0188278	0.0939791	HDAC5, BMP2, MYOZ2, HDAC9, GDF15, CXADR, IGFBP5	209	250	16650	2.23062	1	0.597868	84.0283
GOTERM_BP_FAT	GO:0030098~lymphocyte differentiation	8	0.0215175	0.0947131	HDAC5, KLF6, HLX, RELB, ITPKB, ITGA4, HDAC9, LGALS9	209	310	16650	2.05587	1	0.600022	84.2671
GOTERM_BP_FAT	GO:0046632~alpha-beta T cell differentiation	4	0.0107588	0.0953169	HLX, RELB, ITPKB, LGALS9	209	87	16650	3.66276	1	0.60163	84.461
GOTERM_BP_FAT	GO:0051253~negative regulation of RNA metabolic process	22	0.0591732	0.0953209	BMP2, RARG, RELB, NFKB2, FOXO3, DACH1, ZNF205, CITED2, CDKN1C, HDAC5, IFI27, MEIS2, PDE2A, SQSTM1, ETS2, JUND, NEDD4L, PLCB1, HDAC9, PPP1R15A, MEPCE, TOB1	209	1240	16650	1.41341	1	0.600806	84.4623
GOTERM_BP_FAT	GO:0060326~cell chemotaxis	7	0.0188278	0.0953651	CORO1B, LYN, PGF, CSF1, CXADR, LGALS9, KDR	209	251	16650	2.22174	1	0.600147	84.4764
GOTERM_BP_FAT	GO:0051048~negative regulation of secretion	6	0.0161381	0.0955111	RHBDF2, CD34, INS, HMOX1, RAB11FIP1, LGALS9	209	193	16650	2.47663	1	0.599901	84.5228
GOTERM_BP_FAT	GO:1904238~pericyte cell differentiation	2	0.00537938	0.0956969	CD34, ACTA2	209	8	16650	19.9163	1	0.599817	84.5819
GOTERM_BP_FAT	GO:0033007~negative regulation of mast cell activation involved in immune response	2	0.00537938	0.0956969	HMOX1, LGALS9	209	8	16650	19.9163	1	0.599817	84.5819
GOTERM_BP_FAT	GO:0001542~ovulation from ovarian follicle	2	0.00537938	0.0956969	ADAMTS1, FOXO3	209	8	16650	19.9163	1	0.599817	84.5819
GOTERM_BP_FAT	GO:0002696~positive regulation of leukocyte activation	8	0.0215175	0.0957454	IRS2, LYN, EFNB1, HLX, HLA-A, ITPKB, SPTA1, LGALS9	209	311	16650	2.04926	1	0.59918	84.5972
GOTERM_BP_FAT	GO:0001954~positive regulation of cell-matrix adhesion	3	0.00806907	0.096651	CDH13, CSF1, KDR	209	42	16650	5.69036	1	0.601981	84.8814
GOTERM_BP_FAT	GO:0043300~regulation of leukocyte degranulation	3	0.00806907	0.096651	LYN, HMOX1, LGALS9	209	42	16650	5.69036	1	0.601981	84.8814
GOTERM_BP_FAT	GO:0002448~mast cell mediated immunity	3	0.00806907	0.096651	LYN, HMOX1, LGALS9	209	42	16650	5.69036	1	0.601981	84.8814
GOTERM_BP_FAT	GO:2000027~regulation of organ morphogenesis	7	0.0188278	0.0967285	PARD6A, BMP2, SULF2, CD34, CSF1, SULF1, CITED2	209	252	16650	2.21292	1	0.601462	84.9055
GOTERM_BP_FAT	GO:1901990~regulation of mitotic cell cycle phase transition	8	0.0215175	0.0970183	PLK2, CCND2, PCBP4, FHL1, PLCB1, GADD45A, CTC1, MEPCE	209	312	16650	2.04269	1	0.60179	84.9953
GOTERM_BP_FAT	GO:0007389~pattern specification process	10	0.0268969	0.0972334	BMP2, RARG, NDRG4, HOXB8, EFNB1, ETS2, STC1, SMAD1, DCHS1, CITED2	209	436	16650	1.82718	1	0.60182	85.0615
GOTERM_BP_FAT	GO:0006865~amino acid transport	4	0.0107588	0.0978181	SERINC5, SLC17A5, SLC6A15, SLC38A1	209	88	16650	3.62114	1	0.603312	85.2404
GOTERM_BP_FAT	GO:0098656~anion transmembrane transport	6	0.0161381	0.0995952	SLC12A7, IRS2, SLC4A11, SLC12A2, SLC37A1, CLCN7	209	196	16650	2.43873	1	0.609453	85.7715
