# Supplementary material for: Integration of TGF-β-induced Smad signaling in the insulin-induced transcriptional response in endothelial cells
Source: Sci Rep. 2019 Nov 18;9:16992. doi: 10.1038/s41598-019-53490-x (PMC6861289; doi:10.1038/s41598-019-53490-x)
Supplement: Supplementary file 8 — Dataset 7 [file 41598_2019_53490_MOESM8_ESM.xlsx]

## Sheet: Sheet1
Sup. Table 7. KEGG pathyway and GO Biological process terms analysis of the 159 downregulated genes in endothelial cell in response to inhibition of TGF-b signaling
KEGG PATHWAY Annotation results
Category	Term	Count	%	PValue	Genes	List Total	Pop Hits	Pop Total	Fold Enrichment	Bonferroni	Benjamini	FDR
KEGG_PATHWAY	hsa04350:TGF-beta signaling pathway	5	0.0207978	0.00796065	INHBA, SMAD7, GDF6, SMAD6, SMURF2	66	84	6879	6.204	0.601137	0.368444	8.70199		5	/	0.00796065
KEGG_PATHWAY	hsa05202:Transcriptional misregulation in cancer	9	0.037436	0.00015854	MAF, FLT1, PDGFA, LYL1, PER2, RARA, RUNX1, ETV6, HIST1H3G	66	167	6879	5.61704	0.0180683	0.0180683	0.180442		9	/	0.00015854
KEGG_PATHWAY	hsa04068:FoxO signaling pathway	6	0.0249574	0.00844197	CCNB1, SGK1, PLK3, CCNB2, FBXO32, GADD45B	66	134	6879	4.66689	0.622788	0.27746	9.20528		6	/	0.00844197
KEGG_PATHWAY	hsa04014:Ras signaling pathway	6	0.0249574	0.0616076	PAK6, PLA2G4A, FLT1, PDGFA, ABL1, ABL2	66	226	6879	2.7671	0.999333	0.839286	51.5341		6	/	0.0616076
GO Biological Process Annotation results
Category	Term	Count	%	PValue	Genes	List Total	Pop Hits	Pop Total	Fold Enrichment	Bonferroni	Benjamini	FDR
GOTERM_BP_FAT	GO:0072359~circulatory system development	33	0.137266	1.89152e-11	861, 2702, 3280, 6659, 441478, 5914, 6591, 7798, 10395, 9249, 2697, 2296, 388, 8325, 8877, 6615, 4092, 4091, 79733, 5154, 2307, 5743, 2321, 2303, 1906, 51129, 2828, 1490, 150094, 891, 83478, 4066, 11082	145	945	16650	4.00985	6.91161e-08	6.91161e-08	3.4808e-08
GOTERM_BP_FAT	GO:0072358~cardiovascular system development	33	0.137266	1.89152e-11	861, 2702, 3280, 6659, 441478, 5914, 6591, 7798, 10395, 9249, 2697, 2296, 388, 8325, 8877, 6615, 4092, 4091, 79733, 5154, 2307, 5743, 2321, 2303, 1906, 51129, 2828, 1490, 150094, 891, 83478, 4066, 11082	145	945	16650	4.00985	6.91161e-08	6.91161e-08	3.4808e-08
GOTERM_BP_FAT	GO:0001568~blood vessel development	26	0.108149	2.4369e-11	861, 2702, 6659, 3280, 441478, 7798, 2697, 2296, 388, 8325, 8877, 4092, 4091, 79733, 5154, 2307, 5743, 2321, 2303, 1906, 51129, 2828, 1490, 83478, 4066, 11082	145	576	16650	5.18319	8.90445e-08	4.45223e-08	4.48442e-08
GOTERM_BP_FAT	GO:0001944~vasculature development	26	0.108149	8.27545e-11	861, 2702, 6659, 3280, 441478, 7798, 2697, 2296, 388, 8325, 8877, 4092, 4091, 79733, 5154, 2307, 5743, 2321, 2303, 1906, 51129, 2828, 1490, 83478, 4066, 11082	145	610	16650	4.89429	3.02385e-07	1.00795e-07	1.52286e-07
GOTERM_BP_FAT	GO:0048514~blood vessel morphogenesis	22	0.0915103	1.48325e-09	861, 79733, 5154, 2702, 6659, 5743, 3280, 441478, 2321, 2303, 1906, 2697, 2296, 388, 51129, 8325, 2828, 1490, 8877, 83478, 4092, 11082	145	491	16650	5.14502	5.41978e-06	1.35495e-06	2.72949e-06
GOTERM_BP_FAT	GO:0051726~regulation of cell cycle	29	0.120627	1.67934e-08	10460, 8864, 140609, 3280, 6659, 51203, 10403, 5914, 3624, 4616, 2296, 388, 10615, 8877, 6498, 1263, 79733, 329, 5743, 25, 1906, 9133, 56892, 91768, 4288, 1490, 150094, 891, 9787	145	976	16650	3.41189	6.13611e-05	1.22725e-05	3.09033e-05
GOTERM_BP_FAT	GO:0060429~epithelium development	30	0.124787	2.53302e-08	64750, 2702, 6659, 3280, 441478, 5914, 6591, 7798, 10395, 3624, 2697, 166336, 2296, 27284, 388, 6498, 2150, 4094, 6615, 4092, 4091, 3714, 23022, 79733, 5154, 2303, 25, 1906, 23002, 2828	145	1060	16650	3.24984	9.25522e-05	1.5426e-05	4.66129e-05
GOTERM_BP_FAT	GO:0031324~negative regulation of cellular metabolic process	47	0.195499	3.29097e-08	861, 64750, 8864, 64092, 8553, 4188, 3280, 6659, 90853, 441478, 5914, 29028, 3009, 6591, 3624, 2697, 4616, 10199, 3987, 8325, 2150, 6498, 4094, 6615, 4092, 4091, 56937, 1263, 79733, 5154, 2120, 2307, 329, 8507, 3096, 2303, 25, 54541, 9568, 1906, 7071, 5998, 8355, 150094, 64207, 891, 8331	145	2345	16650	2.30145	0.000120245	1.71787e-05	6.05608e-05
GOTERM_BP_FAT	GO:0009892~negative regulation of metabolic process	49	0.203818	3.7655e-08	64092, 90853, 6659, 3280, 5914, 29028, 6591, 3009, 3624, 4616, 10199, 8325, 6498, 2150, 6615, 2120, 3096, 25, 1906, 7071, 1490, 8355, 861, 64750, 8864, 8553, 4188, 441478, 8614, 2697, 3987, 4094, 4092, 4091, 1263, 56937, 5154, 79733, 2307, 329, 8507, 2303, 54541, 9568, 5998, 64207, 150094, 891, 8331	145	2522	16650	2.23099	0.000137582	1.71988e-05	6.92931e-05
GOTERM_BP_FAT	GO:0001525~angiogenesis	18	0.0748721	1.06519e-07	861, 79733, 5154, 2702, 5743, 441478, 2321, 2303, 1906, 2296, 388, 51129, 8325, 2828, 1490, 8877, 83478, 11082	145	413	16650	5.00459	0.000389145	4.32458e-05	0.000196017
GOTERM_BP_FAT	GO:0048646~anatomical structure formation involved in morphogenesis	30	0.124787	1.49513e-07	861, 64753, 2702, 3280, 6659, 441478, 5914, 5990, 6591, 7798, 10395, 3624, 2296, 388, 8325, 8877, 6498, 6615, 705, 79733, 5154, 5743, 2321, 2303, 1906, 51129, 2828, 1490, 83478, 11082	145	1151	16650	2.9929	0.000546172	5.46306e-05	0.000275135
GOTERM_BP_FAT	GO:0050880~regulation of blood vessel size	11	0.0457552	2.67498e-07	2697, 3352, 2296, 8864, 2702, 5743, 2303, 2150, 25, 3269, 1906	145	135	16650	9.35632	0.000976961	8.88541e-05	0.000492252
GOTERM_BP_FAT	GO:0035150~regulation of tube size	11	0.0457552	2.86613e-07	2697, 3352, 2296, 8864, 2702, 5743, 2303, 2150, 25, 3269, 1906	145	136	16650	9.28753	0.00104674	8.72699e-05	0.000527427
GOTERM_BP_FAT	GO:0031327~negative regulation of cellular biosynthetic process	34	0.141425	3.03448e-07	861, 64750, 8864, 8553, 4188, 3280, 441478, 5914, 29028, 3009, 6591, 3624, 2697, 3987, 8325, 6498, 4094, 6615, 4092, 1263, 79733, 5154, 2307, 2120, 3096, 8507, 2303, 9568, 1906, 7071, 8355, 150094, 64207, 8331	145	1480	16650	2.63793	0.00110818	8.52885e-05	0.000558406
GOTERM_BP_FAT	GO:0010629~negative regulation of gene expression	34	0.141425	3.27883e-07	861, 64750, 8864, 8553, 4188, 3280, 441478, 5914, 29028, 8614, 3009, 6591, 2697, 3987, 8325, 6498, 4094, 6615, 4092, 1263, 79733, 2307, 2120, 329, 3096, 8507, 2303, 1906, 7071, 8355, 1490, 64207, 891, 8331	145	1485	16650	2.62905	0.00119737	8.55738e-05	0.000603372
GOTERM_BP_FAT	GO:2000026~regulation of multicellular organismal development	37	0.153904	3.66233e-07	861, 64750, 8864, 3280, 441478, 10272, 5914, 6591, 3624, 2697, 2296, 166336, 4256, 388, 8877, 6498, 4094, 6615, 4092, 392255, 5154, 5743, 8507, 2303, 2321, 57688, 25, 27, 23189, 1906, 23002, 7071, 56892, 51129, 2828, 1490, 891	145	1721	16650	2.46869	0.00133732	8.92103e-05	0.000673943
GOTERM_BP_FAT	GO:0048729~tissue morphogenesis	21	0.0873508	4.10788e-07	64750, 3714, 5154, 6659, 3280, 441478, 2303, 5914, 25, 6591, 7798, 10395, 1906, 3624, 23002, 2697, 166336, 2296, 388, 6615, 4092	145	622	16650	3.87682	0.00149989	9.38093e-05	0.000755934
GOTERM_BP_FAT	GO:0009890~negative regulation of biosynthetic process	34	0.141425	4.38524e-07	861, 64750, 8864, 8553, 4188, 3280, 441478, 5914, 29028, 3009, 6591, 3624, 2697, 3987, 8325, 6498, 4094, 6615, 4092, 1263, 79733, 5154, 2307, 2120, 3096, 8507, 2303, 9568, 1906, 7071, 8355, 150094, 64207, 8331	145	1504	16650	2.59584	0.00160108	9.42524e-05	0.000806974
GOTERM_BP_FAT	GO:0007049~cell cycle	36	0.149744	5.49133e-07	10460, 140609, 4739, 3280, 6659, 51203, 10403, 5914, 3624, 2296, 55165, 388, 10615, 8877, 6498, 3714, 1263, 79733, 329, 5743, 2908, 10592, 23160, 25, 1906, 734, 3161, 9133, 56892, 91768, 4288, 1490, 150094, 891, 9787, 56924	145	1672	16650	2.47236	0.00200452	0.000111468	0.00101052
GOTERM_BP_FAT	GO:0010605~negative regulation of macromolecule metabolic process	44	0.183021	5.93325e-07	861, 64750, 8864, 64092, 8553, 4188, 3280, 6659, 441478, 5914, 29028, 8614, 3009, 6591, 3624, 2697, 4616, 3987, 8325, 2150, 6498, 4094, 6615, 4092, 4091, 56937, 1263, 79733, 2307, 2120, 329, 8507, 3096, 2303, 25, 54541, 1906, 7071, 5998, 8355, 1490, 64207, 891, 8331	145	2326	16650	2.17215	0.00216566	0.000114099	0.00109184
GOTERM_BP_FAT	GO:0006357~regulation of transcription from RNA polymerase II promoter	38	0.158063	5.97302e-07	861, 64750, 8864, 8553, 4188, 3280, 6659, 441478, 10272, 5914, 29028, 5990, 3009, 6591, 3624, 2296, 8325, 29109, 2150, 6498, 4094, 6615, 4092, 4091, 392255, 1263, 79733, 2307, 2120, 2908, 3096, 7975, 2303, 25, 1906, 7071, 64207, 4066	145	1835	16650	2.3779	0.00218016	0.000109121	0.00109916
GOTERM_BP_FAT	GO:0003007~heart morphogenesis	13	0.0540743	7.54487e-07	2702, 3280, 6659, 2303, 5914, 6591, 10395, 9249, 2697, 2296, 6615, 4092, 4091	145	230	16650	6.49025	0.0027531	0.000131272	0.00138841
GOTERM_BP_FAT	GO:0019219~regulation of nucleobase-containing compound metabolic process	63	0.262052	9.27336e-07	140609, 3280, 6659, 5914, 29028, 5990, 6591, 3009, 83879, 3624, 2296, 8325, 8877, 2150, 6498, 6615, 57162, 2120, 3097, 2908, 3096, 7975, 25, 1906, 7071, 56892, 58492, 8355, 6446, 56924, 861, 168374, 669, 64750, 8864, 4188, 8553, 441478, 10272, 90874, 126375, 2697, 3987, 29109, 7728, 4094, 4092, 4091, 392255, 1263, 79733, 5154, 2307, 329, 2303, 54541, 9568, 23189, 64207, 150094, 891, 4066, 8331	145	4104	16650	1.7627	0.00338275	0.00015401	0.00170648
GOTERM_BP_FAT	GO:0045892~negative regulation of transcription, DNA-templated	28	0.116468	1.22054e-06	861, 64750, 8864, 8553, 4188, 3280, 441478, 5914, 29028, 6591, 3009, 8325, 3987, 6498, 4094, 6615, 4092, 1263, 79733, 2307, 2120, 3096, 2303, 1906, 7071, 64207, 8355, 8331	145	1130	16650	2.84529	0.00444993	0.000193888	0.00224603
GOTERM_BP_FAT	GO:0003018~vascular process in circulatory system	11	0.0457552	1.2905e-06	2697, 3352, 2296, 8864, 2702, 5743, 2303, 2150, 25, 3269, 1906	145	160	16650	7.8944	0.00470438	0.000196459	0.00237476
GOTERM_BP_FAT	GO:0006366~transcription from RNA polymerase II promoter	37	0.153904	1.40444e-06	861, 64750, 8864, 8553, 4188, 3280, 6659, 441478, 10272, 5914, 29028, 3009, 6591, 3624, 2296, 8325, 29109, 2150, 6498, 4094, 6615, 4092, 4091, 392255, 1263, 79733, 2120, 3097, 2908, 3096, 7975, 2303, 25, 1906, 7071, 1490, 64207	145	1820	16650	2.33441	0.00511866	0.000205251	0.00258443
GOTERM_BP_FAT	GO:0010646~regulation of cell communication	51	0.212138	1.43321e-06	9966, 5782, 2702, 3280, 6659, 5914, 6591, 80243, 10395, 9249, 3624, 4616, 388, 8325, 8877, 6498, 2150, 6615, 57162, 3714, 5743, 5791, 2321, 388121, 25, 1906, 56892, 1490, 11082, 221178, 64750, 8864, 4188, 1075, 441478, 10272, 2697, 4092, 4091, 392255, 1263, 56937, 5154, 116372, 329, 54541, 23189, 5998, 2828, 83478, 3269	145	3020	16650	1.93914	0.00522326	0.000201401	0.00263737
GOTERM_BP_FAT	GO:0045934~negative regulation of nucleobase-containing compound metabolic process	31	0.128946	1.75205e-06	861, 64750, 8864, 8553, 4188, 3280, 441478, 5914, 29028, 6591, 3009, 2697, 3987, 8325, 6498, 4094, 6615, 4092, 1263, 79733, 2307, 2120, 3096, 2303, 54541, 9568, 1906, 7071, 64207, 8355, 8331	145	1371	16650	2.59639	0.00638156	0.000237083	0.0032241
GOTERM_BP_FAT	GO:0000122~negative regulation of transcription from RNA polymerase II promoter	22	0.0915103	1.84503e-06	64750, 1263, 8864, 79733, 2120, 8553, 4188, 3280, 3096, 441478, 2303, 5914, 6591, 3009, 1906, 7071, 8325, 64207, 6498, 4094, 6615, 4092	145	748	16650	3.37728	0.00671908	0.000240748	0.0033952
GOTERM_BP_FAT	GO:0006351~transcription, DNA-templated	57	0.237095	1.87926e-06	90853, 3280, 6659, 5914, 29028, 5990, 6591, 3009, 83879, 3624, 2296, 8325, 8877, 2150, 6498, 6615, 57162, 2120, 3097, 2908, 3096, 7975, 25, 1906, 7071, 56892, 58492, 1490, 8355, 6446, 168374, 861, 64750, 8864, 4188, 8553, 441478, 10272, 90874, 126375, 3987, 29109, 7728, 4094, 4092, 4091, 392255, 1263, 79733, 2307, 329, 2303, 23189, 64207, 150094, 4066, 8331	145	3605	16650	1.81558	0.0068433	0.000236759	0.00345818
GOTERM_BP_FAT	GO:2000112~regulation of cellular macromolecule biosynthetic process	61	0.253733	1.90793e-06	140609, 3280, 6659, 5914, 29028, 5990, 6591, 3009, 83879, 3624, 2296, 8325, 8877, 2150, 6498, 6615, 57162, 2120, 3097, 2908, 3096, 7975, 25, 1906, 7071, 56892, 58492, 8355, 6446, 56924, 861, 168374, 64750, 8864, 4188, 8553, 441478, 10272, 90874, 126375, 2697, 3987, 29109, 7728, 79660, 4094, 4092, 4091, 392255, 1263, 79733, 5154, 2307, 329, 8507, 2303, 23189, 64207, 150094, 4066, 8331	145	3991	16650	1.75507	0.00694733	0.000232359	0.00351093
GOTERM_BP_FAT	GO:0010556~regulation of macromolecule biosynthetic process	62	0.257893	2.23517e-06	140609, 6659, 3280, 5914, 29028, 6591, 5990, 3009, 83879, 3624, 2296, 8325, 8877, 2150, 6498, 6615, 57162, 2120, 3097, 2908, 3096, 7975, 25, 1906, 7071, 56892, 58492, 8355, 1490, 6446, 56924, 861, 168374, 64750, 8864, 4188, 8553, 441478, 10272, 90874, 126375, 2697, 3987, 29109, 7728, 79660, 4094, 4092, 4091, 392255, 1263, 79733, 5154, 2307, 329, 8507, 2303, 23189, 64207, 150094, 4066, 8331	145	4107	16650	1.73346	0.00813407	0.000263428	0.00411311
GOTERM_BP_FAT	GO:0051171~regulation of nitrogen compound metabolic process	65	0.270371	2.23815e-06	140609, 3280, 6659, 5914, 29028, 3009, 6591, 5990, 83879, 3624, 2296, 8325, 8877, 2150, 6498, 6615, 57162, 2120, 5743, 3097, 2908, 3096, 7975, 25, 1906, 7071, 56892, 58492, 8355, 6446, 56924, 861, 168374, 669, 64750, 8864, 4188, 8553, 441478, 10272, 90874, 126375, 2697, 3987, 29109, 7728, 4094, 4092, 4091, 392255, 1263, 79733, 5154, 2307, 329, 8507, 2303, 54541, 9568, 23189, 64207, 150094, 891, 4…	145	4404	16650	1.69478	0.00814485	0.000255536	0.00411859
GOTERM_BP_FAT	GO:0023051~regulation of signaling	51	0.212138	2.34954e-06	9966, 5782, 2702, 3280, 6659, 5914, 6591, 80243, 10395, 9249, 3624, 4616, 388, 8325, 8877, 6498, 2150, 6615, 57162, 3714, 5743, 5791, 2321, 388121, 25, 1906, 56892, 1490, 11082, 221178, 64750, 8864, 4188, 1075, 441478, 10272, 2697, 4092, 4091, 392255, 1263, 56937, 5154, 116372, 329, 54541, 23189, 5998, 2828, 83478, 3269	145	3070	16650	1.90756	0.00854849	0.000260125	0.00432357
GOTERM_BP_FAT	GO:1903507~negative regulation of nucleic acid-templated transcription	28	0.116468	2.65057e-06	861, 64750, 8864, 8553, 4188, 3280, 441478, 5914, 29028, 6591, 3009, 8325, 3987, 6498, 4094, 6615, 4092, 1263, 79733, 2307, 2120, 3096, 2303, 1906, 7071, 64207, 8355, 8331	145	1177	16650	2.73167	0.00963843	0.000284818	0.00487749
GOTERM_BP_FAT	GO:2000113~negative regulation of cellular macromolecule biosynthetic process	30	0.124787	2.65277e-06	861, 64750, 8864, 8553, 4188, 3280, 441478, 5914, 29028, 6591, 3009, 2697, 3987, 8325, 6498, 4094, 6615, 4092, 1263, 79733, 2307, 2120, 3096, 8507, 2303, 1906, 7071, 64207, 8355, 8331	145	1324	16650	2.60183	0.00964641	0.000276911	0.00488155
GOTERM_BP_FAT	GO:0000278~mitotic cell cycle	25	0.103989	2.7812e-06	10460, 3280, 4739, 6659, 51203, 10403, 3624, 2296, 55165, 10615, 8877, 1263, 79733, 329, 2908, 10592, 23160, 25, 1906, 3161, 9133, 4288, 891, 9787, 56924	145	968	16650	2.96559	0.010111	0.000282252	0.00511787
GOTERM_BP_FAT	GO:0009966~regulation of signal transduction	47	0.195499	2.82988e-06	221178, 9966, 64750, 5782, 4188, 3280, 6659, 1075, 441478, 10272, 6591, 80243, 10395, 9249, 3624, 2697, 4616, 388, 8325, 8877, 2150, 6498, 6615, 4092, 4091, 392255, 57162, 56937, 3714, 1263, 5154, 116372, 5743, 329, 5791, 2321, 388121, 25, 54541, 23189, 1906, 5998, 56892, 2828, 1490, 83478, 11082	145	2728	16650	1.97833	0.0102871	0.000279431	0.00520744
GOTERM_BP_FAT	GO:1902679~negative regulation of RNA biosynthetic process	28	0.116468	3.46969e-06	861, 64750, 8864, 8553, 4188, 3280, 441478, 5914, 29028, 6591, 3009, 8325, 3987, 6498, 4094, 6615, 4092, 1263, 79733, 2307, 2120, 3096, 2303, 1906, 7071, 64207, 8355, 8331	145	1194	16650	2.69277	0.0125982	0.000333583	0.00638477
GOTERM_BP_FAT	GO:0010558~negative regulation of macromolecule biosynthetic process	31	0.128946	3.4826e-06	861, 64750, 8864, 8553, 4188, 3280, 441478, 5914, 29028, 6591, 3009, 3624, 2697, 3987, 8325, 6498, 4094, 6615, 4092, 1263, 79733, 2307, 2120, 3096, 8507, 2303, 1906, 7071, 64207, 8355, 8331	145	1418	16650	2.51034	0.0126448	0.00032624	0.00640853
GOTERM_BP_FAT	GO:0097659~nucleic acid-templated transcription	58	0.241255	3.52094e-06	90853, 6659, 3280, 5914, 29028, 5990, 6591, 3009, 83879, 3624, 2296, 8325, 8877, 2150, 6498, 6615, 57162, 2120, 3097, 2908, 3096, 7975, 25, 1906, 7071, 56892, 58492, 1490, 8355, 6446, 56924, 168374, 861, 64750, 8864, 4188, 8553, 441478, 10272, 90874, 126375, 3987, 29109, 7728, 4094, 4092, 4091, 392255, 1263, 79733, 2307, 329, 2303, 23189, 64207, 150094, 4066, 8331	145	3771	16650	1.76611	0.0127831	0.000321587	0.00647908
GOTERM_BP_FAT	GO:0051172~negative regulation of nitrogen compound metabolic process	32	0.133106	4.07007e-06	861, 64750, 8864, 8553, 4188, 3280, 441478, 5914, 29028, 6591, 3009, 2697, 3987, 8325, 6498, 4094, 6615, 4092, 1263, 79733, 2307, 2120, 3096, 8507, 2303, 54541, 9568, 1906, 7071, 64207, 8355, 8331	145	1506	16650	2.4399	0.014762	0.000362667	0.00748952
GOTERM_BP_FAT	GO:0051240~positive regulation of multicellular organismal process	31	0.128946	4.18553e-06	861, 64750, 2702, 3280, 5914, 9388, 3624, 2697, 2296, 388, 8877, 2150, 6498, 6615, 57162, 392255, 5154, 2307, 329, 5743, 8507, 2321, 2303, 25, 27, 1906, 7071, 51129, 1490, 891, 3269	145	1431	16650	2.48753	0.0151776	0.000364075	0.00770197
GOTERM_BP_FAT	GO:0006915~apoptotic process	35	0.145585	4.29676e-06	9966, 6659, 1075, 5914, 6591, 10395, 83879, 3624, 2697, 4616, 2296, 388, 8877, 6498, 6615, 10461, 4091, 392255, 3714, 1263, 2120, 5743, 329, 2908, 55201, 2303, 25, 54541, 1906, 56892, 51129, 1490, 150094, 6446, 56924	145	1747	16650	2.3005	0.0155778	0.000365059	0.00790665
GOTERM_BP_FAT	GO:0006355~regulation of transcription, DNA-templated	56	0.232935	4.32868e-06	3280, 6659, 5914, 29028, 5990, 6591, 3009, 83879, 3624, 2296, 8325, 8877, 2150, 6498, 6615, 57162, 2120, 3097, 2908, 3096, 7975, 25, 1906, 7071, 56892, 58492, 8355, 6446, 56924, 168374, 861, 64750, 8864, 4188, 8553, 441478, 10272, 90874, 126375, 3987, 29109, 7728, 4094, 4092, 4091, 392255, 1263, 79733, 2307, 329, 2303, 23189, 64207, 150094, 4066, 8331	145	3603	16650	1.78472	0.0156926	0.000359413	0.00796538
GOTERM_BP_FAT	GO:0060840~artery development	8	0.0332765	4.94777e-06	2296, 2702, 6659, 3280, 2303, 7798, 4092, 4091	145	78	16650	11.7772	0.0179167	0.000401679	0.00910454
GOTERM_BP_FAT	GO:1903506~regulation of nucleic acid-templated transcription	56	0.232935	5.24665e-06	3280, 6659, 5914, 29028, 5990, 6591, 3009, 83879, 3624, 2296, 8325, 8877, 2150, 6498, 6615, 57162, 2120, 3097, 2908, 3096, 7975, 25, 1906, 7071, 56892, 58492, 8355, 6446, 56924, 168374, 861, 64750, 8864, 4188, 8553, 441478, 10272, 90874, 126375, 3987, 29109, 7728, 4094, 4092, 4091, 392255, 1263, 79733, 2307, 329, 2303, 23189, 64207, 150094, 4066, 8331	145	3625	16650	1.77389	0.0189887	0.000416681	0.00965451
GOTERM_BP_FAT	GO:0001501~skeletal system development	17	0.0707125	5.34e-06	392255, 861, 3714, 2702, 4188, 6659, 2303, 5914, 6591, 1906, 9249, 2296, 4256, 7071, 1490, 4094, 6615	145	490	16650	3.98381	0.0193233	0.000415072	0.00982628
GOTERM_BP_FAT	GO:2001141~regulation of RNA biosynthetic process	56	0.232935	6.1834e-06	3280, 6659, 5914, 29028, 5990, 6591, 3009, 83879, 3624, 2296, 8325, 8877, 2150, 6498, 6615, 57162, 2120, 3097, 2908, 3096, 7975, 25, 1906, 7071, 56892, 58492, 8355, 6446, 56924, 168374, 861, 64750, 8864, 4188, 8553, 441478, 10272, 90874, 126375, 3987, 29109, 7728, 4094, 4092, 4091, 392255, 1263, 79733, 2307, 329, 2303, 23189, 64207, 150094, 4066, 8331	145	3644	16650	1.76464	0.0223409	0.000470602	0.0113782
GOTERM_BP_FAT	GO:0051253~negative regulation of RNA metabolic process	28	0.116468	6.9915e-06	861, 64750, 8864, 8553, 4188, 3280, 441478, 5914, 29028, 6591, 3009, 8325, 3987, 6498, 4094, 6615, 4092, 1263, 79733, 2307, 2120, 3096, 2303, 1906, 7071, 64207, 8355, 8331	145	1240	16650	2.59288	0.0252235	0.000521232	0.0128651
GOTERM_BP_FAT	GO:0051252~regulation of RNA metabolic process	57	0.237095	7.43977e-06	3280, 6659, 5914, 29028, 5990, 6591, 3009, 83879, 3624, 2296, 8325, 8877, 2150, 6498, 6615, 57162, 2120, 3097, 2908, 3096, 7975, 25, 1906, 7071, 56892, 58492, 8355, 6446, 56924, 168374, 861, 64750, 8864, 4188, 8553, 441478, 10272, 90874, 126375, 3987, 29109, 7728, 4094, 4092, 4091, 392255, 1263, 79733, 2307, 329, 2303, 23189, 64207, 150094, 891, 4066, 8331	145	3762	16650	1.73981	0.0268188	0.000543552	0.0136899
GOTERM_BP_FAT	GO:0034654~nucleobase-containing compound biosynthetic process	63	0.262052	7.72198e-06	140609, 90853, 6659, 3280, 5914, 29028, 6591, 5990, 3009, 83879, 3624, 2296, 8325, 8877, 2150, 6498, 6615, 57162, 2120, 3097, 2908, 3096, 7975, 25, 1906, 7071, 56892, 58492, 8355, 1490, 6446, 56924, 861, 168374, 64750, 8864, 4188, 8553, 441478, 10272, 90874, 126375, 2697, 3987, 29109, 7371, 7728, 4094, 4092, 4091, 392255, 1263, 79733, 2307, 329, 2303, 9568, 23189, 6675, 64207, 150094, 4066, 8331	145	4357	16650	1.66035	0.0278219	0.000553106	0.0142091
GOTERM_BP_FAT	GO:0003205~cardiac chamber development	10	0.0415956	8.12005e-06	2296, 2702, 6659, 3280, 2303, 5914, 7798, 4092, 4091, 9249	145	155	16650	7.40823	0.0292349	0.000570429	0.0149416
GOTERM_BP_FAT	GO:0003206~cardiac chamber morphogenesis	9	0.037436	8.45489e-06	2296, 2702, 6659, 3280, 2303, 5914, 4092, 4091, 9249	145	118	16650	8.75804	0.0304219	0.000582741	0.0155576
GOTERM_BP_FAT	GO:0048870~cell motility	29	0.120627	8.64632e-06	221178, 64750, 3280, 6591, 10395, 2697, 2296, 388, 8877, 2150, 22801, 6615, 10461, 4092, 3714, 23022, 5154, 5743, 2321, 2303, 57688, 25, 54541, 27, 23189, 1906, 1490, 6446, 3269	145	1330	16650	2.50376	0.0310999	0.000584899	0.0159099
GOTERM_BP_FAT	GO:0051674~localization of cell	29	0.120627	8.64632e-06	221178, 64750, 3280, 6591, 10395, 2697, 2296, 388, 8877, 2150, 22801, 6615, 10461, 4092, 3714, 23022, 5154, 5743, 2321, 2303, 57688, 25, 54541, 27, 23189, 1906, 1490, 6446, 3269	145	1330	16650	2.50376	0.0310999	0.000584899	0.0159099
GOTERM_BP_FAT	GO:0007507~heart development	17	0.0707125	9.04685e-06	2702, 3280, 6659, 2303, 5914, 6591, 7798, 10395, 1906, 9249, 2697, 2296, 150094, 891, 6615, 4092, 4091	145	511	16650	3.8201	0.0325169	0.000600862	0.0166468
GOTERM_BP_FAT	GO:0016477~cell migration	27	0.112308	9.17292e-06	221178, 64750, 3280, 6591, 10395, 2697, 2296, 388, 8877, 2150, 22801, 6615, 10461, 4092, 23022, 5154, 5743, 2321, 2303, 57688, 25, 54541, 27, 23189, 1906, 1490, 3269	145	1184	16650	2.61853	0.0329625	0.000598357	0.0168788
GOTERM_BP_FAT	GO:0040012~regulation of locomotion	21	0.0873508	1.01759e-05	221178, 64750, 3714, 5154, 5743, 2303, 2321, 25, 57688, 6591, 27, 10395, 1906, 23189, 3352, 388, 8877, 6446, 2150, 6615, 4092	145	768	16650	3.13982	0.0365001	0.000652119	0.0187242
GOTERM_BP_FAT	GO:1903524~positive regulation of blood circulation	8	0.0332765	1.02576e-05	2697, 2702, 5743, 1490, 2150, 25, 3269, 1906	145	87	16650	10.5589	0.0367877	0.000646023	0.0188745
GOTERM_BP_FAT	GO:0043009~chordate embryonic development	18	0.0748721	1.03545e-05	3714, 79733, 4188, 6659, 3280, 441478, 2303, 5914, 7798, 10395, 1906, 2697, 2296, 9133, 6498, 891, 6615, 705	145	577	16650	3.58214	0.0371286	0.000641072	0.0190527
GOTERM_BP_FAT	GO:0032774~RNA biosynthetic process	58	0.241255	1.08599e-05	90853, 6659, 3280, 5914, 29028, 5990, 6591, 3009, 83879, 3624, 2296, 8325, 8877, 2150, 6498, 6615, 57162, 2120, 3097, 2908, 3096, 7975, 25, 1906, 7071, 56892, 58492, 1490, 8355, 6446, 56924, 168374, 861, 64750, 8864, 4188, 8553, 441478, 10272, 90874, 126375, 3987, 29109, 7728, 4094, 4092, 4091, 392255, 1263, 79733, 2307, 329, 2303, 23189, 64207, 150094, 4066, 8331	145	3905	16650	1.70551	0.0389052	0.000661151	0.0199826
GOTERM_BP_FAT	GO:0035295~tube development	18	0.0748721	1.10758e-05	5154, 2702, 6659, 3280, 441478, 2303, 5914, 10272, 7798, 10395, 1906, 2697, 2296, 388, 1490, 891, 4092, 4091	145	580	16650	3.56361	0.0396631	0.000663241	0.0203798
GOTERM_BP_FAT	GO:0022603~regulation of anatomical structure morphogenesis	25	0.103989	1.12245e-05	861, 64750, 5154, 5743, 3280, 2303, 441478, 2321, 25, 6591, 10395, 1906, 23189, 23002, 2296, 166336, 388, 51129, 3987, 2828, 8877, 6498, 54751, 6615, 4092	145	1051	16650	2.73139	0.040185	0.000661309	0.0206535
GOTERM_BP_FAT	GO:0002009~morphogenesis of an epithelium	17	0.0707125	1.15133e-05	64750, 3714, 5154, 3280, 6659, 441478, 2303, 5914, 25, 7798, 10395, 1906, 23002, 2697, 166336, 388, 6615	145	521	16650	3.74677	0.0411973	0.000667555	0.0211849
GOTERM_BP_FAT	GO:0019229~regulation of vasoconstriction	7	0.0291169	1.1649e-05	2697, 8864, 2702, 5743, 25, 3269, 1906	145	59	16650	13.6236	0.0416723	0.000664865	0.0214344
GOTERM_BP_FAT	GO:0018130~heterocycle biosynthetic process	63	0.262052	1.17561e-05	140609, 90853, 6659, 3280, 5914, 29028, 6591, 5990, 3009, 83879, 3624, 2296, 8325, 8877, 2150, 6498, 6615, 57162, 2120, 3097, 2908, 3096, 7975, 25, 1906, 7071, 56892, 58492, 8355, 1490, 6446, 56924, 861, 168374, 64750, 8864, 4188, 8553, 441478, 10272, 90874, 126375, 2697, 3987, 29109, 7371, 7728, 4094, 4092, 4091, 392255, 1263, 79733, 2307, 329, 2303, 9568, 23189, 6675, 64207, 150094, 4066, 8331	145	4411	16650	1.64002	0.0420474	0.000660658	0.0216315
GOTERM_BP_FAT	GO:0009792~embryo development ending in birth or egg hatching	18	0.0748721	1.18418e-05	3714, 79733, 4188, 6659, 3280, 441478, 2303, 5914, 7798, 10395, 1906, 2697, 2296, 9133, 6498, 891, 6615, 705	145	583	16650	3.54528	0.0423474	0.000655394	0.0217892
GOTERM_BP_FAT	GO:0019438~aromatic compound biosynthetic process	63	0.262052	1.29869e-05	140609, 90853, 6659, 3280, 5914, 29028, 6591, 5990, 3009, 83879, 3624, 2296, 8325, 8877, 2150, 6498, 6615, 57162, 2120, 3097, 2908, 3096, 7975, 25, 1906, 7071, 56892, 58492, 8355, 1490, 6446, 56924, 861, 168374, 64750, 8864, 4188, 8553, 441478, 10272, 90874, 126375, 2697, 3987, 29109, 7371, 7728, 4094, 4092, 4091, 392255, 1263, 79733, 2307, 329, 2303, 9568, 23189, 6675, 64207, 150094, 4066, 8331	145	4424	16650	1.6352	0.046346	0.000708024	0.0238959
GOTERM_BP_FAT	GO:0009887~organ morphogenesis	24	0.0998295	1.37579e-05	64750, 3714, 5154, 2702, 4188, 6659, 3280, 2303, 5914, 25, 6591, 10395, 1906, 3624, 9249, 2697, 23002, 166336, 2296, 4256, 1490, 6615, 4092, 4091	145	992	16650	2.77809	0.049029	0.000739017	0.0253144
GOTERM_BP_FAT	GO:0012501~programmed cell death	35	0.145585	1.51478e-05	9966, 6659, 1075, 5914, 6591, 10395, 83879, 3624, 2697, 4616, 2296, 388, 8877, 6498, 6615, 10461, 4091, 392255, 3714, 1263, 2120, 5743, 329, 2908, 55201, 2303, 25, 54541, 1906, 56892, 51129, 1490, 150094, 6446, 56924	145	1852	16650	2.17007	0.0538465	0.000801859	0.0278715
GOTERM_BP_FAT	GO:0008283~cell proliferation	35	0.145585	1.67821e-05	861, 10460, 8864, 3280, 6659, 441478, 5914, 6591, 9388, 10395, 3624, 2697, 2296, 3987, 8877, 2150, 705, 4091, 57162, 79733, 5154, 2120, 50810, 5743, 2321, 2303, 25, 54541, 1906, 7071, 4288, 1490, 891, 9787, 11082	145	1861	16650	2.15957	0.0594799	0.000875649	0.0308781
GOTERM_BP_FAT	GO:0060411~cardiac septum morphogenesis	7	0.0291169	1.7075e-05	2702, 6659, 3280, 5914, 4092, 4091, 9249	145	63	16650	12.7586	0.060486	0.000878383	0.031417
GOTERM_BP_FAT	GO:0051270~regulation of cellular component movement	21	0.0873508	1.90687e-05	221178, 64750, 3714, 5154, 2702, 5743, 2303, 2321, 25, 57688, 6591, 27, 10395, 1906, 23189, 388, 8877, 6446, 2150, 6615, 4092	145	802	16650	3.00671	0.0673055	0.000967276	0.0350846
GOTERM_BP_FAT	GO:2000145~regulation of cell motility	20	0.0831912	1.95369e-05	221178, 64750, 3714, 5154, 5743, 2303, 2321, 25, 57688, 6591, 27, 10395, 1906, 23189, 388, 8877, 6446, 2150, 6615, 4092	145	736	16650	3.12031	0.0688999	0.000977446	0.0359459
GOTERM_BP_FAT	GO:0003279~cardiac septum development	8	0.0332765	1.96128e-05	2702, 6659, 3280, 5914, 7798, 4092, 4091, 9249	145	96	16650	9.56897	0.0691582	0.000967989	0.0360856
GOTERM_BP_FAT	GO:0035556~intracellular signal transduction	44	0.183021	1.9641e-05	221178, 9966, 4188, 3280, 6659, 6591, 80243, 10395, 3624, 2697, 4616, 23012, 388, 27289, 8325, 8877, 2150, 6498, 26225, 6615, 10461, 392255, 57162, 1263, 5154, 5743, 329, 388121, 2321, 25, 54541, 1906, 23189, 5998, 56892, 2828, 150094, 1490, 80176, 6446, 891, 83478, 3269, 10124	145	2657	16650	1.90155	0.069254	0.00095646	0.0361374
GOTERM_BP_FAT	GO:0051094~positive regulation of developmental process	25	0.103989	2.01579e-05	861, 392255, 64750, 5154, 2307, 5743, 3280, 8507, 2303, 2321, 5914, 25, 27, 1906, 3624, 2697, 2296, 7071, 388, 51129, 3987, 8877, 6498, 891, 6615	145	1089	16650	2.63608	0.0710104	0.000968712	0.0370883
GOTERM_BP_FAT	GO:0042310~vasoconstriction	7	0.0291169	2.04652e-05	2697, 3352, 2702, 5743, 25, 3269, 1906	145	65	16650	12.366	0.072053	0.000970706	0.0376536
GOTERM_BP_FAT	GO:1902531~regulation of intracellular signal transduction	33	0.137266	2.06324e-05	221178, 9966, 4188, 3280, 6591, 80243, 10395, 3624, 2697, 4616, 388, 8325, 8877, 2150, 6498, 6615, 57162, 392255, 1263, 5154, 329, 5743, 2321, 388121, 25, 54541, 23189, 1906, 5998, 56892, 2828, 1490, 83478	145	1714	16650	2.2108	0.0726196	0.000966091	0.0379611
GOTERM_BP_FAT	GO:0071363~cellular response to growth factor stimulus	18	0.0748721	2.11826e-05	392255, 64750, 56937, 5782, 3280, 2321, 10272, 25, 54541, 6591, 1906, 2296, 7071, 3987, 1490, 6498, 4092, 4091	145	610	16650	3.38836	0.0744822	0.000979292	0.0389732
GOTERM_BP_FAT	GO:0009790~embryo development	23	0.0956699	2.35412e-05	3714, 79733, 5154, 2702, 4188, 6659, 3280, 441478, 2321, 2303, 5914, 7798, 10395, 1906, 3624, 2697, 2296, 9133, 6498, 891, 6615, 705, 4091	145	954	16650	2.76838	0.0824247	0.00107468	0.043312
GOTERM_BP_FAT	GO:0051128~regulation of cellular component organization	40	0.166382	2.42163e-05	10460, 140609, 3280, 51203, 10403, 29028, 3009, 6591, 10395, 3624, 2697, 23012, 3987, 29109, 8877, 2150, 6498, 6615, 10461, 4092, 4091, 56937, 5154, 50810, 116372, 329, 55201, 8507, 25, 27, 23189, 1906, 734, 4288, 1490, 6446, 891, 9787, 54751, 11082	145	2323	16650	1.97723	0.0846855	0.00109184	0.0445538
GOTERM_BP_FAT	GO:0009893~positive regulation of metabolic process	48	0.199659	2.53822e-05	861, 9966, 140609, 4188, 3280, 6659, 1075, 10272, 5914, 29028, 3009, 6591, 10395, 3624, 2697, 4616, 2296, 3987, 29109, 8325, 8877, 2150, 4094, 6615, 4092, 4091, 392255, 57162, 1263, 79733, 5154, 2120, 5743, 329, 2908, 7975, 2303, 2321, 388121, 25, 27, 1906, 8355, 1490, 64207, 891, 4066, 3269	145	3052	16650	1.80594	0.0885767	0.00113043	0.0466983
GOTERM_BP_FAT	GO:0071495~cellular response to endogenous stimulus	26	0.108149	2.7523e-05	64750, 5782, 3280, 114907, 5914, 10272, 6591, 3624, 3987, 6498, 4092, 4091, 392255, 56937, 5743, 2908, 5791, 2303, 25, 54541, 23189, 1906, 7071, 1490, 150094, 3269	145	1185	16650	2.51942	0.0956787	0.00121096	0.0506361
GOTERM_BP_FAT	GO:0003151~outflow tract morphogenesis	7	0.0291169	3.13551e-05	2296, 2702, 3280, 2303, 5914, 4091, 9249	145	70	16650	11.4828	0.108254	0.00136304	0.0576844
GOTERM_BP_FAT	GO:0009967~positive regulation of signal transduction	29	0.120627	3.18622e-05	9966, 64750, 4188, 3280, 6659, 1075, 441478, 3624, 2697, 4616, 8325, 8877, 2150, 6498, 57162, 392255, 3714, 5154, 329, 5743, 2321, 388121, 25, 23189, 1906, 56892, 2828, 1490, 11082	145	1428	16650	2.33193	0.109904	0.00136879	0.058617
GOTERM_BP_FAT	GO:0016070~RNA metabolic process	64	0.266212	3.20697e-05	90853, 6659, 3280, 5914, 29028, 3009, 6591, 5990, 83879, 3624, 2296, 10199, 8325, 8877, 2150, 6498, 6615, 705, 57162, 2120, 3097, 2908, 3096, 7975, 23160, 25, 1906, 7071, 56892, 58492, 8355, 1490, 339487, 6446, 56924, 861, 168374, 64750, 8864, 4188, 8553, 441478, 10272, 90874, 126375, 3987, 29109, 7728, 4094, 4092, 4091, 392255, 1263, 79733, 2307, 329, 2303, 23189, 64207, 150094, 56902, 891, 4066…	145	4648	16650	1.5811	0.110579	0.00136168	0.0589986
GOTERM_BP_FAT	GO:0010468~regulation of gene expression	61	0.253733	3.24748e-05	6659, 3280, 5914, 29028, 5990, 6591, 3009, 83879, 3624, 2296, 8325, 8877, 2150, 6498, 6615, 57162, 2120, 3097, 2908, 3096, 7975, 25, 1906, 7071, 56892, 58492, 8355, 1490, 6446, 56924, 861, 168374, 64750, 8864, 4188, 8553, 441478, 10272, 90874, 126375, 8614, 2697, 3987, 29109, 7728, 4094, 4092, 4091, 392255, 1263, 79733, 2307, 329, 8507, 2303, 23189, 64207, 150094, 891, 4066, 8331	145	4345	16650	1.61208	0.111894	0.00136303	0.0597436
GOTERM_BP_FAT	GO:0070848~response to growth factor	18	0.0748721	3.45078e-05	392255, 64750, 56937, 5782, 3280, 2321, 10272, 25, 54541, 6591, 1906, 2296, 7071, 3987, 1490, 6498, 4092, 4091	145	634	16650	3.26009	0.118468	0.00143186	0.0634827
GOTERM_BP_FAT	GO:0051301~cell division	17	0.0707125	3.83153e-05	10460, 1263, 79733, 5154, 140609, 4739, 2908, 51203, 10592, 10403, 83879, 55165, 9133, 388, 91768, 10615, 891	145	575	16650	3.3949	0.130648	0.00157187	0.0704848
GOTERM_BP_FAT	GO:0045787~positive regulation of cell cycle	13	0.0540743	3.90999e-05	1263, 79733, 6659, 3280, 51203, 1490, 10403, 5914, 8877, 891, 9787, 25, 1906	145	339	16650	4.40342	0.133137	0.00158623	0.0719276
GOTERM_BP_FAT	GO:0061448~connective tissue development	11	0.0457552	3.95461e-05	861, 392255, 4256, 2828, 1490, 2303, 5914, 4094, 6591, 6615, 1906	145	236	16650	5.35213	0.134549	0.0015867	0.0727482
GOTERM_BP_FAT	GO:0008219~cell death	35	0.145585	4.80869e-05	9966, 6659, 1075, 5914, 6591, 10395, 83879, 3624, 2697, 4616, 2296, 388, 8877, 6498, 6615, 10461, 4091, 392255, 3714, 1263, 2120, 5743, 329, 2908, 55201, 2303, 25, 54541, 1906, 56892, 51129, 1490, 150094, 6446, 56924	145	1958	16650	2.05259	0.161142	0.00190811	0.0884532
GOTERM_BP_FAT	GO:0006928~movement of cell or subcellular component	33	0.137266	5.13315e-05	221178, 64750, 2702, 3280, 6591, 10395, 2697, 2296, 388, 8877, 2150, 22801, 6615, 10461, 4092, 3714, 23022, 5154, 5743, 55201, 2321, 2303, 23160, 57688, 25, 54541, 27, 23189, 1906, 1490, 6446, 9787, 3269	145	1795	16650	2.11104	0.171029	0.00201485	0.0944187
GOTERM_BP_FAT	GO:0010604~positive regulation of macromolecule metabolic process	45	0.18718	5.16377e-05	861, 9966, 140609, 4188, 3280, 6659, 1075, 10272, 5914, 29028, 3009, 6591, 10395, 3624, 2697, 4616, 2296, 3987, 29109, 8325, 8877, 2150, 4094, 6615, 4092, 4091, 392255, 57162, 1263, 79733, 5154, 2120, 329, 2908, 7975, 2303, 2321, 388121, 25, 1906, 8355, 1490, 64207, 891, 4066	145	2856	16650	1.80926	0.171956	0.00200532	0.0949817
GOTERM_BP_FAT	GO:0009719~response to endogenous stimulus	30	0.124787	5.16638e-05	64750, 5782, 3280, 114907, 5914, 10272, 8614, 6591, 3624, 2697, 3987, 6498, 4092, 4091, 392255, 56937, 116372, 329, 5743, 2908, 5791, 2303, 25, 54541, 23189, 1906, 7071, 1490, 150094, 3269	145	1548	16650	2.22534	0.172035	0.00198523	0.0950295
GOTERM_BP_FAT	GO:0048468~cell development	35	0.145585	5.33236e-05	861, 669, 8864, 64753, 3280, 6659, 5914, 5990, 6591, 80243, 3624, 2697, 2296, 27289, 3987, 2150, 6498, 4094, 6615, 10461, 4092, 392255, 23022, 50810, 55201, 8507, 2303, 57688, 25, 27, 23189, 1906, 2828, 6446, 891	145	1968	16650	2.04216	0.177042	0.00202763	0.0980813
GOTERM_BP_FAT	GO:0010647~positive regulation of cell communication	30	0.124787	5.60517e-05	9966, 64750, 2702, 4188, 3280, 6659, 1075, 441478, 3624, 2697, 4616, 8325, 8877, 2150, 6498, 57162, 392255, 3714, 5154, 329, 5743, 2321, 388121, 25, 23189, 1906, 56892, 2828, 1490, 11082	145	1555	16650	2.21532	0.185205	0.0021093	0.103097
GOTERM_BP_FAT	GO:0001503~ossification	13	0.0540743	6.78942e-05	861, 5743, 2303, 10272, 6591, 2697, 2296, 4256, 7071, 1490, 22801, 6615, 4091	145	359	16650	4.1581	0.219713	0.00252837	0.124866
GOTERM_BP_FAT	GO:0007167~enzyme linked receptor protein signaling pathway	22	0.0915103	7.19961e-05	392255, 64750, 56937, 5154, 5782, 3280, 5791, 2303, 2321, 10272, 25, 54541, 27, 23189, 3624, 2296, 7071, 1490, 6498, 4092, 11082, 4091	145	954	16650	2.64802	0.231322	0.00265388	0.132405
GOTERM_BP_FAT	GO:0006796~phosphate-containing compound metabolic process	47	0.195499	7.2221e-05	669, 9966, 5782, 64092, 140609, 216, 4188, 90853, 3280, 5914, 9388, 10395, 3624, 4616, 27284, 23012, 5209, 10199, 8325, 7371, 8877, 2150, 79660, 4092, 10461, 4091, 392255, 56937, 1263, 5154, 5321, 5791, 388121, 2321, 25, 54541, 9568, 27, 1906, 5998, 1490, 150094, 6446, 891, 9787, 56924, 3269	145	3083	16650	1.75053	0.231954	0.00263557	0.132819
GOTERM_BP_FAT	GO:0003231~cardiac ventricle development	8	0.0332765	7.40811e-05	2296, 2702, 6659, 3280, 2303, 7798, 4092, 4091	145	118	16650	7.78492	0.237157	0.00267663	0.136237
GOTERM_BP_FAT	GO:0045936~negative regulation of phosphate metabolic process	16	0.066553	7.51029e-05	56937, 5154, 64092, 90853, 25, 54541, 9568, 1906, 3624, 4616, 5998, 10199, 891, 2150, 4092, 4091	145	544	16650	3.37728	0.24	0.00268694	0.138115
GOTERM_BP_FAT	GO:0010563~negative regulation of phosphorus metabolic process	16	0.066553	7.51029e-05	56937, 5154, 64092, 90853, 25, 54541, 9568, 1906, 3624, 4616, 5998, 10199, 891, 2150, 4092, 4091	145	544	16650	3.37728	0.24	0.00268694	0.138115
GOTERM_BP_FAT	GO:0006793~phosphorus metabolic process	47	0.195499	7.58145e-05	669, 9966, 5782, 64092, 140609, 216, 4188, 90853, 3280, 5914, 9388, 10395, 3624, 4616, 27284, 23012, 5209, 10199, 8325, 7371, 8877, 2150, 79660, 4092, 10461, 4091, 392255, 56937, 1263, 5154, 5321, 5791, 388121, 2321, 25, 54541, 9568, 27, 1906, 5998, 1490, 150094, 6446, 891, 9787, 56924, 3269	145	3089	16650	1.74713	0.241973	0.00268606	0.139423
GOTERM_BP_FAT	GO:0030334~regulation of cell migration	18	0.0748721	8.97622e-05	221178, 64750, 3714, 5154, 5743, 2303, 2321, 57688, 6591, 10395, 1906, 23189, 388, 8877, 6446, 2150, 6615, 4092	145	685	16650	3.01737	0.279641	0.00314893	0.165052
GOTERM_BP_FAT	GO:0007346~regulation of mitotic cell cycle	15	0.0623934	9.26486e-05	10460, 1263, 140609, 3280, 6659, 51203, 10403, 25, 1906, 2296, 4288, 150094, 8877, 891, 9787	145	491	16650	3.50797	0.2872	0.00321913	0.170356
GOTERM_BP_FAT	GO:0007067~mitotic nuclear division	14	0.0582339	9.52768e-05	10460, 329, 4739, 2908, 10592, 51203, 10403, 25, 1906, 55165, 9133, 10615, 891, 9787	145	431	16650	3.7299	0.294013	0.00327912	0.175184
GOTERM_BP_FAT	GO:0090092~regulation of transmembrane receptor protein serine/threonine kinase signaling pathway	10	0.0415956	9.56985e-05	392255, 64750, 56937, 3280, 10272, 6498, 25, 4092, 4091, 3624	145	212	16650	5.4164	0.2951	0.00326288	0.175959
GOTERM_BP_FAT	GO:0031325~positive regulation of cellular metabolic process	44	0.183021	9.7725e-05	861, 9966, 140609, 4188, 3280, 6659, 1075, 10272, 5914, 29028, 3009, 6591, 10395, 3624, 4616, 2296, 29109, 8325, 8877, 2150, 4094, 6615, 4092, 4091, 392255, 57162, 1263, 79733, 5154, 2120, 5743, 329, 2908, 7975, 2303, 2321, 388121, 25, 1906, 1490, 64207, 891, 4066, 3269	145	2839	16650	1.77965	0.300301	0.00330106	0.179682
GOTERM_BP_FAT	GO:0045931~positive regulation of mitotic cell cycle	8	0.0332765	0.000101317	3280, 51203, 10403, 8877, 891, 9787, 25, 1906	145	124	16650	7.40823	0.309426	0.00339086	0.186281
GOTERM_BP_FAT	GO:0040011~locomotion	29	0.120627	0.000107029	221178, 64750, 3280, 6591, 10395, 2697, 2296, 388, 8877, 2150, 22801, 6615, 10461, 4092, 3714, 23022, 5154, 5743, 2321, 2303, 57688, 25, 54541, 27, 23189, 1906, 1490, 6446, 3269	145	1530	16650	2.17647	0.323691	0.00354918	0.196773
GOTERM_BP_FAT	GO:1902533~positive regulation of intracellular signal transduction	21	0.0873508	0.000119679	392255, 57162, 9966, 5154, 329, 4188, 5743, 3280, 388121, 2321, 25, 1906, 2697, 4616, 56892, 8325, 2828, 1490, 8877, 2150, 6498	145	915	16650	2.63539	0.354244	0.00393219	0.220006
GOTERM_BP_FAT	GO:0007010~cytoskeleton organization	24	0.0998295	0.000124604	10460, 23022, 1263, 5154, 50810, 140609, 329, 4739, 51203, 55201, 10403, 25, 23160, 27, 10395, 1906, 23189, 23002, 27289, 10615, 29109, 1490, 2150, 56924	145	1144	16650	2.40897	0.365762	0.0040572	0.229049
GOTERM_BP_FAT	GO:0048844~artery morphogenesis	6	0.0249574	0.000131629	2296, 2702, 6659, 3280, 2303, 4092	145	57	16650	12.0871	0.381838	0.00424764	0.241949
GOTERM_BP_FAT	GO:0001701~in utero embryonic development	12	0.0499147	0.000144651	2697, 2296, 3714, 79733, 9133, 4188, 3280, 891, 6498, 6615, 1906, 705	145	331	16650	4.16293	0.410566	0.00462604	0.265854
GOTERM_BP_FAT	GO:0023056~positive regulation of signaling	29	0.120627	0.000153927	9966, 64750, 4188, 3280, 6659, 1075, 441478, 3624, 2697, 4616, 8325, 8877, 2150, 6498, 57162, 392255, 3714, 5154, 329, 5743, 2321, 388121, 25, 23189, 1906, 56892, 2828, 1490, 11082	145	1563	16650	2.13052	0.430213	0.0048793	0.282879
GOTERM_BP_FAT	GO:0010467~gene expression	68	0.28285	0.000158646	90853, 6659, 3280, 5914, 29028, 3009, 6591, 5990, 83879, 3624, 2296, 10199, 8325, 8877, 2150, 6498, 6615, 705, 57162, 2120, 3097, 2908, 3096, 7975, 23160, 25, 1906, 7071, 56892, 58492, 8355, 1490, 339487, 6446, 56924, 861, 168374, 64750, 8864, 4188, 8553, 441478, 10272, 90874, 126375, 8614, 2697, 3987, 29109, 7728, 4094, 4092, 4091, 392255, 1263, 79733, 2307, 329, 8507, 2303, 23189, 64207, 150094…	145	5306	16650	1.47159	0.439955	0.00498527	0.291539
GOTERM_BP_FAT	GO:0045907~positive regulation of vasoconstriction	5	0.0207978	0.000159843	2697, 2702, 5743, 25, 3269	145	32	16650	17.9418	0.4424	0.00497997	0.293736
GOTERM_BP_FAT	GO:0034645~cellular macromolecule biosynthetic process	65	0.270371	0.000182533	140609, 90853, 6659, 3280, 5914, 29028, 3009, 6591, 5990, 83879, 3624, 2296, 8325, 8877, 2150, 6498, 6615, 57162, 2120, 3097, 2908, 3096, 7975, 25, 1906, 7071, 56892, 58492, 8355, 1490, 6446, 56924, 861, 168374, 64750, 8864, 4188, 8553, 441478, 10272, 90874, 126375, 2697, 3987, 29109, 7728, 79660, 4094, 4092, 4091, 392255, 1263, 79733, 5154, 2307, 329, 8507, 2303, 23189, 64207, 150094, 57002, 420…	145	5012	16650	1.48918	0.486773	0.00563691	0.335367
GOTERM_BP_FAT	GO:0071310~cellular response to organic substance	36	0.149744	0.000187265	9966, 64750, 5782, 3280, 6659, 114907, 10272, 5914, 8614, 6591, 3624, 2296, 3987, 8877, 2150, 6498, 4092, 4091, 392255, 56937, 5743, 329, 2908, 5791, 2303, 2321, 25, 54541, 27, 23189, 1906, 7071, 1490, 150094, 891, 3269	145	2186	16650	1.89103	0.495572	0.00573417	0.344046
GOTERM_BP_FAT	GO:0030509~BMP signaling pathway	8	0.0332765	0.000187874	392255, 64750, 3280, 10272, 6498, 25, 4092, 4091	145	137	16650	6.70526	0.496694	0.00570497	0.345164
GOTERM_BP_FAT	GO:0051216~cartilage development	9	0.037436	0.000192829	861, 392255, 4256, 1490, 5914, 4094, 6591, 6615, 1906	145	183	16650	5.64726	0.505726	0.00580676	0.354252
GOTERM_BP_FAT	GO:0070887~cellular response to chemical stimulus	41	0.170542	0.000200049	9966, 64750, 5782, 3280, 6659, 114907, 10272, 5914, 8614, 6591, 3624, 2296, 27284, 388, 3987, 8877, 2150, 6498, 4092, 4091, 392255, 56937, 1263, 5321, 116372, 5743, 329, 2908, 5791, 2303, 2321, 25, 54541, 27, 23189, 1906, 7071, 1490, 150094, 891, 3269	145	2648	16650	1.77792	0.518598	0.00597431	0.367492
GOTERM_BP_FAT	GO:0003281~ventricular septum development	6	0.0249574	0.000211974	2702, 6659, 3280, 7798, 4092, 4091	145	63	16650	10.936	0.539128	0.00627806	0.389359
GOTERM_BP_FAT	GO:0048738~cardiac muscle tissue development	9	0.037436	0.000215454	2697, 2296, 2702, 150094, 2303, 5914, 891, 4092, 1906	145	186	16650	5.55617	0.544952	0.0063295	0.395738
GOTERM_BP_FAT	GO:0000070~mitotic sister chromatid segregation	8	0.0332765	0.000234225	10460, 55165, 10615, 51203, 10592, 10403, 891, 9787	145	142	16650	6.46916	0.575124	0.00682427	0.430146
GOTERM_BP_FAT	GO:0007166~cell surface receptor signaling pathway	41	0.170542	0.000237015	9966, 64750, 5782, 4188, 4739, 3280, 6659, 441478, 10272, 6591, 3624, 2296, 166336, 8325, 8877, 2150, 6498, 22801, 6615, 4092, 10461, 4091, 392255, 57162, 56937, 3714, 5154, 329, 5791, 2303, 2321, 25, 54541, 27, 23189, 1906, 23002, 7071, 56892, 1490, 11082	145	2669	16650	1.76393	0.579434	0.00685067	0.435259
GOTERM_BP_FAT	GO:0022402~cell cycle process	26	0.108149	0.00024045	10460, 140609, 6659, 4739, 51203, 10403, 3624, 55165, 388, 10615, 6498, 1263, 79733, 329, 2908, 10592, 25, 23160, 1906, 3161, 9133, 56892, 4288, 1490, 9787, 891	145	1357	16650	2.20009	0.584681	0.00689509	0.441554
GOTERM_BP_FAT	GO:1902589~single-organism organelle organization	29	0.120627	0.000257804	10460, 64753, 140609, 4739, 51203, 10403, 5990, 10395, 55165, 27289, 29109, 10615, 2150, 23022, 1263, 5154, 50810, 329, 55201, 10592, 25, 23160, 27, 23189, 1906, 23002, 1490, 9787, 891	145	1612	16650	2.06576	0.610207	0.00733344	0.473352
GOTERM_BP_FAT	GO:1901342~regulation of vasculature development	10	0.0415956	0.000283317	861, 2296, 5154, 388, 51129, 5743, 2828, 2321, 2303, 8877	145	245	16650	4.68684	0.644911	0.00799413	0.52008
GOTERM_BP_FAT	GO:0071772~response to BMP	8	0.0332765	0.000290092	392255, 64750, 3280, 10272, 6498, 25, 4092, 4091	145	147	16650	6.24912	0.653596	0.00812184	0.532485
GOTERM_BP_FAT	GO:0071773~cellular response to BMP stimulus	8	0.0332765	0.000290092	392255, 64750, 3280, 10272, 6498, 25, 4092, 4091	145	147	16650	6.24912	0.653596	0.00812184	0.532485
GOTERM_BP_FAT	GO:0000003~reproduction	26	0.108149	0.000293912	64750, 64753, 3280, 4188, 5914, 10272, 5990, 8614, 3624, 2296, 6498, 6615, 10461, 705, 3714, 79733, 2120, 329, 5743, 10592, 23160, 1906, 734, 4288, 64207, 891	145	1375	16650	2.17129	0.658399	0.00816581	0.53948
GOTERM_BP_FAT	GO:0090101~negative regulation of transmembrane receptor protein serine/threonine kinase signaling pathway	7	0.0291169	0.00031628	64750, 56937, 10272, 6498, 25, 4092, 4091	145	106	16650	7.58295	0.685216	0.00871835	0.580423
GOTERM_BP_FAT	GO:0001775~cell activation	20	0.0831912	0.000320522	57162, 3714, 5154, 64092, 116372, 6659, 3280, 441478, 5914, 25, 1906, 3624, 388, 56892, 8325, 6542, 1490, 2150, 4066, 10461	145	910	16650	2.52368	0.69006	0.00876867	0.588187
GOTERM_BP_FAT	GO:0031401~positive regulation of protein modification process	23	0.0956699	0.000327413	392255, 57162, 9966, 5154, 329, 4188, 6659, 3280, 388121, 2321, 25, 6591, 3009, 10395, 1906, 3624, 4616, 8325, 1490, 8877, 2150, 891, 4092	145	1143	16650	2.31062	0.697768	0.00888981	0.600795
GOTERM_BP_FAT	GO:0042127~regulation of cell proliferation	28	0.116468	0.000330386	8864, 3280, 6659, 441478, 5914, 6591, 10395, 83879, 3624, 2697, 3987, 8877, 4091, 57162, 3714, 5154, 5321, 329, 5743, 2321, 25, 27, 1906, 7071, 1490, 6446, 891, 11082	145	1552	16650	2.07163	0.701035	0.00890405	0.606236
GOTERM_BP_FAT	GO:2000027~regulation of organ morphogenesis	10	0.0415956	0.000348413	23002, 2296, 64750, 166336, 5154, 3280, 2303, 25, 6591, 1906	145	252	16650	4.55665	0.7201	0.00931898	0.639214
GOTERM_BP_FAT	GO:0042981~regulation of apoptotic process	26	0.108149	0.000385596	9966, 6659, 1075, 5914, 6591, 10395, 3624, 4616, 2296, 388, 8877, 6498, 6615, 10461, 4091, 392255, 1263, 329, 5743, 2303, 25, 1906, 51129, 1490, 150094, 6446	145	1400	16650	2.13251	0.755671	0.0102337	0.707203
GOTERM_BP_FAT	GO:0048534~hematopoietic or lymphoid organ development	18	0.0748721	0.000403393	861, 669, 3714, 2120, 6659, 3280, 441478, 5914, 10272, 25, 3624, 2296, 7071, 9133, 8325, 2150, 4066, 10461	145	778	16650	2.65668	0.77106	0.0106264	0.739728
GOTERM_BP_FAT	GO:0003006~developmental process involved in reproduction	16	0.066553	0.000408559	64753, 79733, 329, 3280, 5743, 4188, 5914, 10272, 5990, 8614, 3624, 2296, 64207, 891, 6615, 10461	145	636	16650	2.88874	0.775343	0.0106848	0.749169
GOTERM_BP_FAT	GO:0031399~regulation of protein modification process	29	0.120627	0.000432691	9966, 8864, 64092, 4188, 3280, 6659, 6591, 3009, 10395, 3624, 4616, 8325, 8877, 2150, 4092, 4091, 57162, 392255, 56937, 5154, 329, 2321, 388121, 25, 54541, 1906, 5998, 1490, 891	145	1664	16650	2.0012	0.794312	0.0112321	0.793252
GOTERM_BP_FAT	GO:0048598~embryonic morphogenesis	15	0.0623934	0.000436522	3714, 2702, 4188, 3280, 6659, 2303, 2321, 5914, 7798, 10395, 1906, 3624, 2697, 2296, 6615	145	571	16650	3.01649	0.797173	0.0112511	0.800249
GOTERM_BP_FAT	GO:0044057~regulation of system process	14	0.0582339	0.000437049	8864, 2702, 5743, 114907, 25, 1906, 3624, 2697, 1490, 6446, 8877, 2150, 3269, 4092	145	504	16650	3.18966	0.797563	0.0111857	0.801212
GOTERM_BP_FAT	GO:0043067~regulation of programmed cell death	26	0.108149	0.000442612	9966, 6659, 1075, 5914, 6591, 10395, 3624, 4616, 2296, 388, 8877, 6498, 6615, 10461, 4091, 392255, 1263, 329, 5743, 2303, 25, 1906, 51129, 1490, 150094, 6446	145	1413	16650	2.11289	0.801638	0.0112486	0.81137
GOTERM_BP_FAT	GO:0008015~blood circulation	14	0.0582339	0.000453697	2697, 3352, 2296, 8864, 2702, 5743, 1490, 2303, 6446, 2150, 25, 3269, 4092, 1906	145	506	16650	3.17705	0.809516	0.0114491	0.831611
GOTERM_BP_FAT	GO:0051241~negative regulation of multicellular organismal process	21	0.0873508	0.000477809	861, 5154, 2702, 5743, 3280, 441478, 2303, 5914, 10272, 8614, 6591, 1906, 23189, 3624, 2697, 2296, 2828, 2150, 6615, 4092, 4091	145	1017	16650	2.37107	0.825587	0.0119714	0.875624
GOTERM_BP_FAT	GO:0003013~circulatory system process	14	0.0582339	0.000488616	2697, 3352, 2296, 8864, 2702, 5743, 1490, 2303, 6446, 2150, 25, 3269, 4092, 1906	145	510	16650	3.15213	0.832344	0.0121573	0.895345
GOTERM_BP_FAT	GO:0006468~protein phosphorylation	31	0.128946	0.000495729	9966, 64092, 140609, 4188, 3280, 5914, 3624, 4616, 23012, 8325, 8877, 2150, 10461, 4092, 4091, 392255, 56937, 1263, 5154, 2321, 388121, 25, 54541, 27, 1906, 5998, 1490, 150094, 6446, 891, 56924	145	1852	16650	1.92206	0.836647	0.0122498	0.908322
GOTERM_BP_FAT	GO:0007178~transmembrane receptor protein serine/threonine kinase signaling pathway	11	0.0457552	0.000496705	392255, 64750, 56937, 7071, 3280, 10272, 6498, 25, 4092, 4091, 3624	145	322	16650	3.92268	0.837229	0.0121914	0.910103
GOTERM_BP_FAT	GO:0010941~regulation of cell death	27	0.112308	0.000502215	9966, 6659, 1075, 5914, 6591, 10395, 3624, 4616, 2296, 388, 8877, 6498, 6615, 10461, 4091, 392255, 1263, 329, 5743, 2303, 25, 54541, 1906, 51129, 1490, 150094, 6446	145	1509	16650	2.05457	0.840475	0.0122436	0.920155
GOTERM_BP_FAT	GO:0007219~Notch signaling pathway	8	0.0332765	0.000522422	2296, 3714, 56892, 3280, 441478, 2303, 6591, 6615	145	162	16650	5.6705	0.851835	0.0126489	0.95701
GOTERM_BP_FAT	GO:0040008~regulation of growth	16	0.066553	0.000529238	2307, 4739, 2303, 25, 8614, 3009, 1906, 3624, 2697, 734, 2296, 1490, 8877, 6446, 891, 11082	145	652	16650	2.81785	0.855482	0.0127285	0.969438
GOTERM_BP_FAT	GO:0001822~kidney development	10	0.0415956	0.000530052	2296, 5154, 6659, 3280, 2828, 2303, 5914, 10272, 4092, 4091	145	267	16650	4.30066	0.855911	0.0126647	0.970923
GOTERM_BP_FAT	GO:0071560~cellular response to transforming growth factor beta stimulus	9	0.037436	0.000534729	64750, 56937, 7071, 3987, 6498, 25, 4092, 1906, 4091	145	213	16650	4.85187	0.858354	0.0126928	0.97945
GOTERM_BP_FAT	GO:0000280~nuclear division	15	0.0623934	0.000536413	10460, 329, 4739, 2908, 51203, 10592, 10403, 25, 1906, 55165, 9133, 4288, 10615, 891, 9787	145	583	16650	2.9544	0.859223	0.0126503	0.982519
GOTERM_BP_FAT	GO:0010628~positive regulation of gene expression	29	0.120627	0.000565054	861, 6659, 3280, 5914, 10272, 29028, 3624, 2697, 2296, 3987, 8325, 29109, 2150, 4094, 6615, 4092, 4091, 392255, 79733, 2120, 2908, 2303, 7975, 1906, 64207, 1490, 8355, 891, 4066	145	1692	16650	1.96809	0.873219	0.0132361	1.03472
GOTERM_BP_FAT	GO:0071559~response to transforming growth factor beta	9	0.037436	0.000568701	64750, 56937, 7071, 3987, 6498, 25, 4092, 1906, 4091	145	215	16650	4.80674	0.874898	0.0132361	1.04137
GOTERM_BP_FAT	GO:0019220~regulation of phosphate metabolic process	28	0.116468	0.00058743	9966, 669, 64092, 4188, 3280, 90853, 10395, 3624, 4616, 10199, 8325, 8877, 2150, 4092, 4091, 392255, 56937, 5154, 2321, 388121, 25, 54541, 9568, 1906, 5998, 1490, 891, 3269	145	1610	16650	1.997	0.883178	0.0135827	1.07549
GOTERM_BP_FAT	GO:0051174~regulation of phosphorus metabolic process	28	0.116468	0.000593093	9966, 669, 64092, 4188, 3280, 90853, 10395, 3624, 4616, 10199, 8325, 8877, 2150, 4092, 4091, 392255, 56937, 5154, 2321, 388121, 25, 54541, 9568, 1906, 5998, 1490, 891, 3269	145	1611	16650	1.99576	0.885572	0.0136266	1.0858
GOTERM_BP_FAT	GO:0007155~cell adhesion	29	0.120627	0.000603283	4739, 3280, 6659, 441478, 10272, 5914, 6591, 10395, 388, 27289, 3987, 8325, 2150, 22801, 10461, 4092, 705, 4091, 57162, 3714, 2303, 25, 27, 23189, 9133, 1490, 8355, 54751, 56924	145	1699	16650	1.95998	0.889756	0.0137726	1.10436
GOTERM_BP_FAT	GO:0014031~mesenchymal cell development	8	0.0332765	0.000626778	2296, 3987, 3280, 2303, 6591, 6615, 4092, 1906	145	167	16650	5.50072	0.898831	0.0142165	1.14714
GOTERM_BP_FAT	GO:0022610~biological adhesion	29	0.120627	0.00063785	4739, 3280, 6659, 441478, 10272, 5914, 6591, 10395, 388, 27289, 3987, 8325, 2150, 22801, 10461, 4092, 705, 4091, 57162, 3714, 2303, 25, 27, 23189, 9133, 1490, 8355, 54751, 56924	145	1705	16650	1.95308	0.902845	0.0143767	1.16729
GOTERM_BP_FAT	GO:0045944~positive regulation of transcription from RNA polymerase II promoter	21	0.0873508	0.000641137	861, 79733, 2120, 3280, 6659, 2908, 2303, 7975, 5914, 10272, 29028, 1906, 3624, 2296, 29109, 8325, 64207, 2150, 4094, 4092, 4091	145	1041	16650	2.31641	0.904006	0.0143617	1.17327
GOTERM_BP_FAT	GO:0030097~hemopoiesis	17	0.0707125	0.000664178	861, 669, 3714, 2120, 3280, 6659, 441478, 5914, 10272, 25, 3624, 2296, 7071, 8325, 2150, 4066, 10461	145	739	16650	2.6415	0.911762	0.0147836	1.21519
GOTERM_BP_FAT	GO:1903047~mitotic cell cycle process	19	0.0790317	0.000675822	10460, 1263, 329, 6659, 4739, 2908, 51203, 10592, 10403, 25, 23160, 1906, 3624, 3161, 55165, 9133, 10615, 9787, 891	145	890	16650	2.45138	0.91544	0.0149499	1.23637
GOTERM_BP_FAT	GO:0022414~reproductive process	25	0.103989	0.00069417	64750, 64753, 3280, 4188, 5914, 10272, 8614, 5990, 3624, 2296, 6498, 6615, 705, 10461, 3714, 79733, 2120, 329, 5743, 10592, 1906, 734, 4288, 64207, 891	145	1373	16650	2.09082	0.920926	0.0152604	1.26973
GOTERM_BP_FAT	GO:0045765~regulation of angiogenesis	9	0.037436	0.000701626	861, 2296, 388, 51129, 5743, 2828, 2321, 2303, 8877	145	222	16650	4.65517	0.923053	0.0153309	1.28329
GOTERM_BP_FAT	GO:0045595~regulation of cell differentiation	27	0.112308	0.000709096	861, 392255, 8864, 5743, 329, 3280, 8507, 441478, 10272, 5914, 25, 57688, 6591, 27, 1906, 23189, 3624, 2697, 2296, 7071, 3987, 1490, 150094, 6498, 4094, 6615, 4092	145	1544	16650	2.008	0.925126	0.0154009	1.29687
GOTERM_BP_FAT	GO:0030514~negative regulation of BMP signaling pathway	5	0.0207978	0.000717093	10272, 6498, 25, 4092, 4091	145	47	16650	12.2157	0.927284	0.0154813	1.3114
GOTERM_BP_FAT	GO:0030510~regulation of BMP signaling pathway	6	0.0249574	0.000721646	3280, 10272, 6498, 25, 4092, 4091	145	82	16650	8.40202	0.928485	0.0154874	1.31968
GOTERM_BP_FAT	GO:0002520~immune system development	18	0.0748721	0.000739875	861, 669, 3714, 2120, 6659, 3280, 441478, 5914, 10272, 25, 3624, 2296, 7071, 9133, 8325, 2150, 4066, 10461	145	821	16650	2.51754	0.933097	0.015783	1.3528
GOTERM_BP_FAT	GO:0010033~response to organic substance	41	0.170542	0.000753886	9966, 64750, 5782, 3280, 6659, 1075, 114907, 10272, 5914, 8614, 6591, 3624, 2697, 2296, 3987, 8877, 2150, 6498, 4092, 4091, 392255, 57162, 56937, 116372, 5743, 329, 2908, 5791, 2303, 2321, 25, 54541, 27, 23189, 1906, 7071, 4288, 1490, 150094, 891, 3269	145	2822	16650	1.6683	0.936438	0.0159863	1.37825
GOTERM_BP_FAT	GO:0072001~renal system development	10	0.0415956	0.000803016	2296, 5154, 6659, 3280, 2828, 2303, 5914, 10272, 4092, 4091	145	283	16650	4.05751	0.94689	0.0169215	1.46744
GOTERM_BP_FAT	GO:0051983~regulation of chromosome segregation	6	0.0249574	0.000805324	10460, 4288, 10615, 10403, 891, 9787	145	84	16650	8.20197	0.947337	0.0168725	1.47163
GOTERM_BP_FAT	GO:0045766~positive regulation of angiogenesis	7	0.0291169	0.000826606	861, 388, 51129, 5743, 2321, 2303, 8877	145	127	16650	6.32908	0.95128	0.017216	1.51024
GOTERM_BP_FAT	GO:0090288~negative regulation of cellular response to growth factor stimulus	7	0.0291169	0.000826606	64750, 56937, 10272, 6498, 25, 4092, 4091	145	127	16650	6.32908	0.95128	0.017216	1.51024
GOTERM_BP_FAT	GO:0002521~leukocyte differentiation	13	0.0540743	0.000856399	861, 3714, 7071, 8325, 6659, 441478, 5914, 10272, 2150, 25, 4066, 10461, 3624	145	474	16650	3.14928	0.956309	0.0177302	1.56427
GOTERM_BP_FAT	GO:0044702~single organism reproductive process	23	0.0956699	0.000889325	64750, 3714, 64753, 79733, 2120, 329, 4188, 5743, 3280, 10592, 5914, 10272, 5990, 8614, 1906, 3624, 734, 2296, 4288, 6498, 891, 6615, 10461	145	1231	16650	2.14544	0.961266	0.0183023	1.62394
GOTERM_BP_FAT	GO:0033044~regulation of chromosome organization	10	0.0415956	0.000908656	10460, 140609, 4288, 55201, 10403, 891, 29028, 9787, 3009, 6591	145	288	16650	3.98707	0.96391	0.0185919	1.65897
GOTERM_BP_FAT	GO:0048762~mesenchymal cell differentiation	8	0.0332765	0.00091212	2296, 3987, 3280, 2303, 6591, 6615, 4092, 1906	145	178	16650	5.16079	0.964364	0.0185583	1.66524
GOTERM_BP_FAT	GO:0033043~regulation of organelle organization	22	0.0915103	0.000915784	10460, 5154, 50810, 140609, 3280, 51203, 55201, 10403, 29028, 25, 6591, 3009, 27, 10395, 1906, 23189, 29109, 4288, 1490, 9787, 891, 2150	145	1152	16650	2.19289	0.964839	0.018529	1.67188
GOTERM_BP_FAT	GO:0045597~positive regulation of cell differentiation	18	0.0748721	0.000964908	392255, 861, 3280, 5743, 8507, 5914, 25, 6591, 27, 1906, 3624, 2697, 2296, 7071, 3987, 1490, 6498, 6615	145	841	16650	2.45767	0.970621	0.0194063	1.76081
GOTERM_BP_FAT	GO:0048285~organelle fission	15	0.0623934	0.00100625	10460, 329, 4739, 2908, 51203, 10592, 10403, 25, 1906, 55165, 9133, 4288, 10615, 891, 9787	145	622	16650	2.76915	0.974744	0.0201191	1.83559
GOTERM_BP_FAT	GO:0090287~regulation of cellular response to growth factor stimulus	9	0.037436	0.00101448	64750, 56937, 3280, 2321, 10272, 6498, 25, 4092, 4091	145	235	16650	4.39765	0.975493	0.0201718	1.85048
GOTERM_BP_FAT	GO:0048608~reproductive structure development	12	0.0499147	0.00103165	2296, 79733, 329, 4188, 3280, 5743, 5914, 10272, 8614, 6615, 10461, 3624	145	418	16650	3.29649	0.976985	0.020399	1.88152
GOTERM_BP_FAT	GO:0043123~positive regulation of I-kappaB kinase/NF-kappaB signaling	8	0.0332765	0.00103824	57162, 2697, 56892, 329, 5743, 8877, 2150, 25	145	182	16650	5.04737	0.977533	0.0204175	1.89342
GOTERM_BP_FAT	GO:0009891~positive regulation of biosynthetic process	29	0.120627	0.00104556	861, 140609, 6659, 3280, 5914, 10272, 29028, 3624, 2296, 8325, 29109, 2150, 4094, 6615, 4092, 4091, 392255, 79733, 5154, 2120, 5743, 2908, 2303, 7975, 1906, 1490, 64207, 4066, 3269	145	1760	16650	1.89205	0.978126	0.02045	1.90664
GOTERM_BP_FAT	GO:0051254~positive regulation of RNA metabolic process	25	0.103989	0.00105721	392255, 861, 79733, 2120, 6659, 3280, 2908, 2303, 7975, 5914, 10272, 29028, 1906, 3624, 2296, 29109, 8325, 64207, 2150, 891, 4094, 4066, 6615, 4092, 4091	145	1415	16650	2.02876	0.979039	0.0205656	1.9277
GOTERM_BP_FAT	GO:0036293~response to decreased oxygen levels	10	0.0415956	0.00107529	1263, 51129, 329, 5743, 1490, 891, 5352, 8614, 54541, 1906	145	295	16650	3.89246	0.98038	0.0208032	1.96036
GOTERM_BP_FAT	GO:0032270~positive regulation of cellular protein metabolic process	25	0.103989	0.00110986	9966, 4188, 3280, 6659, 1075, 6591, 3009, 10395, 3624, 4616, 8325, 8877, 2150, 4092, 57162, 392255, 1263, 5154, 329, 2321, 388121, 25, 1906, 1490, 891	145	1420	16650	2.02161	0.982711	0.0213521	2.02277
GOTERM_BP_FAT	GO:0061458~reproductive system development	12	0.0499147	0.00113535	2296, 79733, 329, 4188, 3280, 5743, 5914, 10272, 8614, 6615, 10461, 3624	145	423	16650	3.25752	0.98425	0.0217232	2.06878
GOTERM_BP_FAT	GO:0051247~positive regulation of protein metabolic process	26	0.108149	0.00113723	9966, 4188, 3280, 6659, 1075, 6591, 3009, 10395, 3624, 4616, 2697, 8325, 8877, 2150, 4092, 57162, 392255, 1263, 5154, 329, 2321, 388121, 25, 1906, 1490, 891	145	1508	16650	1.97979	0.984358	0.0216455	2.07216
GOTERM_BP_FAT	GO:0040007~growth	19	0.0790317	0.00114577	392255, 5782, 2307, 2303, 5914, 25, 8614, 3009, 1906, 3624, 2697, 734, 2296, 9133, 1490, 8877, 6446, 891, 11082	145	932	16650	2.34091	0.984839	0.0216934	2.08757
GOTERM_BP_FAT	GO:0010557~positive regulation of macromolecule biosynthetic process	27	0.112308	0.00116462	861, 140609, 6659, 3280, 5914, 10272, 29028, 3624, 2296, 8325, 29109, 2150, 4094, 6615, 4092, 4091, 392255, 79733, 5154, 2120, 2908, 2303, 7975, 1906, 64207, 1490, 4066	145	1597	16650	1.94136	0.985849	0.021933	2.12157
GOTERM_BP_FAT	GO:0016310~phosphorylation	34	0.141425	0.00120649	669, 9966, 64092, 140609, 4188, 3280, 5914, 3624, 4616, 23012, 5209, 8325, 7371, 8877, 2150, 10461, 4092, 4091, 392255, 56937, 1263, 5154, 2321, 388121, 25, 54541, 27, 1906, 5998, 1490, 150094, 6446, 891, 56924	145	2229	16650	1.75152	0.987859	0.0225966	2.19704
GOTERM_BP_FAT	GO:1903522~regulation of blood circulation	10	0.0415956	0.00120885	2697, 8864, 2702, 5743, 1490, 2150, 25, 3269, 4092, 1906	145	300	16650	3.82759	0.987963	0.022525	2.2013
GOTERM_BP_FAT	GO:0007267~cell-cell signaling	26	0.108149	0.00123671	64750, 8864, 2702, 4188, 3280, 6659, 441478, 5914, 6591, 3624, 2697, 166336, 8325, 10461, 5154, 116372, 5743, 25, 9568, 23189, 1906, 3352, 23002, 7071, 1490, 3269	145	1517	16650	1.96804	0.98913	0.0229216	2.25148
GOTERM_BP_FAT	GO:0010648~negative regulation of cell communication	22	0.0915103	0.00126549	64750, 56937, 4188, 5743, 5791, 441478, 10272, 25, 54541, 6591, 10395, 1906, 23189, 9249, 3624, 5998, 56892, 6498, 2150, 6615, 4092, 4091	145	1182	16650	2.13723	0.990216	0.0233308	2.3033
GOTERM_BP_FAT	GO:0045893~positive regulation of transcription, DNA-templated	24	0.0998295	0.00126832	392255, 861, 79733, 2120, 6659, 3280, 2908, 2303, 7975, 5914, 10272, 29028, 1906, 3624, 2296, 29109, 8325, 64207, 2150, 4094, 4066, 6615, 4092, 4091	145	1349	16650	2.04289	0.990317	0.0232651	2.3084
GOTERM_BP_FAT	GO:1903508~positive regulation of nucleic acid-templated transcription	24	0.0998295	0.00126832	392255, 861, 79733, 2120, 6659, 3280, 2908, 2303, 7975, 5914, 10272, 29028, 1906, 3624, 2296, 29109, 8325, 64207, 2150, 4094, 4066, 6615, 4092, 4091	145	1349	16650	2.04289	0.990317	0.0232651	2.3084
GOTERM_BP_FAT	GO:0032874~positive regulation of stress-activated MAPK cascade	7	0.0291169	0.00131367	392255, 4616, 8325, 4188, 1490, 2150, 1906	145	139	16650	5.78268	0.991797	0.0239672	2.38999
GOTERM_BP_FAT	GO:0023057~negative regulation of signaling	22	0.0915103	0.00131985	64750, 56937, 4188, 5743, 5791, 441478, 10272, 25, 54541, 6591, 10395, 1906, 23189, 9249, 3624, 5998, 56892, 6498, 2150, 6615, 4092, 4091	145	1186	16650	2.13002	0.991981	0.0239591	2.40111
GOTERM_BP_FAT	GO:0007088~regulation of mitotic nuclear division	7	0.0291169	0.0013646	10460, 4288, 51203, 10403, 891, 9787, 1906	145	140	16650	5.74138	0.993192	0.0246396	2.48156
GOTERM_BP_FAT	GO:0070304~positive regulation of stress-activated protein kinase signaling cascade	7	0.0291169	0.0013646	392255, 4616, 8325, 4188, 1490, 2150, 1906	145	140	16650	5.74138	0.993192	0.0246396	2.48156
GOTERM_BP_FAT	GO:0030155~regulation of cell adhesion	15	0.0623934	0.0013788	57162, 3714, 3280, 441478, 2303, 5914, 10272, 25, 6591, 27, 10395, 23189, 27289, 3987, 4092	145	643	16650	2.67872	0.993537	0.0247707	2.50708
GOTERM_BP_FAT	GO:0034329~cell junction assembly	8	0.0332765	0.00141458	2697, 2702, 3987, 6591, 54751, 6615, 4092, 10395	145	192	16650	4.78448	0.99433	0.0252816	2.57134
GOTERM_BP_FAT	GO:0060562~epithelial tube morphogenesis	10	0.0415956	0.00148293	2697, 388, 6659, 3280, 441478, 2303, 5914, 7798, 1906, 10395	145	309	16650	3.7161	0.995585	0.0263589	2.69398
GOTERM_BP_FAT	GO:0060373~regulation of ventricular cardiac muscle cell membrane depolarization	3	0.0124787	0.00151617	2697, 2702, 4092	145	7	16650	49.2118	0.99609	0.026812	2.75358
GOTERM_BP_FAT	GO:1904018~positive regulation of vasculature development	7	0.0291169	0.00152224	861, 388, 51129, 5743, 2321, 2303, 8877	145	143	16650	5.62093	0.996176	0.0267884	2.76445
GOTERM_BP_FAT	GO:0001657~ureteric bud development	6	0.0249574	0.00153718	2296, 3280, 2303, 5914, 4092, 4091	145	97	16650	7.10274	0.99638	0.0269183	2.79121
GOTERM_BP_FAT	GO:1902680~positive regulation of RNA biosynthetic process	24	0.0998295	0.00153987	392255, 861, 79733, 2120, 6659, 3280, 2908, 2303, 7975, 5914, 10272, 29028, 1906, 3624, 2296, 29109, 8325, 64207, 2150, 4094, 4066, 6615, 4092, 4091	145	1369	16650	2.01305	0.996415	0.0268363	2.79603
GOTERM_BP_FAT	GO:0090068~positive regulation of cell cycle process	9	0.037436	0.00154329	1263, 79733, 6659, 51203, 1490, 10403, 891, 9787, 1906	145	251	16650	4.11732	0.99646	0.0267676	2.80216
GOTERM_BP_FAT	GO:0072163~mesonephric epithelium development	6	0.0249574	0.00160872	2296, 3280, 2303, 5914, 4092, 4091	145	98	16650	7.03026	0.997214	0.0277558	2.91931
GOTERM_BP_FAT	GO:0072164~mesonephric tubule development	6	0.0249574	0.00160872	2296, 3280, 2303, 5914, 4092, 4091	145	98	16650	7.03026	0.997214	0.0277558	2.91931
GOTERM_BP_FAT	GO:0001890~placenta development	7	0.0291169	0.00163724	79733, 329, 4188, 3280, 5743, 8614, 6615	145	145	16650	5.5434	0.99749	0.0281088	2.97034
GOTERM_BP_FAT	GO:0070482~response to oxygen levels	10	0.0415956	0.00165557	1263, 51129, 329, 5743, 1490, 891, 5352, 8614, 54541, 1906	145	314	16650	3.65693	0.997653	0.0282864	3.00311
GOTERM_BP_FAT	GO:0031328~positive regulation of cellular biosynthetic process	28	0.116468	0.00171131	861, 140609, 6659, 3280, 5914, 10272, 29028, 3624, 2296, 8325, 29109, 2150, 4094, 6615, 4092, 4091, 392255, 79733, 5154, 2120, 5743, 2908, 2303, 7975, 1906, 64207, 4066, 3269	145	1729	16650	1.85956	0.998086	0.0290897	3.10272
GOTERM_BP_FAT	GO:0051093~negative regulation of developmental process	16	0.066553	0.00185904	861, 3280, 441478, 2303, 5914, 10272, 25, 8614, 6591, 23189, 3624, 2697, 2296, 2828, 6615, 4092	145	739	16650	2.48612	0.998885	0.0314173	3.36625
GOTERM_BP_FAT	GO:0001655~urogenital system development	10	0.0415956	0.00188367	2296, 5154, 6659, 3280, 2828, 2303, 5914, 10272, 4092, 4091	145	320	16650	3.58836	0.998982	0.0316809	3.41012
GOTERM_BP_FAT	GO:0060393~regulation of pathway-restricted SMAD protein phosphorylation	5	0.0207978	0.00191102	392255, 56937, 4092, 4091, 3624	145	61	16650	9.4121	0.999079	0.0319868	3.45882
GOTERM_BP_FAT	GO:0045935~positive regulation of nucleobase-containing compound metabolic process	27	0.112308	0.00198723	861, 140609, 6659, 3280, 5914, 10272, 29028, 3624, 2296, 8325, 29109, 2150, 4094, 6615, 4092, 4091, 392255, 79733, 5154, 2120, 2908, 2303, 7975, 1906, 64207, 891, 4066	145	1658	16650	1.86993	0.999303	0.0330909	3.59438
GOTERM_BP_FAT	GO:0001823~mesonephros development	6	0.0249574	0.00200368	2296, 3280, 2303, 5914, 4092, 4091	145	103	16650	6.68899	0.999344	0.0332092	3.62361
GOTERM_BP_FAT	GO:0060389~pathway-restricted SMAD protein phosphorylation	5	0.0207978	0.00202927	392255, 56937, 4092, 4091, 3624	145	62	16650	9.26029	0.999402	0.0334749	3.66907
GOTERM_BP_FAT	GO:0030029~actin filament-based process	15	0.0623934	0.00207793	23022, 5154, 2702, 4739, 25, 27, 10395, 1906, 23189, 2697, 23002, 27289, 29109, 1490, 2150	145	672	16650	2.56312	0.9995	0.0341109	3.75548
GOTERM_BP_FAT	GO:0014070~response to organic cyclic compound	18	0.0748721	0.00214205	57162, 56937, 116372, 329, 5743, 2908, 114907, 5914, 25, 8614, 54541, 6591, 1906, 3624, 4288, 1490, 891, 3269	145	906	16650	2.28134	0.999605	0.0349889	3.86922
GOTERM_BP_FAT	GO:0048584~positive regulation of response to stimulus	31	0.128946	0.00216946	9966, 64750, 4188, 3280, 6659, 1075, 441478, 5914, 3624, 2697, 4616, 8325, 8877, 2150, 6498, 57162, 392255, 3714, 5154, 329, 5743, 2321, 388121, 2303, 25, 23189, 1906, 56892, 2828, 1490, 11082	145	2030	16650	1.75352	0.999642	0.0352716	3.91779
GOTERM_BP_FAT	GO:0061035~regulation of cartilage development	5	0.0207978	0.00228075	392255, 1490, 5914, 4094, 6591	145	64	16650	8.97091	0.999762	0.0368853	4.1148
GOTERM_BP_FAT	GO:0030335~positive regulation of cell migration	11	0.0457552	0.00231096	64750, 5154, 388, 5743, 2321, 2303, 8877, 2150, 6591, 6615, 1906	145	395	16650	3.19773	0.999787	0.0372008	4.16822
GOTERM_BP_FAT	GO:0051173~positive regulation of nitrogen compound metabolic process	28	0.116468	0.00233902	861, 140609, 6659, 3280, 5914, 10272, 29028, 3624, 2296, 8325, 29109, 2150, 4094, 6615, 4092, 4091, 392255, 79733, 5154, 2120, 5743, 2908, 2303, 7975, 1906, 64207, 891, 4066	145	1767	16650	1.81957	0.999808	0.0374795	4.2178
GOTERM_BP_FAT	GO:0032970~regulation of actin filament-based process	10	0.0415956	0.00256523	5154, 2702, 29109, 1490, 2150, 25, 27, 23189, 1906, 10395	145	335	16650	3.42769	0.999916	0.0408548	4.61667
GOTERM_BP_FAT	GO:0042060~wound healing	13	0.0540743	0.00264435	2697, 5154, 5782, 388, 2828, 7975, 8355, 2303, 891, 2150, 23189, 1906, 10461	145	542	16650	2.75417	0.999937	0.0419075	4.75581
GOTERM_BP_FAT	GO:1903845~negative regulation of cellular response to transforming growth factor beta stimulus	5	0.0207978	0.00269702	64750, 56937, 6498, 4092, 4091	145	67	16650	8.56922	0.999948	0.042541	4.84832
GOTERM_BP_FAT	GO:0030512~negative regulation of transforming growth factor beta receptor signaling pathway	5	0.0207978	0.00269702	64750, 56937, 6498, 4092, 4091	145	67	16650	8.56922	0.999948	0.042541	4.84832
GOTERM_BP_FAT	GO:0055017~cardiac muscle tissue growth	5	0.0207978	0.00269702	2697, 2296, 2303, 891, 1906	145	67	16650	8.56922	0.999948	0.042541	4.84832
GOTERM_BP_FAT	GO:2000147~positive regulation of cell motility	11	0.0457552	0.00296846	64750, 5154, 388, 5743, 2321, 2303, 8877, 2150, 6591, 6615, 1906	145	409	16650	3.08827	0.999981	0.0465271	5.32377
GOTERM_BP_FAT	GO:0051783~regulation of nuclear division	7	0.0291169	0.00303956	10460, 4288, 51203, 10403, 891, 9787, 1906	145	164	16650	4.90118	0.999985	0.0474132	5.44792
GOTERM_BP_FAT	GO:0030036~actin cytoskeleton organization	13	0.0540743	0.00311225	23002, 23022, 5154, 27289, 4739, 29109, 1490, 2150, 25, 27, 23189, 1906, 10395	145	553	16650	2.69938	0.999989	0.048315	5.57471
GOTERM_BP_FAT	GO:0098801~regulation of renal system process	4	0.0166382	0.0031154	2697, 2702, 2150, 1906	145	34	16650	13.5091	0.999989	0.0481586	5.58021
GOTERM_BP_FAT	GO:0034405~response to fluid shear stress	4	0.0166382	0.0031154	2697, 5743, 4092, 4091	145	34	16650	13.5091	0.999989	0.0481586	5.58021
GOTERM_BP_FAT	GO:0002040~sprouting angiogenesis	5	0.0207978	0.00316262	79733, 5743, 441478, 2303, 11082	145	70	16650	8.20197	0.999991	0.0486661	5.66247
GOTERM_BP_FAT	GO:0014032~neural crest cell development	5	0.0207978	0.00316262	2296, 3280, 2303, 6591, 1906	145	70	16650	8.20197	0.999991	0.0486661	5.66247
GOTERM_BP_FAT	GO:0090066~regulation of anatomical structure size	12	0.0499147	0.00325231	2697, 3352, 2296, 8864, 2702, 5743, 2303, 2150, 25, 3269, 23189, 1906	145	484	16650	2.84696	0.999993	0.0498041	5.81854
GOTERM_BP_FAT	GO:0035239~tube morphogenesis	10	0.0415956	0.00330273	2697, 388, 6659, 3280, 441478, 2303, 5914, 7798, 1906, 10395	145	348	16650	3.29964	0.999994	0.0503471	5.90618
GOTERM_BP_FAT	GO:0000819~sister chromatid segregation	8	0.0332765	0.0033679	10460, 55165, 10615, 51203, 10592, 10403, 891, 9787	145	224	16650	4.10099	0.999996	0.0511035	6.01933
GOTERM_BP_FAT	GO:0009628~response to abiotic stimulus	19	0.0790317	0.00337895	1263, 329, 8553, 5743, 8614, 54541, 6591, 5352, 1906, 2697, 388, 56892, 51129, 4288, 2828, 150094, 1490, 891, 3269	145	1029	16650	2.12024	0.999996	0.0510556	6.03851
GOTERM_BP_FAT	GO:0051293~establishment of spindle localization	4	0.0166382	0.00338608	10615, 51203, 10403, 23160	145	35	16650	13.1232	0.999996	0.0509505	6.05088
GOTERM_BP_FAT	GO:0048585~negative regulation of response to stimulus	23	0.0956699	0.00339377	64750, 56937, 5154, 64092, 4188, 5791, 441478, 10272, 25, 54541, 6591, 10395, 1906, 23189, 9249, 2697, 5998, 56892, 6498, 2150, 6615, 4092, 4091	145	1369	16650	1.92917	0.999996	0.0508543	6.06422
GOTERM_BP_FAT	GO:0048568~embryonic organ development	11	0.0457552	0.0034066	2697, 2296, 79733, 5154, 2702, 4188, 3280, 2303, 5914, 6615, 1906	145	417	16650	3.02903	0.999996	0.0508339	6.08647
GOTERM_BP_FAT	GO:0014706~striated muscle tissue development	10	0.0415956	0.00342968	2697, 2296, 2702, 150094, 2303, 5914, 891, 6498, 4092, 1906	145	350	16650	3.28079	0.999996	0.0509622	6.12649
GOTERM_BP_FAT	GO:0001666~response to hypoxia	9	0.037436	0.00345812	1263, 51129, 329, 5743, 891, 5352, 8614, 54541, 1906	145	286	16650	3.61346	0.999997	0.0511669	6.17578
GOTERM_BP_FAT	GO:1901888~regulation of cell junction assembly	5	0.0207978	0.00350177	2697, 3987, 6591, 6615, 10395	145	72	16650	7.97414	0.999997	0.0515883	6.25136
GOTERM_BP_FAT	GO:0060419~heart growth	5	0.0207978	0.00350177	2697, 2296, 2303, 891, 1906	145	72	16650	7.97414	0.999997	0.0515883	6.25136
GOTERM_BP_FAT	GO:0051272~positive regulation of cellular component movement	11	0.0457552	0.00358361	64750, 5154, 388, 5743, 2321, 2303, 8877, 2150, 6591, 6615, 1906	145	420	16650	3.00739	0.999998	0.0525524	6.39294
GOTERM_BP_FAT	GO:0030855~epithelial cell differentiation	13	0.0540743	0.00359399	2697, 3714, 27284, 23022, 79733, 6659, 3280, 2828, 2303, 5914, 2150, 6498, 4094	145	563	16650	2.65144	0.999998	0.0524906	6.41089
GOTERM_BP_FAT	GO:0040017~positive regulation of locomotion	11	0.0457552	0.00370562	64750, 5154, 388, 5743, 2321, 2303, 8877, 2150, 6591, 6615, 1906	145	422	16650	2.99314	0.999999	0.0538644	6.60365
GOTERM_BP_FAT	GO:0046330~positive regulation of JNK cascade	6	0.0249574	0.00374573	4616, 8325, 4188, 1490, 2150, 1906	145	119	16650	5.78963	0.999999	0.0542171	6.67282
GOTERM_BP_FAT	GO:0042770~signal transduction in response to DNA damage	6	0.0249574	0.00374573	1263, 6659, 891, 25, 6591, 6615	145	119	16650	5.78963	0.999999	0.0542171	6.67282
GOTERM_BP_FAT	GO:0003174~mitral valve development	3	0.0124787	0.00388177	2702, 6659, 4091	145	11	16650	31.3166	0.999999	0.0559128	6.90705
GOTERM_BP_FAT	GO:0060412~ventricular septum morphogenesis	4	0.0166382	0.00396958	2702, 6659, 3280, 4092	145	37	16650	12.4138	1	0.0569195	7.05795
GOTERM_BP_FAT	GO:0001932~regulation of protein phosphorylation	22	0.0915103	0.00397122	392255, 9966, 56937, 5154, 64092, 4188, 3280, 388121, 2321, 25, 54541, 1906, 3624, 4616, 5998, 8325, 1490, 8877, 891, 2150, 4092, 4091	145	1300	16650	1.94324	1	0.0567204	7.06078
GOTERM_BP_FAT	GO:0032956~regulation of actin cytoskeleton organization	9	0.037436	0.00408277	5154, 29109, 1490, 2150, 25, 27, 23189, 1906, 10395	145	294	16650	3.51513	1	0.0580433	7.25213
GOTERM_BP_FAT	GO:0042326~negative regulation of phosphorylation	11	0.0457552	0.0040916	4616, 56937, 5998, 64092, 891, 2150, 25, 54541, 4092, 4091, 3624	145	428	16650	2.95118	1	0.0579404	7.26725
GOTERM_BP_FAT	GO:0000226~microtubule cytoskeleton organization	11	0.0457552	0.0040916	10460, 1263, 50810, 140609, 329, 10615, 51203, 55201, 10403, 23160, 25	145	428	16650	2.95118	1	0.0579404	7.26725
GOTERM_BP_FAT	GO:0009611~response to wounding	14	0.0582339	0.00417081	2697, 5782, 5154, 388, 2828, 8355, 7975, 1490, 2303, 2150, 891, 23189, 1906, 10461	145	649	16650	2.47702	1	0.0588034	7.40289
GOTERM_BP_FAT	GO:0060485~mesenchyme development	8	0.0332765	0.00427653	2296, 3987, 3280, 2303, 6591, 6615, 4092, 1906	145	234	16650	3.92573	1	0.0600204	7.58363
GOTERM_BP_FAT	GO:0035023~regulation of Rho protein signal transduction	6	0.0249574	0.00431172	221178, 2828, 2150, 23189, 80243, 10395	145	123	16650	5.60135	1	0.0602691	7.6437
GOTERM_BP_FAT	GO:0030182~neuron differentiation	21	0.0873508	0.00443419	392255, 861, 3714, 50810, 6659, 3280, 55201, 8507, 5914, 25, 57688, 54541, 27, 80243, 23189, 3624, 2697, 27289, 8325, 6446, 6498	145	1226	16650	1.96687	1	0.0616954	7.85253
GOTERM_BP_FAT	GO:0035050~embryonic heart tube development	5	0.0207978	0.00445598	2697, 2296, 2702, 3280, 2303	145	77	16650	7.45634	1	0.0617551	7.88964
GOTERM_BP_FAT	GO:0060394~negative regulation of pathway-restricted SMAD protein phosphorylation	3	0.0124787	0.00463179	56937, 4092, 4091	145	12	16650	28.7069	1	0.063876	8.18852
GOTERM_BP_FAT	GO:0003093~regulation of glomerular filtration	3	0.0124787	0.00463179	2697, 2702, 2150	145	12	16650	28.7069	1	0.063876	8.18852
GOTERM_BP_FAT	GO:0060707~trophoblast giant cell differentiation	3	0.0124787	0.00463179	79733, 4188, 6615	145	12	16650	28.7069	1	0.063876	8.18852
GOTERM_BP_FAT	GO:0014033~neural crest cell differentiation	5	0.0207978	0.00466582	2296, 3280, 2303, 6591, 1906	145	78	16650	7.36074	1	0.0640897	8.24626
GOTERM_BP_FAT	GO:0060537~muscle tissue development	10	0.0415956	0.00467085	2697, 2296, 2702, 150094, 2303, 5914, 891, 6498, 4092, 1906	145	367	16650	3.12882	1	0.0639171	8.25479
GOTERM_BP_FAT	GO:0043122~regulation of I-kappaB kinase/NF-kappaB signaling	8	0.0332765	0.00468781	57162, 2697, 56892, 329, 5743, 8877, 2150, 25	145	238	16650	3.85975	1	0.0639035	8.28356
GOTERM_BP_FAT	GO:0006464~cellular protein modification process	48	0.199659	0.0047459	9966, 64750, 8864, 5782, 64092, 140609, 4188, 6659, 3280, 114907, 5914, 3009, 6591, 5352, 10395, 3624, 4616, 23012, 8325, 8877, 2150, 79660, 4092, 10461, 4091, 392255, 57162, 56937, 1263, 5154, 329, 8507, 5791, 388121, 2321, 25, 54541, 27, 1906, 5998, 150094, 1490, 80176, 6446, 9787, 891, 420, 56924	145	3818	16650	1.44362	1	0.0644314	8.38202
GOTERM_BP_FAT	GO:0036211~protein modification process	48	0.199659	0.0047459	9966, 64750, 8864, 5782, 64092, 140609, 4188, 6659, 3280, 114907, 5914, 3009, 6591, 5352, 10395, 3624, 4616, 23012, 8325, 8877, 2150, 79660, 4092, 10461, 4091, 392255, 57162, 56937, 1263, 5154, 329, 8507, 5791, 388121, 2321, 25, 54541, 27, 1906, 5998, 150094, 1490, 80176, 6446, 9787, 891, 420, 56924	145	3818	16650	1.44362	1	0.0644314	8.38202
GOTERM_BP_FAT	GO:0051653~spindle localization	4	0.0166382	0.00495326	10615, 51203, 10403, 23160	145	40	16650	11.4828	1	0.066909	8.73263
GOTERM_BP_FAT	GO:0061041~regulation of wound healing	6	0.0249574	0.00510191	2697, 5154, 2303, 2150, 23189, 1906	145	128	16650	5.38254	1	0.0685987	8.98322
GOTERM_BP_FAT	GO:0032268~regulation of cellular protein metabolic process	33	0.137266	0.00530057	9966, 8864, 64092, 4188, 3280, 6659, 1075, 5914, 3009, 6591, 10395, 3624, 4616, 8325, 8877, 2150, 4092, 4091, 57162, 392255, 56937, 1263, 5154, 329, 8507, 2321, 388121, 25, 54541, 1906, 5998, 1490, 891	145	2346	16650	1.61522	1	0.0709195	9.31709
GOTERM_BP_FAT	GO:0060038~cardiac muscle cell proliferation	4	0.0166382	0.00531084	2697, 2296, 2303, 891	145	41	16650	11.2027	1	0.0707939	9.33431
GOTERM_BP_FAT	GO:0045321~leukocyte activation	15	0.0623934	0.005335	57162, 3714, 64092, 3280, 6659, 441478, 5914, 25, 1906, 3624, 8325, 6542, 2150, 4066, 10461	145	747	16650	2.30577	1	0.0708474	9.37482
GOTERM_BP_FAT	GO:1901701~cellular response to oxygen-containing compound	17	0.0707125	0.00553307	116372, 5743, 6659, 5791, 2303, 114907, 5914, 25, 54541, 6591, 27, 1906, 23189, 3624, 7071, 388, 891	145	912	16650	2.14043	1	0.0731212	9.70633
GOTERM_BP_FAT	GO:0071407~cellular response to organic cyclic compound	12	0.0499147	0.00554967	56937, 5743, 2908, 114907, 5914, 891, 25, 54541, 6591, 3269, 1906, 3624	145	520	16650	2.64987	1	0.0730696	9.73407
GOTERM_BP_FAT	GO:0010564~regulation of cell cycle process	13	0.0540743	0.00555472	10460, 1263, 79733, 56892, 6659, 10615, 4288, 51203, 1490, 10403, 9787, 891, 1906	145	595	16650	2.50884	1	0.072872	9.74251
GOTERM_BP_FAT	GO:0030098~lymphocyte differentiation	9	0.037436	0.00559068	3714, 8325, 6659, 441478, 5914, 25, 4066, 10461, 3624	145	310	16650	3.3337	1	0.0730659	9.80255
GOTERM_BP_FAT	GO:0007091~metaphase/anaphase transition of mitotic cell cycle	4	0.0166382	0.00568358	10460, 10403, 891, 9787	145	42	16650	10.936	1	0.0739736	9.95748
GOTERM_BP_FAT	GO:0046620~regulation of organ growth	5	0.0207978	0.00581507	2697, 2296, 2303, 891, 1906	145	83	16650	6.91732	1	0.0753562	10.1764
GOTERM_BP_FAT	GO:0034330~cell junction organization	8	0.0332765	0.00597321	2697, 2702, 3987, 6591, 54751, 6615, 4092, 10395	145	249	16650	3.68924	1	0.077058	10.4389
GOTERM_BP_FAT	GO:0009968~negative regulation of signal transduction	19	0.0790317	0.00606543	64750, 56937, 4188, 5791, 441478, 10272, 25, 54541, 6591, 10395, 23189, 9249, 5998, 56892, 6498, 2150, 6615, 4092, 4091	145	1089	16650	2.00342	1	0.0779294	10.5917
GOTERM_BP_FAT	GO:0045933~positive regulation of muscle contraction	4	0.0166382	0.00607163	5743, 1490, 8877, 1906	145	43	16650	10.6816	1	0.0777337	10.602
GOTERM_BP_FAT	GO:0060021~palate development	5	0.0207978	0.00632313	3714, 6591, 6615, 9249, 3624	145	85	16650	6.75456	1	0.080549	11.0173
GOTERM_BP_FAT	GO:0065009~regulation of molecular function	38	0.158063	0.00635436	221178, 9966, 8864, 140609, 216, 8553, 4188, 3280, 90853, 5914, 80243, 10395, 4616, 10199, 3987, 8325, 8877, 79660, 4092, 57162, 5154, 2307, 116372, 329, 388121, 2321, 23160, 25, 9568, 27, 1906, 5998, 51129, 1490, 150094, 6446, 891, 83478	145	2863	16650	1.52408	1	0.0806514	11.0688
GOTERM_BP_FAT	GO:0048699~generation of neurons	22	0.0915103	0.00646091	392255, 861, 3714, 8864, 50810, 6659, 3280, 55201, 8507, 5914, 25, 57688, 54541, 27, 80243, 23189, 3624, 2697, 27289, 8325, 6446, 6498	145	1357	16650	1.86161	1	0.0816686	11.2441
GOTERM_BP_FAT	GO:0010942~positive regulation of cell death	13	0.0540743	0.0064795	4616, 9966, 388, 6659, 5743, 1075, 150094, 1490, 6498, 25, 54541, 10395, 3624	145	607	16650	2.45924	1	0.0816133	11.2746
GOTERM_BP_FAT	GO:0031396~regulation of protein ubiquitination	8	0.0332765	0.00650054	57162, 8864, 329, 6659, 8877, 891, 25, 4092	145	253	16650	3.63091	1	0.0815879	11.3092
GOTERM_BP_FAT	GO:0022008~neurogenesis	23	0.0956699	0.00651362	392255, 861, 3714, 8864, 50810, 2120, 6659, 3280, 55201, 8507, 5914, 25, 57688, 54541, 27, 80243, 23189, 3624, 2697, 27289, 8325, 6446, 6498	145	1447	16650	1.82518	1	0.0814669	11.3307
GOTERM_BP_FAT	GO:1903707~negative regulation of hemopoiesis	6	0.0249574	0.0065372	861, 3280, 441478, 5914, 10272, 3624	145	136	16650	5.06592	1	0.0814725	11.3694
GOTERM_BP_FAT	GO:0002683~negative regulation of immune system process	10	0.0415956	0.00665915	861, 57162, 64092, 3280, 441478, 5914, 10272, 2150, 10461, 3624	145	388	16650	2.95947	1	0.0826518	11.5694
GOTERM_BP_FAT	GO:0070542~response to fatty acid	4	0.0166382	0.0068943	5743, 1490, 891, 1906	145	45	16650	10.2069	1	0.0851641	11.9538
GOTERM_BP_FAT	GO:0035265~organ growth	6	0.0249574	0.00694369	2697, 2296, 2303, 5914, 891, 1906	145	138	16650	4.9925	1	0.0854617	12.0344
GOTERM_BP_FAT	GO:0007249~I-kappaB kinase/NF-kappaB signaling	8	0.0332765	0.00706185	57162, 2697, 56892, 329, 5743, 8877, 2150, 25	145	257	16650	3.5744	1	0.0865657	12.2268
GOTERM_BP_FAT	GO:1902106~negative regulation of leukocyte differentiation	5	0.0207978	0.00713917	861, 441478, 5914, 10272, 3624	145	88	16650	6.52429	1	0.087183	12.3525
GOTERM_BP_FAT	GO:0001933~negative regulation of protein phosphorylation	10	0.0415956	0.00721658	4616, 56937, 5998, 64092, 891, 2150, 25, 54541, 4092, 4091	145	393	16650	2.92182	1	0.0877967	12.4782
GOTERM_BP_FAT	GO:2000810~regulation of bicellular tight junction assembly	3	0.0124787	0.00724469	2697, 6591, 6615	145	15	16650	22.9655	1	0.0878332	12.5238
GOTERM_BP_FAT	GO:0072148~epithelial cell fate commitment	3	0.0124787	0.00724469	3714, 3280, 5914	145	15	16650	22.9655	1	0.0878332	12.5238
GOTERM_BP_FAT	GO:0032330~regulation of chondrocyte differentiation	4	0.0166382	0.00732922	392255, 1490, 4094, 6591	145	46	16650	9.98501	1	0.0885223	12.6607
GOTERM_BP_FAT	GO:0051055~negative regulation of lipid biosynthetic process	4	0.0166382	0.00732922	5154, 150094, 6591, 6615	145	46	16650	9.98501	1	0.0885223	12.6607
GOTERM_BP_FAT	GO:0090257~regulation of muscle system process	7	0.0291169	0.00754055	2702, 5743, 114907, 1490, 8877, 4092, 1906	145	198	16650	4.05956	1	0.0906664	13.0023
GOTERM_BP_FAT	GO:1901700~response to oxygen-containing compound	23	0.0956699	0.00755711	57162, 1263, 116372, 329, 6659, 5743, 5791, 2303, 114907, 5914, 25, 8614, 54541, 6591, 27, 1906, 23189, 3624, 2697, 7071, 388, 1490, 891	145	1466	16650	1.80152	1	0.0905602	13.029
GOTERM_BP_FAT	GO:0098602~single organism cell adhesion	15	0.0623934	0.00762323	57162, 3714, 3280, 6659, 441478, 5914, 10272, 25, 23189, 8325, 3987, 2150, 54751, 4092, 10461	145	779	16650	2.21106	1	0.0910212	13.1355
GOTERM_BP_FAT	GO:1903706~regulation of hemopoiesis	9	0.037436	0.00775952	861, 2296, 7071, 56892, 3280, 441478, 5914, 10272, 3624	145	328	16650	3.15076	1	0.0922769	13.3548
GOTERM_BP_FAT	GO:0045786~negative regulation of cell cycle	11	0.0457552	0.00776531	2296, 1263, 79733, 388, 6659, 5743, 10403, 891, 6498, 25, 3624	145	470	16650	2.68745	1	0.0920445	13.3641
GOTERM_BP_FAT	GO:0072132~mesenchyme morphogenesis	4	0.0166382	0.00778004	2296, 2303, 6591, 6615	145	47	16650	9.77256	1	0.0919148	13.3878
GOTERM_BP_FAT	GO:0032872~regulation of stress-activated MAPK cascade	7	0.0291169	0.00790456	392255, 4616, 8325, 4188, 1490, 2150, 1906	145	200	16650	4.01897	1	0.0930214	13.5876
GOTERM_BP_FAT	GO:0051899~membrane depolarization	5	0.0207978	0.00802193	2697, 2702, 25, 4092, 1906	145	91	16650	6.30921	1	0.0940394	13.7755
GOTERM_BP_FAT	GO:0072073~kidney epithelium development	6	0.0249574	0.00805884	2296, 3280, 2303, 5914, 4092, 4091	145	143	16650	4.81794	1	0.0941522	13.8345
GOTERM_BP_FAT	GO:0070302~regulation of stress-activated protein kinase signaling cascade	7	0.0291169	0.00809123	392255, 4616, 8325, 4188, 1490, 2150, 1906	145	201	16650	3.99897	1	0.0942139	13.8863
GOTERM_BP_FAT	GO:0051246~regulation of protein metabolic process	34	0.141425	0.00811064	9966, 8864, 64092, 4188, 3280, 6659, 1075, 5914, 3009, 6591, 10395, 3624, 2697, 4616, 8325, 8877, 2150, 4092, 4091, 57162, 392255, 56937, 1263, 5154, 329, 8507, 2321, 388121, 25, 54541, 1906, 5998, 1490, 891	145	2512	16650	1.5542	1	0.0941313	13.9173
GOTERM_BP_FAT	GO:0001558~regulation of cell growth	10	0.0415956	0.00843826	2697, 734, 1490, 6446, 8877, 25, 3009, 1906, 11082, 3624	145	403	16650	2.84932	1	0.0974495	14.439
GOTERM_BP_FAT	GO:0007059~chromosome segregation	9	0.037436	0.00860745	10460, 55165, 10615, 2908, 51203, 10592, 10403, 891, 9787	145	334	16650	3.09416	1	0.0990001	14.7073
GOTERM_BP_FAT	GO:0042325~regulation of phosphorylation	22	0.0915103	0.00861415	392255, 9966, 56937, 5154, 64092, 4188, 3280, 388121, 2321, 25, 54541, 1906, 3624, 4616, 5998, 8325, 1490, 8877, 891, 2150, 4092, 4091	145	1393	16650	1.8135	1	0.0987642	14.7179
GOTERM_BP_FAT	GO:0010965~regulation of mitotic sister chromatid separation	4	0.0166382	0.00872993	10460, 10403, 891, 9787	145	49	16650	9.37368	1	0.0997175	14.901
GOTERM_BP_FAT	GO:1903034~regulation of response to wounding	6	0.0249574	0.00902362	2697, 5154, 2303, 2150, 23189, 1906	145	147	16650	4.68684	1	0.102589	15.3638
GOTERM_BP_FAT	GO:0045937~positive regulation of phosphate metabolic process	18	0.0748721	0.0091871	392255, 9966, 5154, 4188, 3280, 388121, 2321, 25, 10395, 1906, 3624, 4616, 8325, 1490, 8877, 891, 2150, 3269	145	1049	16650	1.97035	1	0.104034	15.6203
GOTERM_BP_FAT	GO:0010562~positive regulation of phosphorus metabolic process	18	0.0748721	0.0091871	392255, 9966, 5154, 4188, 3280, 388121, 2321, 25, 10395, 1906, 3624, 4616, 8325, 1490, 8877, 891, 2150, 3269	145	1049	16650	1.97035	1	0.104034	15.6203
GOTERM_BP_FAT	GO:0044784~metaphase/anaphase transition of cell cycle	4	0.0166382	0.00922923	10460, 10403, 891, 9787	145	50	16650	9.18621	1	0.104166	15.6863
GOTERM_BP_FAT	GO:0002762~negative regulation of myeloid leukocyte differentiation	4	0.0166382	0.00922923	861, 5914, 10272, 3624	145	50	16650	9.18621	1	0.104166	15.6863
GOTERM_BP_FAT	GO:0001977~renal system process involved in regulation of blood volume	3	0.0124787	0.00927816	2697, 2702, 2150	145	17	16650	20.2637	1	0.104371	15.7629
GOTERM_BP_FAT	GO:0007266~Rho protein signal transduction	5	0.0207978	0.00930638	388, 2828, 2150, 23189, 10395	145	95	16650	6.04356	1	0.104353	15.8071
GOTERM_BP_FAT	GO:0043410~positive regulation of MAPK cascade	11	0.0457552	0.00956501	392255, 4616, 5154, 8325, 4188, 388121, 1490, 2321, 2150, 25, 1906	145	485	16650	2.60434	1	0.10678	16.2106
GOTERM_BP_FAT	GO:0051306~mitotic sister chromatid separation	4	0.0166382	0.00974492	10460, 10403, 891, 9787	145	51	16650	9.00609	1	0.108356	16.4902
GOTERM_BP_FAT	GO:0046649~lymphocyte activation	13	0.0540743	0.0100033	57162, 3714, 64092, 3280, 6659, 441478, 5914, 25, 3624, 8325, 2150, 4066, 10461	145	643	16650	2.32155	1	0.110742	16.8902
GOTERM_BP_FAT	GO:0006937~regulation of muscle contraction	6	0.0249574	0.010083	2702, 5743, 1490, 8877, 4092, 1906	145	151	16650	4.56269	1	0.111242	17.0133
GOTERM_BP_FAT	GO:0001934~positive regulation of protein phosphorylation	16	0.066553	0.0101793	392255, 9966, 5154, 4188, 3280, 388121, 2321, 25, 1906, 3624, 4616, 8325, 1490, 8877, 891, 2150	145	890	16650	2.06432	1	0.111913	17.1618
GOTERM_BP_FAT	GO:0044087~regulation of cellular component biogenesis	15	0.0623934	0.0102147	56937, 329, 25, 6591, 10395, 1906, 23189, 2697, 29109, 3987, 1490, 2150, 54751, 6615, 4091	145	807	16650	2.13434	1	0.111946	17.2162
GOTERM_BP_FAT	GO:1903320~regulation of protein modification by small protein conjugation or removal	8	0.0332765	0.0102314	57162, 8864, 329, 6659, 8877, 891, 25, 4092	145	276	16650	3.32834	1	0.111786	17.2419
GOTERM_BP_FAT	GO:0014855~striated muscle cell proliferation	4	0.0166382	0.0102771	2697, 2296, 2303, 891	145	52	16650	8.83289	1	0.111926	17.3123
GOTERM_BP_FAT	GO:0007399~nervous system development	30	0.124787	0.0106621	861, 10460, 8864, 3280, 6659, 5914, 7798, 80243, 10395, 3624, 2697, 2296, 5209, 27289, 8325, 8877, 6498, 392255, 3714, 2120, 50810, 55201, 8507, 7975, 57688, 25, 54541, 27, 23189, 6446	145	2170	16650	1.58748	1	0.115546	17.9021
GOTERM_BP_FAT	GO:0046822~regulation of nucleocytoplasmic transport	7	0.0291169	0.0108157	56892, 4188, 6659, 5743, 8877, 6591, 23189	145	214	16650	3.75604	1	0.116774	18.1364
GOTERM_BP_FAT	GO:0051656~establishment of organelle localization	10	0.0415956	0.0108692	55165, 29109, 10615, 51203, 55201, 1075, 10403, 891, 9787, 23160	145	420	16650	2.73399	1	0.116977	18.2179
GOTERM_BP_FAT	GO:0043065~positive regulation of apoptotic process	12	0.0499147	0.0109465	4616, 9966, 388, 6659, 5743, 1075, 150094, 1490, 6498, 25, 10395, 3624	145	572	16650	2.40897	1	0.117418	18.3354
GOTERM_BP_FAT	GO:0014065~phosphatidylinositol 3-kinase signaling	5	0.0207978	0.0110913	5154, 2321, 2150, 1906, 80243	145	100	16650	5.74138	1	0.118538	18.5551
GOTERM_BP_FAT	GO:0017015~regulation of transforming growth factor beta receptor signaling pathway	5	0.0207978	0.0110913	64750, 56937, 6498, 4092, 4091	145	100	16650	5.74138	1	0.118538	18.5551
GOTERM_BP_FAT	GO:1903844~regulation of cellular response to transforming growth factor beta stimulus	5	0.0207978	0.0110913	64750, 56937, 6498, 4092, 4091	145	100	16650	5.74138	1	0.118538	18.5551
GOTERM_BP_FAT	GO:0051493~regulation of cytoskeleton organization	10	0.0415956	0.0111866	5154, 50810, 29109, 1490, 2150, 25, 27, 23189, 1906, 10395	145	422	16650	2.72103	1	0.119153	18.6995
GOTERM_BP_FAT	GO:0033002~muscle cell proliferation	6	0.0249574	0.0112149	2697, 2296, 5743, 2303, 891, 1906	145	155	16650	4.44494	1	0.119093	18.7423
GOTERM_BP_FAT	GO:0003094~glomerular filtration	3	0.0124787	0.011535	2697, 2702, 2150	145	19	16650	18.1307	1	0.121942	19.225
GOTERM_BP_FAT	GO:0043068~positive regulation of programmed cell death	12	0.0499147	0.0116257	4616, 9966, 388, 6659, 5743, 1075, 150094, 1490, 6498, 25, 10395, 3624	145	577	16650	2.3881	1	0.122493	19.3612
GOTERM_BP_FAT	GO:0031400~negative regulation of protein modification process	12	0.0499147	0.0117653	4616, 56937, 8864, 5998, 64092, 6659, 891, 2150, 25, 54541, 4092, 4091	145	578	16650	2.38396	1	0.123524	19.5706
GOTERM_BP_FAT	GO:0050865~regulation of cell activation	11	0.0457552	0.0118204	57162, 5154, 64092, 3280, 6542, 441478, 1490, 5914, 2150, 10461, 3624	145	501	16650	2.52116	1	0.123715	19.6531
GOTERM_BP_FAT	GO:0048146~positive regulation of fibroblast proliferation	4	0.0166382	0.0119735	5154, 8877, 891, 25	145	55	16650	8.3511	1	0.124867	19.8818
GOTERM_BP_FAT	GO:0071385~cellular response to glucocorticoid stimulus	4	0.0166382	0.0119735	2908, 114907, 54541, 1906	145	55	16650	8.3511	1	0.124867	19.8818
GOTERM_BP_FAT	GO:0007162~negative regulation of cell adhesion	7	0.0291169	0.0120187	57162, 27289, 441478, 25, 6591, 23189, 10395	145	219	16650	3.67029	1	0.124957	19.9493
GOTERM_BP_FAT	GO:0031960~response to corticosteroid	6	0.0249574	0.0120994	5743, 2908, 114907, 1490, 54541, 1906	145	158	16650	4.36054	1	0.125391	20.0694
GOTERM_BP_FAT	GO:0002244~hematopoietic progenitor cell differentiation	5	0.0207978	0.0122611	2296, 6659, 3280, 10272, 3624	145	103	16650	5.57415	1	0.126609	20.3099
GOTERM_BP_FAT	GO:0050866~negative regulation of cell activation	6	0.0249574	0.0124068	57162, 5154, 64092, 441478, 10461, 3624	145	159	16650	4.33312	1	0.127664	20.5259
GOTERM_BP_FAT	GO:0007179~transforming growth factor beta receptor signaling pathway	6	0.0249574	0.0124068	64750, 56937, 7071, 6498, 4092, 4091	145	159	16650	4.33312	1	0.127664	20.5259
GOTERM_BP_FAT	GO:0098813~nuclear chromosome segregation	8	0.0332765	0.0124836	10460, 55165, 10615, 51203, 10592, 10403, 891, 9787	145	287	16650	3.20077	1	0.128048	20.6396
GOTERM_BP_FAT	GO:0033047~regulation of mitotic sister chromatid segregation	4	0.0166382	0.0125725	10460, 10403, 891, 9787	145	56	16650	8.20197	1	0.128547	20.771
GOTERM_BP_FAT	GO:0008630~intrinsic apoptotic signaling pathway in response to DNA damage	5	0.0207978	0.0126679	6498, 25, 54541, 6591, 6615	145	104	16650	5.52056	1	0.129104	20.9118
GOTERM_BP_FAT	GO:0043010~camera-type eye development	8	0.0332765	0.0127047	2697, 2296, 2303, 5914, 6498, 4094, 10461, 3624	145	288	16650	3.18966	1	0.129098	20.9659
GOTERM_BP_FAT	GO:0051223~regulation of protein transport	14	0.0582339	0.0127187	8864, 1263, 2702, 5743, 3280, 6659, 4188, 25, 6591, 23189, 2697, 56892, 8877, 2150	145	746	16650	2.15494	1	0.128877	20.9866
GOTERM_BP_FAT	GO:1902275~regulation of chromatin organization	6	0.0249574	0.0127425	4288, 55201, 891, 29028, 3009, 6591	145	160	16650	4.30603	1	0.128748	21.0216
GOTERM_BP_FAT	GO:0097205~renal filtration	3	0.0124787	0.0127446	2697, 2702, 2150	145	20	16650	17.2241	1	0.128416	21.0247
GOTERM_BP_FAT	GO:0007423~sensory organ development	11	0.0457552	0.0127628	2697, 2296, 3714, 3280, 2303, 5914, 6498, 4094, 1906, 10461, 3624	145	507	16650	2.49133	1	0.128237	21.0515
GOTERM_BP_FAT	GO:0071396~cellular response to lipid	11	0.0457552	0.0130892	56937, 2908, 114907, 5914, 891, 25, 54541, 6591, 27, 1906, 3624	145	509	16650	2.48154	1	0.130956	21.5305
GOTERM_BP_FAT	GO:0061061~muscle structure development	12	0.0499147	0.0133876	2697, 2296, 3280, 150094, 2303, 5914, 891, 6498, 25, 22801, 4092, 1906	145	589	16650	2.33944	1	0.133389	21.9659
GOTERM_BP_FAT	GO:0030330~DNA damage response, signal transduction by p53 class mediator	5	0.0207978	0.0135073	1263, 6659, 891, 6591, 6615	145	106	16650	5.4164	1	0.134142	22.1399
GOTERM_BP_FAT	GO:0046328~regulation of JNK cascade	6	0.0249574	0.0136589	4616, 8325, 4188, 1490, 2150, 1906	145	163	16650	4.22678	1	0.135186	22.3597
GOTERM_BP_FAT	GO:0071384~cellular response to corticosteroid stimulus	4	0.0166382	0.0138214	2908, 114907, 54541, 1906	145	58	16650	7.91914	1	0.136324	22.5949
GOTERM_BP_FAT	GO:0043408~regulation of MAPK cascade	13	0.0540743	0.0147121	392255, 5154, 4188, 2321, 388121, 25, 1906, 3624, 4616, 5998, 8325, 1490, 2150	145	678	16650	2.20171	1	0.14412	23.8713
GOTERM_BP_FAT	GO:0072331~signal transduction by p53 class mediator	6	0.0249574	0.0147517	1263, 6659, 891, 54541, 6591, 6615	145	166	16650	4.15039	1	0.144098	23.9277
GOTERM_BP_FAT	GO:0003014~renal system process	5	0.0207978	0.0148313	2697, 2702, 6446, 2150, 1906	145	109	16650	5.26732	1	0.14444	24.0406
GOTERM_BP_FAT	GO:0042327~positive regulation of phosphorylation	16	0.066553	0.0150025	392255, 9966, 5154, 4188, 3280, 388121, 2321, 25, 1906, 3624, 4616, 8325, 1490, 8877, 891, 2150	145	932	16650	1.97129	1	0.145606	24.2832
GOTERM_BP_FAT	GO:0051056~regulation of small GTPase mediated signal transduction	8	0.0332765	0.015327	221178, 388, 2828, 2150, 83478, 23189, 80243, 10395	145	299	16650	3.07231	1	0.148143	24.7409
GOTERM_BP_FAT	GO:0044703~multi-organism reproductive process	16	0.066553	0.0155414	64750, 3714, 64753, 2120, 5743, 5914, 10272, 5990, 8614, 1906, 3624, 2296, 6498, 891, 10461, 705	145	936	16650	1.96286	1	0.149675	25.0419
GOTERM_BP_FAT	GO:0003158~endothelium development	5	0.0207978	0.015758	2697, 388, 2702, 2303, 2150	145	111	16650	5.17241	1	0.151216	25.3448
GOTERM_BP_FAT	GO:0033157~regulation of intracellular protein transport	9	0.037436	0.0159104	1263, 56892, 4188, 6659, 3280, 5743, 8877, 6591, 23189	145	373	16650	2.77064	1	0.152176	25.5572
GOTERM_BP_FAT	GO:0009725~response to hormone	15	0.0623934	0.0160765	56937, 5743, 2908, 5791, 2303, 114907, 5914, 8614, 54541, 1906, 23189, 3624, 2697, 1490, 150094	145	854	16650	2.01688	1	0.153251	25.7881
GOTERM_BP_FAT	GO:0007200~phospholipase C-activating G-protein coupled receptor signaling pathway	5	0.0207978	0.0162347	3352, 2828, 2150, 3269, 1906	145	112	16650	5.12623	1	0.15425	26.0074
GOTERM_BP_FAT	GO:0048638~regulation of developmental growth	8	0.0332765	0.0163698	2697, 2296, 2307, 2303, 891, 25, 8614, 1906	145	303	16650	3.03175	1	0.155039	26.1942
GOTERM_BP_FAT	GO:0008217~regulation of blood pressure	6	0.0249574	0.0164884	2697, 2702, 5743, 6446, 2150, 1906	145	171	16650	4.02904	1	0.155679	26.3578
GOTERM_BP_FAT	GO:0072012~glomerulus vasculature development	3	0.0124787	0.0166863	3280, 2828, 2303	145	23	16650	14.9775	1	0.157006	26.6299
GOTERM_BP_FAT	GO:0002761~regulation of myeloid leukocyte differentiation	5	0.0207978	0.0167204	861, 7071, 5914, 10272, 3624	145	113	16650	5.08087	1	0.156903	26.6768
GOTERM_BP_FAT	GO:0042306~regulation of protein import into nucleus	6	0.0249574	0.0169116	56892, 4188, 5743, 8877, 6591, 23189	145	172	16650	4.00561	1	0.158159	26.9386
GOTERM_BP_FAT	GO:0033993~response to lipid	15	0.0623934	0.0169808	57162, 56937, 5743, 2908, 114907, 5914, 25, 8614, 6591, 54541, 27, 1906, 3624, 1490, 891	145	860	16650	2.00281	1	0.158356	27.0332
GOTERM_BP_FAT	GO:0031589~cell-substrate adhesion	8	0.0332765	0.0171843	3987, 1490, 25, 22801, 23189, 10461, 10395, 4091	145	306	16650	3.00203	1	0.159706	27.3108
GOTERM_BP_FAT	GO:0003294~atrial ventricular junction remodeling	2	0.00831912	0.017223	2697, 2702	145	2	16650	114.828	1	0.159637	27.3634
GOTERM_BP_FAT	GO:0010645~regulation of cell communication by chemical coupling	2	0.00831912	0.017223	2697, 2702	145	2	16650	114.828	1	0.159637	27.3634
GOTERM_BP_FAT	GO:1902257~negative regulation of apoptotic process involved in outflow tract morphogenesis	2	0.00831912	0.017223	2296, 2303	145	2	16650	114.828	1	0.159637	27.3634
GOTERM_BP_FAT	GO:0010652~positive regulation of cell communication by chemical coupling	2	0.00831912	0.017223	2697, 2702	145	2	16650	114.828	1	0.159637	27.3634
GOTERM_BP_FAT	GO:0003275~apoptotic process involved in outflow tract morphogenesis	2	0.00831912	0.017223	2296, 2303	145	2	16650	114.828	1	0.159637	27.3634
GOTERM_BP_FAT	GO:0032835~glomerulus development	4	0.0166382	0.0172425	5154, 3280, 2828, 2303	145	63	16650	7.29064	1	0.159403	27.3899
GOTERM_BP_FAT	GO:1904589~regulation of protein import	6	0.0249574	0.0180832	56892, 4188, 5743, 8877, 6591, 23189	145	175	16650	3.93695	1	0.166141	28.5244
GOTERM_BP_FAT	GO:0003171~atrioventricular valve development	3	0.0124787	0.0181012	2702, 6659, 4091	145	24	16650	14.3534	1	0.165882	28.5486
GOTERM_BP_FAT	GO:0003071~renal system process involved in regulation of systemic arterial blood pressure	3	0.0124787	0.0181012	2697, 2702, 2150	145	24	16650	14.3534	1	0.165882	28.5486
GOTERM_BP_FAT	GO:0048609~multicellular organismal reproductive process	14	0.0582339	0.0182916	3714, 64753, 2120, 5743, 10272, 5914, 5990, 8614, 1906, 3624, 2296, 6498, 891, 10461	145	783	16650	2.05311	1	0.167072	28.803
GOTERM_BP_FAT	GO:0007017~microtubule-based process	12	0.0499147	0.0184811	10460, 1263, 50810, 140609, 329, 10615, 51203, 55201, 10403, 9787, 23160, 25	145	618	16650	2.22966	1	0.168248	29.0555
GOTERM_BP_FAT	GO:0051222~positive regulation of protein transport	10	0.0415956	0.0186333	2697, 1263, 56892, 6659, 3280, 5743, 8877, 2150, 25, 23189	145	460	16650	2.49625	1	0.169105	29.2577
GOTERM_BP_FAT	GO:0051403~stress-activated MAPK cascade	7	0.0291169	0.0187816	392255, 4616, 8325, 4188, 1490, 2150, 1906	145	242	16650	3.32146	1	0.169924	29.4542
GOTERM_BP_FAT	GO:0051248~negative regulation of protein metabolic process	17	0.0707125	0.0192409	56937, 8864, 64092, 329, 6659, 8507, 5914, 25, 54541, 1906, 3624, 4616, 5998, 891, 2150, 4092, 4091	145	1049	16650	1.86089	1	0.17331	30.0594
GOTERM_BP_FAT	GO:0032989~cellular component morphogenesis	20	0.0831912	0.0194294	23022, 64753, 3280, 55201, 25, 57688, 5990, 6591, 10395, 80243, 1906, 23189, 2697, 3987, 6446, 6498, 54751, 6615, 4092, 10461	145	1321	16650	1.73849	1	0.174441	30.3063
GOTERM_BP_FAT	GO:0061437~renal system vasculature development	3	0.0124787	0.019565	3280, 2828, 2303	145	25	16650	13.7793	1	0.175132	30.4836
GOTERM_BP_FAT	GO:0061440~kidney vasculature development	3	0.0124787	0.019565	3280, 2828, 2303	145	25	16650	13.7793	1	0.175132	30.4836
GOTERM_BP_FAT	GO:0040001~establishment of mitotic spindle localization	3	0.0124787	0.019565	51203, 10403, 23160	145	25	16650	13.7793	1	0.175132	30.4836
GOTERM_BP_FAT	GO:0032504~multicellular organism reproduction	14	0.0582339	0.0198918	3714, 64753, 2120, 5743, 10272, 5914, 5990, 8614, 1906, 3624, 2296, 6498, 891, 10461	145	792	16650	2.02978	1	0.177378	30.9087
GOTERM_BP_FAT	GO:0033045~regulation of sister chromatid segregation	4	0.0166382	0.0202895	10460, 10403, 891, 9787	145	67	16650	6.85538	1	0.180184	31.4228
GOTERM_BP_FAT	GO:0000910~cytokinesis	5	0.0207978	0.0203754	55165, 79733, 388, 140609, 51203	145	120	16650	4.78448	1	0.180448	31.5334
GOTERM_BP_FAT	GO:0016055~Wnt signaling pathway	10	0.0415956	0.0205762	23002, 64750, 166336, 8325, 4188, 6659, 441478, 25, 6591, 23189	145	468	16650	2.45358	1	0.181636	31.7912
GOTERM_BP_FAT	GO:0007276~gamete generation	12	0.0499147	0.0207503	2296, 64753, 3714, 2120, 5743, 5914, 10272, 891, 6498, 5990, 10461, 3624	145	629	16650	2.19067	1	0.182602	32.0139
GOTERM_BP_FAT	GO:0198738~cell-cell signaling by wnt	10	0.0415956	0.020829	23002, 64750, 166336, 8325, 4188, 6659, 441478, 25, 6591, 23189	145	469	16650	2.44835	1	0.1828	32.1144
GOTERM_BP_FAT	GO:0006874~cellular calcium ion homeostasis	9	0.037436	0.0210422	2697, 3352, 2828, 2150, 25, 79572, 8614, 27, 1906	145	393	16650	2.62964	1	0.184069	32.3858
GOTERM_BP_FAT	GO:0060706~cell differentiation involved in embryonic placenta development	3	0.0124787	0.0210768	79733, 4188, 6615	145	26	16650	13.2493	1	0.183911	32.4298
GOTERM_BP_FAT	GO:0042346~positive regulation of NF-kappaB import into nucleus	3	0.0124787	0.0210768	56892, 5743, 8877	145	26	16650	13.2493	1	0.183911	32.4298
GOTERM_BP_FAT	GO:0010595~positive regulation of endothelial cell migration	4	0.0166382	0.0210946	388, 5743, 2303, 1906	145	68	16650	6.75456	1	0.18362	32.4524
GOTERM_BP_FAT	GO:0007254~JNK cascade	6	0.0249574	0.0214754	4616, 8325, 4188, 1490, 2150, 1906	145	183	16650	3.76484	1	0.1862	32.9343
GOTERM_BP_FAT	GO:0035051~cardiocyte differentiation	5	0.0207978	0.021503	3280, 150094, 5914, 891, 1906	145	122	16650	4.70605	1	0.185984	32.9692
GOTERM_BP_FAT	GO:0051250~negative regulation of lymphocyte activation	5	0.0207978	0.021503	57162, 64092, 441478, 10461, 3624	145	122	16650	4.70605	1	0.185984	32.9692
GOTERM_BP_FAT	GO:0032386~regulation of intracellular transport	10	0.0415956	0.0216009	1263, 56892, 4188, 6659, 3280, 5743, 81555, 8877, 6591, 23189	145	472	16650	2.43279	1	0.18632	33.0925
GOTERM_BP_FAT	GO:0001707~mesoderm formation	4	0.0166382	0.021917	2296, 2303, 6615, 3624	145	69	16650	6.65667	1	0.188361	33.4891
GOTERM_BP_FAT	GO:0051303~establishment of chromosome localization	4	0.0166382	0.021917	55165, 10403, 891, 9787	145	69	16650	6.65667	1	0.188361	33.4891
GOTERM_BP_FAT	GO:0051294~establishment of spindle orientation	3	0.0124787	0.0226356	10615, 10403, 23160	145	27	16650	12.7586	1	0.193513	34.3827
GOTERM_BP_FAT	GO:0060561~apoptotic process involved in morphogenesis	3	0.0124787	0.0226356	2296, 3714, 2303	145	27	16650	12.7586	1	0.193513	34.3827
GOTERM_BP_FAT	GO:0008593~regulation of Notch signaling pathway	4	0.0166382	0.0227567	3714, 56892, 3280, 441478	145	70	16650	6.56158	1	0.194004	34.5321
GOTERM_BP_FAT	GO:0050000~chromosome localization	4	0.0166382	0.0227567	55165, 10403, 891, 9787	145	70	16650	6.56158	1	0.194004	34.5321
GOTERM_BP_FAT	GO:0031098~stress-activated protein kinase signaling cascade	7	0.0291169	0.0231803	392255, 4616, 8325, 4188, 1490, 2150, 1906	145	254	16650	3.16454	1	0.19682	35.0524
GOTERM_BP_FAT	GO:0048017~inositol lipid-mediated signaling	6	0.0249574	0.023317	5154, 388121, 2321, 2150, 1906, 80243	145	187	16650	3.68431	1	0.197418	35.2194
GOTERM_BP_FAT	GO:0060548~negative regulation of cell death	15	0.0623934	0.0234478	1263, 329, 6659, 2303, 5914, 25, 6591, 1906, 2296, 51129, 1490, 8877, 6615, 10461, 4091	145	897	16650	1.92019	1	0.197969	35.3788
GOTERM_BP_FAT	GO:0044085~cellular component biogenesis	36	0.149744	0.023562	221178, 64753, 140609, 2702, 3280, 4739, 1075, 5990, 6591, 3009, 10395, 2697, 10199, 3987, 29109, 2150, 6498, 6615, 4092, 705, 4091, 56937, 5154, 50810, 329, 23160, 25, 23189, 1906, 51129, 8355, 1490, 56902, 891, 57002, 54751	145	2914	16650	1.4186	1	0.198389	35.5177
GOTERM_BP_FAT	GO:0048332~mesoderm morphogenesis	4	0.0166382	0.0236138	2296, 2303, 6615, 3624	145	71	16650	6.46916	1	0.198334	35.5807
GOTERM_BP_FAT	GO:0051482~positive regulation of cytosolic calcium ion concentration involved in phospholipase C-activating G-protein coupled signaling pathway	3	0.0124787	0.0242406	2828, 2150, 1906	145	28	16650	12.303	1	0.202625	36.3374
GOTERM_BP_FAT	GO:0045987~positive regulation of smooth muscle contraction	3	0.0124787	0.0242406	5743, 8877, 1906	145	28	16650	12.303	1	0.202625	36.3374
GOTERM_BP_FAT	GO:0003002~regionalization	8	0.0332765	0.0244031	2296, 4188, 3280, 441478, 2303, 6615, 1906, 4091	145	329	16650	2.79216	1	0.203393	36.5323
GOTERM_BP_FAT	GO:0003208~cardiac ventricle morphogenesis	4	0.0166382	0.0244883	2296, 6659, 2303, 4092	145	72	16650	6.37931	1	0.203576	36.6342
GOTERM_BP_FAT	GO:0010720~positive regulation of cell development	10	0.0415956	0.0246082	392255, 3987, 3280, 8507, 5914, 6498, 25, 27, 6615, 1906	145	483	16650	2.37738	1	0.204017	36.7773
GOTERM_BP_FAT	GO:0003012~muscle system process	9	0.037436	0.0246341	2697, 3352, 2702, 5743, 114907, 1490, 8877, 4092, 1906	145	405	16650	2.55172	1	0.203757	36.8083
GOTERM_BP_FAT	GO:0055074~calcium ion homeostasis	9	0.037436	0.0246341	2697, 3352, 2828, 2150, 25, 79572, 8614, 27, 1906	145	405	16650	2.55172	1	0.203757	36.8083
GOTERM_BP_FAT	GO:0032269~negative regulation of cellular protein metabolic process	16	0.066553	0.0247718	56937, 8864, 64092, 329, 6659, 8507, 5914, 25, 54541, 1906, 4616, 5998, 891, 2150, 4092, 4091	145	992	16650	1.85206	1	0.204328	36.9722
GOTERM_BP_FAT	GO:0046890~regulation of lipid biosynthetic process	5	0.0207978	0.0251122	5154, 5743, 150094, 6591, 6615	145	128	16650	4.48545	1	0.206399	37.3759
GOTERM_BP_FAT	GO:0006936~muscle contraction	8	0.0332765	0.0251161	2697, 3352, 2702, 5743, 1490, 8877, 4092, 1906	145	331	16650	2.77529	1	0.205972	37.3805
GOTERM_BP_FAT	GO:0007169~transmembrane receptor protein tyrosine kinase signaling pathway	12	0.0499147	0.0251468	2296, 5154, 5782, 5791, 1490, 2321, 2303, 25, 54541, 27, 23189, 11082	145	648	16650	2.12644	1	0.205745	37.4167
GOTERM_BP_FAT	GO:0051304~chromosome separation	4	0.0166382	0.02538	10460, 10403, 891, 9787	145	73	16650	6.29192	1	0.207007	37.6917
GOTERM_BP_FAT	GO:0070201~regulation of establishment of protein localization	14	0.0582339	0.0255502	8864, 1263, 2702, 5743, 3280, 6659, 4188, 25, 6591, 23189, 2697, 56892, 8877, 2150	145	820	16650	1.96047	1	0.2078	37.8916
GOTERM_BP_FAT	GO:0010643~cell communication by chemical coupling	2	0.00831912	0.0257237	2697, 2702	145	3	16650	76.5517	1	0.208612	38.0948
GOTERM_BP_FAT	GO:1902256~regulation of apoptotic process involved in outflow tract morphogenesis	2	0.00831912	0.0257237	2296, 2303	145	3	16650	76.5517	1	0.208612	38.0948
GOTERM_BP_FAT	GO:0031397~negative regulation of protein ubiquitination	5	0.0207978	0.0257472	8864, 6659, 891, 25, 4092	145	129	16650	4.45068	1	0.208329	38.1222
GOTERM_BP_FAT	GO:0042592~homeostatic process	23	0.0956699	0.0257682	669, 140609, 2702, 6659, 5743, 25, 8614, 27, 1906, 9388, 3624, 2697, 3352, 2296, 9133, 51129, 2828, 1490, 6446, 6498, 2150, 79572, 4092	145	1645	16650	1.60549	1	0.208029	38.1467
GOTERM_BP_FAT	GO:0045909~positive regulation of vasodilation	3	0.0124787	0.0258908	2697, 2702, 2150	145	29	16650	11.8787	1	0.208467	38.2898
GOTERM_BP_FAT	GO:0008285~negative regulation of cell proliferation	12	0.0499147	0.0258987	57162, 2697, 8864, 7071, 6659, 3280, 5743, 5914, 6591, 10395, 4091, 3624	145	651	16650	2.11664	1	0.208074	38.2991
GOTERM_BP_FAT	GO:0044283~small molecule biosynthetic process	10	0.0415956	0.0260695	669, 8864, 5321, 5743, 150094, 8877, 6591, 6615, 3269, 1906	145	488	16650	2.35302	1	0.208857	38.4979
GOTERM_BP_FAT	GO:0001654~eye development	8	0.0332765	0.0262123	2697, 2296, 2303, 5914, 6498, 4094, 10461, 3624	145	334	16650	2.75036	1	0.209434	38.6636
GOTERM_BP_FAT	GO:0051640~organelle localization	10	0.0415956	0.026369	55165, 29109, 10615, 51203, 55201, 1075, 10403, 891, 9787, 23160	145	489	16650	2.34821	1	0.210108	38.845
GOTERM_BP_FAT	GO:0007015~actin filament organization	8	0.0332765	0.0265849	27289, 4739, 29109, 1490, 2150, 25, 23189, 10395	145	335	16650	2.74215	1	0.2112	39.094
GOTERM_BP_FAT	GO:0051130~positive regulation of cellular component organization	18	0.0748721	0.0267703	140609, 3280, 51203, 8507, 25, 6591, 3009, 27, 1906, 29109, 3987, 1490, 6498, 891, 2150, 9787, 6615, 10461	145	1183	16650	1.74717	1	0.21207	39.3072
GOTERM_BP_FAT	GO:0051276~chromosome organization	18	0.0748721	0.0269607	10460, 8864, 140609, 2908, 51203, 55201, 10592, 10403, 29028, 3009, 6591, 55165, 4288, 10615, 8355, 891, 9787, 8331	145	1184	16650	1.74569	1	0.21297	39.5253
GOTERM_BP_FAT	GO:0006875~cellular metal ion homeostasis	10	0.0415956	0.0269754	2697, 3352, 2828, 6446, 2150, 25, 79572, 8614, 27, 1906	145	491	16650	2.33865	1	0.212623	39.5421
GOTERM_BP_FAT	GO:0072503~cellular divalent inorganic cation homeostasis	9	0.037436	0.0272558	2697, 3352, 2828, 2150, 25, 79572, 8614, 27, 1906	145	413	16650	2.5023	1	0.214151	39.8619
GOTERM_BP_FAT	GO:0002573~myeloid leukocyte differentiation	6	0.0249574	0.0273001	861, 7071, 5914, 10272, 2150, 3624	145	195	16650	3.53316	1	0.214011	39.9122
GOTERM_BP_FAT	GO:0022412~cellular process involved in reproduction in multicellular organism	7	0.0291169	0.0273383	2296, 64753, 2120, 5914, 891, 5990, 3624	145	264	16650	3.04467	1	0.21383	39.9557
GOTERM_BP_FAT	GO:0033280~response to vitamin D	3	0.0124787	0.0275853	5743, 8614, 6591	145	30	16650	11.4828	1	0.215109	40.2356
GOTERM_BP_FAT	GO:0071456~cellular response to hypoxia	5	0.0207978	0.0277096	1263, 5743, 891, 8614, 1906	145	132	16650	4.34953	1	0.215527	40.3761
GOTERM_BP_FAT	GO:0051050~positive regulation of transport	15	0.0623934	0.0283098	1263, 5743, 3280, 6659, 25, 9388, 1906, 23189, 3624, 2697, 56892, 6446, 8877, 2150, 10461	145	920	16650	1.87219	1	0.219243	41.0497
GOTERM_BP_FAT	GO:0045444~fat cell differentiation	6	0.0249574	0.0283594	392255, 8864, 5743, 6591, 10124, 4091	145	197	16650	3.49729	1	0.219132	41.1052
GOTERM_BP_FAT	GO:0044092~negative regulation of molecular function	17	0.0707125	0.0283986	57162, 8864, 2307, 116372, 8553, 329, 90853, 4188, 25, 9568, 4616, 5998, 51129, 10199, 150094, 891, 4092	145	1100	16650	1.77461	1	0.218948	41.1489
GOTERM_BP_FAT	GO:0080134~regulation of response to stress	19	0.0790317	0.0286453	392255, 57162, 5154, 329, 4188, 5743, 2303, 25, 6591, 1906, 23189, 2697, 4616, 6542, 8325, 1490, 6498, 2150, 6615	145	1285	16650	1.69784	1	0.220192	41.4232
GOTERM_BP_FAT	GO:2000021~regulation of ion homeostasis	6	0.0249574	0.0294446	2697, 3352, 2702, 25, 4092, 1906	145	199	16650	3.46214	1	0.225204	42.3039
GOTERM_BP_FAT	GO:0080135~regulation of cellular response to stress	11	0.0457552	0.0295572	392255, 4616, 8325, 4188, 1490, 6498, 2150, 25, 6591, 6615, 1906	145	581	16650	2.17402	1	0.225508	42.4269
GOTERM_BP_FAT	GO:0007204~positive regulation of cytosolic calcium ion concentration	7	0.0291169	0.0295917	2697, 3352, 2828, 2150, 25, 27, 1906	145	269	16650	2.98808	1	0.225282	42.4645
GOTERM_BP_FAT	GO:0010675~regulation of cellular carbohydrate metabolic process	5	0.0207978	0.0302692	669, 150094, 54541, 79660, 3269	145	136	16650	4.2216	1	0.229399	43.1993
GOTERM_BP_FAT	GO:0044262~cellular carbohydrate metabolic process	7	0.0291169	0.0305262	669, 8864, 5209, 150094, 54541, 79660, 3269	145	271	16650	2.96603	1	0.230661	43.4757
GOTERM_BP_FAT	GO:0043433~negative regulation of sequence-specific DNA binding transcription factor activity	5	0.0207978	0.0309779	57162, 2307, 8553, 150094, 4092	145	137	16650	4.19079	1	0.233216	43.9583
GOTERM_BP_FAT	GO:0001569~patterning of blood vessels	3	0.0124787	0.0311038	441478, 2303, 1906	145	32	16650	10.7651	1	0.233586	44.0922
GOTERM_BP_FAT	GO:0046578~regulation of Ras protein signal transduction	6	0.0249574	0.031693	221178, 2828, 2150, 23189, 80243, 10395	145	203	16650	3.39392	1	0.237026	44.7145
GOTERM_BP_FAT	GO:0030217~T cell differentiation	6	0.0249574	0.0322714	3714, 8325, 6659, 441478, 5914, 25	145	204	16650	3.37728	1	0.240366	45.3191
GOTERM_BP_FAT	GO:0036294~cellular response to decreased oxygen levels	5	0.0207978	0.0324175	1263, 5743, 891, 8614, 1906	145	139	16650	4.13049	1	0.240847	45.4708
GOTERM_BP_FAT	GO:0008284~positive regulation of cell proliferation	14	0.0582339	0.0325883	57162, 5154, 3280, 5743, 6659, 441478, 2321, 5914, 25, 1906, 1490, 8877, 891, 11082	145	849	16650	1.89351	1	0.241487	45.6477
GOTERM_BP_FAT	GO:1902742~apoptotic process involved in development	3	0.0124787	0.032926	2296, 3714, 2303	145	33	16650	10.4389	1	0.243212	45.9958
GOTERM_BP_FAT	GO:0060284~regulation of cell development	14	0.0582339	0.0331209	392255, 8864, 3280, 8507, 5914, 57688, 25, 27, 1906, 23189, 3987, 6498, 6615, 4092	145	851	16650	1.88906	1	0.243998	46.1957
GOTERM_BP_FAT	GO:0060191~regulation of lipase activity	4	0.0166382	0.0331359	51129, 2321, 25, 27	145	81	16650	5.6705	1	0.243616	46.2111
GOTERM_BP_FAT	GO:0034446~substrate adhesion-dependent cell spreading	4	0.0166382	0.0331359	3987, 25, 23189, 10461	145	81	16650	5.6705	1	0.243616	46.2111
GOTERM_BP_FAT	GO:1903321~negative regulation of protein modification by small protein conjugation or removal	5	0.0207978	0.0332136	8864, 6659, 891, 25, 4092	145	140	16650	4.10099	1	0.243641	46.2906
GOTERM_BP_FAT	GO:0003104~positive regulation of glomerular filtration	2	0.00831912	0.0341514	2697, 2150	145	4	16650	57.4138	1	0.249198	47.2413
GOTERM_BP_FAT	GO:0035910~ascending aorta morphogenesis	2	0.00831912	0.0341514	6659, 3280	145	4	16650	57.4138	1	0.249198	47.2413
GOTERM_BP_FAT	GO:1900133~regulation of renin secretion into blood stream	2	0.00831912	0.0341514	2702, 2150	145	4	16650	57.4138	1	0.249198	47.2413
GOTERM_BP_FAT	GO:0035905~ascending aorta development	2	0.00831912	0.0341514	6659, 3280	145	4	16650	57.4138	1	0.249198	47.2413
GOTERM_BP_FAT	GO:0072507~divalent inorganic cation homeostasis	9	0.037436	0.034647	2697, 3352, 2828, 2150, 25, 79572, 8614, 27, 1906	145	433	16650	2.38672	1	0.25188	47.7372
GOTERM_BP_FAT	GO:0002695~negative regulation of leukocyte activation	5	0.0207978	0.0346529	57162, 64092, 441478, 10461, 3624	145	142	16650	4.04322	1	0.25143	47.7431
GOTERM_BP_FAT	GO:1902229~regulation of intrinsic apoptotic signaling pathway in response to DNA damage	3	0.0124787	0.0347892	6498, 6591, 6615	145	34	16650	10.1318	1	0.25181	47.8787
GOTERM_BP_FAT	GO:0030261~chromosome condensation	3	0.0124787	0.0347892	51203, 10592, 891	145	34	16650	10.1318	1	0.25181	47.8787
GOTERM_BP_FAT	GO:0044744~protein targeting to nucleus	7	0.0291169	0.034971	56892, 4188, 3280, 5743, 8877, 6591, 23189	145	280	16650	2.87069	1	0.252476	48.059
GOTERM_BP_FAT	GO:0006606~protein import into nucleus	7	0.0291169	0.034971	56892, 4188, 3280, 5743, 8877, 6591, 23189	145	280	16650	2.87069	1	0.252476	48.059
GOTERM_BP_FAT	GO:0045833~negative regulation of lipid metabolic process	4	0.0166382	0.0352464	5154, 150094, 6591, 6615	145	83	16650	5.53386	1	0.25373	48.3312
GOTERM_BP_FAT	GO:0051049~regulation of transport	24	0.0998295	0.0352643	1263, 8864, 1183, 2702, 4188, 6659, 3280, 5743, 25, 8614, 6591, 27, 1906, 23189, 9388, 3624, 2697, 56892, 81555, 150094, 8877, 6446, 2150, 10461	145	1796	16650	1.53444	1	0.253355	48.3488
GOTERM_BP_FAT	GO:1902593~single-organism nuclear import	7	0.0291169	0.0354893	56892, 4188, 3280, 5743, 8877, 6591, 23189	145	281	16650	2.86047	1	0.254284	48.57
GOTERM_BP_FAT	GO:0051384~response to glucocorticoid	5	0.0207978	0.0355309	5743, 2908, 114907, 54541, 1906	145	143	16650	4.01495	1	0.25406	48.6108
GOTERM_BP_FAT	GO:0010638~positive regulation of organelle organization	11	0.0457552	0.0356568	140609, 29109, 3280, 51203, 1490, 891, 9787, 2150, 3009, 6591, 1906	145	600	16650	2.10517	1	0.254363	48.7341
GOTERM_BP_FAT	GO:1904951~positive regulation of establishment of protein localization	10	0.0415956	0.0357784	2697, 1263, 56892, 6659, 3280, 5743, 8877, 2150, 25, 23189	145	517	16650	2.22104	1	0.254638	48.8529
GOTERM_BP_FAT	GO:0007389~pattern specification process	9	0.037436	0.0358626	2697, 2296, 4188, 3280, 441478, 2303, 6615, 1906, 4091	145	436	16650	2.37029	1	0.25468	48.9351
GOTERM_BP_FAT	GO:0006939~smooth muscle contraction	4	0.0166382	0.0363272	3352, 5743, 8877, 1906	145	84	16650	5.46798	1	0.25708	49.386
GOTERM_BP_FAT	GO:0050886~endocrine process	4	0.0166382	0.0363272	2702, 2150, 1906, 3624	145	84	16650	5.46798	1	0.25708	49.386
GOTERM_BP_FAT	GO:0048705~skeletal system morphogenesis	6	0.0249574	0.0365059	4256, 4188, 1490, 2303, 5914, 9249	145	211	16650	3.26524	1	0.257699	49.5584
GOTERM_BP_FAT	GO:0002064~epithelial cell development	6	0.0249574	0.0365059	2697, 23022, 2828, 2303, 5914, 2150	145	211	16650	3.26524	1	0.257699	49.5584
GOTERM_BP_FAT	GO:0003179~heart valve morphogenesis	3	0.0124787	0.0366924	2702, 6659, 4091	145	35	16650	9.84236	1	0.258364	49.7378
GOTERM_BP_FAT	GO:2000826~regulation of heart morphogenesis	3	0.0124787	0.0366924	2296, 3280, 2303	145	35	16650	9.84236	1	0.258364	49.7378
GOTERM_BP_FAT	GO:0033273~response to vitamin	4	0.0166382	0.0385395	5743, 5914, 8614, 6591	145	86	16650	5.34082	1	0.269157	51.4821
GOTERM_BP_FAT	GO:0071548~response to dexamethasone	3	0.0124787	0.0386349	114907, 54541, 1906	145	36	16650	9.56897	1	0.269235	51.5705
GOTERM_BP_FAT	GO:0019216~regulation of lipid metabolic process	7	0.0291169	0.0387034	5154, 5743, 388121, 150094, 2321, 6591, 6615	145	287	16650	2.80067	1	0.26915	51.634
GOTERM_BP_FAT	GO:0032880~regulation of protein localization	15	0.0623934	0.0390576	1263, 8864, 116372, 2702, 4188, 6659, 3280, 5743, 25, 6591, 23189, 2697, 56892, 8877, 2150	145	962	16650	1.79045	1	0.270786	51.9609
GOTERM_BP_FAT	GO:0044706~multi-multicellular organism process	6	0.0249574	0.0390724	64750, 5743, 5914, 8614, 1906, 705	145	215	16650	3.20449	1	0.270376	51.9745
GOTERM_BP_FAT	GO:0000902~cell morphogenesis	18	0.0748721	0.0393469	23022, 3280, 55201, 25, 57688, 5990, 6591, 10395, 80243, 23189, 2697, 3987, 6446, 6498, 54751, 6615, 4092, 10461	145	1240	16650	1.66685	1	0.271524	52.2264
GOTERM_BP_FAT	GO:0007264~small GTPase mediated signal transduction	10	0.0415956	0.0396384	221178, 388, 27289, 2828, 2150, 26225, 23189, 10124, 80243, 10395	145	527	16650	2.17889	1	0.272766	52.4924
GOTERM_BP_FAT	GO:1905114~cell surface receptor signaling pathway involved in cell-cell signaling	10	0.0415956	0.0396384	23002, 64750, 166336, 8325, 4188, 6659, 441478, 25, 6591, 23189	145	527	16650	2.17889	1	0.272766	52.4924
GOTERM_BP_FAT	GO:0048144~fibroblast proliferation	4	0.0166382	0.0396709	5154, 8877, 891, 25	145	87	16650	5.27943	1	0.272462	52.522
GOTERM_BP_FAT	GO:0007517~muscle organ development	8	0.0332765	0.0399892	2697, 2296, 2303, 891, 6498, 22801, 4092, 1906	145	366	16650	2.50989	1	0.273855	52.8107
GOTERM_BP_FAT	GO:0070489~T cell aggregation	9	0.037436	0.0401227	57162, 3714, 8325, 6659, 3280, 441478, 5914, 2150, 25	145	446	16650	2.31715	1	0.274147	52.9313
GOTERM_BP_FAT	GO:0042110~T cell activation	9	0.037436	0.0401227	57162, 3714, 8325, 6659, 3280, 441478, 5914, 2150, 25	145	446	16650	2.31715	1	0.274147	52.9313
GOTERM_BP_FAT	GO:0050801~ion homeostasis	12	0.0499147	0.0402589	2697, 3352, 2702, 2828, 6446, 2150, 25, 79572, 8614, 27, 4092, 1906	145	699	16650	1.97129	1	0.274454	53.0541
GOTERM_BP_FAT	GO:0071453~cellular response to oxygen levels	5	0.0207978	0.0404886	1263, 5743, 891, 8614, 1906	145	149	16650	3.85327	1	0.275311	53.2604
GOTERM_BP_FAT	GO:2001252~positive regulation of chromosome organization	5	0.0207978	0.0404886	140609, 891, 9787, 3009, 6591	145	149	16650	3.85327	1	0.275311	53.2604
GOTERM_BP_FAT	GO:0016331~morphogenesis of embryonic epithelium	5	0.0207978	0.0404886	3714, 6659, 5914, 7798, 10395	145	149	16650	3.85327	1	0.275311	53.2604
GOTERM_BP_FAT	GO:0071593~lymphocyte aggregation	9	0.037436	0.0405665	57162, 3714, 8325, 6659, 3280, 441478, 5914, 2150, 25	145	447	16650	2.31196	1	0.275272	53.3303
GOTERM_BP_FAT	GO:0032924~activin receptor signaling pathway	3	0.0124787	0.0406158	392255, 10272, 3624	145	37	16650	9.31034	1	0.275065	53.3743
GOTERM_BP_FAT	GO:0048145~regulation of fibroblast proliferation	4	0.0166382	0.0408191	5154, 8877, 891, 25	145	88	16650	5.21944	1	0.27576	53.5558
GOTERM_BP_FAT	GO:0003073~regulation of systemic arterial blood pressure	4	0.0166382	0.0408191	2697, 2702, 2150, 1906	145	88	16650	5.21944	1	0.27576	53.5558
GOTERM_BP_FAT	GO:0010243~response to organonitrogen compound	13	0.0540743	0.0410132	116372, 329, 5743, 5791, 2303, 25, 8614, 1906, 23189, 2697, 7071, 1490, 3269	145	789	16650	1.89196	1	0.276398	53.7284
GOTERM_BP_FAT	GO:1900180~regulation of protein localization to nucleus	6	0.0249574	0.0410679	56892, 4188, 5743, 8877, 6591, 23189	145	218	16650	3.16039	1	0.276223	53.7771
GOTERM_BP_FAT	GO:0045216~cell-cell junction organization	6	0.0249574	0.0410679	2697, 2702, 3987, 6591, 4092, 10395	145	218	16650	3.16039	1	0.276223	53.7771
GOTERM_BP_FAT	GO:0032870~cellular response to hormone stimulus	11	0.0457552	0.0414365	56937, 2908, 5791, 114907, 150094, 2303, 5914, 54541, 23189, 1906, 3624	145	616	16650	2.05049	1	0.277868	54.1029
GOTERM_BP_FAT	GO:0051480~regulation of cytosolic calcium ion concentration	7	0.0291169	0.0415196	2697, 3352, 2828, 2150, 25, 27, 1906	145	292	16650	2.75272	1	0.277855	54.176
GOTERM_BP_FAT	GO:0045930~negative regulation of mitotic cell cycle	6	0.0249574	0.0417467	2296, 1263, 6659, 10403, 891, 25	145	219	16650	3.14596	1	0.278673	54.3754
GOTERM_BP_FAT	GO:0032844~regulation of homeostatic process	9	0.037436	0.0423747	2697, 3352, 140609, 2702, 5743, 25, 4092, 1906, 3624	145	451	16650	2.29146	1	0.281788	54.9226
GOTERM_BP_FAT	GO:0010957~negative regulation of vitamin D biosynthetic process	2	0.00831912	0.0425067	6591, 6615	145	5	16650	45.931	1	0.282047	55.0368
GOTERM_BP_FAT	GO:0072144~glomerular mesangial cell development	2	0.00831912	0.0425067	2828, 2303	145	5	16650	45.931	1	0.282047	55.0368
GOTERM_BP_FAT	GO:1902837~amino acid import into cell	2	0.00831912	0.0425067	8864, 6542	145	5	16650	45.931	1	0.282047	55.0368
GOTERM_BP_FAT	GO:0010991~negative regulation of SMAD protein complex assembly	2	0.00831912	0.0425067	56937, 4091	145	5	16650	45.931	1	0.282047	55.0368
GOTERM_BP_FAT	GO:0010799~regulation of peptidyl-threonine phosphorylation	3	0.0124787	0.0426343	8877, 54541, 4092	145	38	16650	9.06534	1	0.282279	55.1468
GOTERM_BP_FAT	GO:1900274~regulation of phospholipase C activity	3	0.0124787	0.0426343	2321, 25, 27	145	38	16650	9.06534	1	0.282279	55.1468
GOTERM_BP_FAT	GO:0001892~embryonic placenta development	4	0.0166382	0.0431655	79733, 4188, 3280, 6615	145	90	16650	5.10345	1	0.284806	55.6027
GOTERM_BP_FAT	GO:0051090~regulation of sequence-specific DNA binding transcription factor activity	8	0.0332765	0.0435336	57162, 2307, 8553, 150094, 6446, 8877, 4092, 1906	145	373	16650	2.46279	1	0.286393	55.9159
GOTERM_BP_FAT	GO:0070486~leukocyte aggregation	9	0.037436	0.0437656	57162, 3714, 8325, 6659, 3280, 441478, 5914, 2150, 25	145	454	16650	2.27632	1	0.287204	56.1123
GOTERM_BP_FAT	GO:0072593~reactive oxygen species metabolic process	6	0.0249574	0.0438235	5743, 6542, 1490, 2150, 54541, 1906	145	222	16650	3.10345	1	0.287032	56.1612
GOTERM_BP_FAT	GO:0016052~carbohydrate catabolic process	5	0.0207978	0.0440632	669, 5209, 216, 54541, 79660	145	153	16650	3.75254	1	0.28788	56.3629
GOTERM_BP_FAT	GO:0044093~positive regulation of molecular function	24	0.0998295	0.0445551	221178, 9966, 5154, 140609, 216, 4188, 3280, 388121, 2321, 5914, 25, 27, 10395, 80243, 1906, 4616, 5998, 3987, 8325, 1490, 6446, 8877, 891, 83478	145	1840	16650	1.49775	1	0.290135	56.7743
GOTERM_BP_FAT	GO:0051129~negative regulation of cellular component organization	11	0.0457552	0.0445556	56937, 50810, 116372, 329, 10403, 891, 29028, 4092, 23189, 10395, 4091	145	624	16650	2.0242	1	0.289638	56.7748
GOTERM_BP_FAT	GO:0003170~heart valve development	3	0.0124787	0.0446896	2702, 6659, 4091	145	39	16650	8.83289	1	0.289886	56.8861
GOTERM_BP_FAT	GO:0030177~positive regulation of Wnt signaling pathway	5	0.0207978	0.0447979	64750, 6659, 441478, 25, 23189	145	154	16650	3.72817	1	0.289991	56.976
GOTERM_BP_FAT	GO:0042990~regulation of transcription factor import into nucleus	4	0.0166382	0.0455782	56892, 4188, 5743, 8877	145	92	16650	4.9925	1	0.293811	57.6182
GOTERM_BP_FAT	GO:0051170~nuclear import	7	0.0291169	0.0456753	56892, 4188, 3280, 5743, 8877, 6591, 23189	145	299	16650	2.68827	1	0.293846	57.6975
GOTERM_BP_FAT	GO:0035567~non-canonical Wnt signaling pathway	5	0.0207978	0.0457259	23002, 64750, 166336, 8325, 25	145	155	16650	3.70412	1	0.293624	57.7387
GOTERM_BP_FAT	GO:0071902~positive regulation of protein serine/threonine kinase activity	7	0.0291169	0.0462894	4616, 9966, 5154, 8325, 4188, 2321, 1906	145	300	16650	2.67931	1	0.296214	58.1956
GOTERM_BP_FAT	GO:0008544~epidermis development	7	0.0291169	0.0462894	3714, 23022, 5154, 3280, 1490, 6615, 3624	145	300	16650	2.67931	1	0.296214	58.1956
GOTERM_BP_FAT	GO:1903533~regulation of protein targeting	7	0.0291169	0.0462894	56892, 4188, 3280, 5743, 8877, 6591, 23189	145	300	16650	2.67931	1	0.296214	58.1956
GOTERM_BP_FAT	GO:1901698~response to nitrogen compound	14	0.0582339	0.046492	57162, 116372, 329, 5743, 5791, 2303, 25, 8614, 1906, 23189, 2697, 7071, 1490, 3269	145	895	16650	1.79619	1	0.296819	58.3587
GOTERM_BP_FAT	GO:0030010~establishment of cell polarity	4	0.0166382	0.0468091	3280, 10615, 10403, 23160	145	93	16650	4.93882	1	0.298045	58.6129
GOTERM_BP_FAT	GO:0045638~negative regulation of myeloid cell differentiation	4	0.0166382	0.0468091	861, 5914, 10272, 3624	145	93	16650	4.93882	1	0.298045	58.6129
GOTERM_BP_FAT	GO:0042991~transcription factor import into nucleus	4	0.0166382	0.0468091	56892, 4188, 5743, 8877	145	93	16650	4.93882	1	0.298045	58.6129
GOTERM_BP_FAT	GO:0001816~cytokine production	11	0.0457552	0.0474135	861, 57162, 329, 5743, 5914, 8877, 2150, 25, 4094, 6591, 3624	145	631	16650	2.00175	1	0.300818	59.0931
GOTERM_BP_FAT	GO:0048545~response to steroid hormone	8	0.0332765	0.0478269	56937, 5743, 2908, 114907, 1490, 5914, 54541, 1906	145	381	16650	2.41108	1	0.302544	59.4185
GOTERM_BP_FAT	GO:0050790~regulation of catalytic activity	29	0.120627	0.0481499	221178, 9966, 140609, 216, 4188, 90853, 80243, 10395, 4616, 10199, 3987, 8325, 79660, 4092, 5154, 329, 2321, 388121, 25, 23160, 9568, 27, 1906, 5998, 51129, 1490, 6446, 891, 83478	145	2357	16650	1.41281	1	0.303774	59.6711
GOTERM_BP_FAT	GO:0044770~cell cycle phase transition	10	0.0415956	0.0481908	10460, 3161, 1263, 9133, 56892, 6659, 10403, 891, 9787, 3624	145	547	16650	2.09922	1	0.303488	59.703
GOTERM_BP_FAT	GO:0003254~regulation of membrane depolarization	3	0.0124787	0.0489076	2697, 2702, 4092	145	41	16650	8.40202	1	0.306811	60.2578
GOTERM_BP_FAT	GO:0016337~single organismal cell-cell adhesion	12	0.0499147	0.0500122	57162, 3714, 8325, 6659, 3280, 441478, 5914, 10272, 2150, 25, 54751, 4092	145	725	16650	1.90059	1	0.312159	61.0987
GOTERM_BP_FAT	GO:0019318~hexose metabolic process	6	0.0249574	0.0504222	669, 8864, 5209, 216, 150094, 79660	145	231	16650	2.98253	1	0.313805	61.4065
GOTERM_BP_FAT	GO:0002694~regulation of leukocyte activation	9	0.037436	0.0506556	57162, 64092, 3280, 6542, 441478, 5914, 2150, 10461, 3624	145	468	16650	2.20822	1	0.314516	61.5807
GOTERM_BP_FAT	GO:0072143~mesangial cell development	2	0.00831912	0.0507902	2828, 2303	145	6	16650	38.2759	1	0.314708	61.6808
GOTERM_BP_FAT	GO:0060120~inner ear receptor cell fate commitment	2	0.00831912	0.0507902	3714, 3280	145	6	16650	38.2759	1	0.314708	61.6808
GOTERM_BP_FAT	GO:1902338~negative regulation of apoptotic process involved in morphogenesis	2	0.00831912	0.0507902	2296, 2303	145	6	16650	38.2759	1	0.314708	61.6808
GOTERM_BP_FAT	GO:0046137~negative regulation of vitamin metabolic process	2	0.00831912	0.0507902	6591, 6615	145	6	16650	38.2759	1	0.314708	61.6808
GOTERM_BP_FAT	GO:0009912~auditory receptor cell fate commitment	2	0.00831912	0.0507902	3714, 3280	145	6	16650	38.2759	1	0.314708	61.6808
GOTERM_BP_FAT	GO:0010990~regulation of SMAD protein complex assembly	2	0.00831912	0.0507902	56937, 4091	145	6	16650	38.2759	1	0.314708	61.6808
GOTERM_BP_FAT	GO:0003284~septum primum development	2	0.00831912	0.0507902	2702, 6659	145	6	16650	38.2759	1	0.314708	61.6808
GOTERM_BP_FAT	GO:0003278~apoptotic process involved in heart morphogenesis	2	0.00831912	0.0507902	2296, 2303	145	6	16650	38.2759	1	0.314708	61.6808
GOTERM_BP_FAT	GO:0072008~glomerular mesangial cell differentiation	2	0.00831912	0.0507902	2828, 2303	145	6	16650	38.2759	1	0.314708	61.6808
GOTERM_BP_FAT	GO:1904746~negative regulation of apoptotic process involved in development	2	0.00831912	0.0507902	2296, 2303	145	6	16650	38.2759	1	0.314708	61.6808
GOTERM_BP_FAT	GO:0044060~regulation of endocrine process	3	0.0124787	0.0510688	2702, 2150, 3624	145	42	16650	8.20197	1	0.31565	61.8872
GOTERM_BP_FAT	GO:0021915~neural tube development	5	0.0207978	0.0512128	6659, 3280, 5914, 7798, 10395	145	161	16650	3.56607	1	0.315887	61.9935
GOTERM_BP_FAT	GO:0045596~negative regulation of cell differentiation	11	0.0457552	0.0512671	861, 3280, 441478, 5914, 10272, 6498, 6591, 6615, 4092, 23189, 3624	145	640	16650	1.9736	1	0.315656	62.0335
GOTERM_BP_FAT	GO:0051347~positive regulation of transferase activity	11	0.0457552	0.0512671	4616, 9966, 5154, 140609, 8325, 4188, 388121, 2321, 891, 25, 1906	145	640	16650	1.9736	1	0.315656	62.0335
GOTERM_BP_FAT	GO:0043066~negative regulation of apoptotic process	13	0.0540743	0.0514039	2296, 1263, 51129, 329, 2303, 5914, 8877, 25, 6591, 6615, 1906, 10461, 4091	145	818	16650	1.82489	1	0.315855	62.1341
GOTERM_BP_FAT	GO:0043269~regulation of ion transport	10	0.0415956	0.0514538	2697, 8864, 1183, 2702, 5743, 150094, 6446, 25, 8614, 1906	145	554	16650	2.0727	1	0.315603	62.1708
GOTERM_BP_FAT	GO:0042307~positive regulation of protein import into nucleus	4	0.0166382	0.0518957	56892, 5743, 8877, 23189	145	97	16650	4.73516	1	0.317377	62.4938
GOTERM_BP_FAT	GO:0055007~cardiac muscle cell differentiation	4	0.0166382	0.0518957	150094, 5914, 891, 1906	145	97	16650	4.73516	1	0.317377	62.4938
GOTERM_BP_FAT	GO:0042303~molting cycle	4	0.0166382	0.0518957	5154, 5743, 6615, 3624	145	97	16650	4.73516	1	0.317377	62.4938
GOTERM_BP_FAT	GO:0042633~hair cycle	4	0.0166382	0.0518957	5154, 5743, 6615, 3624	145	97	16650	4.73516	1	0.317377	62.4938
GOTERM_BP_FAT	GO:0071822~protein complex subunit organization	22	0.0915103	0.052327	56937, 50810, 2702, 329, 3280, 10592, 1075, 2303, 25, 54541, 3009, 23189, 2697, 2296, 51129, 3987, 8355, 6498, 891, 2150, 54751, 4091	145	1674	16650	1.50908	1	0.319086	62.8065
GOTERM_BP_FAT	GO:1903708~positive regulation of hemopoiesis	5	0.0207978	0.0529916	861, 2296, 7071, 5914, 3624	145	163	16650	3.52232	1	0.321978	63.2836
GOTERM_BP_FAT	GO:0042348~NF-kappaB import into nucleus	3	0.0124787	0.0532638	56892, 5743, 8877	145	43	16650	8.01123	1	0.322852	63.4773
GOTERM_BP_FAT	GO:0021575~hindbrain morphogenesis	3	0.0124787	0.0532638	3280, 25, 10395	145	43	16650	8.01123	1	0.322852	63.4773
GOTERM_BP_FAT	GO:0043470~regulation of carbohydrate catabolic process	3	0.0124787	0.0532638	669, 54541, 79660	145	43	16650	8.01123	1	0.322852	63.4773
GOTERM_BP_FAT	GO:0055065~metal ion homeostasis	10	0.0415956	0.0533824	2697, 3352, 2828, 6446, 2150, 25, 79572, 8614, 27, 1906	145	558	16650	2.05784	1	0.322942	63.5614
GOTERM_BP_FAT	GO:0007050~cell cycle arrest	6	0.0249574	0.0535328	1263, 6659, 891, 6498, 25, 3624	145	235	16650	2.93177	1	0.323192	63.6678
GOTERM_BP_FAT	GO:0010817~regulation of hormone levels	9	0.037436	0.0543509	2697, 27284, 8864, 216, 6659, 8614, 1906, 9249, 3624	145	475	16650	2.17568	1	0.326815	64.2414
GOTERM_BP_FAT	GO:1904591~positive regulation of protein import	4	0.0166382	0.0545354	56892, 5743, 8877, 23189	145	99	16650	4.6395	1	0.327228	64.3695
GOTERM_BP_FAT	GO:0071900~regulation of protein serine/threonine kinase activity	9	0.037436	0.0548926	4616, 9966, 5154, 5998, 8325, 4188, 2321, 25, 1906	145	476	16650	2.17111	1	0.328505	64.6165
GOTERM_BP_FAT	GO:1903827~regulation of cellular protein localization	10	0.0415956	0.055358	1263, 56892, 116372, 4188, 6659, 3280, 5743, 8877, 6591, 23189	145	562	16650	2.0432	1	0.330316	64.9357
GOTERM_BP_FAT	GO:0033627~cell adhesion mediated by integrin	3	0.0124787	0.0554919	2303, 22801, 6591	145	44	16650	7.82915	1	0.330466	65.027
GOTERM_BP_FAT	GO:0043069~negative regulation of programmed cell death	13	0.0540743	0.0557795	2296, 1263, 51129, 329, 2303, 5914, 8877, 25, 6591, 6615, 1906, 10461, 4091	145	829	16650	1.80067	1	0.33138	65.2225
GOTERM_BP_FAT	GO:0030111~regulation of Wnt signaling pathway	7	0.0291169	0.0568186	64750, 4188, 6659, 441478, 25, 6591, 23189	145	316	16650	2.54365	1	0.336002	65.9201
GOTERM_BP_FAT	GO:0042752~regulation of circadian rhythm	4	0.0166382	0.0572384	8864, 7071, 8553, 150094	145	101	16650	4.54763	1	0.337546	66.1981
GOTERM_BP_FAT	GO:0002065~columnar/cuboidal epithelial cell differentiation	4	0.0166382	0.0572384	3714, 6659, 3280, 5914	145	101	16650	4.54763	1	0.337546	66.1981
GOTERM_BP_FAT	GO:0042312~regulation of vasodilation	3	0.0124787	0.0577522	2697, 2702, 2150	145	45	16650	7.65517	1	0.339541	66.5356
GOTERM_BP_FAT	GO:0048538~thymus development	3	0.0124787	0.0577522	9133, 3280, 25	145	45	16650	7.65517	1	0.339541	66.5356
GOTERM_BP_FAT	GO:0046456~icosanoid biosynthetic process	3	0.0124787	0.0577522	5321, 5743, 1906	145	45	16650	7.65517	1	0.339541	66.5356
GOTERM_BP_FAT	GO:0045840~positive regulation of mitotic nuclear division	3	0.0124787	0.0577522	51203, 9787, 1906	145	45	16650	7.65517	1	0.339541	66.5356
GOTERM_BP_FAT	GO:0060341~regulation of cellular localization	13	0.0540743	0.0578496	8864, 1263, 56892, 116372, 4188, 6659, 3280, 5743, 81555, 8877, 25, 6591, 23189	145	834	16650	1.78988	1	0.339494	66.5991
GOTERM_BP_FAT	GO:0071383~cellular response to steroid hormone stimulus	6	0.0249574	0.0584044	56937, 2908, 114907, 5914, 54541, 1906	145	241	16650	2.85878	1	0.341672	66.9593
GOTERM_BP_FAT	GO:0090050~positive regulation of cell migration involved in sprouting angiogenesis	2	0.00831912	0.0590026	5743, 2303	145	7	16650	32.8079	1	0.344046	67.3434
GOTERM_BP_FAT	GO:0002328~pro-B cell differentiation	2	0.00831912	0.0590026	6659, 3280	145	7	16650	32.8079	1	0.344046	67.3434
GOTERM_BP_FAT	GO:0072007~mesangial cell differentiation	2	0.00831912	0.0590026	2828, 2303	145	7	16650	32.8079	1	0.344046	67.3434
GOTERM_BP_FAT	GO:0034141~positive regulation of toll-like receptor 3 signaling pathway	2	0.00831912	0.0590026	57162, 2150	145	7	16650	32.8079	1	0.344046	67.3434
GOTERM_BP_FAT	GO:0007265~Ras protein signal transduction	7	0.0291169	0.0596591	221178, 388, 2828, 2150, 23189, 80243, 10395	145	320	16650	2.51185	1	0.346686	67.7601
GOTERM_BP_FAT	GO:0032609~interferon-gamma production	4	0.0166382	0.060004	5914, 2150, 25, 3624	145	103	16650	4.45932	1	0.347814	67.977
GOTERM_BP_FAT	GO:0042345~regulation of NF-kappaB import into nucleus	3	0.0124787	0.0600442	56892, 5743, 8877	145	46	16650	7.48876	1	0.34748	68.0022
GOTERM_BP_FAT	GO:0060563~neuroepithelial cell differentiation	3	0.0124787	0.0600442	3714, 6659, 3280	145	46	16650	7.48876	1	0.34748	68.0022
GOTERM_BP_FAT	GO:0055021~regulation of cardiac muscle tissue growth	3	0.0124787	0.0600442	2697, 891, 1906	145	46	16650	7.48876	1	0.34748	68.0022
GOTERM_BP_FAT	GO:0005996~monosaccharide metabolic process	6	0.0249574	0.0600831	669, 8864, 5209, 216, 150094, 79660	145	243	16650	2.83525	1	0.347142	68.0266
GOTERM_BP_FAT	GO:0007163~establishment or maintenance of cell polarity	5	0.0207978	0.0602474	3280, 10615, 10403, 23160, 23189	145	170	16650	3.37728	1	0.347402	68.1293
GOTERM_BP_FAT	GO:1902105~regulation of leukocyte differentiation	6	0.0249574	0.0609328	861, 7071, 441478, 5914, 10272, 3624	145	244	16650	2.82363	1	0.350138	68.5543
GOTERM_BP_FAT	GO:0051649~establishment of localization in cell	25	0.103989	0.0609893	1263, 8864, 4188, 5743, 3280, 6659, 55201, 51203, 1075, 10403, 23160, 25, 6591, 23189, 3352, 55165, 56892, 388, 10615, 29109, 81555, 8877, 891, 9787, 57182	145	2004	16650	1.43248	1	0.349881	68.5891
GOTERM_BP_FAT	GO:0030003~cellular cation homeostasis	10	0.0415956	0.0610354	2697, 3352, 2828, 6446, 2150, 25, 79572, 8614, 27, 1906	145	573	16650	2.00397	1	0.349576	68.6175
GOTERM_BP_FAT	GO:0007584~response to nutrient	5	0.0207978	0.0610679	5743, 5914, 8614, 6591, 9388	145	171	16650	3.35753	1	0.349207	68.6375
GOTERM_BP_FAT	GO:0022607~cellular component assembly	31	0.128946	0.0612566	221178, 64753, 140609, 2702, 3280, 4739, 1075, 5990, 6591, 3009, 10395, 2697, 3987, 29109, 6498, 2150, 6615, 4092, 4091, 56937, 5154, 50810, 329, 25, 23189, 1906, 51129, 1490, 8355, 891, 54751	145	2618	16650	1.35968	1	0.349577	68.7533
GOTERM_BP_FAT	GO:0001841~neural tube formation	4	0.0166382	0.06141	6659, 5914, 7798, 10395	145	104	16650	4.41645	1	0.349778	68.8471
GOTERM_BP_FAT	GO:0001837~epithelial to mesenchymal transition	4	0.0166382	0.06141	3987, 6591, 6615, 4092	145	104	16650	4.41645	1	0.349778	68.8471
GOTERM_BP_FAT	GO:0055010~ventricular cardiac muscle tissue morphogenesis	3	0.0124787	0.062367	2296, 2303, 4092	145	47	16650	7.32942	1	0.353744	69.4265
GOTERM_BP_FAT	GO:0030071~regulation of mitotic metaphase/anaphase transition	3	0.0124787	0.062367	10403, 891, 9787	145	47	16650	7.32942	1	0.353744	69.4265
GOTERM_BP_FAT	GO:0010634~positive regulation of epithelial cell migration	4	0.0166382	0.0628314	388, 5743, 2303, 1906	145	105	16650	4.37438	1	0.355385	69.7039
GOTERM_BP_FAT	GO:0006109~regulation of carbohydrate metabolic process	5	0.0207978	0.0629005	669, 150094, 54541, 79660, 3269	145	173	16650	3.31872	1	0.355183	69.745
GOTERM_BP_FAT	GO:0001817~regulation of cytokine production	10	0.0415956	0.0631895	861, 57162, 329, 5743, 5914, 8877, 2150, 25, 6591, 3624	145	577	16650	1.99008	1	0.356002	69.9162
GOTERM_BP_FAT	GO:0007159~leukocyte cell-cell adhesion	9	0.037436	0.0634358	57162, 3714, 8325, 6659, 3280, 441478, 5914, 2150, 25	145	491	16650	2.10478	1	0.356619	70.0615
GOTERM_BP_FAT	GO:1902099~regulation of metaphase/anaphase transition of cell cycle	3	0.0124787	0.0647201	10403, 891, 9787	145	48	16650	7.17672	1	0.362005	70.808
GOTERM_BP_FAT	GO:0051310~metaphase plate congression	3	0.0124787	0.0647201	55165, 10403, 891	145	48	16650	7.17672	1	0.362005	70.808
GOTERM_BP_FAT	GO:0051353~positive regulation of oxidoreductase activity	3	0.0124787	0.0647201	25, 27, 1906	145	48	16650	7.17672	1	0.362005	70.808
GOTERM_BP_FAT	GO:0035904~aorta development	3	0.0124787	0.0647201	6659, 3280, 4091	145	48	16650	7.17672	1	0.362005	70.808
GOTERM_BP_FAT	GO:0043405~regulation of MAP kinase activity	7	0.0291169	0.0648315	4616, 5154, 5998, 8325, 4188, 2321, 1906	145	327	16650	2.45808	1	0.361989	70.8719
GOTERM_BP_FAT	GO:0060071~Wnt signaling pathway, planar cell polarity pathway	4	0.0166382	0.0657198	23002, 64750, 166336, 25	145	107	16650	4.29262	1	0.365511	71.3769
GOTERM_BP_FAT	GO:0017038~protein import	7	0.0291169	0.0663565	56892, 4188, 3280, 5743, 8877, 6591, 23189	145	329	16650	2.44314	1	0.367869	71.7337
GOTERM_BP_FAT	GO:0048589~developmental growth	10	0.0415956	0.066511	2697, 2296, 5782, 2307, 2303, 5914, 891, 25, 8614, 1906	145	583	16650	1.9696	1	0.368037	71.8197
GOTERM_BP_FAT	GO:0007566~embryo implantation	3	0.0124787	0.0671026	64750, 5743, 8614	145	49	16650	7.03026	1	0.370172	72.1465
GOTERM_BP_FAT	GO:0060371~regulation of atrial cardiac muscle cell membrane depolarization	2	0.00831912	0.0671443	2697, 2702	145	8	16650	28.7069	1	0.369829	72.1694
GOTERM_BP_FAT	GO:1904238~pericyte cell differentiation	2	0.00831912	0.0671443	2828, 2303	145	8	16650	28.7069	1	0.369829	72.1694
GOTERM_BP_FAT	GO:0048341~paraxial mesoderm formation	2	0.00831912	0.0671443	2296, 2303	145	8	16650	28.7069	1	0.369829	72.1694
GOTERM_BP_FAT	GO:0070374~positive regulation of ERK1 and ERK2 cascade	5	0.0207978	0.0678728	5154, 388121, 1490, 2150, 25	145	177	16650	3.24372	1	0.37256	72.5667
GOTERM_BP_FAT	GO:0006873~cellular ion homeostasis	10	0.0415956	0.0693622	2697, 3352, 2828, 6446, 2150, 25, 79572, 8614, 27, 1906	145	588	16650	1.95285	1	0.378642	73.3622
GOTERM_BP_FAT	GO:0061005~cell differentiation involved in kidney development	3	0.0124787	0.069514	3280, 2828, 2303	145	50	16650	6.88966	1	0.378777	73.442
GOTERM_BP_FAT	GO:0042993~positive regulation of transcription factor import into nucleus	3	0.0124787	0.069514	56892, 5743, 8877	145	50	16650	6.88966	1	0.378777	73.442
GOTERM_BP_FAT	GO:0051336~regulation of hydrolase activity	18	0.0748721	0.0698895	221178, 9966, 5154, 216, 329, 90853, 2321, 25, 23160, 27, 10395, 80243, 5998, 51129, 10199, 3987, 1490, 83478	145	1337	16650	1.54592	1	0.379896	73.6386
GOTERM_BP_FAT	GO:0048878~chemical homeostasis	15	0.0623934	0.0700869	2702, 6659, 25, 8614, 27, 1906, 9388, 3352, 2697, 51129, 2828, 6446, 2150, 79572, 4092	145	1049	16650	1.64196	1	0.380229	73.7413
GOTERM_BP_FAT	GO:0090175~regulation of establishment of planar polarity	4	0.0166382	0.0701649	23002, 64750, 166336, 25	145	110	16650	4.17555	1	0.380037	73.7818
GOTERM_BP_FAT	GO:0019953~sexual reproduction	12	0.0499147	0.0704733	2296, 64753, 3714, 2120, 5743, 5914, 10272, 891, 6498, 5990, 10461, 3624	145	770	16650	1.78952	1	0.380854	73.9414
GOTERM_BP_FAT	GO:0016567~protein ubiquitination	12	0.0499147	0.0704733	57162, 64750, 8864, 329, 6659, 8507, 114907, 80176, 8877, 891, 25, 4092	145	770	16650	1.78952	1	0.380854	73.9414
GOTERM_BP_FAT	GO:0050878~regulation of body fluid levels	9	0.037436	0.0708398	2697, 5154, 388, 2702, 7975, 8355, 2150, 1906, 10461	145	503	16650	2.05457	1	0.38192	74.1298
GOTERM_BP_FAT	GO:0090316~positive regulation of intracellular protein transport	6	0.0249574	0.0716604	1263, 56892, 3280, 5743, 8877, 23189	145	256	16650	2.69127	1	0.38495	74.547
GOTERM_BP_FAT	GO:0010803~regulation of tumor necrosis factor-mediated signaling pathway	3	0.0124787	0.0719536	329, 8877, 2150	145	51	16650	6.75456	1	0.385683	74.6946
GOTERM_BP_FAT	GO:0034121~regulation of toll-like receptor signaling pathway	3	0.0124787	0.0719536	57162, 329, 2150	145	51	16650	6.75456	1	0.385683	74.6946
GOTERM_BP_FAT	GO:0033674~positive regulation of kinase activity	9	0.037436	0.0721234	4616, 9966, 5154, 8325, 4188, 388121, 2321, 25, 1906	145	505	16650	2.04643	1	0.385882	74.7796
GOTERM_BP_FAT	GO:0007420~brain development	11	0.0457552	0.0731097	10460, 2296, 5209, 3280, 55201, 5914, 8877, 25, 54541, 10395, 3624	145	684	16650	1.84664	1	0.389585	75.2684
GOTERM_BP_FAT	GO:0048732~gland development	8	0.0332765	0.0732824	2296, 79733, 5154, 9133, 3280, 5914, 10272, 25	145	421	16650	2.182	1	0.389788	75.3531
GOTERM_BP_FAT	GO:0030278~regulation of ossification	5	0.0207978	0.0733837	2697, 4256, 6591, 4091, 9249	145	182	16650	3.1546	1	0.389685	75.4026
GOTERM_BP_FAT	GO:0031398~positive regulation of protein ubiquitination	5	0.0207978	0.0733837	57162, 329, 8877, 891, 4092	145	182	16650	3.1546	1	0.389685	75.4026
GOTERM_BP_FAT	GO:0003229~ventricular cardiac muscle tissue development	3	0.0124787	0.0744206	2296, 2303, 4092	145	52	16650	6.62467	1	0.393559	75.9043
GOTERM_BP_FAT	GO:0060420~regulation of heart growth	3	0.0124787	0.0744206	2697, 891, 1906	145	52	16650	6.62467	1	0.393559	75.9043
GOTERM_BP_FAT	GO:0048666~neuron development	14	0.0582339	0.0748704	861, 50810, 3280, 8507, 55201, 57688, 25, 27, 80243, 23189, 2697, 27289, 6446, 6498	145	965	16650	1.66589	1	0.394924	76.1188
GOTERM_BP_FAT	GO:0043933~macromolecular complex subunit organization	29	0.120627	0.074996	8864, 2702, 3280, 1075, 29028, 6591, 3009, 9388, 2697, 2296, 3987, 6498, 2150, 4091, 56937, 50810, 329, 2908, 55201, 10592, 2303, 25, 54541, 23189, 51129, 8355, 891, 54751, 8331	145	2461	16650	1.35311	1	0.394918	76.1784
GOTERM_BP_FAT	GO:0060693~regulation of branching involved in salivary gland morphogenesis	2	0.00831912	0.0752162	5154, 6591	145	9	16650	25.5172	1	0.395309	76.2825
GOTERM_BP_FAT	GO:0060556~regulation of vitamin D biosynthetic process	2	0.00831912	0.0752162	6591, 6615	145	9	16650	25.5172	1	0.395309	76.2825
GOTERM_BP_FAT	GO:0016311~dephosphorylation	8	0.0332765	0.0754635	5782, 10199, 5209, 90853, 5791, 9787, 79660, 10395	145	424	16650	2.16656	1	0.395813	76.399
GOTERM_BP_FAT	GO:0048015~phosphatidylinositol-mediated signaling	5	0.0207978	0.075713	5154, 2321, 2150, 1906, 80243	145	184	16650	3.12031	1	0.396324	76.5159
GOTERM_BP_FAT	GO:0007292~female gamete generation	4	0.0166382	0.0762973	2120, 5743, 891, 3624	145	114	16650	4.02904	1	0.39823	76.7876
GOTERM_BP_FAT	GO:0030522~intracellular receptor signaling pathway	6	0.0249574	0.0764183	56937, 329, 2908, 5914, 6591, 9249	145	261	16650	2.63971	1	0.3982	76.8435
GOTERM_BP_FAT	GO:0007596~blood coagulation	7	0.0291169	0.076779	5154, 388, 7975, 8355, 2150, 1906, 10461	145	342	16650	2.35027	1	0.399164	77.0094
GOTERM_BP_FAT	GO:0030099~myeloid cell differentiation	7	0.0291169	0.0776173	861, 669, 7071, 5914, 10272, 2150, 3624	145	343	16650	2.34342	1	0.402098	77.3905
GOTERM_BP_FAT	GO:0023014~signal transduction by protein phosphorylation	13	0.0540743	0.0778054	392255, 5154, 4188, 2321, 388121, 25, 1906, 4616, 5998, 8325, 1490, 2150, 56924	145	877	16650	1.70212	1	0.402339	77.4752
GOTERM_BP_FAT	GO:0010594~regulation of endothelial cell migration	4	0.0166382	0.0778664	388, 5743, 2303, 1906	145	115	16650	3.994	1	0.402055	77.5026
GOTERM_BP_FAT	GO:0031503~protein complex localization	4	0.0166382	0.0778664	56892, 5743, 8877, 4092	145	115	16650	3.994	1	0.402055	77.5026
GOTERM_BP_FAT	GO:0042476~odontogenesis	4	0.0166382	0.0778664	2296, 3714, 1906, 3624	145	115	16650	3.994	1	0.402055	77.5026
GOTERM_BP_FAT	GO:0044772~mitotic cell cycle phase transition	9	0.037436	0.0780751	10460, 3161, 1263, 9133, 6659, 10403, 891, 9787, 3624	145	514	16650	2.0106	1	0.40238	77.5961
GOTERM_BP_FAT	GO:0007565~female pregnancy	5	0.0207978	0.0792764	64750, 5743, 5914, 8614, 705	145	187	16650	3.07026	1	0.406757	78.1273
GOTERM_BP_FAT	GO:0042246~tissue regeneration	3	0.0124787	0.0794347	2697, 5782, 891	145	54	16650	6.37931	1	0.406866	78.1964
GOTERM_BP_FAT	GO:0031333~negative regulation of protein complex assembly	4	0.0166382	0.0794496	56937, 329, 23189, 4091	145	116	16650	3.95957	1	0.406392	78.2029
GOTERM_BP_FAT	GO:0043085~positive regulation of catalytic activity	20	0.0831912	0.0795086	221178, 9966, 5154, 140609, 216, 4188, 388121, 2321, 25, 27, 10395, 80243, 1906, 4616, 5998, 3987, 8325, 1490, 891, 83478	145	1559	16650	1.47309	1	0.406098	78.2286
GOTERM_BP_FAT	GO:0046887~positive regulation of hormone secretion	4	0.0166382	0.0810469	2697, 6659, 1906, 3624	145	117	16650	3.92573	1	0.411776	78.8885
GOTERM_BP_FAT	GO:0046824~positive regulation of nucleocytoplasmic transport	4	0.0166382	0.0810469	56892, 5743, 8877, 23189	145	117	16650	3.92573	1	0.411776	78.8885
GOTERM_BP_FAT	GO:0001704~formation of primary germ layer	4	0.0166382	0.082658	2296, 2303, 6615, 3624	145	118	16650	3.89246	1	0.41768	79.5593
GOTERM_BP_FAT	GO:0003183~mitral valve morphogenesis	2	0.00831912	0.0832186	6659, 4091	145	10	16650	22.9655	1	0.419366	79.7879
GOTERM_BP_FAT	GO:0034139~regulation of toll-like receptor 3 signaling pathway	2	0.00831912	0.0832186	57162, 2150	145	10	16650	22.9655	1	0.419366	79.7879
GOTERM_BP_FAT	GO:0007097~nuclear migration	2	0.00831912	0.0832186	29109, 23160	145	10	16650	22.9655	1	0.419366	79.7879
GOTERM_BP_FAT	GO:0030853~negative regulation of granulocyte differentiation	2	0.00831912	0.0832186	861, 5914	145	10	16650	22.9655	1	0.419366	79.7879
GOTERM_BP_FAT	GO:0045637~regulation of myeloid cell differentiation	5	0.0207978	0.0841557	861, 7071, 5914, 10272, 3624	145	191	16650	3.00596	1	0.422526	80.1648
GOTERM_BP_FAT	GO:0006006~glucose metabolic process	5	0.0207978	0.0841557	669, 8864, 5209, 150094, 79660	145	191	16650	3.00596	1	0.422526	80.1648
GOTERM_BP_FAT	GO:0051785~positive regulation of nuclear division	3	0.0124787	0.084551	51203, 9787, 1906	145	56	16650	6.15148	1	0.423539	80.3217
GOTERM_BP_FAT	GO:0042311~vasodilation	3	0.0124787	0.084551	2697, 2702, 2150	145	56	16650	6.15148	1	0.423539	80.3217
GOTERM_BP_FAT	GO:0006940~regulation of smooth muscle contraction	3	0.0124787	0.084551	5743, 8877, 1906	145	56	16650	6.15148	1	0.423539	80.3217
GOTERM_BP_FAT	GO:0033554~cellular response to stress	22	0.0915103	0.0846542	392255, 1263, 4188, 6659, 5743, 25, 8614, 54541, 6591, 1906, 4616, 7071, 388, 56892, 4288, 8325, 1490, 6446, 2150, 6498, 891, 6615	145	1773	16650	1.42482	1	0.423402	80.3625
GOTERM_BP_FAT	GO:0051291~protein heterooligomerization	4	0.0166382	0.0875739	329, 3987, 8355, 6498	145	121	16650	3.79595	1	0.434208	81.4837
GOTERM_BP_FAT	GO:0001763~morphogenesis of a branching structure	5	0.0207978	0.0891794	5154, 441478, 2303, 6591, 1906	145	195	16650	2.9443	1	0.439814	82.0742
GOTERM_BP_FAT	GO:0007164~establishment of tissue polarity	4	0.0166382	0.0892395	23002, 64750, 166336, 25	145	122	16650	3.76484	1	0.439493	82.096
GOTERM_BP_FAT	GO:0001736~establishment of planar polarity	4	0.0166382	0.0892395	23002, 64750, 166336, 25	145	122	16650	3.76484	1	0.439493	82.096
GOTERM_BP_FAT	GO:1900543~negative regulation of purine nucleotide metabolic process	3	0.0124787	0.0897648	54541, 9568, 1906	145	58	16650	5.93936	1	0.440941	82.285
GOTERM_BP_FAT	GO:1903725~regulation of phospholipid metabolic process	3	0.0124787	0.0897648	5154, 388121, 2321	145	58	16650	5.93936	1	0.440941	82.285
GOTERM_BP_FAT	GO:0055082~cellular chemical homeostasis	11	0.0457552	0.0903145	2697, 3352, 6659, 2828, 6446, 2150, 25, 79572, 8614, 27, 1906	145	713	16650	1.77153	1	0.442475	82.4809
GOTERM_BP_FAT	GO:0016051~carbohydrate biosynthetic process	5	0.0207978	0.0904576	669, 8864, 150094, 79660, 3269	145	196	16650	2.92928	1	0.442466	82.5315
GOTERM_BP_FAT	GO:0045862~positive regulation of proteolysis	7	0.0291169	0.0908123	9966, 1263, 1075, 1490, 891, 4092, 10395	145	358	16650	2.24523	1	0.443255	82.6565
GOTERM_BP_FAT	GO:0050817~coagulation	7	0.0291169	0.0908123	5154, 388, 7975, 8355, 2150, 1906, 10461	145	358	16650	2.24523	1	0.443255	82.6565
GOTERM_BP_FAT	GO:0007599~hemostasis	7	0.0291169	0.0908123	5154, 388, 7975, 8355, 2150, 1906, 10461	145	358	16650	2.24523	1	0.443255	82.6565
GOTERM_BP_FAT	GO:1901652~response to peptide	8	0.0332765	0.0909758	2697, 7071, 5791, 1490, 2303, 8614, 23189, 1906	145	444	16650	2.06897	1	0.443321	82.7138
GOTERM_BP_FAT	GO:0034145~positive regulation of toll-like receptor 4 signaling pathway	2	0.00831912	0.0911523	57162, 2150	145	11	16650	20.8777	1	0.443437	82.7754
GOTERM_BP_FAT	GO:0042368~vitamin D biosynthetic process	2	0.00831912	0.0911523	6591, 6615	145	11	16650	20.8777	1	0.443437	82.7754
GOTERM_BP_FAT	GO:0035791~platelet-derived growth factor receptor-beta signaling pathway	2	0.00831912	0.0911523	5154, 25	145	11	16650	20.8777	1	0.443437	82.7754
GOTERM_BP_FAT	GO:1904748~regulation of apoptotic process involved in development	2	0.00831912	0.0911523	2296, 2303	145	11	16650	20.8777	1	0.443437	82.7754
GOTERM_BP_FAT	GO:1902337~regulation of apoptotic process involved in morphogenesis	2	0.00831912	0.0911523	2296, 2303	145	11	16650	20.8777	1	0.443437	82.7754
GOTERM_BP_FAT	GO:0048340~paraxial mesoderm morphogenesis	2	0.00831912	0.0911523	2296, 2303	145	11	16650	20.8777	1	0.443437	82.7754
GOTERM_BP_FAT	GO:0051988~regulation of attachment of spindle microtubules to kinetochore	2	0.00831912	0.0911523	10615, 891	145	11	16650	20.8777	1	0.443437	82.7754
GOTERM_BP_FAT	GO:0045980~negative regulation of nucleotide metabolic process	3	0.0124787	0.0924067	54541, 9568, 1906	145	59	16650	5.83869	1	0.44758	83.2077
GOTERM_BP_FAT	GO:1903322~positive regulation of protein modification by small protein conjugation or removal	5	0.0207978	0.0930404	57162, 329, 8877, 891, 4092	145	198	16650	2.89969	1	0.449386	83.4221
GOTERM_BP_FAT	GO:0001101~response to acid chemical	6	0.0249574	0.0938394	5743, 1490, 5914, 891, 27, 1906	145	278	16650	2.47829	1	0.451793	83.6889
GOTERM_BP_FAT	GO:0060322~head development	11	0.0457552	0.0948065	10460, 2296, 5209, 3280, 55201, 5914, 8877, 25, 54541, 10395, 3624	145	720	16650	1.75431	1	0.454801	84.0062
GOTERM_BP_FAT	GO:0002260~lymphocyte homeostasis	3	0.0124787	0.0950711	9133, 6498, 25	145	60	16650	5.74138	1	0.455219	84.092
GOTERM_BP_FAT	GO:0061045~negative regulation of wound healing	3	0.0124787	0.0950711	2697, 5154, 1906	145	60	16650	5.74138	1	0.455219	84.092
GOTERM_BP_FAT	GO:0034504~protein localization to nucleus	7	0.0291169	0.0954671	56892, 4188, 3280, 5743, 8877, 6591, 23189	145	363	16650	2.21431	1	0.456116	84.2197
GOTERM_BP_FAT	GO:0001838~embryonic epithelial tube formation	4	0.0166382	0.0960341	6659, 5914, 7798, 10395	145	126	16650	3.64532	1	0.457631	84.4007
GOTERM_BP_FAT	GO:0072175~epithelial tube formation	4	0.0166382	0.097765	6659, 5914, 7798, 10395	145	127	16650	3.61662	1	0.463341	84.9413
GOTERM_BP_FAT	GO:0007498~mesoderm development	4	0.0166382	0.097765	2296, 2303, 6615, 3624	145	127	16650	3.61662	1	0.463341	84.9413
GOTERM_BP_FAT	GO:0051017~actin filament bundle assembly	4	0.0166382	0.097765	4739, 29109, 1490, 10395	145	127	16650	3.61662	1	0.463341	84.9413
GOTERM_BP_FAT	GO:0060536~cartilage morphogenesis	2	0.00831912	0.0990178	6591, 6615	145	12	16650	19.1379	1	0.467278	85.3215
GOTERM_BP_FAT	GO:0003184~pulmonary valve morphogenesis	2	0.00831912	0.0990178	2702, 4091	145	12	16650	19.1379	1	0.467278	85.3215
GOTERM_BP_FAT	GO:0030656~regulation of vitamin metabolic process	2	0.00831912	0.0990178	6591, 6615	145	12	16650	19.1379	1	0.467278	85.3215
GOTERM_BP_FAT	GO:0016264~gap junction assembly	2	0.00831912	0.0990178	2697, 2702	145	12	16650	19.1379	1	0.467278	85.3215
GOTERM_BP_FAT	GO:0003177~pulmonary valve development	2	0.00831912	0.0990178	2702, 4091	145	12	16650	19.1379	1	0.467278	85.3215
GOTERM_BP_FAT	GO:1902532~negative regulation of intracellular signal transduction	8	0.0332765	0.0993609	5998, 2150, 25, 54541, 6591, 6615, 23189, 10395	145	454	16650	2.02339	1	0.467947	85.424
GOTERM_BP_FAT	GO:1900182~positive regulation of protein localization to nucleus	4	0.0166382	0.0995087	56892, 5743, 8877, 23189	145	128	16650	3.58836	1	0.46792	85.468
GOTERM_BP_FAT	GO:0060541~respiratory system development	5	0.0207978	0.0996495	5154, 3280, 1490, 5914, 10272	145	203	16650	2.82827	1	0.467868	85.5097
