# Supplementary material for: Integration of TGF-β-induced Smad signaling in the insulin-induced transcriptional response in endothelial cells
Source: Sci Rep. 2019 Nov 18;9:16992. doi: 10.1038/s41598-019-53490-x (PMC6861289; doi:10.1038/s41598-019-53490-x)
Supplement: Supplementary file 9 — Dataset 8 [file 41598_2019_53490_MOESM9_ESM.xlsx]

## Sheet: Sheet1
Supp Table 8. Log2 expression of genes at 90 min.
196 common elements in "90_C v Ins", "90_C v SB" and "90_C v InsSB":	Ctrl vs Ins	Ctrl vs SB	Ctrl vs Ins SB		43 common elements in "90_C v Ins" and "90_C v SB":	Ctrl vs Ins	Ctrl vs SB		53 common elements in "90_C v Ins" and "90_C v InsSB":	Ctrl vs Ins	Ctrl vs Ins SB		249 common elements in "90_C v SB" and "90_C v InsSB":	Ctrl vs SB431542	Ctrl vs Ins+ SB431542
TTC9	4.6343	4.18323	4.53034		C8orf4	0.99764	-1.25712		APOL4	2.03543	2.81644		IFIT2	1.76108	1.68229
CDH6	3.6642	3.7899	3.86132		RARA	0.403422	-0.59741		USP54	1.74036	1.52691		PDK4	1.72673	1.01889
TGFA	3.66241	3.25949	3.57848		SNAI2	2.05818	-0.998176		C1orf54	1.55858	1.33041		DUSP5	1.6778	1.81119
NID2	3.65801	3.50286	3.43903		MYOZ2	1.30121	1.04644		KLF4	1.30559	0.6968		MYPN	1.55656	1.34141
SLC16A9	3.37439	3.76339	3.72257		ZKSCAN4	1.18855	1.09327		CREB3L1	1.21789	1.10351		C9orf150	1.54681	1.60562
TMEM200C	3.30408	4.20169	3.14541		CHRNA1	1.15874	0.815245		ARHGEF6	1.14205	0.952706		BMP2	1.51126	0.818704
EPN3	3.27038	3.06535	4.08766		CERKL	2.28861	2.19155		CEACAM1	0.987472	0.927214		NAGS	1.4876	1.55888
SIM2	2.84042	2.47628	3.25531		PEX16	0.894178	0.681771		CHST1	0.956801	0.601577		RP1L1	1.47969	1.63502
PI16	2.46449	2.70831	2.45952		NLGN4Y	0.818612	0.764676		SMPDL3A	0.953857	1.02508		C10orf10	1.39173	0.628771
SPTA1	2.4131	2.16491	2.19692		ProSAPiP1	0.806097	0.789968		FAM125B	0.901755	0.599225		MURC	1.37979	1.58904
SYT9	2.26953	1.79803	1.81952		STK32B	0.726522	0.594261		TRAF5	0.845216	0.741824		IRS2	1.35362	0.623757
ESPN	2.19793	2.26108	2.4354		CELSR1	0.65181	0.667011		UNC5B	0.839797	1.0292		PCDH9	1.3332	0.868549
ITGA4	2.01114	2.02247	1.85511		FLT4	0.6381	0.723441		C16orf45	0.755319	0.73879		AVPI1	1.17126	1.20946
SLC6A15	1.95318	2.36624	2.51361		COL4A6	0.637368	0.65225		MAN1A1	0.748973	0.619678		STC1	1.1349	1.20038
ASXL3	1.94151	2.1571	1.94404		SERINC5	0.636954	0.528653		SLC2A13	0.746799	0.779965		FOXA1	1.1264	1.27268
NEDD4L	1.88285	1.68185	1.59816		ZNF836	0.633856	0.803376		RASSF2	0.736068	0.701101		RAB11FIP1	1.12348	1.43847
KIAA1274	1.87626	1.18218	1.57364		VCAN	0.618812	0.514764		EDA2R	0.706194	0.745776		FAM189A2	1.08805	0.919295
MPP7	1.83553	1.74637	1.52496		FAM53B	0.572214	0.697594		MN1	0.640005	0.588992		FANCE	1.03754	1.17321
DTX4	1.76966	2.45901	2.42425		FAT1	0.548758	0.561232		SORT1	0.629362	0.757148		ADAMTS1	0.965899	0.991535
VAT1L	1.76665	1.63282	1.68845		ABCA1	0.548635	0.499688		NES	0.616298	0.485771		RARG	0.963145	1.22205
LONRF3	1.76173	1.32624	1.80387		MICAL1	0.499714	0.478487		PBX1	0.602091	0.891791		MRAS	0.957017	0.814585
MDK	1.71008	1.55605	1.69019		UACA	0.476599	0.405489		PLVAP	0.555501	0.578935		ACTA2	0.929353	0.804532
FAM89A	1.66914	1.22341	1.23583		SAP30L	0.463174	0.507063		C7orf41	0.536587	0.669949		ST3GAL5	0.918657	1.25136
GPRC5B	1.62584	1.97532	1.90865		SPATA20	0.462533	0.541478		NR2F6	0.535426	0.497068		ABCA6	0.917665	0.746633
EPB49	1.61175	1.54897	1.44554		UTRN	0.426851	0.420622		NT5E	0.52427	0.394969		ITGB8	0.908083	0.657258
WNK4	1.51724	1.20167	1.30098		HDAC5	0.417187	0.542403		MICAL3	0.492906	0.514772		RNF19A	0.906367	0.586873
PCDH12	1.5172	1.47862	1.54957		PREX1	0.404449	0.474529		SLC39A6	0.465836	0.423036		SLC46A1	0.884314	0.872562
STMN3	1.51444	1.81048	1.73806		ATAD2	-0.476994	-0.534112		ARHGEF15	0.438324	0.436045		TGFBR3	0.877685	0.666864
LOC284837	1.51413	1.68881	1.28805		GBP1	-0.479338	-0.56195		OPTN	0.405129	0.389028		CXADR	0.87707	0.862657
LOC643733	1.38638	0.87487	1.38702		PGM1	-0.491282	-0.481648		SIPA1	0.391327	0.383178		OAS1	0.866134	0.850434
CD34	1.32321	1.65864	1.45615		RCC1	-0.532031	-0.536629		UBE2S	-0.429065	-0.47847		ORAI3	0.858665	0.895926
LGALS9	1.31659	1.54304	1.4088		HMMR	-0.545927	-0.457904		GPR126	-0.437463	-0.40372		GAB3	0.857812	0.681892
ABCA9	1.30657	1.49228	1.41193		NDC80	-0.578563	-0.529581		HIST1H2AG	-0.450413	-0.47296		SMCR7	0.852602	0.978764
ACE	1.29595	0.994877	0.954451		MALL	-0.589015	-0.443332		MYBL2	-0.495519	-0.48685		FADS2	0.818119	0.780989
IGFBP5	1.28268	1.477	1.52885		CPS1	-0.615664	-0.698346		IER3	-0.509721	-0.6918		THBD	0.816389	0.972884
ELFN1	1.27737	0.892344	0.881691		HIST1H2AI	-0.635931	-0.650813		GTSE1	-0.514918	-0.63433		CA5B	0.811809	1.02017
KIAA1211	1.27534	1.18795	1.0642		SHISA9	-0.740038	-0.858527		HIST1H2AL	-0.51516	-0.58102		FAM171A2	0.785208	0.865888
IQCK	1.22548	1.2174	1.09917		CDKN2A	-0.834303	-0.713851		FBLN5	-0.538687	-0.51828		PLIN2	0.760466	0.839796
COLEC12	1.21763	1.25847	1.29995		BST2	-0.869264	-0.838956		PLK1	-0.622059	-0.67066		TAP1	0.755257	0.553203
PLEKHF1	1.21361	1.67114	1.58761		HIST1H2BE	-0.893046	-1.02159		HIST1H1A	-0.699418	-0.66714		C5orf4	0.743168	0.640058
HOXB8	1.20111	1.26286	1.44465		STXBP2	-1.0369	-0.688254		FKBP11	-0.703022	-0.84387		RHBDF2	0.73553	0.7022
RELB	1.18529	1.10786	1.19277		NPTX1	-1.17845	-1.04271		HIST1H2BL	-0.741897	-0.64555		SLC2A6	0.734122	0.725338
FHL1	1.18495	1.10141	1.22159		AMPH	-1.20838	-1.69509		RAD51AP1	-0.842879	-0.89078		ORAI1	0.724575	0.634329
AFAP1L1	1.17512	1.28995	1.12707						TSPAN12	-0.85119	-0.59236		PLCD3	0.718352	0.612668
CYBA	1.16408	1.56027	1.42337						GIMAP8	-0.867096	-0.50758		APBA2	0.716075	0.653493
VASH1	1.14519	0.863318	0.892308						TSHZ3	-0.995379	-0.8829		EPOR	0.715764	0.701002
CDKN1C	1.14021	2.10962	1.71184						EGR1	-1.0586	-0.73408		ARHGEF3	0.709355	0.921432
DOCK11	1.13017	1.69072	1.04975						TMEM37	-1.22893	-1.1032		CITED2	0.705639	0.499192
PLA2G4C	1.12718	1.01868	1.00517						MT1X	-1.23744	-1.72041		AMACR	0.690424	0.655041
DCHS1	1.12352	0.965219	0.871004						CXorf69	-1.3209	-2.97049		GDF15	0.687854	0.506735
SFRP1	1.10129	1.29995	1.40134						KAL1	-1.36375	-1.51774		SQSTM1	0.685221	0.664384
ESX1	1.09478	1.2901	1.38963						PAK1	-1.60952	-0.89448		MEGF9	0.661552	0.51239
SPECC1	1.08737	1.08815	0.960714						VWA1	-1.62904	-1.16256		C12orf35	0.649572	0.413829
FABP5	1.06999	0.48341	0.674697										PPP1R16B	0.64111	0.404155
TFPI2	1.06509	0.857089	0.827265										FOXO3	0.62704	0.586044
KHDRBS3	1.06011	0.959978	1.05277										SLC17A5	0.609184	0.619527
C17orf28	1.05369	1.10658	1.03758										PLK2	0.60586	0.6741
ALDH1A3	1.04221	0.986477	1.06102										CLCN7	0.591879	0.446257
LYPD6	1.01344	1.22028	1.13517										WDR81	0.588678	0.515482
GREB1L	1.01327	1.2742	1.11177										PIAS4	0.58531	0.739485
SERPINE2	0.998318	0.870507	0.842924										HMOX1	0.581512	0.49997
ABCG1	0.996431	0.942115	0.674545										YPEL3	0.581217	0.650637
CCNA1	0.989157	1.52369	1.47445										LYN	0.5778	0.650003
TNFAIP2	0.976655	0.795623	0.843431										TRIM2	0.577602	0.505263
HDAC9	0.972771	1.28209	1.28465										LSS	0.577017	0.511539
CCND2	0.966979	0.688627	0.812712										CXorf36	0.546842	0.623412
SULF1	0.956107	1.07477	1.1938										TOB1	0.543567	0.559519
MAMDC2	0.952126	1.09987	1.10904										KDR	0.542252	0.528995
APOL3	0.944342	1.4051	1.28915										SLFN5	0.538843	0.481381
CLEC1A	0.940195	1.21436	1.14871										GCNT1	0.536378	0.582133
ZNF764	0.923742	0.821954	1.066										UAP1L1	0.531914	0.560121
KITLG	0.919686	0.525175	0.507664										CDC42EP4	0.528267	0.490096
SLC12A2	0.919393	1.22356	1.19338										TACC1	0.526285	0.414039
PLAU	0.918273	0.560759	0.619951										BCORL1	0.516616	0.544212
RAI2	0.889694	1.02572	0.672063										TXNIP	0.515727	0.632774
CSF1	0.888709	1.30807	1.22876										TNFRSF10C	0.509397	0.559674
CHST2	0.876213	0.747761	0.825477										CARHSP1	0.496663	0.555838
CDH13	0.854141	0.872524	0.851424										MARVELD1	0.491907	0.475015
PDE2A	0.847214	0.928855	0.910858										SNX30	0.489743	0.449587
ZFHX4	0.845779	1.04937	0.965874										SGK223	0.487028	0.520141
N4BP3	0.842425	1.13714	1.10916										EXTL3	0.486343	0.55514
EFNB1	0.840986	0.909078	1.14965										FARP1	0.468077	0.467645
ANTXR1	0.829105	0.810722	0.718745										JUND	0.46162	0.530639
TCP11L2	0.82711	1.3034	1.0023										PDLIM1	0.446474	0.471487
IFI27	0.814425	0.71904	0.691847										ZBTB22	0.437234	0.400433
DBNDD2	0.812938	0.785706	0.813141										NFIX	0.436214	0.460434
SLC4A11	0.801016	0.857271	0.911102										VAT1	0.435463	0.418878
SULF2	0.769369	0.686631	0.715165										SH3BP5	0.435384	0.432026
AIM1	0.761549	0.930571	0.829385										RETSAT	0.43527	0.449568
SLC38A1	0.749012	0.656162	0.69004										TIE1	0.432949	0.436966
NOSIP	0.742577	0.746593	0.539781										PCBP4	0.432125	0.434778
MMP15	0.738919	0.683191	0.606598										SERINC2	0.4253	0.467462
ROBO4	0.711352	0.635114	0.554057										CORO1B	0.422493	0.422227
TNFSF10	0.709582	1.64801	1.38957										PLEKHG1	0.407556	0.452412
CASK	0.709425	0.583791	0.617816										KIAA1522	0.405948	0.400187
SLC37A1	0.706109	0.800241	0.7239										SC5DL	0.40218	0.472882
ITPKB	0.702795	0.644174	0.735775										CIC	0.394224	0.448694
JUP	0.695136	0.745561	0.631428										GRINA	0.392415	0.401051
OGFRL1	0.688006	0.724607	0.555452										MEF2A	-0.382058	-0.38271
ARHGAP32	0.675366	0.518739	0.476957										ARL5A	-0.387094	-0.43382
TRIM16	0.66969	0.635985	0.655158										RBMS1	-0.390615	-0.54742
CYYR1	0.666902	0.998288	0.670249										TRIM24	-0.408802	-0.42917
INS	0.663307	0.520558	0.525031										USP48	-0.40918	-0.40198
HOMER3	0.65902	0.62353	0.610441										ZSWIM6	-0.410839	-0.42311
RAB3B	0.65472	0.778494	0.716588										HIST1H2BK	-0.411689	-0.40623
DSEL	0.618182	0.907418	0.622636										YIPF5	-0.42656	-0.37737
PLCB1	0.616761	0.623817	0.625508										MPHOSPH10	-0.428773	-0.465
ADAM19	0.608012	0.760235	0.97423										PALLD	-0.43048	-0.50149
CMBL	0.595196	0.952157	0.767581										FAM196B	-0.431544	-0.45792
TGFBI	0.595127	0.662929	0.551785										BIRC2	-0.432235	-0.48833
COL12A1	0.588658	0.540941	0.518664										PLOD2	-0.432584	-0.40476
FLYWCH1	0.584977	0.783718	0.865578										DAAM1	-0.43593	-0.50988
PRKAB1	0.581697	0.72927	0.722969										NEK7	-0.435931	-0.39166
F2RL1	0.581238	-0.452231	-0.47687										STK17A	-0.439204	-0.50402
ARL4C	0.57679	1.02551	1.13956										SLC7A2	-0.439911	-0.46325
ZNF205	0.574662	0.683453	0.602922										HIVEP1	-0.440012	-0.7493
DACH1	0.573113	0.567627	0.674114										LIMS1	-0.440969	-0.47368
CTC1	0.572694	0.581228	0.643623										SPATA13	-0.444557	-0.58734
HSPA12B	0.563052	0.574853	0.654468										LNX2	-0.446238	-0.63579
ETS2	0.555826	0.783366	1.24258										ZNF792	-0.448229	-0.63199
KLF2	0.546997	0.968998	1.07993										LMNB1	-0.45928	-0.42856
HLA-A	0.528715	0.473059	0.556311										FSTL3	-0.461044	-0.70035
GAS2L3	0.522411	0.84594	0.573071										RBM28	-0.46349	-0.52521
EDIL3	0.518804	0.558431	0.586948										ETV6	-0.463819	-0.38628
TMEM63B	0.515922	0.441618	0.44962										SMC2	-0.466022	-0.43116
NDST1	0.512675	0.61813	0.535388										LUZP1	-0.470108	-0.47362
PHLDA1	0.506426	1.3449	1.32642										MYC	-0.47343	-0.54203
SYNE1	0.504425	0.691725	0.62246										FIS1	-0.474067	-0.44194
RHOBTB3	0.49789	0.408146	0.474825										EPB41L2	-0.479195	-0.3792
GPR124	0.491932	0.505652	0.414765										PRPF38A	-0.480553	-0.4293
PGF	0.488953	0.970318	0.891472										ATP13A3	-0.48442	-0.44208
DUSP3	0.482508	0.535181	0.481816										PFKFB3	-0.486511	-0.47209
NAV2	0.478321	0.550825	0.479018										HECW2	-0.48652	-0.41605
CD109	0.477649	0.492807	0.49443										WDR43	-0.486728	-0.49242
PITPNM1	0.476822	0.585963	0.648256										IRF2BPL	-0.493143	-0.53882
NDRG4	0.469004	0.803236	0.817683										MBNL2	-0.498756	-0.44837
CTSB	0.467467	0.556739	0.47194										ESM1	-0.504772	-0.74038
SAMHD1	0.46441	0.541975	0.746995										SRF	-0.509308	-0.43327
WARS	0.459967	0.502438	0.469873										PNPT1	-0.513221	-0.44175
ABLIM1	0.452015	0.455427	0.418694										EMCN	-0.516315	-0.48057
DOPEY2	0.449209	0.562116	0.471065										CCNB1	-0.516874	-0.48394
KIAA0141	0.44606	0.51193	0.45434										TIPARP	-0.519468	-0.55634
PLEKHM1	0.439006	0.482175	0.63201										GJA1	-0.52119	-0.56856
GGH	0.431618	0.5126	0.475483										ABL1	-0.521884	-0.46001
SRGAP1	0.419869	0.554081	0.452312										PTTG1	-0.530244	-0.55173
KIAA1462	0.419416	0.419145	0.480281										INHBA	-0.537522	-0.48668
NDRG1	0.408262	0.487556	0.51178										FBLIM1	-0.537915	-0.44299
HIST1H2AM	-0.422568	-0.664047	-0.51461										MERTK	-0.538256	-0.48353
ALDH1A1	-0.423321	-0.493316	-0.47415										SULT1B1	-0.557933	-0.57737
GLCE	-0.430597	-0.460538	-0.50633										KIAA0020	-0.562262	-0.5538
NUSAP1	-0.434895	-0.477887	-0.43993										FOXC1	-0.568375	-0.58545
HIST1H4L	-0.440003	-0.459417	-0.51034										PLK3	-0.583986	-0.77313
ARHGAP24	-0.450906	-0.666354	-0.66835										LIPG	-0.585237	-0.46875
CEP55	-0.463182	-0.442547	-0.45193										PAK1IP1	-0.589565	-0.71103
YPEL2	-0.465332	-0.43814	-0.85188										UCK2	-0.60116	-0.50994
PTGS1	-0.482921	-0.441468	-0.5641										CCRN4L	-0.604237	-0.69033
SPOCK1	-0.489008	-0.461697	-0.49886										CABLES1	-0.623372	-0.56429
DLGAP5	-0.492648	-0.542055	-0.47761										SHFM1	-0.627203	-0.47209
MKI67	-0.49454	-0.432867	-0.474										PELI1	-0.629943	-0.74288
FBXO32	-0.497712	-1.50841	-1.71598										TRIM56	-0.630781	-0.53665
CTSC	-0.506723	-0.635648	-0.62918										CLCN4	-0.633907	-0.64369
SPAG5	-0.518468	-0.528068	-0.64651										PNO1	-0.638778	-0.57704
SAMSN1	-0.54229	-1.48755	-1.55618										FLT1	-0.640085	-0.89075
LYPD1	-0.552327	-0.707359	-0.74411										BCL6	-0.642455	-0.76487
C15orf54	-0.553593	-1.06162	-1.02554										SGOL2	-0.643026	-0.47973
SLC10A7	-0.565855	-0.51776	-0.67404										WEE1	-0.643846	-0.57805
TNFSF15	-0.568148	-2.22164	-1.7332										HIST1H2AB	-0.649301	-0.81052
LRRC32	-0.568429	-0.689797	-0.56353										SLC25A32	-0.650596	-0.66872
CLSTN3	-0.578599	-0.680104	-0.72906										HTR1D	-0.653023	-0.54561
UHRF1	-0.580125	-0.483067	-0.61786										MCM8	-0.667086	-0.90906
TNIK	-0.592137	-0.66551	-0.63344										HIST1H2BM	-0.672452	-0.56101
PREX2	-0.617174	-0.483565	-0.43865										DHRS3	-0.672713	-0.78163
PYGL	-0.623057	-0.512256	-0.64607										PMEPA1	-0.677954	-0.62302
NRCAM	-0.627184	-0.555072	-0.56585										HMGN3	-0.682118	-0.57968
ARMCX2	-0.627897	-0.841657	-0.62892										ARL4A	-0.684311	-0.67564
SPOCD1	-0.628428	-0.536564	-0.54496										RUNX1	-0.688473	-0.59528
C4orf49	-0.6308	-0.587511	-0.59168										SOX4	-0.688874	-0.84207
HIST1H2BI	-0.651633	-0.602181	-0.66302										MAFK	-0.689837	-1.055
MGP	-0.65625	-0.957545	-0.91244										HIVEP2	-0.693932	-0.87524
HIST2H2BF	-0.659079	-0.605295	-0.77826										STC2	-0.701137	-0.50203
GABBR2	-0.662625	-0.713861	-0.71229										PTPRE	-0.705374	-0.50202
HIST1H1B	-0.672818	-0.565241	-0.53813										LOC100506178	-0.708474	-0.69626
MLF1IP	-0.676775	-0.727868	-0.6758										KANK1	-0.711708	-0.57305
TACC3	-0.741388	-0.613665	-0.52595										SGK1	-0.725176	-0.65279
HIST1H2AJ	-0.770433	-0.550587	-1.0176										ZNF697	-0.747035	-0.68363
MAOA	-0.782962	-0.599716	-0.77036										PRICKLE2	-0.754435	-0.8258
FAM59B	-0.81692	-1.12319	-0.91347										LSM5	-0.762478	-0.80115
HIST1H1D	-0.823636	-0.711657	-0.85869										FOSL1	-0.766238	-0.71481
IL1RL1	-0.874807	-0.73486	-0.87276										RG9MTD1	-0.776674	-0.81882
ART4	-0.912181	-1.62513	-1.49635										ZNF92	-0.785541	-0.82025
ABCC9	-0.936086	-0.816452	-0.96579										ETV4	-0.794308	-0.80685
PTK7	-0.949215	-0.666975	-0.67495										GDF6	-0.801321	-0.83865
NEFH	-1.14489	-0.973641	-1.21126										ANKRD1	-0.82703	-0.81746
GBP4	-1.16108	-0.967942	-1.24709										PPP1R3B	-0.840729	-0.93117
RNF144A	-1.17542	-1.19204	-1.38743										GPR4	-0.854892	-0.9184
CACNG7	-1.19005	-0.905057	-1.05202										HRH1	-0.870649	-0.88728
													STK38L	-0.88543	-0.81562
													HIST1H3G	-0.888309	-0.96061
													ANKRD50	-0.897262	-0.82305
													DDIT4	-0.898671	-0.41748
													SMURF2	-0.902577	-0.7196
													EDN1	-0.919442	-1.06836
													KLF10	-0.922347	-1.12396
													CTGF	-0.924007	-1.12316
													CENPI	-0.984431	-0.83969
													CCDC99	-0.988353	-0.74934
													NR3C1	-0.991855	-0.74296
													DNAJA4	-0.996041	-0.97131
													ENC1	-1.01605	-0.76784
													ZNF175	-1.01816	-0.65739
													ABL2	-1.0396	-1.07354
													FOXC2	-1.05163	-0.76989
													PDGFA	-1.0678	-0.86841
													DLC1	-1.07442	-0.97812
													SMOC1	-1.07923	-0.95215
													BPGM	-1.12939	-1.02602
													MAF	-1.13367	-1.15073
													SHISA2	-1.14683	-0.91486
													NEDD9	-1.16239	-0.90293
													NRARP	-1.17269	-0.988
													PER2	-1.17372	-0.94199
													FZD8	-1.19566	-0.88785
													C20orf112	-1.2183	-1.02051
													RFX2	-1.22677	-0.96506
													GADD45B	-1.25191	-1.18493
													RHOB	-1.26044	-1.58122
													GDF3	-1.32619	-1.36454
													CTHRC1	-1.32702	-1.35257
													EHD3	-1.33867	-1.49019
													RGS3	-1.35981	-1.24102
													PRR15	-1.46554	-2.43108
													BHLHE40	-1.4929	-1.12414
													FAM102B	-1.5403	-1.30308
													SMAD6	-1.58087	-0.62831
													CCL2	-1.60833	-2.01112
													DHRS9	-1.64189	-1.0879
													PTGS2	-1.68487	-1.54345
													SIK1	-1.72571	-1.19821
													FAM84B	-1.7566	-1.94075
													GJA5	-1.83518	-1.61902
													SKIL	-1.90285	-1.79466
													PCDHB5	-2.00661	-1.52002
													ANGPTL4	-2.05838	-1.66076
													HES1	-2.16042	-1.59504
													SPSB1	-2.51966	-2.05205
													RND1	-2.52323	-2.90032
													FOXS1	-2.80009	-1.1892
													SNAI1	-3.00145	-2.76837
													SMAD7	-3.14447	-1.99005

## Sheet: Sheet2
p<0.05
Table DIF genes with increased and decreased transcript expression fold change > 0.35 log2 or 1.25 fold and P≤ 0.05
90 min
ctrl vs ins				Ctrl vs SB				Ctrl vs Ins SB				Ins vs Ins SB
Gene	Fold change	p-val		Gene	Fold change	p-val		Gene	Fold change	p-val		Gene	Fold change	p-val
TTC9	4.6343	0.01255		TMEM200C	4.20169	0.0108		TTC9	4.53034	0.0135		ZNF311	3.107	0.0437
CDH6	3.6642	0.0069		TTC9	4.18323	0.0154		EPN3	4.08766	0.00015		HIST1H3E	3.05605	0.04275
TGFA	3.66241	5e-05		CDH6	3.7899	0.00475		CDH6	3.86132	0.00555		ZDHHC23	2.49644	0.04195
NID2	3.65801	5e-05		SLC16A9	3.76339	5e-05		SLC16A9	3.72257	5e-05		EDNRB	2.47978	0.0142
ELMO3	3.50085	0.04325		NID2	3.50286	5e-05		TGFA	3.57848	0.02525		ECHDC3	2.36133	0.0482
SLC16A9	3.37439	0.0001		TGFA	3.25949	5e-05		NID2	3.43903	5e-05		HOXD4	2.34327	0.0497
TMEM200C	3.30408	0.026		EPN3	3.06535	0.002		SIM2	3.25531	0.0362		MAMDC4	2.23177	0.0474
EPN3	3.27038	0.00145		PI16	2.70831	0.0006		TMEM200C	3.14541	0.03435		VASH2	2.13185	0.02605
SIM2	2.84042	0.0474		PKDCC	2.5485	0.03795		APOL4	2.81644	0.0117		C18orf34	2.07078	0.04475
PI16	2.46449	0.00105		SIM2	2.47628	0.0033		GDF5	2.68991	0.0332		UST	2.05794	0.03055
SPTA1	2.4131	0.00075		DTX4	2.45901	0.00105		SLC6A15	2.51361	5e-05		SEC31B	1.8815	0.04075
CERKL	2.28861	0.01305		SLC6A15	2.36624	5e-05		PI16	2.45952	0.00115		BATF2	1.76656	0.02065
SYT9	2.26953	0.00045		ESPN	2.26108	0.00075		ESPN	2.4354	0.0002		TPPP	1.70329	0.01475
C10orf54	2.23126	0.01505		CERKL	2.19155	0.0082		DTX4	2.42425	0.00115		IFIT2	1.6717	0.04055
ESPN	2.19793	0.00115		SPTA1	2.16491	0.00115		FAM129A	2.38858	0.0319		BEND6	1.60604	0.0467
SNAI2	2.05818	5e-05		ASXL3	2.1571	5e-05		CCDC103	2.29574	0.01465		PSRC1	1.51103	0.0103
APOL4	2.03543	0.04495		CDKN1C	2.10962	0.0003		IFIT5	2.2434	0.0478		SYNPO2	1.47664	0.0485
ITGA4	2.01114	5e-05		EBF1	2.10572	0.0115		SPTA1	2.19692	0.00115		CEBPD	1.44851	0.04665
SLC6A15	1.95318	0.0014		ITGA4	2.02247	5e-05		CMKLR1	2.09031	0.00485		PTPRH	1.44257	0.0377
ASXL3	1.94151	0.0004		GPRC5B	1.97532	5e-05		NFKBID	1.98065	0.02895		AMT	1.41557	0.01275
CTSK	1.88946	0.01975		AMIGO1	1.83722	0.04635		ASXL3	1.94404	0.0004		HS3ST1	1.33608	0.03235
NEDD4L	1.88285	5e-05		STMN3	1.81048	0.0002		GPRC5B	1.90865	5e-05		ADRB2	1.29297	0.01745
KIAA1274	1.87626	5e-05		SYT9	1.79803	0.0033		ITGA4	1.85511	5e-05		IFIT3	1.2854	0.03675
MPP7	1.83553	0.0148		IFIT2	1.76108	0.0127		SYT9	1.81952	0.0028		EGLN3	1.2844	0.02095
RPL32P3	1.7871	0.03635		MPP7	1.74637	0.0155		HS3ST1	1.81778	0.0066		PFKFB4	1.27942	0.04105
DTX4	1.76966	0.0114		PDK4	1.72673	5e-05		DUSP5	1.81119	5e-05		DUSP5	1.25717	0.00045
VAT1L	1.76665	5e-05		DOCK11	1.69072	0.002		LONRF3	1.80387	0.00085		TET1	1.25684	0.03075
LONRF3	1.76173	0.00095		LOC284837	1.68881	0.01145		PRR16	1.79076	0.03085		CXCL1	1.22696	0.0209
USP54	1.74036	0.0127		BCHE	1.68319	0.03875		HES7	1.73812	0.0497		ZNF658	1.15137	0.04485
MDK	1.71008	5e-05		NEDD4L	1.68185	5e-05		STMN3	1.73806	0.0005		C10orf10	1.1507	0.00325
F2RL3	1.67917	0.0003		DUSP5	1.6778	5e-05		CDKN1C	1.71184	0.00145		GSTM4	1.12334	0.0295
FAM89A	1.66914	5e-05		PLEKHF1	1.67114	0.00105		MDK	1.69019	5e-05		ADAMTS1	1.09064	0.0003
SEMA7A	1.66335	0.0075		CD34	1.65864	5e-05		VAT1L	1.68845	5e-05		PDK4	1.05955	0.0286
RGS7	1.63003	0.0089		TNFSF10	1.64801	5e-05		IFIT2	1.68229	0.0183		ZNF674	1.05014	0.04965
GPRC5B	1.62584	5e-05		VAT1L	1.63282	5e-05		RP1L1	1.63502	0.012		ABHD6	1.00623	0.02115
EPB49	1.61175	5e-05		C3orf52	1.60491	0.0289		C9orf150	1.60562	0.00705		TTC5	0.926814	0.03655
C1orf54	1.55858	0.0029		ZNF425	1.57445	0.01765		NEDD4L	1.59816	5e-05		SHPK	0.907329	0.01435
WNK4	1.51724	0.0075		HLX	1.56476	5e-05		MURC	1.58904	0.02235		REEP4	0.877737	0.0118
PCDH12	1.5172	5e-05		CYBA	1.56027	0.00035		PLEKHF1	1.58761	0.0017		IRS2	0.850703	0.0131
STMN3	1.51444	0.00145		MYPN	1.55656	0.01105		KIAA1274	1.57364	5e-05		GCNT1	0.830713	0.0019
LOC284837	1.51413	0.0234		MDK	1.55605	5e-05		ADAMTS15	1.56993	0.0289		PUS1	0.829804	0.0343
A2M	1.45142	0.03305		EPB49	1.54897	5e-05		NAGS	1.55888	0.025		PHLDA1	0.820025	0.00115
CCDC125	1.38652	0.0348		C9orf150	1.54681	0.0076		PCDH12	1.54957	5e-05		KLHL29	0.81723	0.0389
LOC643733	1.38638	0.0029		LGALS9	1.54304	5e-05		IGFBP5	1.52885	5e-05		ST3GAL5	0.798521	0.0171
IGSF23	1.36711	0.04955		CCNA1	1.52369	5e-05		USP54	1.52691	0.01785		RIN1	0.78071	0.0185
CHN2	1.34953	0.0177		BMP2	1.51126	5e-05		MPP7	1.52496	0.03465		ALDH6A1	0.768945	0.03265
CD34	1.32321	5e-05		ABCA9	1.49228	5e-05		CCNA1	1.47445	5e-05		RAB11FIP1	0.751544	0.0467
LGALS9	1.31659	5e-05		NAGS	1.4876	0.0281		CD34	1.45615	5e-05		RHPN2	0.751427	0.04715
ABCA9	1.30657	5e-05		RP1L1	1.47969	0.01625		EPB49	1.44554	5e-05		STC1	0.739583	0.02975
KLF4	1.30559	0.00025		PCDH12	1.47862	5e-05		HOXB8	1.44465	0.003		PIK3R2	0.707573	0.01915
MYOZ2	1.30121	0.0074		IGFBP5	1.477	5e-05		RAB11FIP1	1.43847	5e-05		ETS2	0.686603	0.0087
ACE	1.29595	0.00065		C10orf140	1.47535	0.02265		CYBA	1.42337	0.00065		TNFSF10	0.679686	0.03175
FAM211B	1.28371	0.04155		PARD6A	1.42694	0.04265		UST	1.41848	0.03905		SEPX1	0.674578	0.04075
IGFBP5	1.28268	5e-05		CACNG6	1.41643	0.0143		ABCA9	1.41193	5e-05		AGFG2	0.660401	0.02265
ELFN1	1.27737	0.00215		APOL3	1.4051	5e-05		INA	1.4096	0.0479		THBD	0.598994	0.01735
KIAA1211	1.27534	0.00025		ABTB2	1.39413	0.0486		LGALS9	1.4088	5e-05		TXNIP	0.568872	0.0134
ABCA4	1.25709	0.00865		C10orf10	1.39173	5e-05		SFRP1	1.40134	0.0006		CRAMP1L	0.562198	0.03975
ICOSLG	1.24503	0.00435		MURC	1.37979	0.0354		ESX1	1.38963	0.0099		GADD45A	0.555509	0.02505
IQCK	1.22548	0.00245		IRS2	1.35362	5e-05		TNFSF10	1.38957	5e-05		ARHGEF3	0.554787	0.03035
CREB3L1	1.21789	0.02205		PHLDA1	1.3449	5e-05		LOC643733	1.38702	0.00235		FAM189B	0.547032	0.0416
COLEC12	1.21763	5e-05		PCDH9	1.3332	0.00045		SNCAIP	1.36388	0.01515		KLF2	0.532954	0.02865
PLEKHF1	1.21361	0.0127		LONRF3	1.32624	0.0104		C12orf76	1.36153	0.02775		CITED2	0.49033	0.0376
HOXB8	1.20111	0.01375		CSF1	1.30807	5e-05		FLVCR2	1.35503	0.0311		PNP	-0.476162	0.04175
ZKSCAN4	1.18855	0.029		TCP11L2	1.3034	5e-05		MYPN	1.34141	0.0295		ZSWIM6	-0.479435	0.0357
RELB	1.18529	0.0141		SFRP1	1.29995	0.00095		C1orf54	1.33041	0.01325		CDC42EP1	-0.482337	0.03275
FHL1	1.18495	5e-05		ESX1	1.2901	0.01505		PHLDA1	1.32642	5e-05		PXDC1	-0.491271	0.0387
AFAP1L1	1.17512	5e-05		AFAP1L1	1.28995	5e-05		SIX1	1.32007	0.0081		WDR43	-0.492471	0.04565
CYBA	1.16408	0.0054		RAB3IL1	1.28275	0.0328		WNK4	1.30098	0.01795		RBMS1	-0.49325	0.0361
CHRNA1	1.15874	0.00315		HDAC9	1.28209	0.0021		COLEC12	1.29995	5e-05		DUSP4	-0.507885	0.0419
VASH1	1.14519	5e-05		GREB1L	1.2742	0.0014		PLEKHG3	1.29971	0.0169		CABLES1	-0.519482	0.02555
ARHGEF6	1.14205	0.00665		HOXB8	1.26286	0.0084		EPHX4	1.29331	0.02235		DDIT4	-0.528445	0.0291
CDKN1C	1.14021	0.02645		COLEC12	1.25847	5e-05		APOL3	1.28915	5e-05		TSC22D2	-0.529688	0.02585
DOCK11	1.13017	0.03315		AXIN2	1.24373	0.001		LOC284837	1.28805	0.04665		SH3RF1	-0.535653	0.0341
PLA2G4C	1.12718	5e-05		TRIM7	1.23829	0.03915		HDAC9	1.28465	0.0026		PIM3	-0.551098	0.03535
DCHS1	1.12352	5e-05		CLMP	1.23096	0.04975		PPCDC	1.28323	0.0178		LNX2	-0.556315	0.0423
SFRP1	1.10129	0.00475		SLC12A2	1.22356	5e-05		FOXA1	1.27268	0.0286		INSIG1	-0.562488	0.0378
ESX1	1.09478	0.03615		FAM89A	1.22341	0.00155		CEBPD	1.25897	0.0374		JHDM1D	-0.564379	0.0425
ZNF443	1.09065	0.0362		LYPD6	1.22028	0.00635		ZNF790	1.25484	0.0383		IQCJ	-0.565131	0.02735
SPECC1	1.08737	5e-05		IQCK	1.2174	0.0043		ST3GAL5	1.25136	0.00015		IP6K2	-0.570844	0.04595
FABP5	1.06999	5e-05		CLEC1A	1.21436	5e-05		ETS2	1.24258	5e-05		STK38L	-0.573007	0.0153
TFPI2	1.06509	5e-05		TMEM140	1.21093	0.0055		FAM89A	1.23583	0.00195		ZBTB5	-0.579201	0.04665
KHDRBS3	1.06011	5e-05		WNK4	1.20167	0.02695		CSF1	1.22876	0.00025		MAP1S	-0.587353	0.0111
C17orf28	1.05369	0.0001		PMAIP1	1.19331	0.00015		RARG	1.22205	0.0085		MEF2D	-0.590757	0.01185
ALDH1A3	1.04221	0.00015		KIAA1211	1.18795	0.0008		FHL1	1.22159	5e-05		PLK3	-0.599755	0.0233
C20orf160	1.02759	0.0176		KIAA1274	1.18218	0.0004		CECR6	1.20994	0.0258		BCOR	-0.603172	0.01685
LYPD6	1.01344	0.0214		AVPI1	1.17126	0.01785		AVPI1	1.20946	0.01955		CRY1	-0.608064	0.0446
GREB1L	1.01327	0.00895		N4BP3	1.13714	5e-05		CHAC1	1.20829	0.04975		MERTK	-0.615669	0.0127
EFNA2	1.00613	0.028		STC1	1.1349	0.0003		STC1	1.20038	0.00015		ESM1	-0.617407	0.0125
SERPINE2	0.998318	5e-05		FOXA1	1.1264	0.0465		SULF1	1.1938	5e-05		SGK1	-0.620174	0.00875
C8orf4	0.99764	5e-05		C17orf59	1.12546	0.0041		SLC12A2	1.19338	5e-05		RUNX1	-0.625519	0.0237
ABCG1	0.996431	0.00055		CXCR4	1.12381	5e-05		RELB	1.19277	0.01575		PPP1R3B	-0.633529	0.0076
CCNA1	0.989157	0.001		RAB11FIP1	1.12348	0.00225		SAMD10	1.17444	0.01645		IL4R	-0.633565	0.0321
CEACAM1	0.987472	0.026		RELB	1.10786	0.01915		FANCE	1.17321	0.01585		SPATA13	-0.635103	0.01425
TNFAIP2	0.976655	0.00495		C17orf28	1.10658	5e-05		CRTAC1	1.15504	0.0222		BCL6	-0.640126	0.0269
HDAC9	0.972771	0.0244		FHL1	1.10141	5e-05		EFNB1	1.14965	5e-05		TNFRSF12A	-0.643583	0.01265
CCND2	0.966979	0.0001		MAMDC2	1.09987	0.0034		CLEC1A	1.14871	5e-05		HECW2	-0.646615	0.00755
QPCT	0.962577	0.02775		ISG20	1.09962	0.03945		ARL4C	1.13956	0.0001		GPR4	-0.64785	0.0222
LINC00340	0.958517	0.013		ZKSCAN4	1.09327	0.0421		LYPD6	1.13517	0.0094		ZNF697	-0.67134	0.0216
CHST1	0.956801	5e-05		SPECC1	1.08815	0.00025		IL27RA	1.1297	0.02205		GCSH	-0.687566	0.03375
SULF1	0.956107	0.0001		FAM189A2	1.08805	0.00845		AFAP1L1	1.12707	5e-05		C13orf15	-0.693403	0.01825
SMPDL3A	0.953857	0.0396		ABCA7	1.08116	0.0056		GREB1L	1.11177	0.0047		PELI1	-0.69801	0.00555
MAMDC2	0.952126	0.01235		SULF1	1.07477	5e-05		N4BP3	1.10916	5e-05		HIVEP1	-0.69858	0.0024
APOL3	0.944342	0.0007		ZNF554	1.06235	0.0459		MAMDC2	1.10904	0.0054		TRIM47	-0.698841	0.01045
CLEC1A	0.940195	0.00045		WNT9A	1.05125	0.0273		TMEM35	1.10516	0.02		PDGFB	-0.70295	0.0049
ZNF764	0.923742	0.01905		ZFHX4	1.04937	0.0001		CREB3L1	1.10351	0.0374		GDF6	-0.722812	0.0018
KITLG	0.919686	5e-05		MYOZ2	1.04644	0.02665		IQCK	1.09917	0.0076		ANKRD50	-0.72728	0.00225
SLC12A2	0.919393	5e-05		KCNMA1	1.03928	0.0318		KLF2	1.07993	5e-05		PTPRE	-0.739963	0.00215
PLAU	0.918273	5e-05		FANCE	1.03754	0.02865		ZNF764	1.066	0.0077		NR3C1	-0.742479	0.0041
FAM125B	0.901755	0.00185		RAI2	1.02572	0.00025		KIAA1211	1.0642	0.0013		CHST11	-0.743929	0.00365
PAR5	0.895331	0.02625		ARL4C	1.02551	0.0001		ALDH1A3	1.06102	0.0001		CCRN4L	-0.745403	0.0237
PEX16	0.894178	0.0082		PLA2G4C	1.01868	5e-05		DNAH5	1.05677	0.01885		FOSL1	-0.747086	0.002
RAI2	0.889694	0.0021		FBXL16	1.00928	0.0098		KHDRBS3	1.05277	5e-05		FAM176A	-0.777523	0.0484
CSF1	0.888709	0.00605		CYYR1	0.998288	0.00025		EGLN3	1.05056	0.0214		SPRY4	-0.778069	0.0185
CHST2	0.876213	0.00045		SHROOM1	0.995626	0.0272		DOCK11	1.04975	0.04395		HIVEP2	-0.788872	0.00785
CDH13	0.854141	0.00045		ACE	0.994877	0.00645		C17orf28	1.03758	0.0001		BPGM	-0.806863	0.0016
PDE2A	0.847214	0.0002		ALDH1A3	0.986477	0.00055		PRR5L	1.03691	0.03905		PMEPA1	-0.811611	0.0012
ZFHX4	0.845779	0.00105		CYP26B1	0.972846	0.0159		UNC5B	1.0292	0.00205		EFNA1	-0.812509	0.0074
TRAF5	0.845216	0.00875		PGF	0.970318	5e-05		SMPDL3A	1.02508	0.0284		EDN1	-0.8218	0.0002
N4BP3	0.842425	0.0006		KLF2	0.968998	5e-05		CA5B	1.02017	0.00495		RG9MTD1	-0.827977	0.00625
EFNB1	0.840986	0.0001		CPM	0.968897	0.04085		PDK4	1.01889	0.0092		ZNF92	-0.835703	0.0122
UNC5B	0.839797	0.0118		ADAMTS1	0.965899	5e-05		CCRL2	1.00929	0.0175		ZSWIM4	-0.852215	0.00375
ANTXR1	0.829105	0.0002		DCHS1	0.965219	0.00035		PLA2G4C	1.00517	0.0001		HRH1	-0.857878	0.00145
LOH12CR1	0.828552	0.04885		DTNA	0.963351	0.00445		TCP11L2	1.0023	5e-05		ANKRD1	-0.860975	0.00025
TCP11L2	0.82711	0.00075		RARG	0.963145	0.0346		ADAMTS1	0.991535	5e-05		SMURF2	-0.880414	5e-05
NLGN4Y	0.818612	0.04865		KHDRBS3	0.959978	5e-05		TIRAP	0.984539	0.0412		BUD13	-0.884136	0.0154
MAGI2-AS3	0.815414	0.03475		MRAS	0.957017	0.01845		SMCR7	0.978764	0.02475		CTGF	-0.889634	0.0003
IFI27	0.814425	5e-05		TFEB	0.953356	0.0436		ADAM19	0.97423	5e-05		FZD1	-0.892708	0.0464
DBNDD2	0.812938	0.019		CMBL	0.952157	0.00045		THBD	0.972884	5e-05		SOX4	-0.896236	0.0001
ProSAPiP1	0.806097	0.0308		RAB36	0.943327	0.01905		ZFHX4	0.965874	0.00025		PDGFA	-0.913751	0.00075
LFNG	0.803243	0.01135		ABCG1	0.942115	0.00095		SPECC1	0.960714	0.00035		JUNB	-0.936443	0.0017
SLC4A11	0.801016	0.0213		AIM1	0.930571	5e-05		FAS	0.957298	0.0389		FOXC2	-0.949456	0.00025
DUSP4	0.773713	0.0003		ACTA2	0.929353	0.01275		ACE	0.954451	0.01065		SMAD6	-0.951259	0.0023
SULF2	0.769369	0.0006		PDE2A	0.928855	0.0001		ARHGEF6	0.952706	0.02415		TTC26	-0.968387	0.04575
AIM1	0.761549	0.00105		IFIT3	0.925053	0.04545		CEACAM1	0.927214	0.039		GIN1	-0.970062	0.04855
C16orf45	0.755319	0.00675		ST3GAL5	0.918657	0.00355		ARHGEF3	0.921432	5e-05		FAM102B	-0.975296	0.01975
SLC38A1	0.749012	0.0004		ABCA6	0.917665	0.00175		USP27X	0.920937	0.01755		SBDSP1	-0.975303	0.0178
MAN1A1	0.748973	0.00605		PRDM1	0.912892	0.03265		FAM189A2	0.919295	0.02505		SAMSN1	-1.01342	0.00795
SLC2A13	0.746799	0.0201		ZNF524	0.909621	0.0175		SLC4A11	0.911102	0.0101		NRARP	-1.01558	0.0038
NOSIP	0.742577	0.0009		EFNB1	0.909078	5e-05		PDE2A	0.910858	0.0001		KLF10	-1.02182	5e-05
GPR37	0.739748	0.03845		ITGB8	0.908083	0.0003		ORAI3	0.895926	0.01285		DLC1	-1.03217	5e-05
MMP15	0.738919	0.0035		DSEL	0.907418	0.00025		VASH1	0.892308	0.00025		F2RL1	-1.05814	5e-05
RASSF2	0.736068	0.0011		RNF19A	0.906367	5e-05		PBX1	0.891791	0.00065		HEY2	-1.05858	0.0412
STK32B	0.726522	0.00575		TPGS1	0.904255	0.03585		PGF	0.891472	5e-05		GPR37	-1.07213	0.01325
HCG11	0.717247	0.03625		SCUBE1	0.898031	0.0285		FAM212B	0.885823	0.00525		ABL2	-1.08005	5e-05
ROBO4	0.711352	0.00215		ELFN1	0.892344	0.03225		ELFN1	0.881691	0.042		ZNF643	-1.08762	0.0399
TNFSF10	0.709582	0.0069		SLC46A1	0.884314	0.0347		SLC46A1	0.872562	0.04245		HLA-C	-1.09358	0.0026
CASK	0.709425	0.0006		PLEKHH3	0.878818	0.04335		DCHS1	0.871004	0.00045		ZNF34	-1.09896	0.04885
HLA-C	0.706979	0.01315		TGFBR3	0.877685	0.00125		SPIN2B	0.870488	0.04095		TNFSF15	-1.16469	5e-05
EDA2R	0.706194	0.0294		MLF1	0.877334	0.04305		PCDH9	0.868549	0.0176		F2RL3	-1.1704	0.01245
SLC37A1	0.706109	0.0283		CXADR	0.87707	0.0143		FAM171A2	0.865888	0.003		RGS3	-1.19503	5e-05
ITPKB	0.702795	0.0005		LOC643733	0.87487	0.04635		FLYWCH1	0.865578	0.00055		C20orf112	-1.19725	5e-05
IRF7	0.697315	0.0392		CDH13	0.872524	0.0003		CXADR	0.862657	0.01725		FBXO32	-1.21832	0.00075
JUP	0.695136	0.0011		SERPINE2	0.870507	0.0001		PWWP2B	0.856813	0.0288		GJA5	-1.22033	0.00465
RNF24	0.691543	0.0076		OAS1	0.866134	0.01315		CDH13	0.851424	0.0003		GADD45B	-1.25221	5e-05
OGFRL1	0.688006	0.00155		VASH1	0.863318	0.0001		OAS1	0.850434	0.01625		NEDD9	-1.29507	5e-05
KIAA1841	0.67909	0.01485		ORAI3	0.858665	0.01675		TNFAIP2	0.843431	0.0157		BHLHE40	-1.31792	5e-05
ARHGAP32	0.675366	0.0021		GAB3	0.857812	0.00425		SERPINE2	0.842924	0.00025		PTGS2	-1.33451	5e-05
JUNB	0.672211	0.00435		SLC4A11	0.857271	0.01165		PLIN2	0.839796	0.00075		SIK1	-1.34787	0.0031
TRIM16	0.66969	0.0075		TFPI2	0.857089	0.0004		AIM1	0.829385	0.00085		C8orf4	-1.37205	5e-05
CYYR1	0.666902	0.01665		MORN4	0.854756	0.04445		TFPI2	0.827265	0.0005		RHOB	-1.41318	5e-05
INS	0.663307	0.0028		SMCR7	0.852602	0.04175		CHST2	0.825477	0.0007		HES1	-1.45266	5e-05
HOMER3	0.65902	0.00155		GAS2L3	0.84594	0.00015		KRT19	0.825243	0.04185		DKFZP434I0714	-1.46198	0.0196
RAB3B	0.65472	0.00105		RAG1	0.83045	0.0445		BMP2	0.818704	0.0014		CCDC125	-1.46282	0.0435
CELSR1	0.65181	0.0395		ZNF764	0.821954	0.03665		NDRG4	0.817683	0.00015		ANGPTL4	-1.49378	5e-05
MN1	0.640005	0.00055		BCL2L11	0.820032	0.00365		MRAS	0.814585	0.04175		MAF	-1.63728	5e-05
FLT4	0.6381	0.02205		FADS2	0.818119	0.0405		DBNDD2	0.813141	0.0135		FAM131B	-1.64248	0.0411
COL4A6	0.637368	0.03955		TIGD2	0.81642	0.04635		CCND2	0.812712	0.00145		FAM84B	-1.79267	5e-05
SERINC5	0.636954	0.0184		THBD	0.816389	0.0003		ACTA2	0.804532	0.02995		SKIL	-1.79647	5e-05
ZNF836	0.633856	0.0318		CHRNA1	0.815245	0.03405		TBC1D10A	0.803655	0.01875		FAM82A1	-1.932	0.0471
SORT1	0.629362	0.02385		CA5B	0.811809	0.02195		BPHL	0.785068	0.03445		SMAD7	-1.94811	0.0003
VCAN	0.618812	0.0159		ANTXR1	0.810722	0.00045		TYSND1	0.783494	0.04435		PTHLH	-2.05136	0.0139
DSEL	0.618182	0.0099		ZNF836	0.803376	0.00585		FADS2	0.780989	0.045		CCL2	-2.07625	5e-05
PLCB1	0.616761	0.00545		NDRG4	0.803236	0.00055		SLC2A13	0.779965	0.01265		SNAI2	-2.12923	0.0001
NES	0.616298	0.0045		SLC37A1	0.800241	0.0125		GLIS3	0.77872	0.0284		SPSB1	-2.14812	5e-05
NFKBIE	0.615695	0.0469		TNFAIP2	0.795623	0.0226		DNMT3B	0.769411	0.0491		UBE2Q2P1	-2.16712	0.03905
DCLRE1A	0.609166	0.0403		TMCC2	0.7935	0.02985		CMBL	0.767581	0.005		TRAF1	-2.23159	0.02785
ADAM19	0.608012	0.0056		ProSAPiP1	0.789968	0.03385		CPNE8	0.766281	0.00655		PRR15	-2.38527	0.0025
NR2C1	0.603314	0.03345		DBNDD2	0.785706	0.01185		SORT1	0.757148	0.0056		RND1	-2.41579	0.0335
PBX1	0.602091	0.0276		FAM171A2	0.785208	0.00755		SLC26A11	0.752076	0.0146		TSPEAR	-2.58719	0.0461
C13orf15	0.597318	0.00795		FLYWCH1	0.783718	0.0021		SAMHD1	0.746995	0.00115		LRRC4B	-2.8337	0.0313
CHN1	0.595583	0.0193		ETS2	0.783366	5e-05		ABCA6	0.746633	0.00885		SNAI1	-2.94868	5e-05
CMBL	0.595196	0.0296		RAB3B	0.778494	0.0001		EDA2R	0.745776	0.01965		ARL17B	-4.71164	0.03475
TGFBI	0.595127	0.01605		FARS2	0.771228	0.02055		TRAF5	0.741824	0.0198		NR1I3	-4.83756	5e-05
TMEM159	0.591649	0.0479		NLGN4Y	0.764676	0.0194		MOSPD1	0.741557	0.0039
COL12A1	0.588658	0.0112		PSPH	0.761387	0.02015		PIAS4	0.739485	0.00705
FLYWCH1	0.584977	0.01885		PLIN2	0.760466	0.0022		C16orf45	0.73879	0.00785
PRKAB1	0.581697	0.02695		ADAM19	0.760235	0.0007		GPT2	0.738437	0.0168
F2RL1	0.581238	0.007		TAP1	0.755257	0.0067		ITPKB	0.735775	0.0004
IER5L	0.580517	0.0106		SSH2	0.751829	0.03345		LRRC37B	0.73163	0.04065
ARL4C	0.57679	0.03955		MAD2L1BP	0.747775	0.04135		LGR4	0.72945	0.0091
ZNF205	0.574662	0.03375		CHST2	0.747761	0.0026		SLC2A6	0.725338	0.01075
DACH1	0.573113	0.0299		NOSIP	0.746593	0.0011		SLC37A1	0.7239	0.02535
CTC1	0.572694	0.02825		JUP	0.745561	0.00065		PRKAB1	0.722969	0.00635
FAM53B	0.572214	0.04005		C5orf4	0.743168	0.0101		ANTXR1	0.718745	0.00135
ZSWIM4	0.571523	0.01255		ARID3A	0.742126	0.043		TRIB3	0.717268	0.00855
HSPA12B	0.563052	0.0177		GLCCI1	0.736051	0.017		RAB3B	0.716588	0.00045
RASGRP3	0.557942	0.0363		RHBDF2	0.73553	0.0019		SULF2	0.715165	0.00105
FAM155A	0.556666	0.0358		SLC2A6	0.734122	0.00895		FLCN	0.711182	0.00835
ETS2	0.555826	0.0077		FZD5	0.731863	0.03205		RHBDF2	0.7022	0.0031
PLVAP	0.555501	0.03325		PRKAB1	0.72927	0.0054		RASSF2	0.701101	0.0014
ABI3	0.55273	0.00725		MTHFR	0.729114	0.01935		EPOR	0.701002	0.00555
FAT1	0.548758	0.0291		LOC100129550	0.729048	0.02175		KLF4	0.6968	0.04855
ABCA1	0.548635	0.0218		NLRC5	0.726553	0.03785		IFI27	0.691847	0.00085
KLF2	0.546997	0.0061		OGFRL1	0.724607	0.0006		SLC38A1	0.69004	0.00175
DNAJC1	0.545601	0.0105		ORAI1	0.724575	0.00545		PACSIN3	0.687498	0.0222
C7orf41	0.536587	0.04175		FLT4	0.723441	0.0086		PRTG	0.686998	0.0177
NR2F6	0.535426	0.03025		LRRC20	0.722875	0.01625		GAB3	0.681892	0.022
HLA-A	0.528715	0.0114		IFI27	0.71904	0.0006		KCTD13	0.675602	0.03655
BCL6B	0.526976	0.00665		PLCD3	0.718352	0.00085		FABP5	0.674697	0.0021
GLT25D1	0.526685	0.0091		APBA2	0.716075	0.0174		ABCG1	0.674545	0.0158
NT5E	0.52427	0.008		EPOR	0.715764	0.0046		DACH1	0.674114	0.0116
GAS2L3	0.522411	0.0266		ARHGEF3	0.709355	0.0008		PLK2	0.6741	0.0006
EDIL3	0.518804	0.0179		CITED2	0.705639	0.00045		PQLC2	0.673175	0.02855
TMEM63B	0.515922	0.0125		SLC25A30	0.699847	0.01605		RAI2	0.672063	0.0208
TMEM179B	0.513528	0.04355		LRRC3	0.698514	0.0424		CYYR1	0.670249	0.01625
NDST1	0.512675	0.01145		USP31	0.69841	0.0009		C7orf41	0.669949	0.01135
ZNF710	0.507359	0.02405		WDR24	0.69831	0.02325		LPXN	0.668284	0.045
PHLDA1	0.506426	0.00875		FAM53B	0.697594	0.0134		DUSP22	0.66765	0.018
GPR116	0.505792	0.01875		CTTNBP2	0.695972	0.03775		MBLAC2	0.667353	0.0151
SYNE1	0.504425	0.0104		SYNE1	0.691725	0.0006		TGFBR3	0.666864	0.0159
OSBPL10	0.499878	0.024		AMACR	0.690424	0.02625		SQSTM1	0.664384	0.0075
MICAL1	0.499714	0.03575		CCND2	0.688627	0.00605		TMEM55A	0.660418	0.04955
RHOBTB3	0.49789	0.0116		GDF15	0.687854	0.00055		ITGB8	0.657258	0.00815
MICAL3	0.492906	0.0268		SULF2	0.686631	0.00265		TRIM16	0.655158	0.00825
GPR124	0.491932	0.01415		SQSTM1	0.685221	0.00875		AMACR	0.655041	0.03615
PGF	0.488953	0.0222		ZNF205	0.683453	0.01015		HSPA12B	0.654468	0.0059
DUSP3	0.482508	0.0119		MMP15	0.683191	0.0077		APBA2	0.653493	0.02755
BCOR	0.482353	0.01665		PEX16	0.681771	0.0391		YPEL3	0.650637	0.0081
DUSP16	0.480627	0.0438		KLHDC8B	0.671436	0.02035		LYN	0.650003	0.0018
NAV2	0.478321	0.01665		CELSR1	0.667011	0.03425		PITPNM1	0.648256	0.0051
CD109	0.477649	0.01705		ZFP30	0.66398	0.04345		CTC1	0.643623	0.01375
PITPNM1	0.476822	0.04205		TGFBI	0.662929	0.0091		PRMT7	0.640629	0.0369
UACA	0.476599	0.01915		MEGF9	0.661552	0.0016		RFNG	0.640577	0.03315
TRIM47	0.475385	0.02485		FDXR	0.660745	0.01365		C5orf4	0.640058	0.0288
GRPEL2	0.470969	0.0372		SLC38A1	0.656162	0.0025		NUDT11	0.636354	0.03395
NDRG4	0.469004	0.03565		KLF6	0.655568	0.00145		SEPX1	0.634843	0.02445
PCDH1	0.468053	0.02315		COL4A6	0.65225	0.0352		ORAI1	0.634329	0.02005
CTSB	0.467467	0.034		C12orf35	0.649572	0.0008		TXNIP	0.632774	0.001
SLC39A6	0.465836	0.03315		ZNF589	0.645956	0.0211		FUT1	0.632322	0.0418
SAMHD1	0.46441	0.04615		ITPKB	0.644174	0.00195		PLEKHM1	0.63201	0.00145
SAP30L	0.463174	0.0482		BEND3	0.643913	0.03195		JUP	0.631428	0.00335
SOX18	0.462895	0.02815		PPP1R16B	0.64111	0.0026		C10orf10	0.628771	0.0328
SPATA20	0.462533	0.0389		ING1	0.640766	0.02355		AGTRAP	0.627083	0.02565
GSTO1	0.460005	0.03755		BLOC1S3	0.63756	0.02035		OSBPL7	0.626153	0.04225
WARS	0.459967	0.0199		TRIM16	0.635985	0.0124		PLCB1	0.625508	0.00425
ETS1	0.457675	0.0177		LMBR1L	0.635979	0.0198		PIK3R2	0.62506	0.0132
ABLIM1	0.452015	0.02085		ROBO4	0.635114	0.00645		IRS2	0.623757	0.02685
ARRB1	0.449557	0.03435		ETHE1	0.631038	0.0092		RHPN2	0.623708	0.0472
PAN2	0.449342	0.04105		C17orf103	0.628458	0.0121		CXorf36	0.623412	0.01635
DOPEY2	0.449209	0.04685		FOXO3	0.62704	0.002		DSEL	0.622636	0.00895
KIAA0141	0.44606	0.0345		GADD45A	0.624759	0.0018		SYNE1	0.62246	0.0016
PLEKHM1	0.439006	0.03185		GLTPD1	0.62457	0.0061		CUTA	0.620116	0.02775
ARHGEF15	0.438324	0.0214		PLCB1	0.623817	0.0044		PLAU	0.619951	0.0036
UBTD1	0.433264	0.03165		HOMER3	0.62353	0.0024		MAN1A1	0.619678	0.02155
GGH	0.431618	0.03815		LOC100294145	0.621945	0.0219		SLC17A5	0.619527	0.00605
FMNL3	0.43069	0.02565		NDST1	0.61813	0.00145		CASK	0.617816	0.0032
UTRN	0.426851	0.03215		ATP7B	0.614507	0.0473		PLCD3	0.612668	0.00245
CD55	0.422548	0.0355		SLC17A5	0.609184	0.00925		HOMER3	0.610441	0.00335
GLIS2	0.42208	0.04075		PLK2	0.60586	0.00175		MMP15	0.606598	0.01675
SRGAP1	0.419869	0.04085		PRIC285	0.602554	0.00935		RCBTB1	0.605302	0.0093
KIAA1462	0.419416	0.02965		STK32B	0.594261	0.02115		LMO4	0.60466	0.0244
HDAC5	0.417187	0.04995		CLCN7	0.591879	0.00795		ZNF205	0.602922	0.026
IFFO2	0.41395	0.0356		BTG1	0.59037	0.0058		ADAMTS9	0.602245	0.01095
C15orf39	0.411125	0.04065		WDR81	0.588678	0.02535		CHST1	0.601577	0.00985
TACC2	0.410141	0.03795		PITPNM1	0.585963	0.0123		FAM125B	0.599225	0.0409
NDRG1	0.408262	0.0427		PIAS4	0.58531	0.032		SYNGAP1	0.598798	0.0361
OPTN	0.405129	0.0348		CASK	0.583791	0.0067		MN1	0.588992	0.00325
PREX1	0.404449	0.035		ADCY9	0.582184	0.0109		ATP1B1	0.588727	0.0483
RARA	0.403422	0.03985		HMOX1	0.581512	0.00635		EDIL3	0.586948	0.0082
PTPRM	0.402862	0.03735		CTC1	0.581228	0.02645		RNF19A	0.586873	0.00525
FGFR1	0.401033	0.0358		YPEL3	0.581217	0.021		TRIM3	0.586795	0.03255
PHLDB2	0.394877	0.0403		AGFG2	0.578594	0.0113		FOXO3	0.586044	0.0031
SIPA1	0.391327	0.04865		LYN	0.5778	0.005		ABCC10	0.584012	0.01755
SHROOM2	0.383663	0.0446		TRIM2	0.577602	0.02305		TMEM222	0.583887	0.0337
HDAC2	0.379573	0.0438		LSS	0.577017	0.01125		GCNT1	0.582133	0.00485
HIST1H1C	-0.398441	0.03985		GNAI1	0.575134	0.0252		B7H6	0.582067	0.0401
HTR1B	-0.41339	0.0447		HSPA12B	0.574853	0.01505		SOCS7	0.582067	0.0441
HIST1H2AM	-0.422568	0.0441		ULK2	0.570986	0.02255		GPR137B	0.581574	0.02055
ALDH1A1	-0.423321	0.0392		DACH1	0.567627	0.03175		REEP4	0.580179	0.0347
UBE2S	-0.429065	0.02895		CCDC69	0.563174	0.0079		NARFL	0.579789	0.04455
GLCE	-0.430597	0.0315		DOPEY2	0.562116	0.01315		PLVAP	0.578935	0.0232
NUSAP1	-0.434895	0.03465		E2F7	0.561405	0.01435		AGPAT4	0.577673	0.0474
PPT1	-0.435253	0.02305		FAT1	0.561232	0.0258		ARHGEF37	0.573721	0.02875
GPR126	-0.437463	0.02525		PLAU	0.560759	0.0069		GAS2L3	0.573071	0.01445
HIST1H4L	-0.440003	0.0423		EPHA4	0.558953	0.00525		KIF26A	0.572842	0.0498
PRKAR2A	-0.445695	0.0295		EDIL3	0.558431	0.01275		ATOH8	0.56997	0.04665
LOC646324	-0.449336	0.03745		CTSB	0.556739	0.015		MRPL34	0.566777	0.01975
HIST1H2AG	-0.450413	0.03205		MEPCE	0.55536	0.0065		APOL2	0.565159	0.00815
ARHGAP24	-0.450906	0.0187		GAB1	0.555	0.00805		PTPRJ	0.562257	0.0225
PLXNA4	-0.451122	0.0332		SRGAP1	0.554081	0.00775		UAP1L1	0.560121	0.02495
CCDC71L	-0.459481	0.033		PHLPP1	0.55094	0.0164		TNFRSF10C	0.559674	0.02885
CEP55	-0.463182	0.02705		NAV2	0.550825	0.0064		TOB1	0.559519	0.00815
YPEL2	-0.465332	0.0179		NFKB2	0.55011	0.02395		HLA-A	0.556311	0.00775
GOT1	-0.471145	0.0458		CXorf36	0.546842	0.03685		CARHSP1	0.555838	0.00885
ATAD2	-0.476994	0.0304		BCAS3	0.545883	0.0302		OGFRL1	0.555452	0.00785
GBP1	-0.479338	0.02975		TOB1	0.543567	0.0123		EXTL3	0.55514	0.0127
PTGS1	-0.482921	0.0135		C14orf49	0.543384	0.05		APBA1	0.554741	0.04075
HIST1H3H	-0.485896	0.042		HDAC5	0.542403	0.01025		SEMA4B	0.554265	0.0259
LOC92249	-0.487534	0.0327		KDR	0.542252	0.01115		ROBO4	0.554057	0.01595
SPOCK1	-0.489008	0.029		SAMHD1	0.541975	0.02035		TAP1	0.553203	0.0467
PGM1	-0.491282	0.038		SPATA20	0.541478	0.0181		TGFBI	0.551785	0.02485
DLGAP5	-0.492648	0.02305		COL12A1	0.540941	0.01965		BCORL1	0.544212	0.01165
MKI67	-0.49454	0.0173		SLFN5	0.538843	0.00635		PGPEP1	0.542663	0.0225
MYBL2	-0.495519	0.0197		CTNNBIP1	0.536563	0.0405		TEAD4	0.542565	0.02625
FBXO32	-0.497712	0.03175		GCNT1	0.536378	0.0095		IRF1	0.542182	0.04345
MAP2	-0.498975	0.03265		SMAD1	0.535478	0.0123		NOSIP	0.539781	0.01665
FAM115C	-0.499888	0.04135		DUSP3	0.535181	0.00655		C3orf58	0.539131	0.00825
CTSC	-0.506723	0.016		C1orf85	0.534392	0.01135		NIPA1	0.536615	0.0179
IER3	-0.509721	0.0197		UAP1L1	0.531914	0.0369		NDST1	0.535388	0.00815
GTSE1	-0.514918	0.04165		SERINC5	0.528653	0.03435		JUND	0.530639	0.00885
HIST1H2AL	-0.51516	0.0309		CDC42EP4	0.528267	0.0358		KDR	0.528995	0.0119
ITGB1BP1	-0.515417	0.045		TMCC3	0.527066	0.0129		TSKU	0.528971	0.02855
PIEZO2	-0.518242	0.04375		TACC1	0.526285	0.00985		CNNM3	0.528696	0.0425
SPAG5	-0.518468	0.0264		KITLG	0.525175	0.01275		TRIM35	0.527761	0.0412
RCC1	-0.532031	0.02185		LTBP4	0.524903	0.01975		INS	0.525031	0.0221
PTGER4	-0.533271	0.0178		PIK3IP1	0.524548	0.0496		SGK223	0.520141	0.01125
SHCBP1	-0.535425	0.04655		RPUSD4	0.521049	0.04165		ERBB2	0.519864	0.0238
DTYMK	-0.53638	0.0378		TMEM55B	0.520564	0.04945		COL12A1	0.518664	0.0232
FBLN5	-0.538687	0.04155		INS	0.520558	0.02815		SNAPC2	0.517929	0.0376
SAMSN1	-0.54229	0.03915		GRN	0.52012	0.01135		WDR81	0.515482	0.0496
ZKSCAN5	-0.543209	0.0451		MTSS1L	0.519858	0.01625		MICAL3	0.514772	0.0295
ERRFI1	-0.543805	0.0087		ARHGAP32	0.518739	0.01615		MEGF9	0.51239	0.0125
HMMR	-0.545927	0.01465		BCORL1	0.516616	0.01675		NDRG1	0.51178	0.00995
LYPD1	-0.552327	0.00615		TXNIP	0.515727	0.00715		LSS	0.511539	0.0292
C15orf54	-0.553593	0.0085		MEIS2	0.515268	0.0186		KITLG	0.507664	0.01395
GIMAP4	-0.555499	0.00405		VCAN	0.514764	0.0455		GDF15	0.506735	0.01155
SLC10A7	-0.565855	0.02515		CLN3	0.513521	0.0491		TRIM2	0.505263	0.04785
AURKA	-0.567676	0.029		BTBD3	0.513356	0.02115		CCDC88C	0.503709	0.0094
TNFSF15	-0.568148	0.0084		GGH	0.5126	0.0155		HMOX1	0.49997	0.016
LRRC32	-0.568429	0.00605		KIAA0141	0.51193	0.0159		CITED2	0.499192	0.00945
CDCA2	-0.570619	0.03705		C1orf115	0.511924	0.0134		NR2F6	0.497068	0.04075
SDPR	-0.577227	0.00435		ZNF768	0.51017	0.02305		CD109	0.49443	0.01255
NDC80	-0.578563	0.03005		ZNF490	0.509422	0.0479		PHLPP2	0.492771	0.0429
CLSTN3	-0.578599	0.04225		TNFRSF10C	0.509397	0.0482		WFS1	0.492671	0.01335
UHRF1	-0.580125	0.0085		CYTH3	0.508374	0.02385		CDC42EP4	0.490096	0.0498
MED8	-0.587928	0.02415		SAP30L	0.507063	0.02735		CBX2	0.489927	0.0347
MALL	-0.589015	0.0045		GPR124	0.505652	0.01315		NES	0.485771	0.02315
NR5A2	-0.590452	0.02805		WARS	0.502438	0.0117		TTBK2	0.484768	0.0461
TNIK	-0.592137	0.02905		NELF	0.501708	0.0125		NAA30	0.484397	0.0208
TNFSF18	-0.59582	0.02605		ABCA1	0.499688	0.0409		OSBPL3	0.482952	0.02615
CDT1	-0.600203	0.0425		CARHSP1	0.496663	0.0186		DUSP3	0.481816	0.0112
CPS1	-0.615664	0.0402		NPC1	0.496189	0.0384		SLFN5	0.481381	0.01495
GIMAP7	-0.615721	0.0071		CD109	0.492807	0.01495		RAPGEF5	0.480962	0.02995
PREX2	-0.617174	0.0026		MARVELD1	0.491907	0.01215		KIAA1462	0.480281	0.01555
PLK1	-0.622059	0.00585		SNX30	0.489743	0.0335		NAV2	0.479018	0.0169
PYGL	-0.623057	0.01325		NDRG1	0.487556	0.01405		ARHGAP32	0.476957	0.0262
C9orf140	-0.623877	0.02395		SGK223	0.487028	0.01795		GGH	0.475483	0.02765
NRCAM	-0.627184	0.0018		EXTL3	0.486343	0.02345		MARVELD1	0.475015	0.01315
ARMCX2	-0.627897	0.00695		FABP5	0.48341	0.02425		RHOBTB3	0.474825	0.0177
SPOCD1	-0.628428	0.0044		PLEKHM1	0.482175	0.0184		SC5DL	0.472882	0.0195
C4orf49	-0.6308	0.00315		DST	0.4793	0.01745		CTSB	0.47194	0.0311
HIST1H2AI	-0.635931	0.02845		MICAL1	0.478487	0.03885		PDLIM1	0.471487	0.01425
HIST1H2BI	-0.651633	0.0312		JMY	0.476111	0.02		DOPEY2	0.471065	0.03455
MGP	-0.65625	0.0016		ARHGAP12	0.475551	0.0357		SLC7A5	0.470724	0.04955
HIST2H2BF	-0.659079	0.00235		PREX1	0.474529	0.0157		WARS	0.469873	0.018
GABBR2	-0.662625	0.00235		HLA-A	0.473059	0.0291		STX11	0.469649	0.0431
HIST1H1B	-0.672818	0.0013		PERP	0.469302	0.0146		FARP1	0.467645	0.01985
SLC40A1	-0.675321	0.01505		FARP1	0.468077	0.02315		SERINC2	0.467462	0.02065
MLF1IP	-0.676775	0.0463		RNF169	0.465587	0.02835		LZTS2	0.466164	0.0238
ZNF367	-0.681091	0.02115		HECA	0.46377	0.0299		TP53I3	0.46074	0.03735
C17orf81	-0.685262	0.01585		JUND	0.46162	0.0254		TRNP1	0.460718	0.04015
MEG3	-0.68637	0.04655		DOCK6	0.461024	0.01675		NFIX	0.460434	0.03005
RPS6KA5	-0.692211	0.03855		PPP1R15A	0.45999	0.01745		THSD1	0.457548	0.0364
HIST1H1A	-0.699418	0.02515		BTG2	0.459327	0.01935		KIAA0141	0.45434	0.03105
FKBP11	-0.703022	0.03895		ABLIM1	0.455427	0.02255		MRPL45	0.452536	0.04095
CEP85	-0.725236	0.02835		ANKRD13B	0.454655	0.033		PLEKHG1	0.452412	0.0266
NXN	-0.734443	0.00255		CACNB3	0.453637	0.0331		SRGAP1	0.452312	0.02415
SHISA9	-0.740038	0.02065		PLD2	0.448987	0.03555		TMEM63B	0.44962	0.0259
TACC3	-0.741388	0.0023		PLA2G15	0.448155	0.03815		SNX30	0.449587	0.0491
NUDCD2	-0.741796	0.0199		PDLIM1	0.446474	0.01935		RETSAT	0.449568	0.04275
HIST1H2BL	-0.741897	0.0091		SLC12A7	0.445126	0.0366		CIC	0.448694	0.01835
HTRA3	-0.742981	0.0179		RFK	0.444873	0.0281		CLCN7	0.446257	0.0472
TUSC1	-0.747624	0.04005		ITPR3	0.44354	0.0221		TIE1	0.436966	0.02335
HIST1H2AJ	-0.770433	0.00445		ITGB4	0.441785	0.03835		ARHGEF15	0.436045	0.0201
HIST1H2BH	-0.77345	0.0419		TMEM63B	0.441618	0.03125		PCBP4	0.434778	0.0377
LOC253039	-0.777149	0.0481		TSHZ1	0.439501	0.0454		NINJ1	0.433773	0.03175
MAOA	-0.782962	0.00065		SP4	0.439195	0.03955		TUBA1A	0.433394	0.02995
SPATA5L1	-0.811512	0.0328		ZBTB22	0.437234	0.0274		ZFP36L2	0.432743	0.0204
GINS2	-0.813308	0.01645		NFIX	0.436214	0.0407		SH3BP5	0.432026	0.0247
PIM1	-0.813745	0.03015		SLIT2	0.436039	0.04835		TNIP1	0.43022	0.02355
FAM59B	-0.81692	0.04525		VAT1	0.435463	0.0281		TRAF6	0.4292	0.0395
HIST1H1D	-0.823636	0.0032		SH3BP5	0.435384	0.0247		LMF2	0.423656	0.0334
MCM2	-0.828307	0.00085		RETSAT	0.43527	0.0499		SLC39A6	0.423036	0.04585
CDKN2A	-0.834303	0.0175		PLBD2	0.434627	0.02485		CORO1B	0.422227	0.03285
RPS17L	-0.834465	0.01475		TIE1	0.432949	0.02675		MAP3K11	0.420107	0.0257
RAD51AP1	-0.842879	0.0423		PCBP4	0.432125	0.04155		VAT1	0.418878	0.03055
NACAD	-0.848671	0.0174		VPS18	0.430208	0.0372		ABLIM1	0.418694	0.0344
TSPAN12	-0.85119	0.01055		MYO1D	0.429147	0.04185		TUBB3	0.417321	0.02785
GIMAP8	-0.867096	5e-05		HECTD3	0.428475	0.02425		GPR124	0.414765	0.0382
BST2	-0.869264	0.0079		TEP1	0.428107	0.04875		TACC1	0.414039	0.03755
ASRGL1	-0.869564	0.01075		MADD	0.426064	0.0405		C12orf35	0.413829	0.02675
IL1RL1	-0.874807	0.00025		SERINC2	0.4253	0.03675		GRK5	0.411466	0.04605
HIST1H2BE	-0.893046	0.0382		PEPD	0.423796	0.0421		PPP1R16B	0.404155	0.0417
IL8	-0.904159	0.01255		CORO1B	0.422493	0.03645		GRINA	0.401051	0.03525
ART4	-0.912181	0.00095		UTRN	0.420622	0.0375		ZBTB22	0.400433	0.04045
C14orf132	-0.919259	0.0401		KIAA1462	0.419145	0.0342		KIAA1522	0.400187	0.03855
PDE7B	-0.931883	0.0007		EHMT2	0.411811	0.04685		SFXN3	0.399071	0.03825
ABCC9	-0.936086	0.01345		RHOBTB3	0.408146	0.0438		NT5E	0.394969	0.03965
PTK7	-0.949215	0.00385		PLEKHG1	0.407556	0.04795		OPTN	0.389028	0.0448
LOC100506054	-0.953404	0.03175		KIAA1522	0.405948	0.04265		SIPA1	0.383178	0.04995
SLC16A7	-0.986899	0.0347		USP11	0.405841	0.04875		IGF2BP2	-0.37542	0.04485
LOC286437	-0.993219	0.04395		UACA	0.405489	0.0419		YIPF5	-0.37737	0.04605
TSHZ3	-0.995379	0.01165		GIT1	0.404616	0.0353		EPB41L2	-0.3792	0.04905
C15orf42	-1.01933	0.0391		ULK1	0.403987	0.0441		MEF2A	-0.38271	0.043
STXBP2	-1.0369	0.00225		GAB2	0.402273	0.03805		ETV6	-0.38628	0.0358
EGR1	-1.0586	0.007		SC5DL	0.40218	0.048		NEK7	-0.39166	0.0381
ZNF767	-1.079	0.0469		ARHGAP1	0.401208	0.0344		SRRM1	-0.39248	0.03565
HLA-DPB1	-1.1158	0.0141		SERTAD2	0.395773	0.04735		USP48	-0.40198	0.0367
NEFH	-1.14489	0.00365		CIC	0.394224	0.0404		GPR126	-0.40372	0.0388
CLDN5	-1.15146	0.0159		GRINA	0.392415	0.04445		PLOD2	-0.40476	0.0496
METTL7A	-1.15423	0.02325		PTPN12	-0.372561	0.04575		LOX	-0.40479	0.0478
GBP4	-1.16108	0.0001		DDX21	-0.379715	0.03995		CENPE	-0.40504	0.0442
RNF144A	-1.17542	0.0107		MEF2A	-0.382058	0.04405		HIST1H2BK	-0.40623	0.0374
NPTX1	-1.17845	0.01485		ARL5A	-0.387094	0.0466		HSPA5	-0.40662	0.0434
CACNG7	-1.19005	0.0032		MEF2D	-0.387823	0.0394		FERMT2	-0.40694	0.03245
LY6K	-1.19798	0.02705		RBMS1	-0.390615	0.04395		CENPF	-0.41333	0.0392
AMPH	-1.20838	0.03455		SRSF3	-0.396501	0.0371		NHSL1	-0.41346	0.0296
TMEM37	-1.22893	0.0252		FHOD1	-0.396866	0.04345		HECW2	-0.41605	0.02685
LOC440944	-1.23552	0.0415		ZNF295	-0.408037	0.0474		DDIT4	-0.41748	0.0311
MT1X	-1.23744	0.03245		TRIM24	-0.408802	0.0397		NUPL1	-0.41889	0.03975
GSTM4	-1.30602	0.004		HMGN2	-0.408992	0.03995		KSR1	-0.42154	0.0433
CXorf69	-1.3209	0.0491		USP48	-0.40918	0.04245		ZSWIM6	-0.42311	0.0251
KAL1	-1.36375	0.00885		ZSWIM6	-0.410839	0.02965		SNAPC1	-0.42488	0.0433
CROCCP2	-1.3764	0.03575		HIST1H2BK	-0.411689	0.03735		LMNB1	-0.42856	0.0493
PSRC1	-1.4231	0.0056		NOP58	-0.414106	0.0479		ERCC6	-0.42886	0.04655
HIST1H4F	-1.4355	0.01835		SAMD4A	-0.417133	0.03095		TRIM24	-0.42917	0.0279
SYNPO2	-1.4643	0.03235		MRPL17	-0.422091	0.04005		PRPF38A	-0.4293	0.04935
PRDM11	-1.48421	0.02275		IDI1	-0.424289	0.04555		SMC2	-0.43116	0.03465
HSPA2	-1.49653	0.0331		YIPF5	-0.42656	0.02765		SRF	-0.43327	0.0284
HELB	-1.56176	0.04285		MPHOSPH10	-0.428773	0.03455		ARL5A	-0.43382	0.0237
PAK1	-1.60952	0.0033		MCM4	-0.429854	0.0379		PREX2	-0.43865	0.03125
CXCL1	-1.61719	0.0007		PALLD	-0.43048	0.03275		NUSAP1	-0.43993	0.0338
VWA1	-1.62904	0.0085		FAM196B	-0.431544	0.03865		PNPT1	-0.44175	0.0489
MOCOS	-1.85862	0.0301		TANK	-0.431779	0.03775		FIS1	-0.44194	0.0365
ACCN2	-2.00175	0.03055		BIRC2	-0.432235	0.03935		ATP13A3	-0.44208	0.02565
PTER	-2.14398	0.02945		PLOD2	-0.432584	0.0387		FBLIM1	-0.44299	0.0215
GDPD3	-2.24448	0.03365		MKI67	-0.432867	0.03625		KCNAB1	-0.4469	0.03435
SLC27A3	-2.3624	0.0239		FAM107B	-0.434769	0.02775		MBNL2	-0.44837	0.0187
PMS2L2	-2.47504	0.02805		C5orf43	-0.435159	0.049		TNFRSF12A	-0.44877	0.03535
LOC100131089	-2.50379	0.0147		DAAM1	-0.43593	0.04945		TSC22D2	-0.4504	0.0221
MYLK4	-2.75402	0.0432		NEK7	-0.435931	0.0223		TRAPPC6B	-0.45045	0.04465
ZNF311	-3.50723	0.03425		YPEL2	-0.43814	0.02735		CEP55	-0.45193	0.02905
				STK17A	-0.439204	0.0256		FAM196B	-0.45792	0.02795
				SLC7A2	-0.439911	0.04085		ABL1	-0.46001	0.01655
				HIVEP1	-0.440012	0.01925		KBTBD2	-0.46044	0.03905
				LIMS1	-0.440969	0.02215		SLC7A2	-0.46325	0.0299
				PTGS1	-0.441468	0.02825		MPHOSPH10	-0.465	0.01865
				NFKB1	-0.441575	0.03685		KIF4A	-0.46764	0.0377
				CEP55	-0.442547	0.0332		LIPG	-0.46875	0.02635
				MALL	-0.443332	0.03055		SHFM1	-0.47209	0.0281
				SPATA13	-0.444557	0.0394		PFKFB3	-0.47209	0.01975
				LNX2	-0.446238	0.0438		HIST1H2AG	-0.47296	0.0252
				ZNF792	-0.448229	0.04775		LUZP1	-0.47362	0.01125
				F2RL1	-0.452231	0.04455		LIMS1	-0.47368	0.01185
				LRRC8D	-0.453043	0.04625		MKI67	-0.474	0.0207
				CCNB2	-0.454796	0.04935		ALDH1A1	-0.47415	0.0232
				HMMR	-0.457904	0.0421		F2RL1	-0.47687	0.0336
				LMNB1	-0.45928	0.0428		DLGAP5	-0.47761	0.02595
				HIST1H4L	-0.459417	0.0349		HMGB2	-0.4782	0.0228
				GLCE	-0.460538	0.0226		UBE2S	-0.47847	0.01405
				FSTL3	-0.461044	0.04365		SGOL2	-0.47973	0.0343
				SPOCK1	-0.461697	0.04395		EMCN	-0.48057	0.0227
				RBM28	-0.46349	0.03675		KIF20B	-0.4811	0.02055
				ETV6	-0.463819	0.01265		MERTK	-0.48353	0.0171
				METTL14	-0.465281	0.0489		CCNB1	-0.48394	0.0251
				FOSL2	-0.46534	0.01585		ZBTB5	-0.48484	0.04675
				SMC2	-0.466022	0.02385		C15orf57	-0.48532	0.0223
				LUZP1	-0.470108	0.01365		RRM2	-0.48639	0.02
				HDGFRP3	-0.471357	0.0117		INHBA	-0.48668	0.02245
				MYC	-0.47343	0.01375		MYBL2	-0.48685	0.0201
				FIS1	-0.474067	0.02855		NCAPG2	-0.48719	0.0386
				SREK1	-0.475297	0.01945		BIRC2	-0.48833	0.01775
				MKI67IP	-0.477397	0.02915		FAM162A	-0.48914	0.0407
				NUSAP1	-0.477887	0.0203		WDR43	-0.49242	0.01415
				EPB41L2	-0.479195	0.0136		BUB1	-0.49335	0.01975
				PRPF38A	-0.480553	0.02755		GTF2A2	-0.494	0.02455
				GCLM	-0.481351	0.02345		SH3RF1	-0.49551	0.0194
				PGM1	-0.481648	0.04225		SENP7	-0.49683	0.0385
				JAG2	-0.482966	0.01555		SPOCK1	-0.49886	0.02815
				UHRF1	-0.483067	0.0287		PDGFB	-0.49923	0.01195
				PREX2	-0.483565	0.02045		PALLD	-0.50149	0.01415
				ATP13A3	-0.48442	0.01605		PPP1R13L	-0.50166	0.0367
				PFKFB3	-0.486511	0.01795		TEX10	-0.50176	0.03475
				HECW2	-0.48652	0.01235		PTPRE	-0.50202	0.01115
				WDR43	-0.486728	0.01615		STC2	-0.50203	0.04045
				IRF2BPL	-0.493143	0.03335		STK17A	-0.50402	0.01045
				ALDH1A1	-0.493316	0.0205		IQCJ	-0.5055	0.017
				HMGCS1	-0.496166	0.0398		GLCE	-0.50633	0.0118
				MBNL2	-0.498756	0.01075		GIMAP8	-0.50758	0.01155
				ESM1	-0.504772	0.0139		DAAM1	-0.50988	0.01875
				SNRPD1	-0.506964	0.0124		UCK2	-0.50994	0.009
				PPP4R2	-0.509298	0.0309		HIST1H4L	-0.51034	0.0184
				SRF	-0.509308	0.0108		MELK	-0.51191	0.0251
				GTPBP4	-0.510136	0.0141		HIST1H2AM	-0.51461	0.0126
				PYGL	-0.512256	0.0384		FBLN5	-0.51828	0.0472
				PNPT1	-0.513221	0.02475		MFAP2	-0.51917	0.04275
				E2F8	-0.513305	0.03325		DEPDC1	-0.52126	0.0286
				EMCN	-0.516315	0.0191		IP6K2	-0.52184	0.02725
				CCNB1	-0.516874	0.01705		CHCHD3	-0.52204	0.0097
				SLC10A7	-0.51776	0.0427		NFKBIA	-0.52223	0.0194
				TIPARP	-0.519468	0.0084		RBM28	-0.52521	0.01675
				GJA1	-0.52119	0.0077		TACC3	-0.52595	0.0215
				ABL1	-0.521884	0.00775		SIX4	-0.52655	0.044
				UAP1	-0.525728	0.00865		NRXN3	-0.53466	0.03975
				MAP1S	-0.527506	0.00465		TPRKB	-0.53517	0.0406
				SPAG5	-0.528068	0.02325		TRIM56	-0.53665	0.01955
				NDC80	-0.529581	0.0435		HIST1H1B	-0.53813	0.0071
				PTTG1	-0.530244	0.0234		IRF2BPL	-0.53882	0.0196
				GPATCH4	-0.533405	0.0118		COL1A2	-0.53982	0.0223
				MNAT1	-0.534056	0.0476		MYC	-0.54203	0.00585
				ATAD2	-0.534112	0.0162		NUF2	-0.54288	0.04915
				SPOCD1	-0.536564	0.01295		CDCA8	-0.54455	0.0481
				RCC1	-0.536629	0.02075		SPOCD1	-0.54496	0.0097
				INHBA	-0.537522	0.0144		NFKBIZ	-0.54547	0.02155
				FBLIM1	-0.537915	0.0061		HTR1D	-0.54561	0.02745
				FIGNL1	-0.538124	0.0314		GCSH	-0.54682	0.04755
				MERTK	-0.538256	0.0104		RBMS1	-0.54742	0.00455
				DLGAP5	-0.542055	0.01255		CDKN3	-0.5509	0.0421
				BRCA1	-0.543877	0.0176		PTTG1	-0.55173	0.0202
				ARID5A	-0.549313	0.0315		JHDM1D	-0.55314	0.01795
				EZH2	-0.550128	0.0226		KIAA0020	-0.5538	0.0121
				HIST1H2AJ	-0.550587	0.0333		TIPARP	-0.55634	0.0044
				NRCAM	-0.555072	0.00425		PDE4B	-0.56045	0.0044
				CD274	-0.555436	0.0125		HIST1H2BM	-0.56101	0.0165
				SULT1B1	-0.557933	0.00725		TOX2	-0.56166	0.0265
				CWC22	-0.56051	0.01175		LRRC32	-0.56353	0.0061
				C15orf29	-0.561677	0.0443		PTGS1	-0.5641	0.00385
				GBP1	-0.56195	0.01245		CABLES1	-0.56429	0.0033
				KIAA0020	-0.562262	0.01055		NRCAM	-0.56585	0.00315
				HIST1H1B	-0.565241	0.0062		GJA1	-0.56856	0.0039
				FOXC1	-0.568375	0.02675		KANK1	-0.57305	0.00465
				OSGIN2	-0.570765	0.01325		FAM111B	-0.57432	0.0282
				HIST1H2BJ	-0.574264	0.04055		PNO1	-0.57704	0.0283
				PLK3	-0.583986	0.00735		KIF15	-0.57708	0.0326
				LUC7L3	-0.584608	0.0032		SULT1B1	-0.57737	0.0043
				LIPG	-0.585237	0.0056		WEE1	-0.57805	0.0367
				PLA2G4A	-0.585242	0.02355		HMGN3	-0.57968	0.03235
				ZDHHC13	-0.586009	0.00745		HIST1H2AL	-0.58102	0.0144
				C4orf49	-0.587511	0.00545		EXOSC2	-0.58162	0.0402
				PAK1IP1	-0.589565	0.0256		KIF23	-0.58253	0.0094
				FBXO25	-0.593032	0.0387		HIST2H2BA	-0.58474	0.03975
				RARA	-0.59741	0.0033		ATAD5	-0.58541	0.0379
				MAOA	-0.599716	0.0103		FOXC1	-0.58545	0.02255
				HIST1H4C	-0.600338	0.04055		SPATA13	-0.58734	0.00745
				UCK2	-0.60116	0.003		CSRNP1	-0.59126	0.02375
				HIST1H2BI	-0.602181	0.0423		C4orf49	-0.59168	0.00485
				TNFAIP8L3	-0.603187	0.0043		TSPAN12	-0.59236	0.04795
				CCRN4L	-0.604237	0.02535		RUNX1	-0.59528	0.0109
				LYL1	-0.604675	0.00255		CPEB4	-0.59806	0.0046
				HIST2H2BF	-0.605295	0.0052		RTKN	-0.60521	0.04585
				LYAR	-0.610656	0.00985		MANBA	-0.6146	0.04765
				TACC3	-0.613665	0.0083		PROX1	-0.61683	0.03495
				MAK16	-0.617185	0.04465		UHRF1	-0.61786	0.00555
				CABLES1	-0.623372	0.00185		CYR61	-0.62179	0.00195
				MAGOHB	-0.626677	0.0472		PMEPA1	-0.62302	0.00245
				SHFM1	-0.627203	0.0052		SMAD6	-0.62831	0.0192
				PELI1	-0.629943	0.00255		ARMCX2	-0.62892	0.00705
				YAE1D1	-0.630323	0.0267		CTSC	-0.62918	0.0023
				TRIM56	-0.630781	0.00675		PLK4	-0.62964	0.03035
				CLCN4	-0.633907	0.00955		ZNF792	-0.63199	0.00635
				CTSC	-0.635648	0.00225		TNIK	-0.63344	0.0223
				PNO1	-0.638778	0.01665		GTSE1	-0.63433	0.01285
				FLT1	-0.640085	0.0112		LNX2	-0.63579	0.00485
				BCL6	-0.642455	0.00645		CHST11	-0.63974	0.0025
				SGOL2	-0.643026	0.00535		CLCN4	-0.64369	0.00705
				WEE1	-0.643846	0.0217		TCTEX1D1	-0.645	0.04585
				HIST1H2AB	-0.649301	0.03205		HIST1H2BL	-0.64555	0.02295
				ITGA11	-0.649445	0.03145		PYGL	-0.64607	0.00895
				LOC100507254	-0.650077	0.0221		SPAG5	-0.64651	0.00595
				SLC25A32	-0.650596	0.03275		LRCH2	-0.64828	0.0391
				HIST1H2AI	-0.650813	0.0223		SGK1	-0.65279	0.00045
				PAK6	-0.65231	0.00815		MRPL23	-0.65416	0.0089
				HTR1D	-0.653023	0.0131		POLQ	-0.65708	0.0355
				TEX15	-0.659438	0.04225		ZNF175	-0.65739	0.0025
				HIST1H2AM	-0.664047	0.00155		CKS2	-0.66231	0.0053
				TNIK	-0.66551	0.01205		HIST1H2BI	-0.66302	0.0284
				ARHGAP24	-0.666354	0.00085		IRAK2	-0.66338	0.0415
				PTK7	-0.666975	0.0322		IRF6	-0.66512	0.00835
				MCM8	-0.667086	0.01665		HIST1H1A	-0.66714	0.0319
				SPHK1	-0.671646	0.004		ARHGAP24	-0.66835	0.00045
				HIST1H2BM	-0.672452	0.006		SLC25A32	-0.66872	0.0219
				DHRS3	-0.672713	0.0257		PLK1	-0.67066	0.0023
				PMEPA1	-0.677954	0.00105		SLC10A7	-0.67404	0.0085
				CLSTN3	-0.680104	0.0167		PTK7	-0.67495	0.0321
				HMGN3	-0.682118	0.01145		ARL4A	-0.67564	0.00705
				ARL4A	-0.684311	0.0056		MLF1IP	-0.6758	0.0255
				PHF15	-0.687459	0.00155		CNST	-0.68296	0.02085
				STXBP2	-0.688254	0.02645		ZNF697	-0.68363	0.0055
				RUNX1	-0.688473	0.0033		CCRN4L	-0.69033	0.0134
				SOX4	-0.688874	0.0003		IER3	-0.6918	0.0022
				LRRC32	-0.689797	0.0013		ORC6	-0.69228	0.04135
				MAFK	-0.689837	0.012		LOC100506178	-0.69626	0.0353
				HIVEP2	-0.693932	0.00385		FSTL3	-0.70035	0.00375
				CPS1	-0.698346	0.0193		PAK1IP1	-0.71103	0.0097
				STC2	-0.701137	0.00775		GABBR2	-0.71229	0.00085
				PTPRE	-0.705374	0.00075		SH3PXD2A	-0.7137	0.0234
				SPRY4	-0.706708	0.0147		FOSL1	-0.71481	0.0004
				LYPD1	-0.707359	0.0003		WDR85	-0.71553	0.04395
				LOC100506178	-0.708474	0.03035		SMURF2	-0.7196	0.00015
				HIST1H1D	-0.711657	0.00825		SHISA3	-0.72088	0.0263
				KANK1	-0.711708	0.00065		EFNA1	-0.72514	0.00425
				CDKN2A	-0.713851	0.0312		CLSTN3	-0.72906	0.0096
				GABBR2	-0.713861	0.00105		TGIF1	-0.73301	0.0027
				C1orf110	-0.718786	0.0105		EGR1	-0.73408	0.03575
				SCRN1	-0.720268	0.0105		ESM1	-0.74038	0.0004
				DBF4	-0.721697	0.0314		PELI1	-0.74288	0.00045
				GOLGA8A	-0.725115	0.04555		NR3C1	-0.74296	0.0006
				SGK1	-0.725176	0.0002		ZNF75D	-0.74373	0.0374
				CDCA7	-0.725573	0.0281		LYPD1	-0.74411	0.00025
				BYSL	-0.726264	0.01375		ZNF675	-0.74436	0.036
				MLF1IP	-0.727868	0.02395		BUD13	-0.74813	0.0183
				IL1RL1	-0.73486	0.00155		HIVEP1	-0.7493	0.0001
				ZNF697	-0.747035	0.0028		CCDC99	-0.74934	0.00145
				APOBEC3A	-0.747918	0.0394		KCNMB1	-0.7494	0.0229
				INSIG1	-0.75173	0.0015		BCL6	-0.76487	0.0015
				PRICKLE2	-0.754435	0.00725		ENC1	-0.76784	0.0387
				SLC25A37	-0.762188	0.01835		FOXC2	-0.76989	0.0009
				LSM5	-0.762478	0.02465		MAOA	-0.77036	0.00065
				FOSL1	-0.766238	0.0001		PLK3	-0.77313	0.00045
				RG9MTD1	-0.776674	0.0016		HIST2H2BF	-0.77826	0.0001
				KLF7	-0.777447	0.0117		ING3	-0.7789	0.01035
				C3orf75	-0.777686	0.03445		DHRS3	-0.78163	0.0132
				HIST1H4B	-0.778672	0.03205		LSM5	-0.80115	0.0234
				ZNF92	-0.785541	0.0049		ETV4	-0.80685	0.0358
				ETV4	-0.794308	0.04405		HIST1H2AB	-0.81052	0.00795
				GDF6	-0.801321	5e-05		STK38L	-0.81562	5e-05
				MDFI	-0.805892	0.0114		ANKRD1	-0.81746	5e-05
				ZBTB8OS	-0.809123	0.0311		RG9MTD1	-0.81882	0.0009
				ABCC9	-0.816452	0.02685		ZNF92	-0.82025	0.0037
				OXNAD1	-0.817355	0.03455		ANKRD50	-0.82305	5e-05
				FLJ41200	-0.819386	0.01515		E2F1	-0.82422	0.0375
				ANKRD1	-0.82703	5e-05		PRICKLE2	-0.8258	0.0035
				PDK3	-0.828709	0.03315		PHKA1	-0.82678	0.03535
				ATG10	-0.834456	0.04635		CDR1	-0.82825	0.03995
				BST2	-0.838956	0.011		CDC45	-0.83317	0.0125
				PPP1R3B	-0.840729	5e-05		GDF6	-0.83865	5e-05
				ARMCX2	-0.841657	0.00025		CENPI	-0.83969	0.03305
				TSEN2	-0.844159	0.0495		SOX4	-0.84207	5e-05
				GPR4	-0.854892	0.00035		FKBP11	-0.84387	0.0167
				SHISA9	-0.858527	0.00975		GABPB2	-0.85108	0.0455
				HRH1	-0.870649	0.00015		YPEL2	-0.85188	5e-05
				STK38L	-0.88543	5e-05		HIST1H1D	-0.85869	0.00135
				HIST1H3G	-0.888309	0.0096		CENPK	-0.86146	0.02725
				LRRC17	-0.889293	0.0372		PDGFA	-0.86841	0.0001
				ARHGAP33	-0.895467	0.03225		IL1RL1	-0.87276	5e-05
				ANKRD50	-0.897262	5e-05		HIVEP2	-0.87524	0.0004
				DDIT4	-0.898671	5e-05		TSHZ3	-0.8829	0.0235
				SMURF2	-0.902577	5e-05		HRH1	-0.88728	5e-05
				CACNG7	-0.905057	0.01285		FZD8	-0.88785	0.00555
				EDN1	-0.919442	5e-05		FLT1	-0.89075	0.0017
				KLF10	-0.922347	5e-05		RAD51AP1	-0.89078	0.031
				CTGF	-0.924007	0.0001		PAK1	-0.89448	0.0376
				FLVCR1	-0.933314	0.02125		MGC72080	-0.90064	0.0245
				ABAT	-0.954611	0.04295		NEDD9	-0.90293	5e-05
				MGP	-0.957545	5e-05		HEY2	-0.9068	0.0439
				GBP4	-0.967942	0.00095		MCM8	-0.90906	0.00185
				NEFH	-0.973641	0.00825		MGP	-0.91244	5e-05
				CPEB3	-0.98132	0.0358		FAM59B	-0.91347	0.03075
				CENPI	-0.984431	0.01015		SHISA2	-0.91486	0.0258
				CCDC99	-0.988353	5e-05		GPR4	-0.9184	0.00015
				C21orf58	-0.991557	0.0418		PPP1R3B	-0.93117	5e-05
				NR3C1	-0.991855	5e-05		LSM6	-0.93968	0.01605
				DNAJA4	-0.996041	0.0327		PER2	-0.94199	0.0395
				SNAI2	-0.998176	0.04515		PIM3	-0.94311	5e-05
				ENC1	-1.01605	0.0101		MAD2L1	-0.94927	0.02505
				ZNF175	-1.01816	5e-05		SMOC1	-0.95215	0.04735
				PPFIBP2	-1.02136	0.0331		HIST1H3G	-0.96061	0.00715
				HIST1H2BE	-1.02159	0.0175		RFX2	-0.96506	0.00135
				ABL2	-1.0396	5e-05		ABCC9	-0.96579	0.01095
				NPTX1	-1.04271	0.02545		DNAJA4	-0.97131	0.04135
				FAM54A	-1.04883	0.0459		DLC1	-0.97812	5e-05
				FOXC2	-1.05163	5e-05		NRARP	-0.988	0.00055
				C15orf54	-1.06162	5e-05		HIST1H2AJ	-1.0176	0.0004
				PDGFA	-1.0678	5e-05		C20orf112	-1.02051	5e-05
				DLC1	-1.07442	5e-05		C15orf54	-1.02554	5e-05
				SMOC1	-1.07923	0.02865		BPGM	-1.02602	5e-05
				CFI	-1.11438	0.00915		RELT	-1.04853	0.0216
				SAMD15	-1.11843	0.0261		CACNG7	-1.05202	0.0053
				FAM59B	-1.12319	0.0098		MAFK	-1.055	0.0005
				BPGM	-1.12939	5e-05		EDN1	-1.06836	5e-05
				MAF	-1.13367	0.00015		ABL2	-1.07354	5e-05
				PTGR2	-1.14471	0.0072		PCDH17	-1.08024	0.0352
				SHISA2	-1.14683	0.00765		DHRS9	-1.0879	0.00265
				ZNF670	-1.1483	0.04765		TMEM37	-1.1032	0.0432
				NEDD9	-1.16239	5e-05		DKFZP434I0714	-1.10688	0.0427
				NRARP	-1.17269	0.00015		CTGF	-1.12316	5e-05
				PER2	-1.17372	0.0126		KLF10	-1.12396	5e-05
				FANCB	-1.18681	0.0402		BHLHE40	-1.12414	5e-05
				RNF144A	-1.19204	0.0054		MAF	-1.15073	0.0005
				FZD8	-1.19566	0.0004		VWA1	-1.16256	0.02575
				XRCC2	-1.21778	0.00825		GADD45B	-1.18493	5e-05
				C20orf112	-1.2183	5e-05		FOXS1	-1.1892	0.02305
				RFX2	-1.22677	0.00015		FAM176A	-1.19318	0.0008
				SPTBN5	-1.23147	0.03525		SIK1	-1.19821	0.00215
				GADD45B	-1.25191	5e-05		NEFH	-1.21126	0.00245
				ZNF77	-1.25441	0.03345		RGS3	-1.24102	5e-05
				C8orf4	-1.25712	5e-05		GBP4	-1.24709	0.00015
				RHOB	-1.26044	5e-05		MYLK2	-1.24767	0.01095
				CCDC136	-1.26718	0.0312		C14orf80	-1.28564	0.0459
				LARGE	-1.31545	0.01765		FAM102B	-1.30308	0.0003
				ACYP1	-1.32064	0.04565		CTHRC1	-1.35257	0.0353
				GDF3	-1.32619	0.02965		GDF3	-1.36454	0.0372
				CTHRC1	-1.32702	0.0298		RNF144A	-1.38743	0.0026
				EHD3	-1.33867	0.01605		EHD3	-1.49019	0.01515
				LOC100134229	-1.34695	0.04685		ART4	-1.49635	5e-05
				RGS3	-1.35981	5e-05		KAL1	-1.51774	0.0053
				TEAD3	-1.41533	0.0407		PCDHB5	-1.52002	0.0191
				AUTS2	-1.44173	0.02395		PTGS2	-1.54345	5e-05
				ZNF530	-1.44367	0.02655		SAMSN1	-1.55618	5e-05
				PRR15	-1.46554	0.00465		RHOB	-1.58122	5e-05
				SAMSN1	-1.48755	5e-05		HES1	-1.59504	5e-05
				LOC100130890	-1.48966	0.0367		GJA5	-1.61902	5e-05
				BHLHE40	-1.4929	5e-05		DGAT2	-1.62238	0.0476
				FBXO32	-1.50841	5e-05		ANGPTL4	-1.66076	5e-05
				FAM102B	-1.5403	5e-05		FBXO32	-1.71598	5e-05
				NEK10	-1.54532	0.04785		MT1X	-1.72041	0.01075
				SMAD6	-1.58087	0.0004		TNFSF15	-1.7332	5e-05
				NHLRC3	-1.60561	0.0035		C2orf16	-1.75987	0.01975
				CCL2	-1.60833	5e-05		SKIL	-1.79466	5e-05
				ART4	-1.62513	5e-05		FAM84B	-1.94075	5e-05
				DHRS9	-1.64189	5e-05		SMAD7	-1.99005	5e-05
				PTGS2	-1.68487	5e-05		CCL2	-2.01112	5e-05
				AMPH	-1.69509	0.01015		FKBP9L	-2.05126	0.03675
				SIK1	-1.72571	0.00015		SPSB1	-2.05205	5e-05
				FAM84B	-1.7566	5e-05		ANKFN1	-2.06183	0.03255
				MIR24-2	-1.78408	0.01615		CLIC2	-2.14055	0.0415
				HIST1H3F	-1.82494	0.0378		LOC442421	-2.34679	0.02795
				GJA5	-1.83518	5e-05		PRR15	-2.43108	0.0008
				SKIL	-1.90285	5e-05		SNAI1	-2.76837	5e-05
				MIR17HG	-1.92097	0.01295		RND1	-2.90032	0.0074
				PCDHB5	-2.00661	0.00775		CXorf69	-2.97049	0.01315
				ANGPTL4	-2.05838	5e-05		NR1I3	-6.03919	5e-05
				FAP	-2.14451	0.0114		LOC100505806	-6.08915	0.03795
				HES1	-2.16042	5e-05
				MRAP2	-2.21284	0.02915
				NMB	-2.21482	0.01125
				TNFSF15	-2.22164	5e-05
				SPSB1	-2.51966	5e-05
				RND1	-2.52323	0.0071
				LITAF	-2.55472	0.04115
				GLB1L2	-2.70251	0.0326
				FOXS1	-2.80009	0.0018
				SNAI1	-3.00145	5e-05
				SMAD7	-3.14447	5e-05

## Sheet: Sheet3
4.6343	4.18323	4.53034
3.6642	3.7899	3.86132
3.66241	3.25949	3.57848
3.65801	3.50286	3.43903
3.37439	3.76339	3.72257
3.30408	4.20169	3.14541
3.27038	3.06535	4.08766
2.84042	2.47628	3.25531
2.46449	2.70831	2.45952
2.4131	2.16491	2.19692
2.26953	1.79803	1.81952
2.19793	2.26108	2.4354
2.01114	2.02247	1.85511
1.95318	2.36624	2.51361
1.94151	2.1571	1.94404
1.88285	1.68185	1.59816
1.87626	1.18218	1.57364
1.83553	1.74637	1.52496
1.76966	2.45901	2.42425
1.76665	1.63282	1.68845
1.76173	1.32624	1.80387
1.71008	1.55605	1.69019
1.66914	1.22341	1.23583
1.62584	1.97532	1.90865
1.61175	1.54897	1.44554
1.51724	1.20167	1.30098
1.5172	1.47862	1.54957
1.51444	1.81048	1.73806
1.51413	1.68881	1.28805
1.38638	0.87487	1.38702
1.32321	1.65864	1.45615
1.31659	1.54304	1.4088
1.30657	1.49228	1.41193
1.29595	0.994877	0.954451
1.28268	1.477	1.52885
1.27737	0.892344	0.881691
1.27534	1.18795	1.0642
1.22548	1.2174	1.09917
1.21763	1.25847	1.29995
1.21361	1.67114	1.58761
1.20111	1.26286	1.44465
1.18529	1.10786	1.19277
1.18495	1.10141	1.22159
1.17512	1.28995	1.12707
1.16408	1.56027	1.42337
1.14519	0.863318	0.892308
1.14021	2.10962	1.71184
1.13017	1.69072	1.04975
1.12718	1.01868	1.00517
1.12352	0.965219	0.871004
1.10129	1.29995	1.40134
1.09478	1.2901	1.38963
1.08737	1.08815	0.960714
1.06999	0.48341	0.674697
1.06509	0.857089	0.827265
1.06011	0.959978	1.05277
1.05369	1.10658	1.03758
1.04221	0.986477	1.06102
1.01344	1.22028	1.13517
1.01327	1.2742	1.11177
0.998318	0.870507	0.842924
0.996431	0.942115	0.674545
0.989157	1.52369	1.47445
0.976655	0.795623	0.843431
0.972771	1.28209	1.28465
0.966979	0.688627	0.812712
0.956107	1.07477	1.1938
0.952126	1.09987	1.10904
0.944342	1.4051	1.28915
0.940195	1.21436	1.14871
0.923742	0.821954	1.066
0.919686	0.525175	0.507664
0.919393	1.22356	1.19338
0.918273	0.560759	0.619951
0.889694	1.02572	0.672063
0.888709	1.30807	1.22876
0.876213	0.747761	0.825477
0.854141	0.872524	0.851424
0.847214	0.928855	0.910858
0.845779	1.04937	0.965874
0.842425	1.13714	1.10916
0.840986	0.909078	1.14965
0.829105	0.810722	0.718745
0.82711	1.3034	1.0023
0.814425	0.71904	0.691847
0.812938	0.785706	0.813141
0.801016	0.857271	0.911102
0.769369	0.686631	0.715165
0.761549	0.930571	0.829385
0.749012	0.656162	0.69004
0.742577	0.746593	0.539781
0.738919	0.683191	0.606598
0.711352	0.635114	0.554057
0.709582	1.64801	1.38957
0.709425	0.583791	0.617816
0.706109	0.800241	0.7239
0.702795	0.644174	0.735775
0.695136	0.745561	0.631428
0.688006	0.724607	0.555452
0.675366	0.518739	0.476957
0.66969	0.635985	0.655158
0.666902	0.998288	0.670249
0.663307	0.520558	0.525031
0.65902	0.62353	0.610441
0.65472	0.778494	0.716588
0.618182	0.907418	0.622636
0.616761	0.623817	0.625508
0.608012	0.760235	0.97423
0.595196	0.952157	0.767581
0.595127	0.662929	0.551785
0.588658	0.540941	0.518664
0.584977	0.783718	0.865578
0.581697	0.72927	0.722969
0.581238	-0.452231	-0.47687
0.57679	1.02551	1.13956
0.574662	0.683453	0.602922
0.573113	0.567627	0.674114
0.572694	0.581228	0.643623
0.563052	0.574853	0.654468
0.555826	0.783366	1.24258
0.546997	0.968998	1.07993
0.528715	0.473059	0.556311
0.522411	0.84594	0.573071
0.518804	0.558431	0.586948
0.515922	0.441618	0.44962
0.512675	0.61813	0.535388
0.506426	1.3449	1.32642
0.504425	0.691725	0.62246
0.49789	0.408146	0.474825
0.491932	0.505652	0.414765
0.488953	0.970318	0.891472
0.482508	0.535181	0.481816
0.478321	0.550825	0.479018
0.477649	0.492807	0.49443
0.476822	0.585963	0.648256
0.469004	0.803236	0.817683
0.467467	0.556739	0.47194
0.46441	0.541975	0.746995
0.459967	0.502438	0.469873
0.452015	0.455427	0.418694
0.449209	0.562116	0.471065
0.44606	0.51193	0.45434
0.439006	0.482175	0.63201
0.431618	0.5126	0.475483
0.419869	0.554081	0.452312
0.419416	0.419145	0.480281
0.408262	0.487556	0.51178
-0.422568	-0.664047	-0.51461
-0.423321	-0.493316	-0.47415
-0.430597	-0.460538	-0.50633
-0.434895	-0.477887	-0.43993
-0.440003	-0.459417	-0.51034
-0.450906	-0.666354	-0.66835
-0.463182	-0.442547	-0.45193
-0.465332	-0.43814	-0.85188
-0.482921	-0.441468	-0.5641
-0.489008	-0.461697	-0.49886
-0.492648	-0.542055	-0.47761
-0.49454	-0.432867	-0.474
-0.497712	-1.50841	-1.71598
-0.506723	-0.635648	-0.62918
-0.518468	-0.528068	-0.64651
-0.54229	-1.48755	-1.55618
-0.552327	-0.707359	-0.74411
-0.553593	-1.06162	-1.02554
-0.565855	-0.51776	-0.67404
-0.568148	-2.22164	-1.7332
-0.568429	-0.689797	-0.56353
-0.578599	-0.680104	-0.72906
-0.580125	-0.483067	-0.61786
-0.592137	-0.66551	-0.63344
-0.617174	-0.483565	-0.43865
-0.623057	-0.512256	-0.64607
-0.627184	-0.555072	-0.56585
-0.627897	-0.841657	-0.62892
-0.628428	-0.536564	-0.54496
-0.6308	-0.587511	-0.59168
-0.651633	-0.602181	-0.66302
-0.65625	-0.957545	-0.91244
-0.659079	-0.605295	-0.77826
-0.662625	-0.713861	-0.71229
-0.672818	-0.565241	-0.53813
-0.676775	-0.727868	-0.6758
-0.741388	-0.613665	-0.52595
-0.770433	-0.550587	-1.0176
-0.782962	-0.599716	-0.77036
-0.81692	-1.12319	-0.91347
-0.823636	-0.711657	-0.85869
-0.874807	-0.73486	-0.87276
-0.912181	-1.62513	-1.49635
-0.936086	-0.816452	-0.96579
-0.949215	-0.666975	-0.67495
-1.14489	-0.973641	-1.21126
-1.16108	-0.967942	-1.24709
-1.17542	-1.19204	-1.38743
-1.19005	-0.905057	-1.05202
