# Supplementary material for: Integration of TGF-β-induced Smad signaling in the insulin-induced transcriptional response in endothelial cells
Source: Sci Rep. 2019 Nov 18;9:16992. doi: 10.1038/s41598-019-53490-x (PMC6861289; doi:10.1038/s41598-019-53490-x)
Supplement: Supplementary file 10 — Dataset 9 [file 41598_2019_53490_MOESM10_ESM.xlsx]

## Sheet: Sheet1
Supp Table 9. Log2 expression of genes after 6 h.
43 common elements in "6h_C v Ins" and "6h_C v SB":	Ctrl vs Ins	Ctrl vs SB431542		210 common elements in "6h_C v Ins", "6h_C v SB" and "6h_C v InsSB":	Ctrl vs Ins	Ctrl vs SB431542	Ctrl vs Ins SB431542		52 common elements in "6h_C v Ins" and "6h_C v InsSB":	Ctrl vs Ins	Ctrl vs Ins SB431542		662 common elements in "6h_C v SB" and "6h_C v InsSB":	Ctrl vs SB431542	Ctrl vs Ins SB431542
CDH6	2.59294	3.89891		TGFA	4.52706	3.32566	3.93		PPP1R32	3.38212	3.36451		DTX4	2.96146	2.50697
NPR1	1.8733	1.67223		SLC16A9	4.31692	4.07259	4.22		IFITM1	1.57839	1.59722		BIRC3	2.94967	2.23341
CHRNA1	1.35312	1.19587		TMEM200C	3.72503	3.22678	3.33462		CHN2	1.49021	1.3563		EBF1	2.75575	2.83631
CEACAM1	1.25658	1.25122		TTC9	3.58352	4.30847	4.0076		LOC284837	1.47133	1.43622		P2RX7	2.65325	1.7586
LOC643733	1.24103	1.57193		EPN3	3.43746	4.76199	5.59		TIRAP	1.22167	1.02544		RNF125	2.42285	1.65643
TSEN54	1.18947	1.28426		NID2	3.28865	3.6167	3.21		AFF3	1.08715	1.23711		VWCE	2.30983	2.06632
SNAI2	1.14344	-1.30492		PI16	2.92956	2.87932	2.99376		MMP15	1.00319	0.612937		IFIT2	2.23486	1.41629
GJA4	1.00616	-1.94798		ESPN	2.62391	2.54255	1.6013		FADS2	0.940256	1.01379		PARD6A	2.20389	2.17845
SLC16A5	0.821619	-0.967259		C10orf54	2.40182	1.86742	2.46847		C17orf48	0.876756	0.793135		CXCL2	2.16545	1.74656
KHDRBS3	0.924091	0.777263		ITGA4	2.14624	1.64219	1.43421		APBA1	0.862239	1.12295		DUSP5	2.13857	1.9
QPCT	0.888701	0.931253		NEDD4L	2.10295	1.7396	1.73		KLF4	0.844531	1.12027		SYT9	2.1305	1.83247
SERPINE2	0.857965	0.469505		MDK	1.96041	2.17054	1.79		PRTG	0.815223	0.623909		KIF19	2.08698	2.18728
PLA2G4C	0.827182	0.849741		MPP7	1.87464	2.13433	2.21198		LPXN	0.801009	0.915169		PRICKLE4	1.8962	2.10394
RASSF7	0.803673	0.856977		FAM89A	1.82115	1.72183	1.64		ZNF133	0.784409	0.68866		SCN9A	1.83612	2.02
VAMP8	0.799638	0.906164		STMN3	1.8171	2.26354	2.39		SFRP1	0.775924	1.04119		PPL	1.83544	1.46976
FABP5	0.681137	0.492582		CD34	1.77906	2.01961	1.98		LETMD1	0.770627	0.675571		AGPAT9	1.83503	1.76968
SLC2A13	0.643957	0.631138		CYBA	1.76407	1.52595	1.55342		C13orf15	0.744257	-0.537109		NAGS	1.80406	1.71483
GGH	0.621513	0.756345		SLC6A15	1.74232	2.3076	1.73927		GAB3	0.705947	0.637219		SERPINB2	1.8033	1.33924
SLC2A6	0.594271	0.56252		VAT1L	1.72334	1.96589	2.32		RHOBTB3	0.700981	0.396613		DOCK11	1.76819	1.38523
NOSIP	0.567262	0.485993		CORO2A	1.72236	2.33221	1.75168		ANTXR1	0.659639	0.505937		PTPRH	1.76317	1.35774
PGF	0.529061	0.881574		ARHGEF6	1.62255	1.41725	1.35435		TRIM16	0.65381	0.644151		PDK4	1.69936	1.41503
HDAC5	0.511338	0.442821		CCNA1	1.53153	1.75444	1.73		ADAM19	0.629995	0.525641		HOXB8	1.69739	1.75705
TIAF1	0.498598	0.582905		EPB49	1.53095	1.74061	1.76		POLM	0.604374	0.582824		LRRC16A	1.68954	1.5213
WDR19	0.487503	0.644255		RELB	1.4133	1.23367	1.21656		GPR124	0.585461	0.471133		STC1	1.66991	1.81
CTSB	0.482886	0.464744		SHROOM1	1.40831	0.968047	1.37114		PTPRM	0.584269	0.505208		ST3GAL5	1.66687	1.86
STK10	0.471124	0.51696		LGALS9	1.3897	1.47158	1.58		TRANK1	0.481115	0.559656		SYNGR3	1.66678	1.38836
CCDC85B	0.46856	0.37449		SPTA1	1.35877	2.21	2.17495		PREX1	0.46484	0.377404		ISG20	1.65628	1.65713
CD2BP2	0.434444	0.436014		GPRC5B	1.3522	2.04926	2.03		TRNP1	0.463773	0.561009		PLEKHF1	1.64842	1.50399
HLA-A	0.433634	0.494343		PCDH12	1.28459	1.85797	1.62		SIRPB2	0.599	-0.656241		C1orf54	1.60274	1.07491
FMNL3	0.392061	-0.45131		MYOZ2	1.2701	1.05118	0.93389		PDGFB	0.42677	-0.417989		ST6GALNAC1	1.59815	1.80642
PTGER4	-0.471051	0.434339		KIAA1274	1.24874	1.50696	1.41		TNFRSF21	0.409681	0.410527		TPPP	1.5914	1.82477
MGLL	-0.46651	-0.397845		CYYR1	1.24632	1.30982	1.47		LAP3	0.396711	0.566353		C9orf150	1.57244	1.79624
ERRFI1	-0.53264	-0.47426		PBX1	1.24302	0.568885	0.839441		CIC	0.37199	0.405391		SARM1	1.53815	1.4223
E2F8	-0.538389	-0.606946		COLEC12	1.23807	2.03442	1.8		NEXN	-0.405471	-0.482163		EPHX4	1.53446	1.32459
ATAD2	-0.540376	-0.435496		ABCA9	1.23049	1.39685	1.24		HIST1H2BK	-0.408342	-0.384685		RAB3IL1	1.52319	1.40129
HIST1H2AJ	-0.548909	-0.521839		GREB1L	1.22151	1.08491	1.49289		HIST1H2AM	-0.452195	-0.410171		NTSR1	1.50108	2.01354
STIL	-0.563953	-0.687394		ASXL3	1.20371	1.33215	1.43498		HIST1H2BM	-0.459997	-0.482654		SELPLG	1.48819	1.36728
KIF4A	-0.577619	-0.463775		MRAS	1.1983	1.04116	1.04401		HIST2H2BF	-0.526634	-0.444836		XIRP2	1.45978	1.00523
IQGAP3	-0.60439	-0.524036		DCHS1	1.19269	0.610897	0.728676		MCM2	-0.527533	-0.447564		TMEM140	1.45417	0.971313
CKAP2L	-0.638467	-0.543034		CXorf36	1.18747	1.35672	1.49		POLA1	-0.581135	-0.553965		CORO2B	1.45397	1.35151
NUF2	-0.780857	-0.711268		SPECC1	1.17284	0.985736	0.806159		KIF15	-0.587587	-0.631914		SAMD10	1.44844	1.2156
FGF2	-0.964956	-0.490531		EPS8L2	1.16622	1.46329	1.52872		SHISA3	-0.719295	-0.612848		IL8	1.44368	1.4
PLAC8	-1.92582	-1.21765		FAM189A2	1.16479	1.26751	0.925502		APOBEC3A	-0.753174	-1.11342		HSD3B7	1.42395	0.951095
				SCUBE1	1.16019	0.982746	1.06872		CDKN3	-0.757823	-0.776726		MAMDC2	1.40401	1.77
				AFAP1L1	1.15112	1.49579	1.51		HIST1H2BO	-0.778377	-1.22563		ADAMTS9	1.40376	1.32
				CCND2	1.14972	1.01916	1.35		MLF1IP	-0.803293	-0.627224		SLC16A2	1.39392	1.26566
				HOOK2	1.11296	1.36847	1.14262		PER3	-0.826597	-0.707909		RARG	1.38799	0.992363
				TNFAIP2	1.09032	0.792284	0.819126		KIAA0101	-0.854531	-0.729099		B3GALT4	1.38379	1.04816
				OLFML3	1.07134	1.23048	1.68103		CENPW	-1.14022	-0.73371		MURC	1.38094	1.52814
				SULF1	1.06803	1.22321	1.16		MT1X	-1.23154	-1.67207		SCN5A	1.35303	1.3
				LYPD6	1.06625	0.990756	1.23672		MIR17HG	-1.53227	-2.08892		CLDN5	1.34831	1.68207
				CDKN1C	1.04865	1.72734	1.62627		SAMD15	-1.60826	-0.909188		CXCL1	1.34704	1.55
				AVPI1	1.04432	1.28987	1.54876						THBD	1.3392	1.48
				ELFN1	1.02081	1.19696	1.15787						TFEB	1.32833	1.32362
				SLC12A2	1.0187	1.4533	1.34						POU2F2	1.32202	1.94
				HDAC9	0.989457	1.76978	1.46856						TMC6	1.31403	1.46705
				ACTA2	0.983457	0.778223	1.16767						PRSS12	1.3108	1.23684
				APOL3	0.972522	1.57884	1.44						RSPO3	1.28112	1.17384
				IQCK	0.951856	1.73842	1.35918						SLC46A3	1.278	1.38781
				TCP11L2	0.949401	1.16577	1.04						C14orf49	1.27511	1.06
				VASH1	0.922929	0.540984	0.589346						TPD52	1.26118	0.887584
				KITLG	0.912247	0.611269	0.582419						LYVE1	1.24919	1.1
				CLEC1A	0.912209	1.34473	0.860097						ITGB8	1.24137	0.981
				SULF2	0.890515	0.843866	0.956						GALNTL2	1.23278	1.20596
				GDPD5	0.879324	0.689693	0.933889						TMEM35	1.21958	1.58453
				ZFHX4	0.872169	0.631571	0.749365						FBXL16	1.21812	0.86829
				SLC46A1	0.868158	1.55232	2.01						IFIT3	1.21375	1.38556
				FHL1	0.865101	0.968927	0.814918						MAP3K5	1.20479	1.1
				CCRL2	0.864639	1.12482	1.06752						DPP4	1.17322	0.715009
				CMBL	0.861819	1.0982	1.00374						P2RX4	1.15981	1.00281
				CDH13	0.860872	0.885802	0.841435						UCP2	1.15349	0.939005
				KIAA1211	0.859435	0.95429	0.798012						FAS	1.14244	1.02967
				DTNA	0.828594	0.928944	1.0411						IRS2	1.13031	0.878555
				ZNF205	0.812632	0.536593	0.734882						LRRC33	1.12592	0.883727
				RAI2	0.810896	1.12051	0.915315						TAP1	1.1087	1.15
				C17orf28	0.803788	1.48008	1.2						TNFAIP3	1.10766	0.789242
				NES	0.801875	0.665275	0.748887						SLC4A11	1.1011	0.724947
				TFPI2	0.798372	0.709344	0.60044						MAFB	1.09777	1.31
				CA5B	0.796032	0.834138	0.716802						SYT1	1.0867	0.753887
				N4BP3	0.792334	0.782704	0.773304						SLCO4A1	1.06487	1.9114
				AIM1	0.789289	1.30117	1.33						OAS1	1.04681	1.56
				COL12A1	0.786887	0.877989	0.714225						PPP1R3C	1.03901	1.46549
				ALDH1A3	0.786804	0.958894	1.12346						IL27RA	1.01798	1.24704
				CHST2	0.784778	0.851781	0.68912						SLC26A11	1.01756	0.979085
				ARL4C	0.776789	1.17746	1.26						B3GALNT1	1.01263	1.07518
				PDE2A	0.774703	0.745837	0.865649						CXADR	1.01252	1.13783
				ACSF2	0.748456	1.17174	0.917952						VIPR1	1.01082	1.06589
				RAB11FIP1	0.746488	1.50969	1.79						PRIC285	1.00291	0.879847
				INS	0.744695	0.605342	0.512215						SH3TC2	0.99673	0.900154
				HLX	0.744086	1.29368	1.14295						SPIN2B	0.992391	0.850219
				C8orf4	0.742131	-0.910055	-1.00096						SMCR7	0.992042	1.05948
				FAT1	0.618066	-0.562902	-0.567318						BRP44L	0.980995	0.884874
				CSF1	0.718774	1.84589	1.62						ProSAPiP1	0.980728	1.06435
				GPR116	0.717643	0.51564	0.956						C5orf4	0.979402	0.961181
				LINC00341	0.716066	1.04749	0.981065						KCNJ2	0.970881	0.896658
				APLN	0.698745	0.670324	1.11						PPARA	0.967218	0.738962
				BMP2	0.685352	2.0535	1.58						HSPA1B	0.959444	0.709871
				SLC37A1	0.684783	0.955554	0.799005						MYO5C	0.9561	0.996727
				IFI27	0.680338	0.68373	0.64582						GPR162	0.943294	0.963181
				MICAL3	0.652268	0.606868	0.591605						TGFBR3	0.936235	1.11
				DBNDD2	0.650776	0.912793	1.10582						ORAI3	0.934672	1.15605
				C16orf45	0.649542	1.01478	0.983413						PPM1H	0.934568	1.03883
				ARHGEF3	0.630347	0.848115	0.952						SLC30A4	0.925982	0.659307
				MDFIC	0.619576	0.689952	0.688579						C21orf63	0.918325	0.785462
				SLC38A1	0.619353	0.753492	0.857						NFKB2	0.9166	0.647915
				MOSPD1	0.617494	0.697555	0.735191						TNFRSF10C	0.910924	0.664471
				PLAU	0.616053	0.572158	0.500139						ICAM1	0.907924	0.586693
				CPNE8	0.615792	1.06062	1.32						TRIM25	0.906657	0.862
				CLCN7	0.611306	0.514404	0.583641						WFS1	0.901741	0.982
				HSPA12B	0.610061	1.38193	1.23						IGFBP5	0.900003	1.69
				TNFSF10	0.602614	1.80317	1.4						SLC2A12	0.896193	1.15088
				RHBDF2	0.600064	0.856949	0.765765						OSBPL10	0.896022	0.827
				UAP1L1	0.586861	0.976793	0.913331						CXCR7	0.891259	0.653224
				LSS	0.58483	0.548582	0.934						CD47	0.890714	0.983
				EFNB1	0.584651	0.63338	0.842						SORT1	0.888048	0.895971
				WARS	0.581761	0.711781	0.680642						RIMS2	0.882068	0.791897
				CASK	0.578203	0.638845	0.608123						DUSP14	0.876706	0.647343
				RAB3B	0.578064	0.672964	0.532016						MAMLD1	0.874843	0.775352
				RNF19A	0.571319	0.717464	0.455331						CTC1	0.874153	0.954629
				TRIM2	0.564449	0.961695	0.976301						RASSF2	0.866991	0.573128
				CD109	0.547042	0.63882	0.675389						SQSTM1	0.860436	0.567844
				PLCD3	0.537505	0.832639	0.952						ATP7B	0.843705	0.738208
				F2RL1	0.533872	-0.819099	-1.14						DACH1	0.842979	0.844989
				PTPRE	0.465018	-0.543267	-0.474093						OSMR	0.84091	0.966938
				EFNA1	0.451178	-0.671745	-0.881592						OSBPL3	0.839396	0.883
				NEDD9	0.414637	-1.02624	-1.12						SLC17A5	0.839274	1.02
				HSPA1A	0.528565	0.742778	0.886						C1orf115	0.838975	0.805
				PLEKHM1	0.523898	0.682961	0.708665						ARHGAP26	0.837532	0.827609
				SYNE1	0.520784	0.877357	0.852						LDLRAP1	0.830564	0.750985
				OAF	0.520716	0.647548	0.899						KLF6	0.820617	0.600274
				OGFRL1	0.514885	0.968223	0.83						KAT2B	0.803868	1.14
				GAS2L3	0.512514	0.930056	0.804401						OPTN	0.803201	0.582021
				TBC1D24	0.504395	0.598414	0.522666						EPOR	0.79509	0.566086
				NDRG4	0.500676	0.986975	0.884916						ANKS1A	0.790965	0.746757
				PGPEP1	0.477343	0.585852	0.775362						SAMHD1	0.786563	0.882147
				NDRG1	0.462232	1.06736	1.11						C17orf58	0.783027	0.684163
				PHLDA1	0.45551	1.3283	1.28						SORBS1	0.781438	0.851485
				DUSP3	0.452599	0.713205	0.734778						CDC42EP2	0.780967	0.708073
				GRN	0.451399	0.480144	0.447706						NTHL1	0.779167	0.848115
				CASP7	0.443808	0.590166	0.64372						TOR3A	0.773672	0.658097
				PLCB1	0.430138	1.04955	0.545588						ENO2	0.770193	0.797327
				ITPR3	0.429999	0.403988	0.45006						IRF7	0.768089	0.943126
				ITPKB	0.429785	0.605624	0.660855						FN3K	0.767457	1.1146
				PLEKHG1	0.426828	0.941022	1.09						RHBDF1	0.763322	0.643384
				GRK5	0.425545	0.692194	0.819						APOL6	0.759106	1.19652
				CES2	0.421713	0.476719	0.551314						PRUNE2	0.75426	0.687396
				RASIP1	0.403265	0.885934	0.835						PDP1	0.753675	0.630685
				KIAA1522	0.397549	0.390382	0.707266						TMOD2	0.752844	1.10813
				MERTK	0.386724	-0.498384	-0.439458						ABCA3	0.751948	0.765
				PHLDB2	0.379306	0.404909	0.630906						LPCAT4	0.743609	0.69946
				NFIA	-0.377937	-0.987728	-0.804						C3orf58	0.742253	0.892
				ARHGAP24	-0.388462	-0.525707	-0.752528						ETS2	0.7411	1.01
				PLXNA4	-0.40314	-0.923758	-1.06						ABHD11	0.740383	0.799054
				CENPF	-0.405651	-0.587307	-0.642289						GCNT1	0.740169	0.837
				PRKAR2B	-0.407443	0.511181	0.546588						TMEM63B	0.73791	0.636472
				BUB1	-0.432466	-0.665126	-0.601786						TACC2	0.73641	0.749784
				ATP13A3	-0.437213	-0.86743	-0.949						BCORL1	0.729546	0.68615
				PRC1	-0.449064	-0.577181	-0.548565						APOL1	0.728247	1.03572
				UAP1	-0.462215	-0.55557	-0.575081						CDON	0.727842	0.958167
				CENPE	-0.466565	-0.462648	-0.65084						FOXRED2	0.723637	0.653562
				CASC5	-0.474991	-0.429871	-0.409603						SH3BP5	0.723528	0.78
				CCNB1	-0.485352	-0.494562	-0.74835						PTPRJ	0.71984	0.730233
				KIF23	-0.491981	-0.454839	-0.537643						CNKSR3	0.719236	0.700943
				PAK6	-0.492744	-0.750835	-0.743593						APOL2	0.718553	0.72927
				ASPM	-0.508562	-0.486765	-0.530248						RFK	0.7176	0.784366
				MKI67	-0.511451	-0.591968	-0.640723						ATP1B1	0.714785	0.651189
				TOP2A	-0.51463	-0.475412	-0.490149						GDF15	0.713199	0.405486
				NUSAP1	-0.524692	-0.486273	-0.519736						NR5A2	0.712082	0.467516
				SPRED1	-0.528152	-0.681287	-0.659785						JAG1	0.707859	0.805
				CCNB2	-0.528898	-0.602425	-0.505728						DOPEY2	0.706387	0.518381
				MYBL2	-0.529116	-0.642261	-0.418166						B3GNT1	0.703615	0.628728
				TPX2	-0.52917	-0.541467	-0.471714						SCRN1	0.700213	0.816538
				KIF20B	-0.532161	-0.436215	-0.506295						C12orf35	0.699916	0.479848
				DLGAP5	-0.532623	-0.940717	-0.713724						KCTD12	0.69778	0.694271
				SULT1B1	-0.535732	-0.886856	-1.03						TNFRSF14	0.697762	0.682829
				CEP55	-0.536814	-0.430833	-0.404737						LRFN4	0.696071	0.654862
				MED8	-0.555227	-0.601646	-0.519086						CORO1B	0.69591	0.576008
				ANLN	-0.558462	-0.473264	-0.577899						IRF1	0.69591	0.700954
				ARHGAP11A	-0.569669	-0.63609	-0.850502						MAN1A1	0.693314	0.714042
				BIRC5	-0.570484	-0.527563	-0.677403						TMEM173	0.69308	0.596261
				CKS2	-0.583609	-0.556209	-0.47595						ADCY9	0.689171	0.528697
				HIST1H1B	-0.597653	-0.454348	-0.493419						ABCB6	0.686398	0.83936
				KIF11	-0.615743	-0.84021	-0.514417						NDST1	0.685496	0.668741
				SPAG5	-0.618927	-0.786241	-0.736076						C9orf21	0.683523	0.893505
				AURKA	-0.643832	-0.632349	-0.526287						GRB14	0.681017	0.703126
				SPOCD1	-0.644256	-0.781089	-0.787148						TMEM159	0.680963	0.698041
				MGP	-0.669531	-1.36067	-1.48						KDR	0.678051	0.784418
				HMMR	-0.676123	-0.58571	-0.561447						TRIB3	0.677038	0.768064
				KRT7	-0.686151	-1.50926	-1.62						KLF2	0.6711	0.736957
				C1orf110	-0.6962	-0.836411	-0.714158						B7H6	0.670494	1.00978
				HMGA2	-0.701908	-0.749495	-0.878						NIPAL3	0.670177	0.467588
				SLC1A1	-0.652284	0.71021	0.547662						MYRIP	0.670172	0.726738
				ADAMTS1	-0.703238	1.86335	1.83						ALDH4A1	0.6688	0.828827
				ART4	-0.703659	-0.817875	-0.858484						LPHN2	0.66678	0.727
				NDC80	-0.703996	-0.643962	-0.528671						ITGA6	0.666529	0.601215
				C9orf47	-0.715574	-0.618556	-0.792066						CITED2	0.664617	0.484184
				PLK1	-0.720642	-0.465051	-0.619299						PLA2G15	0.663971	0.471308
				NEGR1	-0.738482	-1.20365	-0.917						CDC25B	0.662816	0.662638
				TACC3	-0.758939	-0.666567	-0.658535						THSD7A	0.660368	0.655911
				GTSE1	-0.781561	-0.951065	-0.557791						FAM213B	0.658385	0.504505
				HIST1H3G	-0.816778	-1.14837	-0.90851						FLYWCH1	0.658363	0.988145
				LOC100506054	-1.1109	-1.3813	-0.84659						FAM63B	0.65412	0.719852
				RGS4	-1.17207	-0.545535	-0.505431						PMP22	0.652094	0.823
				SULT1E1	-1.17895	-1.79846	-1.88						FAM126A	0.650117	0.633902
				DIO2	-1.27953	-1.96087	-2.57						SDC4	0.643996	0.636596
				SEMA3C	-1.30018	-1.64358	-1.33064						EZR	0.641529	0.591234
				PRR15	-1.64062	-3.21166	-3.05615						NLGN4Y	0.641185	0.798156
				MEST	-1.76902	-1.28332	-1.38891						FAM107A	0.638297	0.994
				FGF5	-1.80176	-1.24471	-0.994925						FLOT2	0.635089	0.657462
				PLCB4	-2.07885	-0.948081	-1.07955						MEIS2	0.634704	0.643437
													RIN1	0.632275	0.761225
													FAM212B	0.631295	0.828271
													PCYT2	0.627764	0.698787
													MLKL	0.624404	0.897907
													NEU1	0.624367	0.597688
													CUTA	0.624202	0.764731
													CDC42EP4	0.62261	0.588822
													ARHGAP27	0.622544	0.580293
													ABCA6	0.621782	0.837732
													ZNF346	0.620334	0.741583
													LYN	0.620244	0.559361
													PLAGL1	0.62014	0.507359
													WDR81	0.619969	0.805991
													PLIN2	0.617476	0.62411
													PPP1R15A	0.617267	0.438605
													DOCK5	0.613044	0.482813
													ZCCHC2	0.610621	0.806
													DTX3L	0.6104	0.772939
													FAM108C1	0.609448	0.638293
													C7orf41	0.607387	0.551631
													TUBB2A	0.606442	0.518083
													FDXR	0.606274	0.744449
													AGFG2	0.602725	0.463521
													PDLIM1	0.600869	0.529272
													ITGB4	0.600242	0.771475
													ENDOD1	0.598311	0.727299
													FES	0.594711	0.789537
													LGR4	0.594021	0.927802
													PPP2R5B	0.594015	0.940291
													DBNDD1	0.59118	0.543896
													NPC1	0.58606	0.647887
													STEAP1B	0.585737	0.667666
													KLHDC8B	0.58453	0.717104
													LGALS3	0.576427	0.490604
													LDLR	0.57576	0.848
													FRY	0.575038	0.553998
													TACSTD2	0.573194	0.707522
													LRSAM1	0.572346	0.530056
													CMTM7	0.572252	0.538077
													FCHSD1	0.570479	0.693687
													CCND3	0.563962	0.68646
													GLRX	0.563298	0.624749
													TACC1	0.562757	0.563347
													GPD1L	0.558899	0.821392
													FNDC4	0.556905	0.508703
													BCL2L1	0.55276	0.445249
													HMOX1	0.547678	0.581466
													STX4	0.542251	0.487642
													FIG4	0.540925	0.6529
													CLU	0.540855	0.418
													ANKRD33B	0.539355	0.686033
													STX11	0.537108	0.467815
													CARHSP1	0.534765	0.414105
													TNFSF13	0.53355	0.668087
													NMI	0.531455	0.430055
													SMAD1	0.527565	0.573828
													ARHGAP23	0.526163	0.654617
													SFXN3	0.524841	0.47019
													SEMA6B	0.518834	0.646508
													WSCD1	0.517822	0.771972
													IGFBP2	0.517054	0.507611
													PDE6D	0.516635	0.51604
													TMEM179B	0.51405	0.557019
													TM4SF18	0.510233	0.464904
													PEMT	0.505587	0.483709
													CCDC88C	0.5032	0.477136
													MARVELD1	0.502687	0.456292
													CCND1	0.502524	0.612445
													TEAD4	0.502253	0.673077
													PHLPP1	0.501469	0.461054
													FYN	0.500919	0.424527
													SRGAP1	0.499911	0.41987
													CAMKK2	0.491808	0.547706
													PARP14	0.488935	0.593445
													LTBR	0.488066	0.539005
													INPP1	0.486977	0.570147
													RAB7L1	0.48517	0.555409
													CMAS	0.484517	0.542916
													SERINC5	0.478077	0.52648
													STX7	0.476995	0.495363
													SAP30L	0.476958	0.552928
													TOB1	0.474953	0.608227
													RAPGEF5	0.474718	0.955
													MCAM	0.473192	0.444583
													IFITM3	0.470535	0.523495
													MTSS1L	0.468934	0.728088
													TMCC3	0.468379	0.49268
													XYLT2	0.46744	0.461627
													CCDC69	0.463607	0.699113
													FOXO3	0.462989	0.411794
													MVP	0.461054	0.418208
													JUND	0.459076	0.447867
													LRRC8B	0.457232	0.769449
													EEF2K	0.455649	0.527232
													PCBP4	0.453887	0.514065
													GRINA	0.451201	0.422457
													CTDSPL	0.450586	0.495171
													RETSAT	0.446712	0.461156
													TSPAN5	0.446421	0.620183
													ZBTB22	0.445091	0.451643
													ICAM2	0.442021	0.541003
													ATP6V0A1	0.441985	0.507762
													HMGN4	0.440503	0.454385
													SLC12A7	0.43784	0.501343
													ITGA3	0.437065	0.587803
													RAB11A	0.434255	0.361605
													NBEAL2	0.427973	0.492301
													RNF144B	0.427849	0.451517
													RAD50	0.425537	0.454566
													MPZL2	0.425186	0.756205
													PLK2	0.420093	0.491845
													DGKA	0.419093	0.619321
													STXBP1	0.415398	0.558478
													ST3GAL1	0.413421	0.43538
													SDCBP	0.412085	0.376352
													MEPCE	0.409215	0.509061
													TM4SF1	0.404888	0.407199
													RNF149	0.403911	0.466279
													PECAM1	0.400153	0.423014
													IFITM2	0.395841	0.436076
													RNASE1	0.384969	0.365093
													DENND4C	0.376781	0.435825
													B4GALT5	0.369861	0.562606
													CTTNBP2NL	-0.372957	-0.373239
													EPHB4	-0.374273	-0.392392
													FAT4	-0.378101	-0.360874
													LMNB2	-0.380543	-0.398333
													SFPQ	-0.382598	-0.384092
													REST	-0.385345	-0.394805
													HNRNPR	-0.387514	-0.439924
													KLHL24	-0.390295	-0.459117
													SERP1	-0.390573	-0.414586
													HNRNPM	-0.391454	-0.420881
													SPIN1	-0.392149	-0.450623
													ZNF770	-0.392305	-0.455942
													ALCAM	-0.396093	-0.388002
													CEP170	-0.396607	-0.440882
													EXT1	-0.398413	-0.493663
													ZNF644	-0.401629	-0.399186
													MYO1E	-0.408667	-0.511945
													APBB2	-0.410638	-0.469017
													SLC29A1	-0.410668	-0.417819
													WWP1	-0.412916	-0.550193
													GATAD2B	-0.421003	-0.467512
													PAIP2	-0.422637	-0.414273
													ITGB3	-0.424145	-0.460279
													SH3BP4	-0.424675	-0.41437
													GABBR2	-0.428064	-0.430809
													PTPN12	-0.430254	-0.462383
													ITGAV	-0.432086	-0.519077
													HMGB1	-0.432092	-0.410917
													MTMR6	-0.436029	-0.400498
													SEC24D	-0.436851	-0.362994
													PREP	-0.440504	-0.615278
													MAST4	-0.443752	-0.421525
													MT1E	-0.444782	-0.511996
													MAP7D1	-0.446637	-0.421955
													WDR43	-0.449503	-0.413313
													ZFHX3	-0.451657	-0.523151
													FAR2	-0.453517	-0.629777
													TBL1XR1	-0.453795	-0.417355
													PHC2	-0.454156	-0.5643
													CAMSAP2	-0.454703	-0.409943
													ZMYM2	-0.454968	-0.391837
													CBLB	-0.455826	-0.655119
													SEC24A	-0.459402	-0.432871
													NAA50	-0.463625	-0.397409
													TULP4	-0.466919	-0.511596
													ACSL4	-0.467398	-0.45499
													KDM5B	-0.469793	-0.44473
													KHNYN	-0.470701	-0.582942
													PUM1	-0.472116	-0.398569
													NEK7	-0.474487	-0.613321
													PRRC1	-0.481998	-0.423213
													STK24	-0.482126	-0.503668
													CDC42EP1	-0.49291	-0.390597
													MAGI1	-0.494057	-0.616072
													BCL2L13	-0.494843	-0.414279
													PREX2	-0.49502	-0.646199
													DLG1	-0.495175	-0.520182
													STX6	-0.497285	-0.39322
													LOC541471	-0.497525	-0.671811
													UBE2S	-0.500836	-0.559242
													TIA1	-0.501669	-0.556417
													ETV6	-0.50204	-0.460746
													HNRNPA0	-0.504054	-0.401191
													SMARCC1	-0.504352	-0.42301
													SLC30A7	-0.505609	-0.428358
													RFTN1	-0.50716	-0.474837
													SGOL2	-0.508372	-0.636384
													ZNF260	-0.515144	-0.462845
													PPPDE1	-0.515402	-0.42034
													ERF	-0.517986	-0.534526
													NRIP1	-0.518529	-0.430948
													ARF4	-0.522639	-0.636114
													PNO1	-0.522675	-0.521534
													BGN	-0.523267	-0.517686
													KANK1	-0.523532	-0.594929
													COL5A1	-0.525113	-0.516145
													CALD1	-0.525695	-0.521705
													ITSN2	-0.526929	-0.509326
													KIAA0317	-0.527518	-0.544312
													PCDH1	-0.52825	-0.530018
													VEGFA	-0.529068	-0.51776
													CSRP1	-0.529741	-0.404012
													PLOD2	-0.533619	-0.512357
													PGM2L1	-0.53451	-0.784
													ZBED4	-0.535013	-0.416618
													ST6GAL1	-0.536443	-0.775
													SEMA3F	-0.541542	-0.514766
													MECOM	-0.544226	-0.553432
													LOC646324	-0.544527	-0.749436
													FAM60A	-0.54492	-0.406152
													LUZP1	-0.544955	-0.450295
													LDB1	-0.54507	-0.519822
													PLXNA2	-0.545854	-0.562833
													F2R	-0.546037	-0.48398
													LRRC8A	-0.546049	-0.520666
													ZNF827	-0.546343	-0.72848
													PTGS2	-0.549652	-0.96
													FHL3	-0.551854	-0.508374
													RNF44	-0.552082	-0.621766
													TGIF1	-0.552459	-0.656804
													TEAD2	-0.554386	-0.499042
													HYAL2	-0.555439	-0.370983
													PALLD	-0.555565	-0.580174
													ZBTB38	-0.556087	-0.472422
													SLC39A7	-0.556945	-0.448697
													PCGF3	-0.559715	-0.528165
													CBFB	-0.562838	-0.692265
													PTPRG	-0.564149	-0.523127
													UGDH	-0.565825	-0.511677
													C1QTNF5	-0.569248	-0.521926
													PLA2G4A	-0.570231	-0.62101
													FAM20C	-0.570606	-0.452333
													MYO10	-0.578231	-0.682246
													TES	-0.579154	-0.587441
													ZNF146	-0.579211	-0.540381
													DIXDC1	-0.580037	-0.599332
													KLHL13	-0.581874	-0.532556
													TLE3	-0.585541	-0.607227
													CPSF6	-0.587396	-0.387697
													USP33	-0.589083	-0.46256
													TPM1	-0.595778	-0.628839
													SLC4A7	-0.598637	-0.600183
													DAB2IP	-0.607727	-0.582139
													KIF20A	-0.609356	-0.594642
													BIRC2	-0.611786	-0.615718
													HHIP	-0.613526	-0.659759
													FLT1	-0.615786	-0.698427
													HIVEP1	-0.616166	-0.68111
													KCNAB1	-0.618081	-0.744433
													KLF10	-0.620937	-0.448152
													CTNNB1	-0.627292	-0.514147
													MT2A	-0.629792	-0.703288
													ELK3	-0.633185	-0.468948
													FOXC2	-0.637649	-0.45566
													PELI1	-0.642692	-0.620167
													FAM214B	-0.64381	-0.706284
													CDK14	-0.644734	-0.664267
													DSE	-0.647488	-0.743669
													CLCN4	-0.649458	-0.67858
													HIVEP2	-0.655577	-0.633121
													FAM102A	-0.65913	-0.679047
													PIK3R3	-0.662561	-0.597337
													FOXC1	-0.667229	-0.504448
													C17orf70	-0.671395	-0.459946
													CTGF	-0.671636	-0.723687
													P4HA3	-0.674526	-0.697667
													SH3RF3	-0.675995	-0.464233
													FAM117B	-0.676194	-0.827706
													PPARD	-0.68305	-0.727912
													IRF6	-0.683655	-0.489367
													ENG	-0.690278	-0.714455
													ZNF704	-0.692125	-1.15
													FAM176A	-0.692543	-0.775018
													TGFB2	-0.696694	-0.633625
													RSPRY1	-0.699067	-0.531136
													PBX3	-0.699685	-0.547626
													ESM1	-0.699741	-0.98
													PHLDB1	-0.699932	-0.789
													RG9MTD1	-0.701577	-0.764666
													OSGIN2	-0.70359	-0.66663
													CTSC	-0.703704	-0.643645
													PPP1R13L	-0.706275	-0.690759
													MGAT4A	-0.706293	-0.509309
													MEX3D	-0.707391	-0.507327
													MTF2	-0.713806	-0.653247
													DAAM1	-0.714656	-0.875927
													ZNF792	-0.716397	-0.828105
													FKBP11	-0.719265	-0.992902
													SH3GL1	-0.723813	-0.613118
													MAP2	-0.725546	-0.58532
													WWTR1	-0.726466	-0.764053
													MTHFD1L	-0.727337	-0.641186
													PROX1	-0.730584	-0.81277
													GALNT10	-0.733998	-0.62091
													RAI14	-0.736546	-0.869
													ARL4A	-0.737831	-0.760351
													PTPRK	-0.738583	-0.652355
													KIF21A	-0.741151	-0.631453
													CERK	-0.745639	-0.786
													PLK3	-0.749227	-0.872939
													NFYA	-0.751183	-0.59551
													TGFB1	-0.755276	-0.747052
													ZNF48	-0.757967	-0.704599
													YIPF5	-0.758529	-0.95
													ATP13A2	-0.758691	-0.590019
													JHDM1D	-0.759405	-0.961335
													PDGFA	-0.759866	-0.645537
													SRPX2	-0.762551	-0.738107
													KIAA1377	-0.763055	-0.706228
													MDFI	-0.768384	-0.713795
													PHF15	-0.772332	-0.629534
													DUSP4	-0.776487	-0.732804
													ZNF697	-0.777373	-0.740342
													HRH1	-0.777385	-0.683208
													SOBP	-0.781211	-0.655774
													ARL5A	-0.785696	-0.698916
													CTAGE5	-0.786394	-0.523242
													BHLHE40	-0.788121	-0.971093
													MIPOL1	-0.788576	-0.864065
													CHST11	-0.793967	-0.812
													E2F4	-0.79625	-0.616277
													ALDH1A1	-0.796475	-1.02
													STC2	-0.797762	-0.912271
													BMPR2	-0.7984	-0.853
													HDGFRP3	-0.801833	-0.75887
													NHSL1	-0.80339	-0.906
													INHBA	-0.804292	-0.671716
													MEX3C	-0.809038	-0.61125
													LMCD1	-0.812062	-0.711321
													RUNX1	-0.816469	-0.751632
													TBC1D16	-0.818593	-0.823194
													NCOR2	-0.819324	-0.760042
													ARAP3	-0.820328	-0.666966
													RTKN	-0.821142	-0.817105
													YAE1D1	-0.821385	-0.595931
													CARD11	-0.842709	-0.72105
													PDLIM7	-0.845112	-0.754
													RCC2	-0.84859	-0.839
													TSPAN6	-0.848682	-0.665196
													EFNA5	-0.850764	-1.00313
													RHOBTB1	-0.85193	-0.813897
													FBLN5	-0.856452	-1.21
													BCL9	-0.86206	-1.07
													SENP7	-0.863431	-0.586367
													CPA4	-0.863693	-0.823455
													NRXN3	-0.873504	-0.794805
													PARP12	-0.879145	-0.554002
													HES2	-0.879967	-0.737051
													ZNF618	-0.880865	-1.05
													LFNG	-0.882691	-0.902409
													ITGA5	-0.899104	-0.903503
													LPCAT2	-0.899113	-0.851
													BTBD19	-0.89918	-0.810911
													NR3C1	-0.910153	-0.939
													DLC1	-0.912872	-1.02
													JAG2	-0.913359	-0.864
													PPP1R3B	-0.926201	-0.89
													SMURF2	-0.930846	-0.799
													KRT80	-0.941019	-0.870211
													RNF121	-0.946067	-0.965131
													ANKRD50	-0.948757	-0.869
													BEND3	-0.958811	-0.750243
													MAP1S	-0.95894	-0.754335
													LYPD1	-0.959661	-0.998
													GJA1	-0.962146	-1.1
													MAFK	-0.969305	-0.784048
													TNFAIP8L3	-0.993164	-0.838072
													ABL1	-0.998599	-0.965
													ZSCAN2	-0.99924	-1.14126
													GADD45B	-1.00401	-1.08
													LYL1	-1.00453	-0.821789
													ARIH2	-1.00956	-0.753463
													EDN1	-1.01148	-0.938
													CABLES1	-1.01261	-0.957
													NAV1	-1.02043	-1.00268
													ZNF175	-1.02721	-0.923
													DNAJB5	-1.02873	-0.479739
													PDGFC	-1.03518	-0.984766
													IFI44	-1.05482	-0.766577
													C6orf105	-1.0667	-1.29665
													STK38L	-1.07615	-1.16
													COL1A2	-1.08477	-0.938141
													SPHK1	-1.09549	-1.24
													FSTL3	-1.09556	-1.19
													SOX4	-1.11743	-1.05
													HEY2	-1.12807	-1.61492
													RND1	-1.13258	-3.87847
													MCTP1	-1.13966	-1.15
													KIAA1147	-1.15187	-1.14
													DOCK8	-1.15619	-1.39497
													C5orf13	-1.15803	-0.936399
													FNDC3B	-1.1623	-1.21
													VCAN	-1.16629	-0.90641
													PELI2	-1.16838	-0.930175
													NRARP	-1.17489	-1.12484
													FZD1	-1.18497	-1.00386
													CCDC99	-1.1927	-1.36
													FBLIM1	-1.21222	-1.24
													LIMS1	-1.22497	-1.16
													ZNF92	-1.22669	-0.539588
													SIX4	-1.22808	-0.971639
													ABL2	-1.23566	-1.35
													C21orf58	-1.24404	-1.16362
													DUSP23	-1.26692	-0.936955
													SPATA13	-1.27877	-1.3
													NYNRIN	-1.28641	-1
													FAM102B	-1.28936	-1.50405
													UCK2	-1.3008	-1.08
													ENC1	-1.33158	-1.05002
													MEX3A	-1.3785	-1.34
													RHOB	-1.3932	-1.6
													RGS3	-1.42237	-1.35
													GPR4	-1.44644	-1.18
													NFATC4	-1.47076	-1.08615
													SMAD6	-1.48598	-1.41
													TNFSF15	-1.51276	-1.3
													SIK1	-1.52894	-1.82983
													C15orf54	-1.52937	-1.39
													DDIT4	-1.54677	-1.24
													NRK	-1.55676	-1.65993
													DHRS3	-1.55901	-1.73
													SLC7A2	-1.57486	-1.7
													FZD8	-1.58277	-1.28247
													C20orf112	-1.60994	-1.51
													GDF6	-1.61474	-1.37
													BPGM	-1.65413	-1.87
													KCTD16	-1.65715	-1.29071
													FAM84B	-1.68486	-1.77
													MYOM3	-1.69707	-0.846022
													LOC100134229	-1.73317	-2.71827
													SAMSN1	-1.84666	-1.76
													LIPG	-1.87359	-1.83
													ROR1	-1.94792	-2.12
													ANGPTL4	-2.03017	-1.97
													PMEPA1	-2.09617	-1.94
													HES1	-2.09695	-1.51
													CPNE5	-2.13435	-1.5431
													FBXO32	-2.21845	-2.82
													SMAD7	-2.39061	-2.27227
													MYLK2	-2.42905	-1.7533
													SKIL	-2.54437	-2.6
													RFX2	-2.55397	-2.8
													SPSB1	-2.88093	-2.71
													SNAI1	-3.00047	-3.13
													MAF	-3.09014	-3.13
													ALPK3	-3.16492	-1.81612
													GJA5	-3.71166	-3.65237
													NR1I3	-4.69987	-5.84
													FOXS1	-5.09969	-3.59516
