# Supplementary material for: Integration of TGF-β-induced Smad signaling in the insulin-induced transcriptional response in endothelial cells
Source: Sci Rep. 2019 Nov 18;9:16992. doi: 10.1038/s41598-019-53490-x (PMC6861289; doi:10.1038/s41598-019-53490-x)
Supplement: Supplementary file 11 — Dataset 10 [file 41598_2019_53490_MOESM11_ESM.xlsx]

## Sheet: Up90 vs6h Ins AND DOWN
Up_C vs Ins 90min_275	Up_C vs Ins6h_340	175 common elements in "Up_Ins 90min" and "Up_Ins6h":			Down_C vs Ins 90min_167	Down_C vs Ins6h_205	41 common elements in "Down_ins90" and "Down_ins6h":
	TGFA	TTC9			HIST1H1C	UGP2	HIST1H2AM
TTC9	SLC16A9	CDH6			HTR1B	NFIA	NUSAP1
CDH6	TMEM200C	TGFA			HIST1H2AM	ARHGAP24	ARHGAP24
TGFA	TTC9	NID2			ALDH1A1	PPIG	PLXNA4
NID2	EPN3	SLC16A9			UBE2S	HIST2H2BE	CEP55
ELMO3	VSTM2L	TMEM200C			GLCE	PLXNA4	ATAD2
SLC16A9	PPP1R32	EPN3			NUSAP1	NEXN	DLGAP5
TMEM200C	EBF4	SIM2			PPT1	CENPF	MKI67
EPN3	NID2	PI16			GPR126	NAMPT	MYBL2
SIM2	SIM2	SPTA1			HIST1H4L	PRKAR2B	GTSE1
PI16	TXLNB	CERKL			PRKAR2A	ETFA	HIST1H2AL
SPTA1	PI16	C10orf54			LOC646324	HIST1H2BK	SPAG5
CERKL	FAM129A	ESPN			HIST1H2AG	ABI3BP	PTGER4
SYT9	ESPN	SNAI2			ARHGAP24	GPATCH4	ERRFI1
C10orf54	CDH6	ITGA4			PLXNA4	BUB1	HMMR
ESPN	CABYR	SLC6A15			CCDC71L	GPRC5A	AURKA
SNAI2	C10orf54	ASXL3			CEP55	ATP13A3	NDC80
APOL4	CERKL	NEDD4L			YPEL2	NCOA7	UHRF1
ITGA4	AQP1	KIAA1274			GOT1	FOSL1	MED8
SLC6A15	ITGA4	MPP7			ATAD2	PRC1	PLK1
ASXL3	NEDD4L	VAT1L			GBP1	HIST1H2AM	C9orf140
CTSK	CMKLR1	USP54			PTGS1	CIT	SPOCD1
NEDD4L	ZNF736	MDK			HIST1H3H	HIST1H2BM	HIST1H2AI
KIAA1274	MDK	F2RL3			LOC92249	LMNB1	MGP
MPP7	ABTB2	FAM89A			SPOCK1	UAP1	HIST2H2BF
RPL32P3	WNK4	GPRC5B			PGM1	MGLL	HIST1H1B
DTX4	MPP7	EPB49			DLGAP5	CENPE	MLF1IP
VAT1L	NPR1	WNK4			MKI67	UHRF1	RPS6KA5
LONRF3	FAM89A	PCDH12			MYBL2	NUP54	TACC3
USP54	STMN3	STMN3			FBXO32	PTGER4	HIST1H2AJ
MDK	F2RL3	LOC284837			MAP2	HMGB2	MCM2
F2RL3	CD34	LOC643733			FAM115C	CASC5	TSPAN12
FAM89A	CYBA	CHN2			CTSC	SMC4	GIMAP8
SEMA7A	SLC6A15	CD34			IER3	ZNF335	ART4
RGS7	VAT1L	LGALS9			GTSE1	TEX10	ABCC9
GPRC5B	CORO2A	ABCA9			HIST1H2AL	CCNB1	LOC100506054
EPB49	CACNG6	KLF4			ITGB1BP1	KIF23	EGR1
C1orf54	USP54	MYOZ2			PIEZO2	CLSPN	NEFH
WNK4	ARHGEF6	ACE			SPAG5	PAK6	METTL7A
PCDH12	CAMKK1	ELFN1			RCC1	SNCA	MT1X
STMN3	IFITM1	KIAA1211			PTGER4	RRM2	GSTM4
LOC284837	EP400NL	IQCK			SHCBP1	SNRPA1
A2M	CCNA1	COLEC12			DTYMK	ASPM
CCDC125	EPB49	RELB			FBLN5	MKI67
LOC643733	C16orf46	FHL1			SAMSN1	MCM5
IGSF23	CHN2	AFAP1L1			ZKSCAN5	TOP2A
CHN2	LOC284837	CYBA			ERRFI1	EPS8
CD34	RELB	CHRNA1			HMMR	MCM4
LGALS9	SHROOM1	VASH1			LYPD1	NECAP1
ABCA9	RAMP2	ARHGEF6			C15orf54	CDC20
KLF4	LGALS9	CDKN1C			GIMAP4	NCAPG2
MYOZ2	SNCAIP	PLA2G4C			SLC10A7	KIF14
ACE	SPTA1	DCHS1			AURKA	CDCA4
FAM211B	CHRNA1	SFRP1			TNFSF15	NUSAP1
IGFBP5	GPRC5B	SPECC1			LRRC32	HIST2H2BF
ELFN1	MRM1	FABP5			CDCA2	MCM2
KIAA1211	SORL1	TFPI2			SDPR	SPRED1
ABCA4	PARM1	KHDRBS3			NDC80	CCNB2
ICOSLG	ACE	C17orf28			CLSTN3	MYBL2
IQCK	CRTAC1	ALDH1A3			UHRF1	TPX2
CREB3L1	PCDH12	LYPD6			MED8	KIF20B
COLEC12	MYOZ2	GREB1L			MALL	DLGAP5
PLEKHF1	EFNA3	SERPINE2			NR5A2	ERRFI1
HOXB8	CEACAM1	C8orf4			TNIK	CCBE1
ZKSCAN4	KIAA1274	ABCG1			TNFSF18	SULT1B1
RELB	CYYR1	CCNA1			CDT1	KNTC1
FHL1	PBX1	CEACAM1			CPS1	CEP55
AFAP1L1	LOC643733	TNFAIP2			GIMAP7	E2F8
CYBA	COLEC12	HDAC9			PREX2	ATAD2
CHRNA1	LOC100128288	CCND2			PLK1	HIST1H2AL
VASH1	ABCA9	QPCT			PYGL	HIST1H2AJ
ARHGEF6	ZNF578	LINC00340			C9orf140	FAM54B
CDKN1C	TIRAP	CHST1			NRCAM	MED8
DOCK11	GREB1L	SULF1			ARMCX2	IRAK3
PLA2G4C	ATP8B3	APOL3			SPOCD1	ANLN
DCHS1	ASXL3	CLEC1A			C4orf49	HIST2H2BA
SFRP1	MRAS	KITLG			HIST1H2AI	STIL
ESX1	DCHS1	SLC12A2			HIST1H2BI	SNRPB
ZNF443	TSEN54	PLAU			MGP	KIF2C
SPECC1	CXorf36	FAM125B			HIST2H2BF	ARHGAP11A
FABP5	SPECC1	RAI2			GABBR2	BIRC5
TFPI2	EPS8L2	CSF1			HIST1H1B	FBXO42
KHDRBS3	FAM189A2	CHST2			SLC40A1	GIMAP8
C17orf28	SCUBE1	CDH13			MLF1IP	KIF4A
ALDH1A3	AFAP1L1	PDE2A			ZNF367	MELK
C20orf160	CCND2	ZFHX4			C17orf81	POLA1
LYPD6	SNAI2	N4BP3			MEG3	CKS2
GREB1L	ZIK1	EFNB1			RPS6KA5	KIF15
EFNA2	RAB36	ANTXR1			HIST1H1A	HIST1H1B
SERPINE2	HOOK2	TCP11L2			FKBP11	TTK
C8orf4	TNFAIP2	IFI27			CEP85	IQGAP3
ABCG1	AFF3	DBNDD2			NXN	C9orf140
CCNA1	PLVAP	SULF2			SHISA9	C1orf96
CEACAM1	OLFML3	AIM1			TACC3	KIF11
TNFAIP2	SULF1	C16orf45			NUDCD2	PTX3
HDAC9	LYPD6	SLC38A1			HIST1H2BL	CAPG
CCND2	CDKN1C	SLC2A13			HTRA3	SPAG5
QPCT	AVPI1	NOSIP			TUSC1	TTC8
LINC00340	SLC39A4	MMP15			HIST1H2AJ	CKAP2L
CHST1	ELFN1	STK32B			HIST1H2BH	TRDMT1
SULF1	SLC12A2	ROBO4			LOC253039	CXorf56
SMPDL3A	NOG	TNFSF10			MAOA	AURKA
MAMDC2	GJA4	CASK			SPATA5L1	SPOCD1
APOL3	MMP15	SLC37A1			GINS2	BRCA2
CLEC1A	TP53TG1	ITPKB			PIM1	HAUS5
ZNF764	HDAC9	JUP			FAM59B	RASA2
KITLG	ACTA2	OGFRL1			HIST1H1D	SLC1A1
SLC12A2	APOL3	ARHGAP32			MCM2	ASF1B
PLAU	FLT4	JUNB			CDKN2A	SLC41A2
FAM125B	IQCK	TRIM16			RPS17L	TSPAN12
PAR5	TCP11L2	CYYR1			RAD51AP1	KLF9
PEX16	FADS2	INS			NACAD	PBK
RAI2	PCK2	HOMER3			TSPAN12	MGP
CSF1	TMEM186	RAB3B			GIMAP8	HMMR
CHST2	KHDRBS3	MN1			BST2	KRT7
CDH13	VASH1	FLT4			ASRGL1	C1orf110
PDE2A	KITLG	PLCB1			IL1RL1	TNFRSF1B
ZFHX4	CLEC1A	NES			HIST1H2BE	HMGA2
TRAF5	FAM22D	NFKBIE			IL8	ADAMTS1
N4BP3	ARHGAP42	ADAM19			ART4	ART4
EFNB1	CRY2	PBX1			C14orf132	NDC80
UNC5B	SULF2	C13orf15			PDE7B	HIST1H3D
ANTXR1	GTPBP5	CHN1			ABCC9	C9orf47
LOH12CR1	QPCT	CMBL			PTK7	SBDSP1
TCP11L2	GDPD5	COL12A1			LOC100506054	MAP3K14
NLGN4Y	NR2F6	F2RL1			SLC16A7	SHISA3
MAGI2-AS3	C17orf48	ARL4C			LOC286437	PLK1
IFI27	LINC00340	ZNF205			TSHZ3	HIST1H2BN
DBNDD2	ZFHX4	ZSWIM4			C15orf42	CDC45
ProSAPiP1	DNMT3B	HSPA12B			STXBP2	NEGR1
LFNG	SLC46A1	FAM155A			EGR1	POLA2
SLC4A11	FHL1	PLVAP			ZNF767	HIST1H2AI
DUSP4	CCRL2	ABI3			HLA-DPB1	NUDT16
SULF2	APBA1	FAT1			NEFH	ZNF441
AIM1	CMBL	ABCA1			CLDN5	APOBEC3A
C16orf45	CDH13	NR2F6			METTL7A	LYAR
SLC38A1	KIAA1211	HLA-A			GBP4	CDKN3
MAN1A1	SERPINE2	BCL6B			RNF144A	TACC3
SLC2A13	KLF4	GLT25D1			NPTX1	HIST1H2BO
NOSIP	ZNF23	NT5E			CACNG7	NUF2
GPR37	NARS2	GAS2L3			LY6K	GTSE1
MMP15	DTNA	PHLDA1			AMPH	HIST1H2AB
RASSF2	PLA2G4C	GPR116			TMEM37	HIST1H2BJ
STK32B	SLC16A5	SYNE1			LOC440944	MLF1IP
HCG11	ZNF32	RHOBTB3			MT1X	SEMA3A
ROBO4	GLIS3	MICAL3			GSTM4	HIST1H3G
TNFSF10	PRTG	GPR124			CXorf69	KLHL3
CASK	ZNF205	PGF			KAL1	GOLGA8A
HLA-C	RAI2	DUSP3			CROCCP2	PER3
EDA2R	C17orf28	DUSP16			PSRC1	CENPL
SLC37A1	RASSF7	NAV2			HIST1H4F	FAM111B
ITPKB	NES	CD109			SYNPO2	C9orf80
IRF7	LPXN	UACA			PRDM11	KIAA0101
JUP	VAMP8	TRIM47			HSPA2	LOC152217
RNF24	TFPI2	GRPEL2			HELB	SATB1
OGFRL1	CA5B	NDRG4			PAK1	LOC389906
KIAA1841	MAD2L1BP	CTSB			CXCL1	MAP3K6
ARHGAP32	N4BP3	SLC39A6			VWA1	ZNF567
JUNB	AIM1	SOX18			MOCOS	ZNF395
TRIM16	COL12A1	WARS			ACCN2	TMEM234
CYYR1	ALDH1A3	ETS1			PTER	C13orf27
INS	CD40	ARRB1			GDPD3	GSTM4
HOMER3	CHST2	PAN2			SLC27A3	FGF2
RAB3B	ZNF133	KIAA0141			PMS2L2	TMTC1
CELSR1	CXCR4	PLEKHM1			LOC100131089	COL3A1
MN1	FAM125B	GGH			MYLK4	NEFH
FLT4	ARL4C	FMNL3			ZNF311	ZNF593
COL4A6	SFRP1	KIAA1462				NEBL
SERINC5	PDE2A	HDAC5				RPS6KA5
ZNF836	LETMD1	NDRG1				CCL14
SORT1	ROBO4	PREX1				LOC100506054
VCAN	CXXC5	PTPRM				C8orf48
DSEL	ZNF668	FGFR1				CENPW
PLCB1	ACSF2	PHLDB2				EGR1
NES	RAB11FIP1	SIPA1				C7orf13
NFKBIE	PAFAH1B3					RGS4
DCLRE1A	INS					ADRB2
ADAM19	ASS1					SULT1E1
NR2C1	C13orf15					LOC730102
PBX1	HLX					AIG1
C13orf15	C8orf4					MT1X
CHN1	ABCG1					ZNF132
CMBL	ARHGAP32					DIO2
TGFBI	KANK3					ZNF300
TMEM159	CSF1					SEMA3C
COL12A1	GPR116					ABCC9
FLYWCH1	LINC00341					SPC25
PRKAB1	GAB3					ZNF699
F2RL1	RHOBTB3					GPR89A
IER5L	CTSF					DKFZP586I1420
ARL4C	HCN2					HIF3A
ZNF205	APLN					MIR17HG
DACH1	FAM63A					VMAC
CTC1	BMP2					SAMD15
FAM53B	SLC37A1					PRR15
ZSWIM4	FABP5					METTL7A
HSPA12B	IFI27					CSPG5
RASGRP3	CHN1					MEST
FAM155A	CAMK4					FGF5
ETS2	ANTXR1					PLAC8
PLVAP	ISOC2					PLCB4
ABI3	TRIM16					SH2B2
FAT1	MICAL3					C1R
ABCA1	DBNDD2					IRS1
KLF2	C16orf45					CYP27C1
DNAJC1	KATNB1
C7orf41	IQCE
NR2F6	SLC2A13
HLA-A	SIPA1
BCL6B	ABCA1
GLT25D1	JUNB
NT5E	HOMER3
GAS2L3	ARHGEF3
EDIL3	ADAM19
TMEM63B	MFAP2
TMEM179B	GGH
NDST1	TRADD
ZNF710	MDFIC
PHLDA1	NFKBIE
GPR116	SLC38A1
SYNE1	FAT1
OSBPL10	ARRB1
MICAL1	MOSPD1
RHOBTB3	PLAU
MICAL3	CPNE8
GPR124	SEMA3G
PGF	CLCN7
DUSP3	GLT25D1
BCOR	HSPA12B
DUSP16	MCCC2
NAV2	POLM
CD109	ADA
PITPNM1	TNFSF10
UACA	STK32B
TRIM47	RHBDF2
GRPEL2	SIRPB2
NDRG4	CYB5D2
PCDH1	SLC2A6
CTSB	GRPEL2
SLC39A6	ZBTB9
SAMHD1	UAP1L1
SAP30L	LRP3
SOX18	GPR124
SPATA20	PKI55
GSTO1	LSS
WARS	EFNB1
ETS1	PTPRM
ABLIM1	NOX4
ARRB1	WARS
PAN2	CASK
DOPEY2	RAB3B
KIAA0141	JUP
PLEKHM1	RNF19A
ARHGEF15	NOSIP
UBTD1	TRIM2
GGH	SCARB1
FMNL3	CD109
UTRN	SOX18
CD55	PLCD3
GLIS2	CHST1
SRGAP1	FAM155A
KIAA1462	F2RL1
HDAC5	PGF
IFFO2	HSPA1A
C15orf39	PLEKHM1
TACC2	TRIM47
NDRG1	SYNE1
OPTN	OAF
PREX1	LRRC37BP1
RARA	OGFRL1
PTPRM	DUSP16
FGFR1	GAS2L3
PHLDB2	HDAC5
SIPA1	TBC1D24
SHROOM2	ZFPL1
HDAC2	NDRG4
	TMEM132A
	TIAF1
	TP53I3
	SERINC2
	WDR19
	CTSB
	TRANK1
	ZSWIM4
	LAPTM5
	PGPEP1
	BCL6B
	STK10
	PRRG1
	CCDC85B
	PTPRE
	PREX1
	SLC39A6
	TRNP1
	SNX29
	NDRG1
	PHLDA1
	MN1
	DUSP3
	ANKRD13B
	GRN
	EFNA1
	KIT
	CASP7
	NAV2
	CD2BP2
	HLA-A
	PLCB1
	ITPR3
	ITPKB
	PLEKHG1
	PDGFB
	GRK5
	PAN2
	CES2
	XPR1
	ABI3
	NEDD9
	FGFR1
	CDH11
	TNFRSF21
	KIAA0141
	PLBD2
	NT5E
	UACA
	RASIP1
	SOX17
	KIAA1522
	LAP3
	FASN
	FMNL3
	TIE1
	SGK223
	PPP1R16B
	ETS1
	MERTK
	PHLDB2
	VAT1
	KIAA1462
	CIC

## Sheet: Up90 vs6h SB AND DOWN
90m_UP CvSB_410	6h_UP CvSB_698	248 common elements in "90m_UP CvSB" and "6h_UP CvSB":		90m_DOWN CvSB	6h_Down CvSB	159 common elements in "90m_DOWN CvSB" and "6h_Down CvSB":
TMEM200C	EPN3	TMEM200C		PTPN12	IGF2BP2	PTPN12
TTC9	TTC9	TTC9		DDX21	CTTNBP2NL	ARL5A
CDH6	SLC16A9	CDH6		MEF2A	EPHB4	FHOD1
SLC16A9	CDH6	SLC16A9		ARL5A	TMEM167A	ZSWIM6
NID2	NID2	NID2		MEF2D	FAT4	YIPF5
TGFA	TGFA	TGFA		RBMS1	LMNB2	MPHOSPH10
EPN3	TMEM200C	EPN3		SRSF3	SFPQ	PALLD
PI16	ABCC6	PI16		FHOD1	DDX3X	BIRC2
PKDCC	DTX4	DTX4		ZNF295	REST	PLOD2
SIM2	BIRC3	SLC6A15		TRIM24	ZFP36L1	MKI67
DTX4	GDF5	ESPN		HMGN2	RBPJ	DAAM1
SLC6A15	PI16	SPTA1		USP48	HNRNPR	NEK7
ESPN	EBF1	ASXL3		ZSWIM6	KLHL24	SLC7A2
CERKL	P2RX7	CDKN1C		HIST1H2BK	SERP1	HIVEP1
SPTA1	ESPN	EBF1		NOP58	HNRNPM	LIMS1
ASXL3	IFIT5	ITGA4		SAMD4A	SPIN1	CEP55
CDKN1C	RNF125	GPRC5B		MRPL17	ZNF770	SPATA13
EBF1	FBXO6	STMN3		IDI1	SGK1	ZNF792
ITGA4	ITPKA	SYT9		YIPF5	SIPA1L3	F2RL1
GPRC5B	CORO2A	IFIT2		MPHOSPH10	ALCAM	CCNB2
AMIGO1	VWCE	MPP7		MCM4	CEP170	HMMR
STMN3	SLC6A15	PDK4		PALLD	MGLL	FSTL3
SYT9	STMN3	DOCK11		FAM196B	EXT1	ETV6
IFIT2	IFIT2	NEDD4L		TANK	SLC4A2	SMC2
MPP7	SPTA1	DUSP5		BIRC2	ZNF644	LUZP1
PDK4	PARD6A	PLEKHF1		PLOD2	ZSWIM6	HDGFRP3
DOCK11	MDK	CD34		MKI67	KDM1A	MKI67IP
LOC284837	CXCL2	TNFSF10		FAM107B	MYO1E	NUSAP1
BCHE	ACR	VAT1L		C5orf43	APBB2	JAG2
NEDD4L	DUSP5	HLX		DAAM1	SLC29A1	PREX2
DUSP5	MPP7	CYBA		NEK7	RBMX	ATP13A3
PLEKHF1	SYT9	MDK		YPEL2	WWP1	PFKFB3
CD34	KIF19	EPB49		STK17A	SP3	WDR43
TNFSF10	BMP2	C9orf150		SLC7A2	DLG5	IRF2BPL
VAT1L	GPRC5B	LGALS9		HIVEP1	NARF	ALDH1A1
C3orf52	COLEC12	CCNA1		LIMS1	STAT5B	ESM1
ZNF425	CD34	BMP2		PTGS1	GATAD2B	E2F8
HLX	MRVI1	ABCA9		NFKB1	PAIP2	CCNB1
CYBA	VAT1L	NAGS		CEP55	ITGB3	GJA1
MYPN	ELMOD1	RP1L1		MALL	MPHOSPH10	ABL1
MDK	PRICKLE4	PCDH12		SPATA13	NCKAP5L	UAP1
EPB49	CTSK	IGFBP5		LNX2	SH3BP4	MAP1S
C9orf150	C10orf54	PARD6A		ZNF792	DCP1A	SPAG5
LGALS9	ADAMTS1	APOL3		F2RL1	GABBR2	NDC80
CCNA1	PCDH12	C10orf10		LRRC8D	GALNT2	ATAD2
BMP2	SLC22A18	MURC		CCNB2	CASC5	SPOCD1
ABCA9	CSF1	IRS2		HMMR	PTPN12	INHBA
NAGS	SCN9A	PHLDA1		LMNB1	CEP55	FBLIM1
RP1L1	PPL	CSF1		HIST1H4L	ITGAV	MERTK
PCDH12	AGPAT9	TCP11L2		GLCE	HMGB1	DLGAP5
IGFBP5	NAGS	AFAP1L1		FSTL3	XBP1	HIST1H2AJ
C10orf140	SERPINB2	RAB3IL1		SPOCK1	ATAD2	SULT1B1
PARD6A	TNFSF10	HDAC9		RBM28	MTMR6	HIST1H1B
CACNG6	HDAC9	GREB1L		ETV6	KIF20B	FOXC1
APOL3	DOCK11	HOXB8		METTL14	SEC24D	OSGIN2
ABTB2	PTPRH	COLEC12		FOSL2	NEK6	PLK3
C10orf10	CCNA1	SLC12A2		SMC2	MANF	LIPG
MURC	EPB49	FAM89A		LUZP1	AKT1	PLA2G4A
IRS2	NEDD4L	LYPD6		HDGFRP3	PREP	RARA
PHLDA1	IQCK	IQCK		MYC	CPEB4	UCK2
PCDH9	TMEM71	CLEC1A		FIS1	MAST4	TNFAIP8L3
LONRF3	LOC257396	TMEM140		SREK1	PTGFRN	LYL1
CSF1	CDKN1C	KIAA1211		MKI67IP	MT1E	TACC3
TCP11L2	FAM89A	KIAA1274		NUSAP1	MAP7D1	CABLES1
SFRP1	ZNF141	AVPI1		EPB41L2	PSMC6	PELI1
ESX1	PDK4	N4BP3		PRPF38A	WDR43	YAE1D1
AFAP1L1	HOXB8	STC1		GCLM	IGF2BP1	CLCN4
RAB3IL1	LRRC16A	RAB11FIP1		PGM1	ODF2	CTSC
HDAC9	RP1L1	RELB		JAG2	FMNL3	PNO1
GREB1L	NPR1	C17orf28		UHRF1	ZFHX3	FLT1
HOXB8	STC1	FHL1		PREX2	NCAPD2	SGOL2
COLEC12	ST3GAL5	MAMDC2		ATP13A3	FAR2	ITGA11
AXIN2	SYNGR3	ISG20		PFKFB3	TBL1XR1	PAK6
TRIM7	ISG20	ZKSCAN4		HECW2	PHC2	HTR1D
CLMP	KIAA1683	SPECC1		WDR43	HIST1H1B	ARHGAP24
SLC12A2	PLEKHF1	FAM189A2		IRF2BPL	NPAS2	SPHK1
FAM89A	ITGA4	SULF1		ALDH1A1	CAMSAP2	DHRS3
LYPD6	LRRC29	ZFHX4		HMGCS1	SMC2	PMEPA1
IQCK	C1orf54	MYOZ2		MBNL2	KIF23	ARL4A
CLEC1A	ST6GALNAC1	FANCE		ESM1	ZMYM2	PHF15
TMEM140	TPPP	RAI2		SNRPD1	PFKFB3	RUNX1
WNK4	APOL3	ARL4C		PPP4R2	CBLB	SOX4
PMAIP1	CYP4X1	PLA2G4C		SRF	SEC24A	MAFK
KIAA1211	C9orf150	FBXL16		GTPBP4	DPYSL3	HIVEP2
KIAA1274	LOC643733	CYYR1		PYGL	PROSER1	STC2
AVPI1	CLDN1	SHROOM1		PNPT1	TGM2	PTPRE
N4BP3	SLC46A1	ALDH1A3		E2F8	KIAA1797	LYPD1
STC1	ANKRD35	PGF		EMCN	CENPE	KANK1
FOXA1	SARM1	KLF2		CCNB1	FUBP1	GABBR2
C17orf59	EPHX4	ADAMTS1		SLC10A7	NAA50	C1orf110
CXCR4	RHPN1	DCHS1		TIPARP	KIF4A	SGK1
RAB11FIP1	CYBA	DTNA		GJA1	PLK1	CDCA7
RELB	RAB3IL1	RARG		ABL1	TMCC1	BYSL
C17orf28	RAB11FIP1	KHDRBS3		UAP1	KDM2B	ZNF697
FHL1	KIAA1274	MRAS		MAP1S	TULP4	PRICKLE2
MAMDC2	NTSR1	TFEB		SPAG5	ACSL4	RG9MTD1
ISG20	AFAP1L1	CMBL		NDC80	NAA15	ZNF92
ZKSCAN4	SELPLG	AIM1		PTTG1	DENND5B	GDF6
SPECC1	C17orf28	ACTA2		GPATCH4	FAM160B1	MDFI
FAM189A2	LGALS9	PDE2A		MNAT1	KDM5B	ZBTB8OS
ABCA7	EPS8L2	IFIT3		ATAD2	MRC2	FLJ41200
SULF1	XIRP2	ST3GAL5		SPOCD1	KHNYN	PPP1R3B
ZNF554	INA	ABCA6		RCC1	PUM1	GPR4
WNT9A	TMEM140	ZNF524		INHBA	ANLN	HRH1
ZFHX4	CORO2B	EFNB1		FBLIM1	ERRFI1	STK38L
MYOZ2	SLC12A2	ITGB8		FIGNL1	BRPF3	HIST1H3G
KCNMA1	MIR4458	RNF19A		MERTK	NEK7	ANKRD50
FANCE	SAMD10	SCUBE1		DLGAP5	TOP2A	DDIT4
RAI2	IL8	ELFN1		BRCA1	VASP	SMURF2
ARL4C	GALNT12	SLC46A1		ARID5A	SAE1	EDN1
PLA2G4C	HSD3B7	TGFBR3		EZH2	FAM120B	KLF10
FBXL16	ARHGEF6	CXADR		HIST1H2AJ	PRRC1	CTGF
CYYR1	MAMDC2	LOC643733		NRCAM	STK24	MGP
SHROOM1	ADAMTS9	CDH13		CD274	MFNG	CCDC99
ACE	ABCA9	SERPINE2		SULT1B1	GPX8	C21orf58
ALDH1A3	AIFM2	OAS1		CWC22	SEC22B	NR3C1
CYP26B1	SLC16A2	VASH1		C15orf29	NUSAP1	SNAI2
PGF	CEBPD	ORAI3		GBP1	ASPM	ENC1
KLF2	RARG	SLC4A11		KIAA0020	MKI67IP	ZNF175
CPM	B3GALT4	TFPI2		HIST1H1B	FGF2	ABL2
ADAMTS1	HSPA12B	SMCR7		FOXC1	FAM168B	FOXC2
DCHS1	MURC	GAS2L3		OSGIN2	CDC42EP1	C15orf54
DTNA	HOOK2	THBD		HIST1H2BJ	KDM3A	PDGFA
RARG	ACOT2	CHRNA1		PLK3	MAGI1	DLC1
KHDRBS3	CXorf36	CA5B		LUC7L3	CCNB1	BPGM
MRAS	SCN5A	NDRG4		LIPG	BCL2L13	MAF
TFEB	CLDN5	SLC37A1		PLA2G4A	PREX2	NEDD9
CMBL	CXCL1	TNFAIP2		ZDHHC13	DLG1	NRARP
RAB36	CLEC1A	ProSAPiP1		C4orf49	ELF2	PER2
ABCG1	INPP5J	DBNDD2		PAK1IP1	STX6	FZD8
AIM1	THBD	FLYWCH1		FBXO25	LOC541471	C20orf112
ACTA2	ASXL3	ETS2		RARA	MERTK	RFX2
PDE2A	DDIT4L	RAB3B		MAOA	UBE2S	GADD45B
IFIT3	TFEB	NLGN4Y		HIST1H4C	TIA1	ZNF77
ST3GAL5	PHLDA1	PLIN2		UCK2	UHRF1BP1L	C8orf4
ABCA6	POU2F2	TAP1		HIST1H2BI	ETV6	RHOB
PRDM1	PTPRR	CHST2		TNFAIP8L3	CASP2	CCDC136
ZNF524	TMC6	NOSIP		CCRN4L	HNRNPA0	LOC100134229
EFNB1	PRSS12	C5orf4		LYL1	SMARCC1	RGS3
ITGB8	CYYR1	RHBDF2		HIST2H2BF	SLC30A7	PRR15
DSEL	TCEAL7	SLC2A6		LYAR	RFTN1	SAMSN1
RNF19A	AIM1	PRKAB1		TACC3	RLF	BHLHE40
TPGS1	HLX	LOC100129550		MAK16	SGOL2	FBXO32
SCUBE1	AVPI1	OGFRL1		CABLES1	ZNF260	FAM102B
ELFN1	TSEN54	IFI27		MAGOHB	PPPDE1	SMAD6
SLC46A1	RSPO3	PLCD3		SHFM1	IFFO2	ART4
PLEKHH3	NIPAL2	EPOR		PELI1	ERF	PTGS2
TGFBR3	SLC46A3	ARHGEF3		YAE1D1	NRIP1	SIK1
MLF1	C14orf49	CITED2		TRIM56	HIST1H2AJ	FAM84B
CXADR	FANCE	USP31		CLCN4	ARF4	GJA5
LOC643733	FAM189A2	SYNE1		CTSC	PNO1	SKIL
CDH13	TPD52	CCND2		PNO1	BGN	ANGPTL4
SERPINE2	CEACAM1	GDF15		FLT1	KANK1	HES1
OAS1	LYVE1	SULF2		BCL6	IQGAP3	TNFSF15
VASH1	ITGB8	SQSTM1		SGOL2	LOC92249	SPSB1
ORAI3	FOXF1	ZNF205		WEE1	COL5A1	RND1
GAB3	RELB	PEX16		HIST1H2AB	CALD1	FOXS1
SLC4A11	GALNTL2	KLHDC8B		ITGA11	ARHGAP24	SNAI1
TFPI2	OLFML3	FDXR		LOC100507254	ITSN2	SMAD7
MORN4	SULF1	SLC38A1		SLC25A32	GOT1
SMCR7	TMEM35	KLF6		HIST1H2AI	KIAA0317
GAS2L3	FBXL16	C12orf35		PAK6	BIRC5
RAG1	IFIT3	ITPKB		HTR1D	PCDH1
ZNF764	MAP3K5	FOXO3		TEX15	IVNS1ABP
BCL2L11	ELFN1	GADD45A		HIST1H2AM	VEGFA
FADS2	CHRNA1	PLCB1		TNIK	C7orf60
TIGD2	ARL4C	NDST1		ARHGAP24	ZNF608
THBD	DPP4	ATP7B		PTK7	CSRP1
CHRNA1	ACSF2	SLC17A5		MCM8	KCTD1
CA5B	TCP11L2	PLK2		SPHK1	PLOD2
ANTXR1	P2RX4	PRIC285		HIST1H2BM	ARMC8
ZNF836	UCP2	CLCN7		DHRS3	PGM2L1
NDRG4	FAS	WDR81		PMEPA1	ZBED4
SLC37A1	TNFRSF10A	CASK		CLSTN3	GTF2I
TNFAIP2	KLRG1	ADCY9		HMGN3	MYO1B
TMCC2	ZKSCAN4	HMOX1		ARL4A	ST6GAL1
ProSAPiP1	ZFHX2	CTC1		PHF15	MLLT3
DBNDD2	IRS2	AGFG2		STXBP2	TPX2
FAM171A2	C10orf10	LYN		RUNX1	SEMA3F
FLYWCH1	LRRC33	TRIM2		SOX4	LLPH
ETS2	LRRC8E	LSS		LRRC32	CKAP2L
RAB3B	CCRL2	HSPA12B		MAFK	PTPRE
FARS2	RAI2	DACH1		HIVEP2	MECOM
NLGN4Y	EGLN3	CCDC69		CPS1	LOC646324
PSPH	TAP1	DOPEY2		STC2	FAM60A
PLIN2	TNFAIP3	PLAU		PTPRE	LUZP1
ADAM19	SLC4A11	CTSB		SPRY4	LDB1
TAP1	CMBL	MEPCE		LYPD1	RGS4
SSH2	MAFB	SRGAP1		LOC100506178	PLXNA2
MAD2L1BP	CERS1	PHLPP1		HIST1H1D	F2R
CHST2	ZNF497	NFKB2		KANK1	LRRC8A
NOSIP	SYT1	CXorf36		CDKN2A	ZNF436
JUP	GREB1L	TOB1		GABBR2	ZNF827
C5orf4	TYW1B	C14orf49		C1orf110	PTGS2
ARID3A	ZNF517	HDAC5		SCRN1	FHL3
GLCCI1	NDRG1	KDR		DBF4	RNF44
RHBDF2	SLCO4A1	SAMHD1		GOLGA8A	TGIF1
SLC2A6	POLG2	COL12A1		SGK1	TEAD2
FZD5	CPNE8	GCNT1		CDCA7	HYAL2
PRKAB1	ATL1	SMAD1		BYSL	EHD4
MTHFR	DUSP10	DUSP3		MLF1IP	PALLD
LOC100129550	MYOZ2	C1orf85		IL1RL1	UAP1
NLRC5	ICAM3	UAP1L1		ZNF697	ZBTB38
OGFRL1	PI4KAP2	SERINC5		APOBEC3A	CKS2
ORAI1	PLCB1	CDC42EP4		INSIG1	SLC39A7
FLT4	LINC00341	TMCC3		PRICKLE2	SEMA6C
LRRC20	OAS1	TACC1		SLC25A37	PCGF3
IFI27	IFIH1	KITLG		LSM5	CBFB
PLCD3	MRAS	INS		FOSL1	FAT1
APBA2	PPP1R3C	GRN		RG9MTD1	PTPRG
EPOR	RGS14	MTSS1L		KLF7	UGDH
ARHGEF3	GPR137C	BCORL1		C3orf75	C1QTNF5
CITED2	ZNF600	MEIS2		HIST1H4B	PLA2G4A
SLC25A30	NUAK2	GGH		ZNF92	CLMN
LRRC3	CCND2	C1orf115		ETV4	FAM20C
USP31	IL27RA	TNFRSF10C		GDF6	PRICKLE2
WDR24	SLC26A11	SAP30L		MDFI	ZBTB17
FAM53B	C16orf45	WARS		ZBTB8OS	CSRNP2
CTTNBP2	B3GALNT1	CARHSP1		ABCC9	PRC1
SYNE1	CXADR	NPC1		OXNAD1	MYO10
AMACR	VIPR1	CD109		FLJ41200	TES
CCND2	APOD	MARVELD1		ANKRD1	ZNF146
GDF15	PRIC285	NDRG1		PDK3	DIXDC1
SULF2	SH3TC2	EXTL3		ATG10	ZNF107
SQSTM1	SPIN2B	FABP5		BST2	KLHL13
ZNF205	SMCR7	PLEKHM1		PPP1R3B	TLE3
MMP15	LYPD6	DST		ARMCX2	HMMR
PEX16	NDRG4	HLA-A		TSEN2	CENPF
KLHDC8B	SPECC1	PERP		GPR4	CPSF6
CELSR1	ZFYVE28	JUND		SHISA9	USP33
ZFP30	SCUBE1	PPP1R15A		HRH1	CREBZF
TGFBI	BRP44L	ABLIM1		STK38L	MKI67
MEGF9	ProSAPiP1	PLA2G15		HIST1H3G	TPM1
FDXR	C5orf4	PDLIM1		LRRC17	TMEM164
SLC38A1	UAP1L1	SLC12A7		ARHGAP33	SLC4A7
KLF6	PCDH7	RFK		ANKRD50	TOM1
COL4A6	AMDHD2	ITPR3		DDIT4	MED8
C12orf35	KCNJ2	ITGB4		SMURF2	CCNB2
ZNF589	FHL1	TMEM63B		CACNG7	ALDH9A1
ITPKB	OGFRL1	ZBTB22		EDN1	BRIP1
BEND3	SHROOM1	SH3BP5		KLF10	E2F8
PPP1R16B	PPARA	RETSAT		CTGF	DAB2IP
ING1	TRIM2	PCBP4		FLVCR1	ZNF516
BLOC1S3	HSPA1B	HECTD3		ABAT	KIF20A
TRIM16	ALDH1A3	CORO1B		MGP	HTR1D
LMBR1L	MYO5C	PLEKHG1		GBP4	BIRC2
ROBO4	SLC37A1	KIAA1522		NEFH	HHIP
ETHE1	KIAA1211	GRINA		CPEB3	RARA
C17orf103	PPAP2A			CENPI	FLT1
FOXO3	OSGIN1			CCDC99	HIVEP1
GADD45A	GPR162			C21orf58	KCNAB1
GLTPD1	PLEKHG1			NR3C1	C9orf47
PLCB1	LONRF1			DNAJA4	CACHD1
HOMER3	TGFBR3			SNAI2	CD163L1
LOC100294145	ORAI3			ENC1	KLF10
NDST1	PPM1H			ZNF175	FAM70B
ATP7B	QPCT			PPFIBP2	CTNNB1
SLC17A5	GAS2L3			HIST1H2BE	BTBD7
PLK2	DTNA			ABL2	MT2A
PRIC285	SLC30A4			NPTX1	C4orf42
STK32B	C21orf63			FAM54A	ZNF275
CLCN7	NFKB2			FOXC2	IRF2BPL
BTG1	DBNDD2			C15orf54	AURKA
WDR81	TNFRSF10C			PDGFA	ELK3
PITPNM1	ICAM1			DLC1	ARHGAP11A
PIAS4	TRIM25			SMOC1	FOXC2
CASK	VAMP8			CFI	MYBL2
ADCY9	WFS1			SAMD15	PELI1
HMOX1	IGFBP5			FAM59B	FAM96A
CTC1	ARHGAP39			BPGM	FAM214B
YPEL3	SLC2A12			MAF	NDC80
AGFG2	OSBPL10			PTGR2	CDK14
LYN	CXCR7			SHISA2	DSE
TRIM2	CD47			ZNF670	CLCN4
LSS	SORT1			NEDD9	IP6K2
GNAI1	RASIP1			NRARP	PDE7A
HSPA12B	CDH13			PER2	HIVEP2
ULK2	RIMS2			FANCB	KLHL6
DACH1	PGF			RNF144A	FAM102A
CCDC69	COL12A1			FZD8	PIK3R3
DOPEY2	CC2D2A			XRCC2	TTTY15
E2F7	SYNE1			C20orf112	PARP2
FAT1	DUSP14			RFX2	BUB1
PLAU	MAMLD1			SPTBN5	TACC3
EPHA4	CTC1			GADD45B	FOXC1
EDIL3	TUBG2			ZNF77	C17orf70
CTSB	RASSF2			C8orf4	CTGF
MEPCE	AMN1			RHOB	EFNA1
GAB1	IL6			CCDC136	P4HA3
SRGAP1	SQSTM1			LARGE	SH3RF3
PHLPP1	MFSD8			ACYP1	FAM117B
NAV2	RASSF7			GDF3	TDG
NFKB2	RHBDF2			CTHRC1	BYSL
CXorf36	RPP25			EHD3	SPRED1
BCAS3	CHST2			LOC100134229	PPARD
TOB1	PLA2G4C			RGS3	IRF6
C14orf49	ARHGEF3			TEAD3	ZNF124
HDAC5	SULF2			AUTS2	STIL
KDR	ATP7B			ZNF530	FHOD1
SAMHD1	DACH1			PRR15	ENG
SPATA20	OSMR			SAMSN1	ZNF704
COL12A1	OSBPL3			LOC100130890	FAM176A
SLFN5	SLC17A5			BHLHE40	TGFB2
CTNNBIP1	C1orf115			FBXO32	RSPRY1
GCNT1	ARHGAP26			FAM102B	PBX3
SMAD1	SLC7A7			NEK10	ESM1
DUSP3	KCTD13			SMAD6	PHLDB1
C1orf85	CA5B			NHLRC3	RG9MTD1
UAP1L1	PLCD3			CCL2	OSGIN2
SERINC5	LDLRAP1			ART4	CTSC
CDC42EP4	LOC100129550			DHRS9	CDCA7
TMCC3	GTF2H2B			PTGS2	PPP1R13L
TACC1	KLF6			AMPH	MGAT4A
KITLG	PAR5			SIK1	MEX3D
LTBP4	KAT2B			FAM84B	NUF2
PIK3IP1	OPTN			MIR24-2	MTF2
RPUSD4	LRRC45			HIST1H3F	DAAM1
TMEM55B	EPOR			GJA5	ZNF792
INS	ZNF524			SKIL	FKBP11
GRN	TNFAIP2			MIR17HG	SH3GL1
MTSS1L	ANKS1A			PCDHB5	MAP2
ARHGAP32	SAMHD1			ANGPTL4	WWTR1
BCORL1	C17orf58			FAP	MTHFD1L
TXNIP	N4BP3			HES1	PROX1
MEIS2	SLC25A4			MRAP2	CDC6
VCAN	SORBS1			NMB	GALNT10
CLN3	ATF3			TNFSF15	RAI14
BTBD3	CDC42EP2			SPSB1	ARL4A
GGH	NTHL1			RND1	FLJ41200
KIAA0141	ACTA2			LITAF	PTPRK
C1orf115	KHDRBS3			GLB1L2	KIF21A
ZNF768	UBE2L6			FOXS1	CERK
ZNF490	TOR3A			SNAI1	PLK3
TNFRSF10C	BST1			SMAD7	HMGA2
CYTH3	MFSD6				PAK6
SAP30L	ENO2				NFYA
GPR124	IRF7				SNX25
WARS	FN3K				KIFC1
NELF	SCN3B				TGFB1
ABCA1	RHBDF1				ZNF48
CARHSP1	APOL6				YIPF5
NPC1	HDAC11				ATP13A2
CD109	GGH				JHDM1D
MARVELD1	PRUNE2				PDGFA
SNX30	PDP1				SRPX2
NDRG1	SLC38A1				ITGA11
SGK223	TMOD2				KIAA1377
EXTL3	ABCA3				MDFI
FABP5	PRKAB1				F2RL2
PLEKHM1	PDE2A				PHF15
DST	LPCAT4				DUSP4
MICAL1	HSPA1A				ZNF697
JMY	C3orf58				HRH1
ARHGAP12	ETS2				SPOCD1
PREX1	ABHD11				SOBP
HLA-A	GCNT1				ZNF503
PERP	UNC5B				ZBTB8OS
FARP1	TMEM63B				ARL5A
RNF169	MCOLN1				SPAG5
HECA	TACC2				CTAGE5
JUND	BCORL1				BHLHE40
DOCK6	APOL1				MIPOL1
PPP1R15A	CDON				CHST11
BTG2	FOXRED2				TLE2
ABLIM1	SH3BP5				E2F4
ANKRD13B	THBS3				ALDH1A1
CACNB3	PTPRJ				STC2
PLD2	ALDH3A2				BMPR2
PLA2G15	CNKSR3				HDGFRP3
PDLIM1	APOL2				ZNF708
SLC12A7	RFK				NHSL1
RFK	RNF19A				INHBA
ITPR3	CCDC102A				MEX3C
ITGB4	ATP1B1				LMCD1
TMEM63B	DUSP3				RUNX1
TSHZ1	GDF15				ART4
SP4	NR5A2				KCNMB1
ZBTB22	WARS				TBC1D16
NFIX	SLC1A1				F2RL1
SLIT2	PAQR4				NCOR2
VAT1	TFPI2				ARAP3
SH3BP5	JAG1				RTKN
RETSAT	DOPEY2				YAE1D1
PLBD2	B3GNT1				ZNF551
TIE1	SCRN1				C1orf110
PCBP4	C12orf35				KIF11
VPS18	KCTD12				CARD11
MYO1D	TNFRSF14				IL7R
HECTD3	MOSPD1				PDLIM7
TEP1	LRFN4				MGC72080
MADD	CORO1B				RCC2
SERINC2	IRF1				TSPAN6
PEPD	MAN1A1				EFNA5
CORO1B	TMEM173				RHOBTB1
UTRN	GTPBP8				URB2
KIAA1462	GRK5				FBLN5
EHMT2	MDFIC				BCL9
RHOBTB3	GDPD5				SENP7
PLEKHG1	ADCY9				CPA4
KIAA1522	PDCD2L				DNA2
USP11	ABCB6				ATP13A3
UACA	NDST1				CDCA8
GIT1	PEX16				NRXN3
ULK1	IFI27				PARP12
GAB2	C9orf21				HES2
SC5DL	PLEKHM1				ZNF618
ARHGAP1	CXorf23				LFNG
SERTAD2	GRB14				SULT1B1
CIC	TMEM159				ADCY4
GRINA	KDR				ITGA5
	TRIB3				LPCAT2
	TRIM21				HOXA11
	RAB3B				BTBD19
	ING5				C8orf4
	C5orf30				NR3C1
	KLF2				DLC1
	B7H6				JAG2
	APLN				CHTF18
	NIPAL3				PLXNA4
	MYRIP				PPP1R3B
	ALDH4A1				SMURF2
	LPHN2				DLGAP5
	ITGA6				KRT80
	NES				RNF121
	CITED2				PLCB4
	PLA2G15				ANKRD50
	CDC25B				GTSE1
	THSD7A				BEND3
	FAM213B				MAP1S
	FLYWCH1				LYPD1
	FAM63B				GJA1
	TRAF5				SLC16A5
	SEC11C				MAFK
	PMP22				WDR85
	FAM126A				TRIM16L
	OAF				NFIA
	WDR19				CYB561
	SDC4				TNFAIP8L3
	SAT1				ABL1
	EZR				ZSCAN2
	NLGN4Y				GADD45B
	UNC93B1				LYL1
	CASK				NEB
	CD109				ARIH2
	FAM107A				EDN1
	TCEA2				CABLES1
	FLOT2				NAV1
	MEIS2				TCTEX1D1
	RFNG				NEDD9
	TYRO3				ZNF610
	EFNB1				ZNF175
	RIN1				DNAJB5
	ZFHX4				PDGFC
	FAM212B				PER2
	SLC2A13				ZNF323
	PCYT2				IFI44
	TMEM51				GDAP1
	MLKL				C6orf105
	NEU1				STK38L
	POLR3G				COL1A2
	CUTA				SPHK1
	CDC42EP4				FSTL3
	ARHGAP27				HOXA3
	ABCA6				AP1S3
	ZNF346				FAM110D
	LYN				SOX4
	PLAGL1				HEY2
	WDR81				PDE1C
	PLIN2				RND1
	PPP1R15A				MCTP1
	TRMT2B				HIST1H3G
	ZNF337				KIAA1147
	DOCK5				DOCK8
	KITLG				C5orf13
	DCHS1				FNDC3B
	ZCCHC2				VCAN
	DTX3L				PELI2
	FAM108C1				NRARP
	C7orf41				FZD1
	MICAL3				CCDC99
	TUBB2A				FBXL13
	FDXR				ATXN7L2
	DNAJC1				NEGR1
	ITPKB				FBLIM1
	INS				PLAC8
	LRFN3				LIMS1
	AGFG2				ZNF92
	LRP11				SIX4
	PDLIM1				ABL2
	KIAA1841				ZNF77
	ITGB4				C21orf58
	NDUFA2				FGF5
	TBC1D24				LOC145783
	ENDOD1				DUSP23
	FES				ZNF519
	LGR4				SPATA13
	PPP2R5B				MEST
	FDX1L				NYNRIN
	ACP2				FAM102B
	DBNDD1				UCK2
	DYNC2H1				SNAI2
	CASP7				TMEM204
	CARD16				ENC1
	CD55				MGP
	NPC1				SETD4
	PGPEP1				MEX3A
	STEAP1B				LOC100506054
	KLHDC8B				RHOB
	TIAF1				HDDC2
	EXTL3				RGS3
	HECTD3				GPR4
	CNNM3				GABRE
	LGALS3				NFATC4
	LDLR				SMAD6
	FRY				C1orf187
	DYNLRB1				KRT7
	TACSTD2				TNFSF15
	LRSAM1				SIK1
	CMTM7				C15orf54
	PLAU				DDIT4
	SGK196				NRK
	FCHSD1				DHRS3
	WDR54				SLC7A2
	PBX1				FZD8
	CCDC115				C20orf112
	PDK2				GDF6
	CCND3				SEMA3C
	SEMA4B				BPGM
	GLRX				KCTD16
	TACC1				AOX1
	SLC2A6				FAM84B
	FBXO31				MYOM3
	ISCU				TMC7
	GPD1L				LOC100134229
	LRCH4				C2orf16
	FNDC4				SULT1E1
	BCL2L1				CCDC136
	PHLPP2				SAMSN1
	MRPS18B				LIPG
	LSS				EPHB1
	ZNF213				MFSD9
	HMOX1				DHH
	CBR1				ROR1
	CALCOCO2				GJA4
	STX4				DIO2
	VASH1				ANGPTL4
	FIG4				PMEPA1
	CLU				HES1
	ANKRD33B				CPNE5
	STX11				FBXO32
	ZNF205				SMAD7
	CARHSP1				TNFRSF19
	MYADM				MYLK2
	TNFSF13				SKIL
	NMI				RFX2
	MRPL34				SPSB1
	SMAD1				SNAI1
	TOP1MT				MAF
	CKLF				ALPK3
	ARHGAP23				PRR15
	SFXN3				GJA5
	COMMD3-BMI1				COL4A4
	POLR3GL				NR1I3
	SEMA6B				FOXS1
	WSCD1
	IGFBP2
	STK10
	RAB3IP
	PDE6D
	PPP3CC
	GPR116
	WHAMM
	CLCN7
	TMEM179B
	ZNF267
	PRKAR2B
	TM4SF18
	ABLIM1
	PEMT
	CEP290
	STK3
	CCDC88C
	MARVELD1
	CCND1
	TEAD4
	PHLPP1
	FYN
	SRGAP1
	SSH3
	GADD45A
	APBB1
	EXD2
	HLA-A
	FABP5
	CAMKK2
	PARP14
	LTBR
	INPP1
	NOSIP
	RAB7L1
	CMAS
	SYNGR2
	DIRC2
	GRN
	USP31
	SERINC5
	MRPL38
	FAM96B
	STX7
	SAP30L
	CES2
	ARMCX3
	RABIF
	TOB1
	RAPGEF5
	MCAM
	TTC28
	COBLL1
	IFITM3
	SERPINE2
	MTSS1L
	TMCC3
	LIFR
	XYLT2
	ANXA4
	CTSB
	CCDC69
	FOXO3
	MVP
	SCARA3
	JUND
	RHOQ
	LRRC8B
	EEF2K
	C1orf85
	PCBP4
	C11orf73
	ZFPM2
	TMEM219
	GRINA
	CTDSPL
	C16orf42
	RETSAT
	TSPAN5
	CYLD
	ZBTB22
	HDAC5
	ICAM2
	ATP6V0A1
	HMGN4
	RRAGC
	ZC3HAV1
	SLC12A7
	DST
	ITGA3
	CD2BP2
	ECH1
	PTGER4
	RAB11A
	SMCHD1
	NBEAL2
	RNF144B
	FAM127B
	RAD50
	MPZL2
	HTR1B
	PLK2
	IL17RA
	DGKA
	PERP
	HLA-E
	STXBP1
	ST3GAL1
	CDS2
	SDCBP
	MEPCE
	EVC
	SIK3
	PHLDB2
	TM4SF1
	ITPR3
	RNF149
	NAA60
	PECAM1
	HGSNAT
	IFITM2
	ARHGEF7
	FAM21A
	TNFRSF1A
	S100A6
	KIAA1522
	TNIP1
	JOSD1
	RNASE1
	YWHAH
	DENND4C
	CCDC85B
	B4GALT5

## Sheet: 90m_C vIns, SB,InsSB
Supplemental Table 10. List of common genes shared at 90 min and 6 h treatment.
t=90 min												t= 6h												Between t=90 and t= 6h
90_C v Ins_442	90_C v SB_744	90_C v InsSB_733	43 common elements in "90_C v Ins" and "90_C v SB":	196 common elements in "90_C v Ins", "90_C v SB" and "90_C v InsSB":	53 common elements in "90_C v Ins" and "90_C v InsSB":	249 common elements in "90_C v SB" and "90_C v InsSB":		541_ALL overlap+43+196+53+249	90m_insvsinssb_183	89 common elements in "ALL 90m lap" and "90 Ins v InsSB":		6h_C v Ins_545	6h_C v SB_1262	6h_C v InsSB_1312	43 common elements in "6h_C v Ins" and "6h_C v SB":	210 common elements in "6h_C v Ins", "6h_C v SB" and "6h_C v InsSB":	52 common elements in "6h_C v Ins" and "6h_C v InsSB":	662 common elements in "6h_C v SB" and "6h_C v InsSB":		967_all6h_LAPS	631_6h_Ins v InsSB	370 common elements in "ALL 6hlap" and "6h_Ins v InsSB":		68 common elements in "90 min_89" and "6h_370":
TTC9	TMEM200C	TTC9	CERKL	TTC9	APOL4	IFIT2		CERKL	ZNF311	SNAI2		TGFA	EPN3	EPN3	CDH6	TGFA	PPP1R32	DTX4		CDH6	CRYM-AS1	CHRNA1		SNAI2
CDH6	TTC9	EPN3	SNAI2	CDH6	USP54	PDK4		SNAI2	HIST1H3E	C8orf4		SLC16A9	TTC9	SLC16A9	NPR1	SLC16A9	IFITM1	BIRC3		NPR1	CDKN2B-AS	SNAI2		C8orf4
TGFA	CDH6	CDH6	MYOZ2	TGFA	C1orf54	DUSP5		MYOZ2	ZDHHC23	TNFSF10		TMEM200C	SLC16A9	DENND2A	CHRNA1	TMEM200C	CHN2	EBF1		CHRNA1	LYPD5	GJA4		TNFSF10
NID2	SLC16A9	SLC16A9	ZKSCAN4	NID2	KLF4	MYPN		ZKSCAN4	EDNRB	F2RL1		TTC9	CDH6	TTC9	CEACAM1	TTC9	LOC284837	P2RX7		CEACAM1	SLC22A18	KHDRBS3		F2RL1
ELMO3	NID2	TGFA	CHRNA1	SLC16A9	CREB3L1	C9orf150		CHRNA1	ECHDC3	ETS2		EPN3	NID2	TGFA	LOC643733	EPN3	TIRAP	RNF125		LOC643733	NOV	SLC16A5		ETS2
SLC16A9	TGFA	NID2	C8orf4	TMEM200C	ARHGEF6	BMP2		C8orf4	HOXD4	KLF2		VSTM2L	TGFA	PPP1R32	TSEN54	NID2	AFF3	VWCE		TSEN54	SPTLC3	FABP5		KLF2
TMEM200C	EPN3	SIM2	PEX16	EPN3	CEACAM1	NAGS		PEX16	MAMDC4	PHLDA1		PPP1R32	TMEM200C	TMEM200C	SNAI2	PI16	MMP15	IFIT2		SNAI2	ADAMTS1	FMNL3		PHLDA1
EPN3	PI16	TMEM200C	NLGN4Y	SIM2	CHST1	RP1L1		NLGN4Y	VASH2	FBXO32		EBF4	ABCC6	NID2	GJA4	ESPN	FADS2	PARD6A		GJA4	LY6G5C	PTGER4		FBXO32
SIM2	PKDCC	APOL4	ProSAPiP1	PI16	SMPDL3A	C10orf10		ProSAPiP1	C18orf34	SAMSN1		NID2	DTX4	ZNF488	KHDRBS3	C10orf54	C17orf48	CXCL2		KHDRBS3	PSEN2	FGF2		SAMSN1
PI16	SIM2	GDF5	STK32B	SPTA1	FAM125B	MURC		STK32B	UST	TNFSF15		SIM2	BIRC3	PI16	QPCT	ITGA4	APBA1	DUSP5		QPCT	DUSP5	EPN3		TNFSF15
SPTA1	DTX4	SLC6A15	CELSR1	SYT9	TRAF5	IRS2		CELSR1	SEC31B	IFIT2		TXLNB	GDF5	EBF1	SERPINE2	NEDD4L	KLF4	SYT9		SERPINE2	PPL	ESPN		PDK4
CERKL	SLC6A15	PI16	FLT4	ESPN	UNC5B	PCDH9		FLT4	BATF2	PDK4		PI16	PI16	ARMC4	PLA2G4C	MDK	PRTG	KIF19		PLA2G4C	LRRC16A	GPRC5B		DUSP5
SYT9	ESPN	ESPN	COL4A6	ITGA4	C16orf45	AVPI1		COL4A6	TPPP	DUSP5		FAM129A	EBF1	DTX4	SLC16A5	MPP7	LPXN	PRICKLE4		SLC16A5	DENND2A	COLEC12		IRS2
C10orf54	CERKL	DTX4	SERINC5	SLC6A15	MAN1A1	STC1		SERINC5	IFIT2	C10orf10		ESPN	P2RX7	C10orf54	RASSF7	FAM89A	ZNF133	SCN9A		RASSF7	SCN9A	SLC46A1		STC1
ESPN	SPTA1	FAM129A	ZNF836	ASXL3	SLC2A13	FOXA1		ZNF836	BEND6	IRS2		CDH6	ESPN	STMN3	VAMP8	STMN3	SFRP1	PPL		VAMP8	EPN3	AIM1		RAB11FIP1
SNAI2	ASXL3	CCDC103	VCAN	NEDD4L	RASSF2	RAB11FIP1		VCAN	PSRC1	STC1		CABYR	IFIT5	VAT1L	FABP5	CD34	LETMD1	AGPAT9		FABP5	CEBPD	RAB11FIP1		ADAMTS1
APOL4	CDKN1C	IFIT5	FAM53B	KIAA1274	EDA2R	FAM189A2		FAM53B	SYNPO2	RAB11FIP1		C10orf54	RNF125	BIRC3	SLC2A13	CYBA	C13orf15	NAGS		SLC2A13	PRICKLE4	C8orf4		ST3GAL5
ITGA4	EBF1	SPTA1	FAT1	MPP7	MN1	FANCE		FAT1	CEBPD	ADAMTS1		CERKL	FBXO6	MPP7	GGH	SLC6A15	GAB3	SERPINB2		GGH	ACACB	CSF1		THBD
SLC6A15	ITGA4	CMKLR1	ABCA1	DTX4	SORT1	ADAMTS1		ABCA1	PTPRH	ST3GAL5		AQP1	ITPKA	KIF19	SLC2A6	VAT1L	RHOBTB3	DOCK11		SLC2A6	NAGS	BMP2		CITED2
ASXL3	GPRC5B	NFKBID	MICAL1	VAT1L	NES	RARG		MICAL1	AMT	THBD		ITGA4	CORO2A	PARD6A	NOSIP	CORO2A	ANTXR1	PTPRH		NOSIP	PARD6A	FAT1		GCNT1
CTSK	AMIGO1	ASXL3	UACA	LONRF3	PBX1	MRAS		UACA	HS3ST1	ARHGEF3		NEDD4L	VWCE	APOL4	PGF	ARHGEF6	TRIM16	PDK4		PGF	IL8	CPNE8		HIVEP1
NEDD4L	STMN3	GPRC5B	SAP30L	MDK	PLVAP	ACTA2		SAP30L	ADRB2	CITED2		CMKLR1	SLC6A15	SPTA1	HDAC5	CCNA1	ADAM19	HOXB8		HDAC5	TPPP	HSPA12B		SPATA13
KIAA1274	SYT9	ITGA4	SPATA20	FAM89A	C7orf41	ST3GAL5		SPATA20	IFIT3	GCNT1		ZNF736	STMN3	CGN	TIAF1	EPB49	POLM	LRRC16A		TIAF1	GALNTL2	TNFSF10		ESM1
MPP7	IFIT2	SYT9	UTRN	GPRC5B	NR2F6	ABCA6		UTRN	EGLN3	TXNIP		MDK	IFIT2	PRICKLE4	WDR19	RELB	SIRPB2	STC1		WDR19	POU2F2	F2RL1		MERTK
RPL32P3	MPP7	HS3ST1	HDAC5	EPB49	NT5E	ITGB8		HDAC5	PFKFB4	RBMS1		ABTB2	SPTA1	VWCE	CTSB	SHROOM1	GPR124	ST3GAL5		CTSB	VMAC	PTPRE		PLK3
DTX4	PDK4	DUSP5	PREX1	WNK4	MICAL3	RNF19A		PREX1	DUSP5	ZSWIM6		WNK4	PARD6A	CCDC103	STK10	LGALS9	PTPRM	SYNGR3		STK10	CGN	NDRG1		CABLES1
VAT1L	DOCK11	LONRF3	RARA	PCDH12	SLC39A6	SLC46A1		RARA	TET1	HIVEP1		MPP7	MDK	GPRC5B	CCDC85B	SPTA1	TRANK1	ISG20		CCDC85B	ENPP4	PHLDA1		PELI1
LONRF3	LOC284837	PRR16	ATAD2	STMN3	ARHGEF15	TGFBR3		ATAD2	CXCL1	SPATA13		NPR1	CXCL2	SCN9A	CD2BP2	GPRC5B	PREX1	PLEKHF1		CD2BP2	ADRB2	EFNA1		PMEPA1
USP54	BCHE	HES7	GBP1	LOC284837	OPTN	CXADR		GBP1	ZNF658	LNX2		FAM89A	ACR	RTN4RL2	HLA-A	PCDH12	TRNP1	C1orf54		HLA-A	VWCE	PLEKHG1		RUNX1
MDK	NEDD4L	STMN3	PGM1	LOC643733	SIPA1	OAS1		PGM1	C10orf10	HECW2		STMN3	DUSP5	NTSR1	FMNL3	MYOZ2	PDGFB	ST6GALNAC1		FMNL3	BATF2	NEDD9		SOX4
F2RL3	DUSP5	CDKN1C	RCC1	CD34	UBE2S	ORAI3		RCC1	GSTM4	WDR43		F2RL3	MPP7		MGLL	KIAA1274	TNFRSF21	TPPP		MGLL	PTGFR	MERTK		HIVEP2
FAM89A	PLEKHF1	MDK	HMMR	LGALS9	GPR126	GAB3		HMMR	ADAMTS1	ESM1		CD34	SYT9	SLC46A1	PTGER4	CYYR1	LAP3	C9orf150		PTGER4	C8orf48	PLXNA4		PTPRE
SEMA7A	CD34	VAT1L	NDC80	ABCA9	HIST1H2AG	SMCR7		NDC80	PDK4	MERTK		CYBA	KIF19	CD34	ERRFI1	PBX1	CIC	SARM1		ERRFI1	LINC00346	PRKAR2B		ZNF697
RGS7	TNFSF10	IFIT2	MALL	ACE	MYBL2	FADS2		MALL	ZNF674	PLK3		SLC6A15	BMP2	MX1	E2F8	COLEC12	NEXN	EPHX4		E2F8	TNFRSF6B	ATP13A3		GDF6
GPRC5B	VAT1L	RP1L1	CPS1	IGFBP5	IER3	THBD		CPS1	ABHD6	CCRN4L		VAT1L	GPRC5B	POU2F2	ATAD2	ABCA9	HIST1H2BK	RAB3IL1		ATAD2	ECHDC3	SLC1A1		PPP1R3B
EPB49	C3orf52	C9orf150	HIST1H2AI	ELFN1	GTSE1	CA5B		HIST1H2AI	TTC5	CABLES1		CORO2A	COLEC12	SLCO4A1	HIST1H2AJ	GREB1L	HIST1H2AM	NTSR1		HIST1H2AJ	RNF215	MGP		GPR4
C1orf54	ZNF425	NEDD4L	SHISA9	KIAA1211	HIST1H2AL	FAM171A2		SHISA9	SHPK	PELI1		CACNG6	CD34	ECHDC3	STIL	ASXL3	HIST1H2BM	SELPLG		STIL	IFIT3	KRT7		HRH1
WNK4	HLX	MURC	CDKN2A	IQCK	FBLN5	PLIN2		CDKN2A	REEP4	BCL6		USP54	MRVI1	DUSP5	KIF4A	MRAS	HIST2H2BF	XIRP2		KIF4A	NTSR1	ADAMTS1		STK38L
PCDH12	CYBA	PLEKHF1	BST2	COLEC12	PLK1	TAP1		BST2	IRS2	PMEPA1		ARHGEF6	VAT1L	ST3GAL5	IQGAP3	DCHS1	MCM2	TMEM140		IQGAP3	STC1	RGS4		ANKRD50
STMN3	MYPN	KIAA1274	HIST1H2BE	PLEKHF1	HIST1H1A	C5orf4		HIST1H2BE	GCNT1	RUNX1		CAMKK1	ELMOD1	ADAMTS1	CKAP2L	CXorf36	POLA1	CORO2B		CKAP2L	CXCL1	DIO2		DDIT4
LOC284837	MDK	ADAMTS15	STXBP2	HOXB8	FKBP11	RHBDF2		STXBP2	PUS1	SOX4		IFITM1	PRICKLE4	SYT9	NUF2	SPECC1	KIF15	SAMD10		NUF2	PTPRH	C13orf15		SMURF2
A2M	EPB49	NAGS	NPTX1	RELB	HIST1H2BL	SLC2A6		NPTX1	PHLDA1	HIVEP2		EP400NL	CTSK	TPPP	FGF2	EPS8L2	SHISA3	IL8		FGF2	LOC100506730	SIRPB2		EDN1
CCDC125	C9orf150	PCDH12	AMPH	FHL1	RAD51AP1	ORAI1		AMPH	KLHL29	PTPRE		CCNA1	C10orf54	STC1	PLAC8	FAM189A2	APOBEC3A	HSD3B7		PLAC8	CDCP1	PDGFB		CTGF
LOC643733	LGALS9	IGFBP5		AFAP1L1	TSPAN12	PLCD3		TTC9	ST3GAL5	SGK1		EPB49	ADAMTS1	ST6GALNAC1		SCUBE1	CDKN3	MAMDC2		TGFA	LOC730102	DTX4		NR3C1
IGSF23	CCNA1	USP54		CYBA	GIMAP8	APBA2		CDH6	RIN1	ZNF697		C16orf46	PCDH12	COLEC12		AFAP1L1	HIST1H2BO	ADAMTS9		SLC16A9	DDIT4L	VWCE		ABL2
CHN2	BMP2	MPP7		VASH1	TSHZ3	EPOR		TGFA	ALDH6A1	FOSL1		CHN2	SLC22A18	C9orf150		CCND2	MLF1IP	SLC16A2		TMEM200C	CXCL2	PARD6A		PDGFA
CD34	ABCA9	CCNA1		CDKN1C	EGR1	ARHGEF3		NID2	RAB11FIP1	RG9MTD1		LOC284837	CSF1	MDK		HOOK2	PER3	RARG		TTC9	CHST7	CXCL2		DLC1
LGALS9	NAGS	CD34		DOCK11	TMEM37	CITED2		SLC16A9	RHPN2	ZNF92		RELB	SCN9A	RAB11FIP1		TNFAIP2	KIAA0101	B3GALT4		EPN3	METTL7A	DUSP5		BPGM
ABCA9	RP1L1	EPB49		PLA2G4C	MT1X	AMACR		TMEM200C	STC1	GDF6		SHROOM1	PPL	AGPAT9		OLFML3	CENPW	MURC		NID2	PDZD2	SYT9		MAF
KLF4	PCDH12	HOXB8		DCHS1	CXorf69	GDF15		EPN3	PIK3R2	ANKRD1		RAMP2	AGPAT9	MAMDC2		SULF1	MT1X	SCN5A		PI16	MAFB	PRICKLE4		NEDD9
MYOZ2	IGFBP5	RAB11FIP1		SFRP1	KAL1	SQSTM1		SIM2	ETS2	PPP1R3B		LGALS9	NAGS	EPB49		LYPD6	MIR17HG	CLDN5		ESPN	APOL6	SCN9A		NRARP
ACE	C10orf140	CYBA		ESX1	PAK1	MEGF9		PI16	TNFSF10	GPR4		SNCAIP	SERPINB2	P2RX7		CDKN1C	SAMD15	CXCL1		C10orf54	CCBL1	PPL		C20orf112
FAM211B	PARD6A	UST		SPECC1	VWA1	C12orf35		SPTA1	SEPX1	HRH1		SPTA1	TNFSF10	HOXB8		AVPI1		THBD		ITGA4	TMOD2	NAGS		GADD45B
IGFBP5	CACNG6	ABCA9		FABP5		PPP1R16B		SYT9	AGFG2	STK38L		CHRNA1	HDAC9	CORO2A		ELFN1		TFEB		NEDD4L	CDKN2D	SERPINB2		RHOB
ELFN1	APOL3	INA		TFPI2		FOXO3		ESPN	THBD	ANKRD50		GPRC5B	DOCK11	CXCL2		SLC12A2		POU2F2		MDK	DTX4	PTPRH		RGS3
KIAA1211	ABTB2	LGALS9		KHDRBS3		SLC17A5		ITGA4	TXNIP	DDIT4		MRM1	PTPRH	SLC6A15		HDAC9		TMC6		MPP7	PPARGC1B	PDK4		BHLHE40
ABCA4	C10orf10	SFRP1		C17orf28		PLK2		SLC6A15	CRAMP1L	SMURF2		SORL1	CCNA1	NEDD4L		ACTA2		PRSS12		FAM89A	ZNF132	HOXB8		FAM102B
ICOSLG	MURC	ESX1		ALDH1A3		CLCN7		ASXL3	GADD45A	EDN1		PARM1	EPB49	CCNA1		APOL3		RSPO3		STMN3	CXADR	LRRC16A		SMAD6
IQCK	IRS2	TNFSF10		LYPD6		WDR81		NEDD4L	ARHGEF3	KLF10		ACE	NEDD4L	NAGS		IQCK		SLC46A3		CD34	ST3GAL5	STC1		PTGS2
CREB3L1	PHLDA1	LOC643733		GREB1L		PIAS4		KIAA1274	FAM189B	CTGF		CRTAC1	IQCK	IGFBP5		TCP11L2		C14orf49		CYBA	IGFBP5	ST3GAL5		SIK1
COLEC12	PCDH9	SNCAIP		SERPINE2		HMOX1		MPP7	KLF2	NR3C1		PCDH12	TMEM71	CLDN5		VASH1		TPD52		SLC6A15	PLS1	PLEKHF1		FAM84B
PLEKHF1	LONRF3	C12orf76		ABCG1		YPEL3		DTX4	CITED2	ABL2		MYOZ2	LOC257396	OLFML3		KITLG		LYVE1		VAT1L	ABAT	TPPP		SKIL
HOXB8	CSF1	FLVCR2		CCNA1		LYN		VAT1L	PNP	FOXC2		EFNA3	CDKN1C	ISG20		CLEC1A		ITGB8		CORO2A	FAM124A	NTSR1		ANGPTL4
ZKSCAN4	TCP11L2	MYPN		TNFAIP2		TRIM2		LONRF3	ZSWIM6	PDGFA		CEACAM1	FAM89A	RNF125		SULF2		GALNTL2		ARHGEF6	PLA2G6	IL8		HES1
RELB	SFRP1	C1orf54		HDAC9		LSS		MDK	CDC42EP1	DLC1		KIAA1274	ZNF141	FAM89A		GDPD5		TMEM35		CCNA1	MLKL	MAMDC2		SPSB1
FHL1	ESX1	PHLDA1		CCND2		CXorf36		FAM89A	PXDC1	BPGM		CYYR1	PDK4	HCN3		ZFHX4		FBXL16		EPB49	DUSP10	ADAMTS9		RND1
AFAP1L1	AFAP1L1	SIX1		SULF1		TOB1		GPRC5B	WDR43	MAF		PBX1	HOXB8	CDKN1C		SLC46A1		IFIT3		RELB	SLC1A1	SCN5A		SNAI1
CYBA	RAB3IL1	WNK4		MAMDC2		KDR		EPB49	RBMS1	NEDD9		LOC643733	LRRC16A	CSF1		FHL1		MAP3K5		SHROOM1	MAP6D1	CLDN5		SMAD7
CHRNA1	HDAC9	COLEC12		APOL3		SLFN5		WNK4	DUSP4	NRARP		COLEC12	RP1L1	PCDH12		CCRL2		DPP4		LGALS9	THBD	CXCL1
VASH1	GREB1L	PLEKHG3		CLEC1A		GCNT1		PCDH12	CABLES1	C20orf112		LOC100128288	NPR1	PTGFR		CMBL		P2RX4		SPTA1	AIFM2	THBD
ARHGEF6	HOXB8	EPHX4		ZNF764		UAP1L1		STMN3	DDIT4	GADD45B		ABCA9	STC1	ESPN		CDH13		UCP2		GPRC5B	C1orf226	POU2F2
CDKN1C	COLEC12	APOL3		KITLG		CDC42EP4		LOC284837	TSC22D2	RHOB		ZNF578	ST3GAL5	IFITM1		KIAA1211		FAS		PCDH12	PPM1H	RSPO3
DOCK11	AXIN2	LOC284837		SLC12A2		TACC1		LOC643733	SH3RF1	RGS3		TIRAP	SYNGR3	TMEM35		DTNA		IRS2		MYOZ2	FAM107A	C14orf49
PLA2G4C	TRIM7	HDAC9		PLAU		BCORL1		CD34	PIM3	PRR15		GREB1L	ISG20	BMP2		ZNF205		LRRC33		KIAA1274	ABHD3	TPD52
DCHS1	CLMP	PPCDC		RAI2		TXNIP		LGALS9	LNX2	BHLHE40		ATP8B3	KIAA1683	OAS2		RAI2		TAP1		CYYR1	ABCA7	LYVE1
SFRP1	SLC12A2	FOXA1		CSF1		TNFRSF10C		ABCA9	INSIG1	FAM102B		ASXL3	PLEKHF1	LGALS9		C17orf28		TNFAIP3		PBX1	TMEM171	GALNTL2
ESX1	FAM89A	CEBPD		CHST2		CARHSP1		ACE	JHDM1D	SMAD6		MRAS	ITGA4	C9orf172		NES		SLC4A11		COLEC12	SYT9	IFIT3
ZNF443	LYPD6	ZNF790		CDH13		MARVELD1		IGFBP5	IQCJ	CCL2		DCHS1	LRRC29	OAS1		TFPI2		MAFB		ABCA9	SLC46A1	MAP3K5
SPECC1	IQCK	ST3GAL5		PDE2A		SNX30		ELFN1	IP6K2	PTGS2		TSEN54	C1orf54	CYBA		CA5B		SYT1		GREB1L	OAS1	UCP2
FABP5	CLEC1A	ETS2		ZFHX4		SGK223		KIAA1211	STK38L	SIK1		CXorf36	ST6GALNAC1	CXCL1		N4BP3		SLCO4A1		ASXL3	FN3K	IRS2
TFPI2	TMEM140	FAM89A		N4BP3		EXTL3		IQCK	ZBTB5	FAM84B		SPECC1	TPPP	AVPI1		AIM1		OAS1		MRAS	CLDN5	LRRC33
KHDRBS3	WNK4	CSF1		EFNB1		FARP1		COLEC12	MAP1S	GJA5		EPS8L2	APOL3	EPS8L2		COL12A1		PPP1R3C		DCHS1	MAMDC2	MAFB
C17orf28	PMAIP1	RARG		ANTXR1		JUND		PLEKHF1	MEF2D	SKIL		FAM189A2	CYP4X1	MURC		ALDH1A3		IL27RA		CXorf36	STEAP2	OAS1
ALDH1A3	KIAA1211	FHL1		TCP11L2		PDLIM1		HOXB8	PLK3	ANGPTL4		SCUBE1	C9orf150	LRRC16A		CHST2		SLC26A11		SPECC1	IL6R	CXADR
C20orf160	KIAA1274	CECR6		IFI27		ZBTB22		RELB	BCOR	HES1		AFAP1L1	LOC643733	AFAP1L1		ARL4C		B3GALNT1		EPS8L2	AXIN2	PRIC285
LYPD6	AVPI1	AVPI1		DBNDD2		NFIX		FHL1	CRY1	SPSB1		CCND2	CLDN1	PLEKHF1		PDE2A		CXADR		FAM189A2	ADAMTS9	KCNJ2
GREB1L	N4BP3	CHAC1		SLC4A11		VAT1		AFAP1L1	MERTK	RND1		SNAI2	SLC46A1	CXorf36		ACSF2		VIPR1		SCUBE1	LYVE1	TGFBR3
EFNA2	STC1	STC1		SULF2		SH3BP5		CYBA	ESM1	SNAI1		ZIK1	ANKRD35	GREB1L		RAB11FIP1		PRIC285		AFAP1L1	MFSD6	PPM1H
SERPINE2	FOXA1	SULF1		AIM1		RETSAT		VASH1	SGK1	SMAD7		RAB36	SARM1	MYPN		INS		SH3TC2		CCND2	ZNF549	C21orf63
C8orf4	C17orf59	SLC12A2		SLC38A1		TIE1		CDKN1C	RUNX1			HOOK2	EPHX4	THBD		HLX		SPIN2B		HOOK2	KAT2B	TRIM25
ABCG1	CXCR4	RELB		NOSIP		PCBP4		DOCK11	PPP1R3B			TNFAIP2	RHPN1	TMEM117		C8orf4		SMCR7		TNFAIP2	ZFYVE28	WFS1
CCNA1	RAB11FIP1	SAMD10		MMP15		SERINC2		PLA2G4C	IL4R			AFF3	CYBA	CYYR1		CSF1		BRP44L		OLFML3	GAMT	IGFBP5
CEACAM1	RELB	FANCE		ROBO4		CORO1B		DCHS1	SPATA13			PLVAP	RAB3IL1	PPL		GPR116		ProSAPiP1		SULF1	ZNF395	SLC2A12
TNFAIP2	C17orf28	CRTAC1		TNFSF10		PLEKHG1		SFRP1	BCL6			OLFML3	RAB11FIP1	HDAC9		LINC00341		C5orf4		LYPD6	SCN5A	CD47
HDAC9	FHL1	EFNB1		CASK		KIAA1522		ESX1	TNFRSF12A			SULF1	KIAA1274	TMC6		APLN		KCNJ2		CDKN1C	ZNF441	CTC1
CCND2	MAMDC2	CLEC1A		SLC37A1		SC5DL		SPECC1	HECW2			LYPD6	NTSR1	PPP1R3C		BMP2		PPARA		AVPI1	RAB11FIP1	OSMR
QPCT	ISG20	ARL4C		ITPKB		CIC		FABP5	GPR4			CDKN1C	AFAP1L1	APOL3		SLC37A1		HSPA1B		ELFN1	LRRC37B	OSBPL3
LINC00340	ZKSCAN4	LYPD6		JUP		GRINA		TFPI2	ZNF697			AVPI1	SELPLG	LOC284837		IFI27		MYO5C		SLC12A2	GRIN2D	SLC17A5
CHST1	SPECC1	IL27RA		OGFRL1		MEF2A		KHDRBS3	GCSH			SLC39A4	C17orf28	ASXL3		MICAL3		GPR162		HDAC9	TGFBR3	C1orf115
SULF1	FAM189A2	AFAP1L1		ARHGAP32		ARL5A		C17orf28	C13orf15			ELFN1	LGALS9	ITGA4		DBNDD2		TGFBR3		ACTA2	TPD52	LDLRAP1
SMPDL3A	ABCA7	GREB1L		TRIM16		RBMS1		ALDH1A3	PELI1			SLC12A2	EPS8L2	CXCL16		C16orf45		ORAI3		APOL3	LPCAT4	KAT2B
MAMDC2	SULF1	N4BP3		CYYR1		TRIM24		LYPD6	HIVEP1			NOG	XIRP2	SARM1		ARHGEF3		PPM1H		IQCK	SEMA3A	ANKS1A
APOL3	ZNF554	MAMDC2		INS		USP48		GREB1L	TRIM47			GJA4	INA	IFIT2		MDFIC		SLC30A4		TCP11L2	LRRC33	SAMHD1
CLEC1A	WNT9A	TMEM35		HOMER3		ZSWIM6		SERPINE2	PDGFB			MMP15	TMEM140	PDK4		SLC38A1		C21orf63		VASH1	NR3C2	CDC42EP2
ZNF764	ZFHX4	CREB3L1		RAB3B		HIST1H2BK		ABCG1	GDF6			TP53TG1	CORO2B	KIAA1274		FAT1		NFKB2		KITLG	LOC389906	TOR3A
KITLG	MYOZ2	IQCK		DSEL		YIPF5		CCNA1	ANKRD50			HDAC9	SLC12A2	TNFSF10		MOSPD1		TNFRSF10C		CLEC1A	PSMB10	ENO2
SLC12A2	KCNMA1	KLF2		PLCB1		MPHOSPH10		TNFAIP2	PTPRE			ACTA2	MIR4458	RAB3IL1		PLAU		ICAM1		SULF2	HIST4H4	FN3K
PLAU	FANCE	ZNF764		ADAM19		PALLD		HDAC9	NR3C1			APOL3	SAMD10	IL8		CPNE8		TRIM25		GDPD5	PLEKHF1	APOL6
FAM125B	RAI2	KIAA1211		CMBL		FAM196B		CCND2	CHST11			FLT4	IL8	SYNGR3		CLCN7		WFS1		ZFHX4	SERPINB2	PRUNE2
PAR5	ARL4C	ALDH1A3		TGFBI		BIRC2		SULF1	CCRN4L			IQCK	GALNT12	SLC46A3		HSPA12B		IGFBP5		SLC46A1	FAM40B	TMOD2
PEX16	PLA2G4C	DNAH5		COL12A1		PLOD2		MAMDC2	FOSL1			TCP11L2	HSD3B7	IFIT3		TNFSF10		SLC2A12		FHL1	MAP3K5	ABCA3
RAI2	FBXL16	KHDRBS3		FLYWCH1		DAAM1		APOL3	FAM176A			FADS2	ARHGEF6	DOCK11		RHBDF2		OSBPL10		CCRL2	PTX3	LPCAT4
CSF1	CYYR1	EGLN3		PRKAB1		NEK7		CLEC1A	SPRY4			PCK2	MAMDC2	SHROOM1		UAP1L1		CXCR7		CMBL	RSPO3	C3orf58
CHST2	SHROOM1	DOCK11		F2RL1		STK17A		ZNF764	HIVEP2			TMEM186	ADAMTS9	SELPLG		LSS		CD47		CDH13	ABCB6	ETS2
CDH13	ACE	C17orf28		ARL4C		SLC7A2		KITLG	BPGM			KHDRBS3	ABCA9	IQCK		EFNB1		SORT1		KIAA1211	CNKSR3	GCNT1
PDE2A	ALDH1A3	PRR5L		ZNF205		HIVEP1		SLC12A2	PMEPA1			VASH1	AIFM2	PTPRH		WARS		RIMS2		DTNA	PRKAR2B	TACC2
ZFHX4	CYP26B1	UNC5B		DACH1		LIMS1		PLAU	EFNA1			KITLG	SLC16A2	CREB3L1		CASK		DUSP14		ZNF205	PIK3CG	APOL1
TRAF5	PGF	SMPDL3A		CTC1		SPATA13		RAI2	EDN1			CLEC1A	CEBPD	CHN2		RAB3B		MAMLD1		RAI2	NALCN	SH3BP5
N4BP3	KLF2	CA5B		HSPA12B		LNX2		CSF1	RG9MTD1			FAM22D	RARG	ARHGEF6		RNF19A		CTC1		C17orf28	UCP2	CNKSR3
EFNB1	CPM	PDK4		ETS2		ZNF792		CHST2	ZNF92			ARHGAP42	B3GALT4	CORO2B		TRIM2		RASSF2		NES	TNFRSF1B	RFK
UNC5B	ADAMTS1	CCRL2		KLF2		LMNB1		CDH13	ZSWIM4			CRY2	HSPA12B	CCND2		CD109		SQSTM1		TFPI2	ARSE	JAG1
ANTXR1	DCHS1	PLA2G4C		HLA-A		FSTL3		PDE2A	HRH1			SULF2	MURC	ARHGAP8		PLCD3		ATP7B		CA5B	HOXB8	KCTD12
LOH12CR1	DTNA	TCP11L2		GAS2L3		RBM28		ZFHX4	ANKRD1			GTPBP5	HOOK2	SLC12A2		F2RL1		DACH1		N4BP3	IL6	IRF1
TCP11L2	RARG	ADAMTS1		EDIL3		ETV6		N4BP3	SMURF2			QPCT	ACOT2	SERPINB2		HSPA1A		OSMR		AIM1	RIN1	ABCB6
NLGN4Y	KHDRBS3	TIRAP		TMEM63B		SMC2		EFNB1	BUD13			GDPD5	CXorf36	AIM1		PLEKHM1		OSBPL3		COL12A1	IRF1	C9orf21
MAGI2-AS3	MRAS	SMCR7		NDST1		LUZP1		ANTXR1	CTGF			NR2F6	SCN5A	EPHX4		SYNE1		SLC17A5		ALDH1A3	LOC730101	KLF2
IFI27	TFEB	ADAM19		PHLDA1		MYC		TCP11L2	FZD1			C17orf48	CLDN5	TFEB		OAF		C1orf115		CHST2	FAM111B	B7H6
DBNDD2	CMBL	THBD		SYNE1		FIS1		IFI27	SOX4			LINC00340	CXCL1	ADAMTS9		OGFRL1		ARHGAP26		ARL4C	C21orf63	MYRIP
ProSAPiP1	RAB36	ZFHX4		RHOBTB3		EPB41L2		DBNDD2	PDGFA			ZFHX4	CLEC1A	CPNE8		GAS2L3		LDLRAP1		PDE2A	ABHD15	LPHN2
LFNG	ABCG1	SPECC1		GPR124		PRPF38A		SLC4A11	JUNB			DNMT3B	INPP5J	MAFB		TBC1D24		KLF6		ACSF2	STEAP1	ITGA6
SLC4A11	AIM1	FAS		PGF		ATP13A3		SULF2	FOXC2			SLC46A1	THBD	TIMP3		NDRG4		KAT2B		RAB11FIP1	CSF1	CITED2
DUSP4	ACTA2	ACE		DUSP3		PFKFB3		AIM1	SMAD6			FHL1	ASXL3	VTN		PGPEP1		OPTN		INS	LGR4	CDC25B
SULF2	PDE2A	ARHGEF6		NAV2		HECW2		SLC38A1	TTC26			CCRL2	DDIT4L	SCN5A		PTPRE		EPOR		HLX	MYRIP	FAM63B
AIM1	IFIT3	CEACAM1		CD109		WDR43		NOSIP	GIN1			APBA1	TFEB	PHLDA1		NDRG1		ANKS1A		C8orf4	C8ORFK29	PMP22
C16orf45	ST3GAL5	ARHGEF3		PITPNM1		IRF2BPL		MMP15	FAM102B			CMBL	PHLDA1	ZNF442		PHLDA1		SAMHD1		CSF1	BMP2	FAM126A
SLC38A1	ABCA6	USP27X		NDRG4		MBNL2		ROBO4	SBDSP1			CDH13	POU2F2	SLC16A2		DUSP3		C17orf58		GPR116	SHROOM3	EZR
MAN1A1	PRDM1	FAM189A2		CTSB		ESM1		TNFSF10	SAMSN1			KIAA1211	PTPRR	CCDC125		GRN		SORBS1		LINC00341	GCNT1	FAM107A
SLC2A13	ZNF524	SLC4A11		SAMHD1		SRF		CASK	NRARP			SERPINE2	TMC6	TMEM42		EFNA1		CDC42EP2		APLN	CD47	FLOT2
NOSIP	EFNB1	PDE2A		WARS		PNPT1		SLC37A1	KLF10			KLF4	PRSS12	ARL4C		CASP7		NTHL1		BMP2	WDFY4	MEIS2
GPR37	ITGB8	ORAI3		ABLIM1		EMCN		ITPKB	DLC1			ZNF23	CYYR1	IL27RA		PLCB1		TOR3A		SLC37A1	CCL14	RIN1
MMP15	DSEL	VASH1		DOPEY2		CCNB1		JUP	F2RL1			NARS2	TCEAL7	ABCA9		ITPR3		ENO2		IFI27	OSMR	PCYT2
RASSF2	RNF19A	PBX1		KIAA0141		TIPARP		OGFRL1	HEY2			DTNA	AIM1	C20orf160		ITPKB		IRF7		MICAL3	TACSTD2	MLKL
STK32B	TPGS1	PGF		PLEKHM1		GJA1		ARHGAP32	GPR37			PLA2G4C	HLX	AFF3		PLEKHG1		FN3K		DBNDD2	PIM2	CUTA
HCG11	SCUBE1	FAM212B		GGH		ABL1		TRIM16	ABL2			SLC16A5	AVPI1	PRSS12		GRK5		RHBDF1		C16orf45	PLCB2	PLAGL1
ROBO4	ELFN1	ELFN1		SRGAP1		PTTG1		CYYR1	ZNF643			ZNF32	TSEN54	LYPD6		CES2		APOL6		ARHGEF3	SH3BP5	ZCCHC2
TNFSF10	SLC46A1	SLC46A1		KIAA1462		INHBA		INS	HLA-C			GLIS3	RSPO3	HSPA12B		NEDD9		PRUNE2		MDFIC	B7H6	FAM108C1
CASK	PLEKHH3	DCHS1		NDRG1		FBLIM1		HOMER3	ZNF34			PRTG	NIPAL2	FLVCR2		RASIP1		PDP1		SLC38A1	C14orf49	TUBB2A
HLA-C	TGFBR3	SPIN2B		HIST1H2AM		MERTK		RAB3B	TNFSF15			ZNF205	SLC46A3	RELB		KIAA1522		TMOD2		FAT1	PLCD1	AGFG2
EDA2R	MLF1	PCDH9		ALDH1A1		SULT1B1		DSEL	F2RL3			RAI2	C14orf49	SAMD10		MERTK		ABCA3		MOSPD1	GCNT2	ENDOD1
SLC37A1	CXADR	FAM171A2		GLCE		KIAA0020		PLCB1	RGS3			C17orf28	FANCE	GALNTL2		PHLDB2		LPCAT4		PLAU	IFI6	LGR4
ITPKB	LOC643733	FLYWCH1		NUSAP1		FOXC1		ADAM19	C20orf112			RASSF7	FAM189A2	MVK		NFIA		C3orf58		CPNE8	FZD5	PPP2R5B
IRF7	CDH13	CXADR		HIST1H4L		PLK3		CMBL	FBXO32			NES	TPD52	C17orf28		ARHGAP24		ETS2		CLCN7	TLCD2	STEAP1B
JUP	SERPINE2	PWWP2B		ARHGAP24		LIPG		TGFBI	GJA5			LPXN	CEACAM1	APOL6		PLXNA4		ABHD11		HSPA12B	PKP2	LDLR
RNF24	OAS1	CDH13		CEP55		PAK1IP1		COL12A1	GADD45B			VAMP8	LYVE1	LPPR1		CENPF		GCNT1		TNFSF10	CYP2S1	FRY
OGFRL1	VASH1	OAS1		YPEL2		UCK2		FLYWCH1	NEDD9			TFPI2	ITGB8	RSPO3		PRKAR2B		TMEM63B		RHBDF2	PTGER4	TACSTD2
KIAA1841	ORAI3	TNFAIP2		PTGS1		CCRN4L		PRKAB1	BHLHE40			CA5B	FOXF1	ACTA2		BUB1		TACC2		UAP1L1	PHLDA1	GLRX
ARHGAP32	GAB3	SERPINE2		SPOCK1		CABLES1		F2RL1	PTGS2			MAD2L1BP	RELB	ELFN1		ATP13A3		BCORL1		LSS	TBC1D10A	STX4
JUNB	SLC4A11	PLIN2		DLGAP5		SHFM1		ARL4C	SIK1			N4BP3	GALNTL2	ORAI3		PRC1		APOL1		EFNB1	SLC2A12	ANKRD33B
TRIM16	TFPI2	AIM1		MKI67		PELI1		ZNF205	C8orf4			AIM1	OLFML3	SULF1		UAP1		CDON		WARS	MTHFR	STX11
CYYR1	MORN4	TFPI2		FBXO32		TRIM56		DACH1	RHOB			COL12A1	SULF1	SLC2A12		CENPE		FOXRED2		CASK	FAM108C1	ARHGAP23
INS	SMCR7	CHST2		CTSC		CLCN4		CTC1	HES1			ALDH1A3	TMEM35	TAP1		CASC5		SH3BP5		RAB3B	SLC17A5	WSCD1
HOMER3	GAS2L3	KRT19		SPAG5		PNO1		HSPA12B	DKFZP434I0714			CD40	FBXL16	HLX		CCNB1		PTPRJ		RNF19A	DCLRE1B	PEMT
RAB3B	RAG1	BMP2		SAMSN1		FLT1		ETS2	CCDC125			CHST2	IFIT3	HOOK2		KIF23		CNKSR3		TRIM2	CUTA	CCDC88C
CELSR1	ZNF764	NDRG4		LYPD1		BCL6		KLF2	ANGPTL4			ZNF133	MAP3K5	KAT2B		PAK6		APOL2		CD109	TNFSF10	CCND1
MN1	BCL2L11	MRAS		C15orf54		SGOL2		HLA-A	MAF			CXCR4	ELFN1	CXADR		ASPM		RFK		PLCD3	TUBB2A	TEAD4
FLT4	FADS2	DBNDD2		SLC10A7		WEE1		GAS2L3	FAM131B			FAM125B	CHRNA1	KLF5		MKI67		ATP1B1		F2RL1	WFS1	INPP1
COL4A6	TIGD2	CCND2		TNFSF15		HIST1H2AB		EDIL3	FAM84B			ARL4C	ARL4C	ALDH1A3		TOP2A		GDF15		HSPA1A	ENO2	TOB1
SERINC5	THBD	ACTA2		LRRC32		SLC25A32		TMEM63B	SKIL			SFRP1	DPP4	APBA1		NUSAP1		NR5A2		PLEKHM1	APOL1	RAPGEF5
ZNF836	CHRNA1	TBC1D10A		CLSTN3		HTR1D		NDST1	FAM82A1			PDE2A	ACSF2	SYTL3		SPRED1		JAG1		SYNE1	PDK4	MTSS1L
SORT1	CA5B	BPHL		UHRF1		MCM8		PHLDA1	SMAD7			LETMD1	TCP11L2	KLF4		CCNB2		DOPEY2		OAF	SLC41A2	LRRC8B
VCAN	ANTXR1	TYSND1		TNIK		HIST1H2BM		SYNE1	PTHLH			ROBO4	P2RX4	FN3K		MYBL2		B3GNT1		OGFRL1	GFOD1	EEF2K
DSEL	ZNF836	FADS2		PREX2		DHRS3		RHOBTB3	CCL2			CXXC5	UCP2	PSEN2		TPX2		SCRN1		GAS2L3	TTC8	RNF144B
PLCB1	NDRG4	SLC2A13		PYGL		PMEPA1		GPR124	SNAI2			ZNF668	FAS	APLN		KIF20B		C12orf35		TBC1D24	PDE7B	MPZL2
NES	SLC37A1	GLIS3		NRCAM		HMGN3		PGF	SPSB1			ACSF2	TNFRSF10A	NDRG1		DLGAP5		KCTD12		NDRG4	CCBE1	STXBP1
NFKBIE	TNFAIP2	DNMT3B		ARMCX2		ARL4A		DUSP3	UBE2Q2P1			RAB11FIP1	KLRG1	KCNK6		SULT1B1		TNFRSF14		PGPEP1	IRS2	MEPCE
DCLRE1A	TMCC2	CMBL		SPOCD1		RUNX1		NAV2	TRAF1			PAFAH1B3	ZKSCAN4	TMOD2		CEP55		LRFN4		PTPRE	CITED2	DENND4C
ADAM19	ProSAPiP1	CPNE8		C4orf49		SOX4		CD109	PRR15			INS	ZFHX2	TGFBR3		MED8		CORO1B		NDRG1	POLA2	KLHL24
NR2C1	DBNDD2	SORT1		HIST1H2BI		MAFK		PITPNM1	RND1			ASS1	IRS2	DBNDD2		ANLN		IRF1		PHLDA1	NDOR1	SLC29A1
PBX1	FAM171A2	SLC26A11		MGP		HIVEP2		NDRG4	TSPEAR			C13orf15	C10orf10	LYVE1		ARHGAP11A		MAN1A1		DUSP3	ENPP1	SH3BP4
C13orf15	FLYWCH1	SAMHD1		HIST2H2BF		STC2		CTSB	LRRC4B			HLX	LRRC33	TMEM158		BIRC5		TMEM173		GRN	ZCCHC2	ITGAV
CHN1	ETS2	ABCA6		GABBR2		PTPRE		SAMHD1	SNAI1			C8orf4	LRRC8E	MAP3K5		CKS2		ADCY9		EFNA1	KCTD12	MAST4
CMBL	RAB3B	EDA2R		HIST1H1B		LOC100506178		WARS	ARL17B			ABCG1	CCRL2	PLEKHG1		HIST1H1B		ABCB6		CASP7	ZFP36	ZFHX3
TGFBI	FARS2	TRAF5		MLF1IP		KANK1		ABLIM1	NR1I3			ARHGAP32	RAI2	C1orf226		KIF11		NDST1		PLCB1	ETS2	FAR2
TMEM159	NLGN4Y	MOSPD1		TACC3		SGK1		DOPEY2				KANK3	EGLN3	MMP17		SPAG5		C9orf21		ITPR3	PPP2R5B	CBLB
COL12A1	PSPH	PIAS4		HIST1H2AJ		ZNF697		KIAA0141				CSF1	TAP1	TNFRSF6B		AURKA		GRB14		ITPKB	SCAPER	TULP4
FLYWCH1	PLIN2	C16orf45		MAOA		PRICKLE2		PLEKHM1				GPR116	TNFAIP3	B3GALNT1		SPOCD1		TMEM159		PLEKHG1	PLAGL1	ACSL4
PRKAB1	ADAM19	GPT2		FAM59B		LSM5		GGH				LINC00341	SLC4A11	C1orf54		SLC1A1		KDR		GRK5	AK5	KHNYN
F2RL1	TAP1	ITPKB		HIST1H1D		FOSL1		SRGAP1				GAB3	CMBL	SCUBE1		MGP		TRIB3		CES2	HAUS5	CDC42EP1
IER5L	SSH2	LRRC37B		IL1RL1		RG9MTD1		KIAA1462				RHOBTB3	MAFB	CCRL2		HMMR		KLF2		NEDD9	TOB1	BCL2L13
ARL4C	MAD2L1BP	LGR4		ART4		ZNF92		NDRG1				CTSF	CERS1	VIPR1		KRT7		B7H6		RASIP1	CDC42EP3	ZNF260
ZNF205	CHST2	SLC2A6		ABCC9		ETV4		HIST1H2AM				HCN2	ZNF497	C14orf49		C1orf110		NIPAL3		KIAA1522	PRIC285	ERF
DACH1	NOSIP	SLC37A1		PTK7		GDF6		ALDH1A1				APLN	SYT1	ProSAPiP1		HMGA2		MYRIP		MERTK	OAS3	NRIP1
CTC1	JUP	PRKAB1		NEFH		ANKRD1		GLCE				FAM63A	GREB1L	SMCR7		ADAMTS1		ALDH4A1		PHLDB2	NUDT16	ARF4
FAM53B	C5orf4	ANTXR1		GBP4		PPP1R3B		NUSAP1				BMP2	TYW1B	ANO4		ART4		LPHN2		NFIA	OSBPL3	ITSN2
ZSWIM4	ARID3A	TRIB3		RNF144A		GPR4		HIST1H4L				SLC37A1	ZNF517	PDZD2		NDC80		ITGA6		ARHGAP24	ZNF367	PCDH1
HSPA12B	GLCCI1	RAB3B		CACNG7		HRH1		ARHGAP24				FABP5	NDRG1	B3GALT4		C9orf47		CITED2		PLXNA4	RAD51C	PGM2L1
RASGRP3	RHBDF2	SULF2				STK38L		CEP55				IFI27	SLCO4A1	MRAS		PLK1		PLA2G15		CENPF	MPZL2	ZBED4
FAM155A	SLC2A6	FLCN				HIST1H3G		YPEL2				CHN1	POLG2	SFRP1		NEGR1		CDC25B		PRKAR2B	TRIM25	ST6GAL1
ETS2	FZD5	RHBDF2				ANKRD50		PTGS1				CAMK4	CPNE8	DTNA		TACC3		THSD7A		BUB1	RAPGEF5	MECOM
PLVAP	PRKAB1	RASSF2				DDIT4		SPOCK1				ANTXR1	ATL1	CYP1A1		GTSE1		FAM213B		ATP13A3	TOR3A	LDB1
ABI3	MTHFR	EPOR				SMURF2		DLGAP5				ISOC2	DUSP10	PPM1H		HIST1H3G		FLYWCH1		PRC1	CPNE8	PLXNA2
FAT1	LOC100129550	KLF4				EDN1		MKI67				TRIM16	MYOZ2	TCP11L2		LOC100506054		FAM63B		UAP1	RNF144B	F2R
ABCA1	NLRC5	IFI27				KLF10		FBXO32				MICAL3	ICAM3	APOL1		RGS4		PMP22		CENPE	SYNGAP1	LRRC8A
KLF2	OGFRL1	SLC38A1				CTGF		CTSC				DBNDD2	PI4KAP2	ABCA7		SULT1E1		FAM126A		CASC5	STX11	ZNF827
DNAJC1	ORAI1	PACSIN3				CENPI		SPAG5				C16orf45	PLCB1	FAS		DIO2		SDC4		CCNB1	C1orf115	PTGS2
C7orf41	FLT4	PRTG				CCDC99		SAMSN1				KATNB1	LINC00341	TIRAP		SEMA3C		EZR		KIF23	C9orf21	FHL3
NR2F6	LRRC20	GAB3				NR3C1		LYPD1				IQCE	OAS1	ENPP4		PRR15		NLGN4Y		PAK6	TSC22D4	RNF44
HLA-A	IFI27	KCTD13				DNAJA4		C15orf54				SLC2A13	IFIH1	SLC17A5		MEST		FAM107A		ASPM	C12orf65	TEAD2
BCL6B	PLCD3	FABP5				ENC1		SLC10A7				SIPA1	MRAS	FADS2		FGF5		FLOT2		MKI67	ANKRD33B	HYAL2
GLT25D1	APBA2	ABCG1				ZNF175		TNFSF15				ABCA1	PPP1R3C	B7H6		PLCB4		MEIS2		TOP2A	ABCA3	CBFB
NT5E	EPOR	DACH1				ABL2		LRRC32				JUNB	RGS14	ETS2				RIN1		NUSAP1	LDLRAP1	C1QTNF5
GAS2L3	ARHGEF3	PLK2				FOXC2		CLSTN3				HOMER3	GPR137C	XIRP2				FAM212B		SPRED1	FLYWCH2	MYO10
EDIL3	CITED2	PQLC2				PDGFA		UHRF1				ARHGEF3	ZNF600	CMBL				PCYT2		CCNB2	PNMA2	TES
TMEM63B	SLC25A30	RAI2				DLC1		TNIK				ADAM19	NUAK2	ABAT				MLKL		MYBL2	NCOA7	ZNF146
TMEM179B	LRRC3	CYYR1				SMOC1		PREX2				MFAP2	CCND2	P2RX4				NEU1		TPX2	GPRC5B	TPM1
NDST1	USP31	C7orf41				BPGM		PYGL				GGH	IL27RA	MYO5C				CUTA		KIF20B	WSCD1	SLC4A7
ZNF710	WDR24	LPXN				MAF		NRCAM				TRADD	SLC26A11	FAM107A				CDC42EP4		DLGAP5	RGS4	DAB2IP
PHLDA1	FAM53B	DUSP22				SHISA2		ARMCX2				MDFIC	C16orf45	EFCAB4A				ARHGAP27		SULT1B1	PLEKHG1	BIRC2
GPR116	CTTNBP2	MBLAC2				NEDD9		SPOCD1				NFKBIE	B3GALNT1	RARG				ABCA6		CEP55	ATP6V0E2	HHIP
SYNE1	SYNE1	TGFBR3				NRARP		C4orf49				SLC38A1	CXADR	MAP6D1				ZNF346		MED8	ANKS1A	HIVEP1
OSBPL10	AMACR	SQSTM1				PER2		HIST1H2BI				FAT1	VIPR1	FLYWCH1				LYN		ANLN	LDLR	CTNNB1
MICAL1	CCND2	TMEM55A				FZD8		MGP				ARRB1	APOD	C16orf45				PLAGL1		ARHGAP11A	STEAP1B	MT2A
RHOBTB3	GDF15	ITGB8				C20orf112		HIST2H2BF				MOSPD1	PRIC285	CDCP1				WDR81		BIRC5	C1orf35	PELI1
MICAL3	SULF2	TRIM16				RFX2		GABBR2				PLAU	SH3TC2	CD47				PLIN2		CKS2	INPP1	FAM214B
GPR124	SQSTM1	AMACR				GADD45B		HIST1H1B				CPNE8	SPIN2B	OCLN				PPP1R15A		HIST1H1B	MID1	CDK14
PGF	ZNF205	HSPA12B				RHOB		MLF1IP				SEMA3G	SMCR7	WFS1				DOCK5		KIF11	NDRG1	DSE
DUSP3	MMP15	APBA2				GDF3		TACC3				CLCN7	LYPD6	LINC00341				ZCCHC2		SPAG5	C2orf18	HIVEP2
BCOR	PEX16	YPEL3				CTHRC1		HIST1H2AJ				GLT25D1	NDRG4	ITGB8				DTX3L		AURKA	CDC42EP2	FAM102A
DUSP16	KLHDC8B	LYN				EHD3		MAOA				HSPA12B	SPECC1	SLC26A11				FAM108C1		SPOCD1	KCNJ2	C17orf70
NAV2	CELSR1	PITPNM1				RGS3		FAM59B				MCCC2	ZFYVE28	TRIM2				C7orf41		SLC1A1	C3orf58	CTGF
CD109	ZFP30	CTC1				PRR15		HIST1H1D				POLM	SCUBE1	TMEM140				TUBB2A		MGP	TBC1D2	FAM117B
PITPNM1	TGFBI	PRMT7				BHLHE40		IL1RL1				ADA	BRP44L	OSBP2				FDXR		HMMR	KLF2	IRF6
UACA	MEGF9	RFNG				FAM102B		ART4				TNFSF10	ProSAPiP1	OSMR				AGFG2		KRT7	C7orf50	ENG
TRIM47	FDXR	C5orf4				SMAD6		ABCC9				STK32B	C5orf4	GPR162				PDLIM1		C1orf110	LYAR	ZNF704
GRPEL2	SLC38A1	NUDT11				CCL2		PTK7				RHBDF2	UAP1L1	C5orf4				ITGB4		HMGA2	HSPA12B	TGFB2
NDRG4	KLF6	SEPX1				DHRS9		NEFH				SIRPB2	PCDH7	RAB6B				ENDOD1		ADAMTS1	HSPA4L	ESM1
PCDH1	COL4A6	ORAI1				PTGS2		GBP4				CYB5D2	AMDHD2	C8ORFK29				FES		ART4	ARHGAP23	PHLDB1
CTSB	C12orf35	TXNIP				SIK1		RNF144A				SLC2A6	KCNJ2	CDON				LGR4		NDC80	CNTNAP1	OSGIN2
SLC39A6	ZNF589	FUT1				FAM84B		CACNG7				GRPEL2	FHL1	GPR116				PPP2R5B		C9orf47	FRY	PPP1R13L
SAMHD1	ITPKB	PLEKHM1				GJA5		APOL4				ZBTB9	OGFRL1	SULF2				DBNDD1		PLK1	GLRX	MGAT4A
SAP30L	BEND3	JUP				SKIL		USP54				UAP1L1	SHROOM1	RAPGEF5				NPC1		NEGR1	AGFG2	MEX3D
SOX18	PPP1R16B	C10orf10				PCDHB5		C1orf54				LRP3	PPARA	CTC1				STEAP1B		TACC3	PCYT2	ZNF792
SPATA20	ING1	AGTRAP				ANGPTL4		KLF4				GPR124	TRIM2	ARHGEF3				KLHDC8B		GTSE1	PEMT	SH3GL1
GSTO1	BLOC1S3	OSBPL7				HES1		CREB3L1				PKI55	HSPA1B	PLCD3				LGALS3		HIST1H3G	CTC1	WWTR1
WARS	TRIM16	PLCB1				SPSB1		ARHGEF6				LSS	ALDH1A3	HSD3B7				LDLR		LOC100506054	NRN1	MTHFD1L
ETS1	LMBR1L	PIK3R2				RND1		CEACAM1				EFNB1	MYO5C	IRF7				FRY		RGS4	TEAD4	RAI14
ABLIM1	ROBO4	IRS2				FOXS1		CHST1				PTPRM	SLC37A1	PPP2R5B				TACSTD2		SULT1E1	FAM171B	PTPRK
ARRB1	ETHE1	RHPN2				SNAI1		SMPDL3A				NOX4	KIAA1211	UCP2				LRSAM1		DIO2	SGMS2	CERK
PAN2	C17orf103	CXorf36				SMAD7		FAM125B				WARS	PPAP2A	MYOZ2				CMTM7		SEMA3C	CDC25B	PLK3
DOPEY2	FOXO3	DSEL						TRAF5				CASK	OSGIN1	GDPD5				FCHSD1		PRR15	FAM63B	TGFB1
KIAA0141	GADD45A	SYNE1						UNC5B				RAB3B	GPR162	LSS				CCND3		MEST	ENDOD1	ZNF48
PLEKHM1	GLTPD1	CUTA						C16orf45				JUP	PLEKHG1	LGR4				GLRX		FGF5	FGF2	YIPF5
ARHGEF15	PLCB1	PLAU						MAN1A1				RNF19A	LONRF1	FAM189A2				TACC1		PLCB4	RFK	ATP13A2
UBTD1	HOMER3	MAN1A1						SLC2A13				NOSIP	TGFBR3	SHROOM3				GPD1L		PPP1R32	ABLIM3	JHDM1D
GGH	LOC100294145	SLC17A5						RASSF2				TRIM2	ORAI3	TLN2				FNDC4		IFITM1	CCND1	PDGFA
FMNL3	NDST1	CASK						EDA2R				SCARB1	PPM1H	ACSF2				BCL2L1		CHN2	TACC2	SRPX2
UTRN	ATP7B	PLCD3						MN1				CD109	QPCT	RAI2				HMOX1		LOC284837	JAG1	MDFI
CD55	SLC17A5	HOMER3						SORT1				SOX18	GAS2L3	LPXN				STX4		TIRAP	COLEC12	DUSP4
GLIS2	PLK2	MMP15						NES				PLCD3	DTNA	UAP1L1				FIG4		AFF3	HPS3	ZNF697
SRGAP1	PRIC285	RCBTB1						PBX1				CHST1	SLC30A4	PIDD				CLU		MMP15	TSHZ1	HRH1
KIAA1462	STK32B	LMO4						PLVAP				FAM155A	C21orf63	GRIN2D				ANKRD33B		FADS2	KLF9	SOBP
HDAC5	CLCN7	ZNF205						C7orf41				F2RL1	NFKB2	SH3TC2				STX11		C17orf48	SAMHD1	ARL5A
IFFO2	BTG1	ADAMTS9						NR2F6				PGF	DBNDD2	OAF				CARHSP1		APBA1	FLOT2	BHLHE40
C15orf39	WDR81	CHST1						NT5E				HSPA1A	TNFRSF10C	MLKL				TNFSF13		KLF4	EZR	MIPOL1
TACC2	PITPNM1	FAM125B						MICAL3				PLEKHM1	ICAM1	KCNJ2				NMI		PRTG	SLFN11	CHST11
NDRG1	PIAS4	SYNGAP1						SLC39A6				TRIM47	TRIM25	SORT1				SMAD1		LPXN	EEF2K	E2F4
OPTN	CASK	MN1						ARHGEF15				SYNE1	VAMP8	MORN4				ARHGAP23		ZNF133	MEIS2	ALDH1A1
PREX1	ADCY9	ATP1B1						OPTN				OAF	WFS1	C9orf21				SFXN3		SFRP1	STX4	BMPR2
RARA	HMOX1	EDIL3						SIPA1				LRRC37BP1	IGFBP5	C3orf58				SEMA6B		LETMD1	FAM126A	HDGFRP3
PTPRM	CTC1	RNF19A						UBE2S				OGFRL1	ARHGAP39	TPD52				WSCD1		C13orf15	RAP1GDS1	NHSL1
FGFR1	YPEL3	TRIM3						GPR126				DUSP16	SLC2A12	HSPA1A				IGFBP2		GAB3	C1GALT1C1	MEX3C
PHLDB2	AGFG2	FOXO3						HIST1H2AG				GAS2L3	OSBPL10	ELOVL6				PDE6D		RHOBTB3	LAMA5	LMCD1
SIPA1	LYN	ABCC10						MYBL2				HDAC5	CXCR7	NDRG4				TMEM179B		ANTXR1	MALL	RUNX1
SHROOM2	TRIM2	TMEM222						IER3				TBC1D24	CD47	BRP44L				TM4SF18		TRIM16	PIK3R1	TBC1D16
HDAC2	LSS	GCNT1						GTSE1				ZFPL1	SORT1	LRRC33				PEMT		ADAM19	AIM1	NCOR2
HIST1H1C	GNAI1	B7H6						HIST1H2AL				NDRG4	RASIP1	OSBPL3				CCDC88C		POLM	STXBP1	ARAP3
HTR1B	HSPA12B	SOCS7						FBLN5				TMEM132A	CDH13	SAMHD1				MARVELD1		SIRPB2	ZEB2	RTKN
HIST1H2AM	ULK2	GPR137B						PLK1				TIAF1	RIMS2	PRIC285				CCND1		GPR124	FBXL5	PDLIM7
ALDH1A1	DACH1	REEP4						HIST1H1A				TP53I3	PGF	IRS2				TEAD4		PTPRM	LRRC8B	RCC2
UBE2S	CCDC69	NARFL						FKBP11				SERINC2	COL12A1	FBXL16				PHLPP1		TRANK1	GM2A	TSPAN6
GLCE	DOPEY2	PLVAP						HIST1H2BL				WDR19	CC2D2A	PDE2A				FYN		PREX1	ITGA6	RHOBTB1
NUSAP1	E2F7	AGPAT4						RAD51AP1				CTSB	SYNE1	TRIM25				SRGAP1		TRNP1	TJP2	FBLN5
PPT1	FAT1	ARHGEF37						TSPAN12				TRANK1	DUSP14	CLEC1A				CAMKK2		PDGFB	PRKCA	BCL9
GPR126	PLAU	GAS2L3						GIMAP8				ZSWIM4	MAMLD1					PARP14		TNFRSF21	MEPCE	HES2
HIST1H4L	EPHA4	KIF26A						TSHZ3				LAPTM5	CTC1	SLC38A1				LTBR		LAP3	TAOK3	ZNF618
PRKAR2A	EDIL3	ATOH8						EGR1				PGPEP1	TUBG2	SLC7A8				INPP1		CIC	TMEM185B	LFNG
LOC646324	CTSB	MRPL34						TMEM37				BCL6B	RASSF2	SYNE1				RAB7L1		NEXN	PMP22	ITGA5
HIST1H2AG	MEPCE	APOL2						MT1X				STK10	AMN1	SORBS1				CMAS		HIST1H2BK	PRUNE2	LPCAT2
ARHGAP24	GAB1	PTPRJ						CXorf69				PRRG1	IL6	SPIN2B				SERINC5		HIST1H2AM	GPRC5A	BTBD19
PLXNA4	SRGAP1	UAP1L1						KAL1				CCDC85B	SQSTM1	ZNF467				STX7		HIST1H2BM	MTSS1L	NR3C1
CCDC71L	PHLPP1	TNFRSF10C						PAK1				PTPRE	MFSD8	NTHL1				SAP30L		HIST2H2BF	INPP5K	DLC1
CEP55	NAV2	TOB1						VWA1				PREX1	RASSF7	LDLR				TOB1		MCM2	MTMR10	JAG2
YPEL2	NFKB2	HLA-A						IFIT2				SLC39A6	RHBDF2	DACH1				RAPGEF5		POLA1	DENND4C	PPP1R3B
GOT1	CXorf36	CARHSP1						PDK4				TRNP1	RPP25	EFNB1				MCAM		KIF15	PPP5C	SMURF2
ATAD2	BCAS3	OGFRL1						DUSP5				SNX29	CHST2	CDH13				IFITM3		SHISA3	CCDC88C	KRT80
GBP1	TOB1	EXTL3						MYPN				NDRG1	PLA2G4C	PBX1				MTSS1L		APOBEC3A	MGAT5	RNF121
PTGS1	C14orf49	APBA1						C9orf150				PHLDA1	ARHGEF3	ABCB6				TMCC3		CDKN3	SNX18	ANKRD50
HIST1H3H	HDAC5	SEMA4B						BMP2				MN1	SULF2	ABCA6				XYLT2		HIST1H2BO	SLC16A1	MAP1S
LOC92249	KDR	ROBO4						NAGS				DUSP3	ATP7B	GCNT1				CCDC69		MLF1IP	NOS3	LYPD1
SPOCK1	SAMHD1	TAP1						RP1L1				ANKRD13B	DACH1	RASIP1				FOXO3		PER3	USP53	GJA1
PGM1	SPATA20	TGFBI						C10orf10				GRN	OSMR	KIAA1407				MVP		KIAA0101	LPHN2	MAFK
DLGAP5	COL12A1	BCORL1						MURC				EFNA1	OSBPL3	OGFRL1				JUND		CENPW	ANXA11	TNFAIP8L3
MKI67	SLFN5	PGPEP1						IRS2				KIT	SLC17A5	ALDH4A1				LRRC8B		MT1X	ACSL4	ABL1
MYBL2	CTNNBIP1	TEAD4						PCDH9				CASP7	C1orf115	FAM212B				EEF2K		MIR17HG	SH3BP4	ZSCAN2
FBXO32	GCNT1	IRF1						AVPI1				NAV2	ARHGAP26	ARHGAP26				PCBP4		SAMD15	FAM91A1	GADD45B
MAP2	SMAD1	NOSIP						STC1				CD2BP2	SLC7A7	OSBPL10				GRINA		DTX4	PNMA1	LYL1
FAM115C	DUSP3	C3orf58						FOXA1				HLA-A	KCTD13	ZNF764				CTDSPL		BIRC3	PLEKHG2	ARIH2
CTSC	C1orf85	NIPA1						RAB11FIP1				PLCB1	CA5B	PMP22				RETSAT		EBF1	MECOM	EDN1
IER3	UAP1L1	NDST1						FAM189A2				ITPR3	PLCD3	GPD1L				TSPAN5		P2RX7	ST6GAL1	CABLES1
GTSE1	SERINC5	JUND						FANCE				ITPKB	LDLRAP1	TNFAIP2				ZBTB22		RNF125	STK17A	ZNF175
HIST1H2AL	CDC42EP4	KDR						ADAMTS1				PLEKHG1	LOC100129550	GRK5				ICAM2		VWCE	PLEKHA1	PDGFC
ITGB1BP1	TMCC3	TSKU						RARG				PDGFB	GTF2H2B	SCRN1				ATP6V0A1		IFIT2	CDC42EP1	STK38L
PIEZO2	TACC1	CNNM3						MRAS				GRK5	KLF6	FHL1				HMGN4		PARD6A	SHROOM2	COL1A2
SPAG5	KITLG	TRIM35						ACTA2				PAN2	PAR5	STEAP2				SLC12A7		CXCL2	LDB1	SPHK1
RCC1	LTBP4	INS						ST3GAL5				CES2	KAT2B	SFR1				ITGA3		DUSP5	RARA	FSTL3
PTGER4	PIK3IP1	SGK223						ABCA6				XPR1	OPTN	ZCCHC2				RAB11A		SYT9	TMEM57	SOX4
SHCBP1	RPUSD4	ERBB2						ITGB8				ABI3	LRRC45	SPECC1				NBEAL2		KIF19	MT2A	RND1
DTYMK	TMEM55B	COL12A1						RNF19A				NEDD9	EPOR	WDR81				RNF144B		PRICKLE4	ZNF146	MCTP1
FBLN5	INS	SNAPC2						SLC46A1				FGFR1	ZNF524	C1orf115				RAD50		SCN9A	NPAS2	KIAA1147
SAMSN1	GRN	WDR81						TGFBR3				CDH11	TNFAIP2	JAG1				MPZL2		PPL	IFFO2	DOCK8
ZKSCAN5	MTSS1L	MICAL3						CXADR				TNFRSF21	ANKS1A	GAS2L3				PLK2		AGPAT9	PNP	C5orf13
ERRFI1	ARHGAP32	MEGF9						OAS1				KIAA0141	SAMHD1	MTHFR				DGKA		NAGS	TRIO	FNDC3B
HMMR	BCORL1	NDRG1						ORAI3				PLBD2	C17orf58	ABHD11				STXBP1		SERPINB2	EHD4	VCAN
LYPD1	TXNIP	LSS						GAB3				NT5E	N4BP3	SLC37A1				ST3GAL1		DOCK11	PODXL	NRARP
C15orf54	MEIS2	KITLG						SMCR7				UACA	SLC25A4	NLGN4Y				SDCBP		PTPRH	KLHL24	CCDC99
GIMAP4	VCAN	GDF15						FADS2				RASIP1	SORBS1	KIAA1211				MEPCE		PDK4	EIF2C2	FBLIM1
SLC10A7	CLN3	TRIM2						THBD				SOX17	ATF3	ENO2				TM4SF1		HOXB8	MEX3D	LIMS1
AURKA	BTBD3	CCDC88C						CA5B				KIAA1522	CDC42EP2	C17orf48				RNF149		LRRC16A	ZBED4	SIX4
TNFSF15	GGH	HMOX1						FAM171A2				LAP3	NTHL1	RIMS2				PECAM1		STC1	ARF4	ABL2
LRRC32	KIAA0141	CITED2						PLIN2				FASN	ACTA2	GPC1				IFITM2		ST3GAL5	WWTR1	DUSP23
CDCA2	C1orf115	NR2F6						TAP1				FMNL3	KHDRBS3	FES				RNASE1		SYNGR3	FAR2	SPATA13
SDPR	ZNF768	CD109						C5orf4				TIE1	UBE2L6	SLC16A7				DENND4C		ISG20	TPM1	NYNRIN
NDC80	ZNF490	PHLPP2						RHBDF2				SGK223	TOR3A	TNFAIP3				B4GALT5		PLEKHF1	F2R	FAM102B
CLSTN3	TNFRSF10C	WFS1						SLC2A6				PPP1R16B	BST1	RSAD1				CTTNBP2NL		C1orf54	PIP5K1C	UCK2
UHRF1	CYTH3	CDC42EP4						ORAI1				ETS1	MFSD6	C21orf63				EPHB4		ST6GALNAC1	FAM89B	ENC1
MED8	SAP30L	CBX2						PLCD3				MERTK	ENO2	KDR				FAT4		TPPP	FHOD1	MEX3A
MALL	GPR124	NES						APBA2				PHLDB2	IRF7	RFK				LMNB2		C9orf150	ATP13A3	RHOB
NR5A2	WARS	TTBK2						EPOR				VAT1	FN3K	SLC2A3				SFPQ		SARM1	MAST4	RGS3
TNIK	NELF	NAA30						ARHGEF3				KIAA1462	SCN3B	SH3BP5				REST		EPHX4	HSPB1	GPR4
TNFSF18	ABCA1	OSBPL3						CITED2				CIC	RHBDF1	PGPEP1				HNRNPR		RAB3IL1	TMCC1	NFATC4
CDT1	CARHSP1	DUSP3						AMACR				UGP2	APOL6	MAMLD1				KLHL24		NTSR1	TGFB2	SMAD6
CPS1	NPC1	SLFN5						GDF15				NFIA	HDAC11	PARP9				SERP1		SELPLG	MEF2D	TNFSF15
GIMAP7	CD109	RAPGEF5						SQSTM1				ARHGAP24	GGH	N4BP3				HNRNPM		XIRP2	ANO6	SIK1
PREX2	MARVELD1	KIAA1462						MEGF9				PPIG	PRUNE2	DTX3L				SPIN1		TMEM140	TANC2	C15orf54
PLK1	SNX30	NAV2						C12orf35				HIST2H2BE	PDP1	WSCD1				ZNF770		CORO2B	SRPX2	DDIT4
PYGL	NDRG1	ARHGAP32						PPP1R16B				PLXNA4	SLC38A1	ITGB4				ALCAM		SAMD10	LRRC8A	NRK
C9orf140	SGK223	GGH						FOXO3				NEXN	TMOD2	LRRC8B				CEP170		IL8	C5orf43	DHRS3
NRCAM	EXTL3	MARVELD1						SLC17A5				CENPF	ABCA3	TMEM171				EXT1		HSD3B7	DGKH	SLC7A2
ARMCX2	FABP5	RHOBTB3						PLK2				NAMPT	PRKAB1	TRIB3				ZNF644		MAMDC2	SOX17	FZD8
SPOCD1	PLEKHM1	SC5DL						CLCN7				PRKAR2B	PDE2A	KIAA0182				MYO1E		ADAMTS9	MGAT4A	C20orf112
C4orf49	DST	CTSB						WDR81				ETFA	LPCAT4	RHBDF2				APBB2		SLC16A2	MYO10	GDF6
HIST1H2AI	MICAL1	PDLIM1						PIAS4				HIST1H2BK	HSPA1A	ABCA3				SLC29A1		RARG	ZNF827	BPGM
HIST1H2BI	JMY	DOPEY2						HMOX1				ABI3BP	C3orf58	CUTA				WWP1		B3GALT4	GLT25D1	FAM84B
MGP	ARHGAP12	SLC7A5						YPEL3				GPATCH4	ETS2	AGAP1				GATAD2B		MURC	NF2	SAMSN1
HIST2H2BF	PREX1	WARS						LYN				BUB1	ABHD11	RIN1				PAIP2		SCN5A	MLLT1	LIPG
GABBR2	HLA-A	STX11						TRIM2				GPRC5A	GCNT1	KIAA1919				ITGB3		CLDN5	BCL2L13	ROR1
HIST1H1B	PERP	FARP1						LSS				ATP13A3	UNC5B	MPZL2				SH3BP4		CXCL1	SLC29A1	ANGPTL4
SLC40A1	FARP1	SERINC2						CXorf36				NCOA7	TMEM63B	AMACR				GABBR2		THBD	ITGAV	PMEPA1
MLF1IP	RNF169	LZTS2						TOB1				FOSL1	MCOLN1	SYT1				PTPN12		TFEB	SLC7A6	HES1
ZNF367	HECA	TP53I3						KDR				PRC1	TACC2	LDLRAP1				ITGAV		POU2F2	NNMT	CPNE5
C17orf81	JUND	TRNP1						SLFN5				HIST1H2AM	BCORL1	TACC2				HMGB1		TMC6	MEX3C	FBXO32
MEG3	DOCK6	NFIX						GCNT1				CIT	APOL1	ZFHX4				MTMR6		PRSS12	HDGFRP3	SMAD7
RPS6KA5	PPP1R15A	THSD1						UAP1L1				HIST1H2BM	CDON	NES				SEC24D		RSPO3	PELI1	SKIL
HIST1H1A	BTG2	KIAA0141						CDC42EP4				LMNB1	FOXRED2	PLCG2				PREP		SLC46A3	C11orf95	RFX2
FKBP11	ABLIM1	MRPL45						TACC1				UAP1	SH3BP5	ANKS1A				MAST4		C14orf49	ARIH2	SPSB1
CEP85	ANKRD13B	PLEKHG1						BCORL1				MGLL	THBS3	FDXR				MT1E		TPD52	ENG	SNAI1
NXN	CACNB3	SRGAP1						TXNIP				CENPE	PTPRJ	ZNF346				MAP7D1		LYVE1	BIRC2	MAF
SHISA9	PLD2	TMEM63B						TNFRSF10C				UHRF1	ALDH3A2	CASKIN2				WDR43		ITGB8	PTPRB	ALPK3
TACC3	PLA2G15	SNX30						CARHSP1				NUP54	CNKSR3	PPARA				ZFHX3		GALNTL2	CDYL2	NR1I3
NUDCD2	PDLIM1	RETSAT						MARVELD1				PTGER4	APOL2	ATP7B				FAR2		TMEM35	BRAF	FOXS1
HIST1H2BL	SLC12A7	CIC						SNX30				HMGB2	RFK	KLF2				TBL1XR1		FBXL16	LIMK1
HTRA3	RFK	CLCN7						SGK223				CASC5	RNF19A	MRI1				PHC2		IFIT3	PLXNA2
TUSC1	ITPR3	TIE1						EXTL3				SMC4	CCDC102A	MOSPD1				CAMSAP2		MAP3K5	PDE4B
HIST1H2AJ	ITGB4	ARHGEF15						FARP1				ZNF335	ATP1B1	ZNF205				ZMYM2		DPP4	HYAL2
HIST1H2BH	TMEM63B	PCBP4						JUND				TEX10	DUSP3	DUSP3				CBLB		P2RX4	KHDRBS3
LOC253039	TSHZ1	NINJ1						PDLIM1				CCNB1	GDF15	RDH10				SEC24A		UCP2	ARL5A
MAOA	SP4	TUBA1A						ZBTB22				KIF23	NR5A2	TLCD2				NAA50		FAS	OSGIN2
SPATA5L1	ZBTB22	ZFP36L2						NFIX				CLSPN	WARS	AIF1L				TULP4		IRS2	SLC4A7
GINS2	NFIX	SH3BP5						VAT1				PAK6	SLC1A1	PTPRJ				ACSL4		LRRC33	ARID2
PIM1	SLIT2	TNIP1						SH3BP5				SNCA	PAQR4	APOL2				KDM5B		TAP1	ZNF195
FAM59B	VAT1	TRAF6						RETSAT				RRM2	TFPI2	DCHS1				KHNYN		TNFAIP3	PREB
HIST1H1D	SH3BP5	LMF2						TIE1				SNRPA1	JAG1	MTSS1L				PUM1		SLC4A11	GMIP
MCM2	RETSAT	SLC39A6						PCBP4				ASPM	DOPEY2	ENDOD1				NEK7		MAFB	FABP5
CDKN2A	PLBD2	CORO1B						SERINC2				MKI67	B3GNT1	LPHN2				PRRC1		SYT1	GBGT1
RPS17L	TIE1	MAP3K11						CORO1B				MCM5	SCRN1	MYRIP				STK24		SLCO4A1	C17orf70
RAD51AP1	PCBP4	VAT1						PLEKHG1				TOP2A	C12orf35	SLC4A11				CDC42EP1		OAS1	DAB2IP
NACAD	VPS18	ABLIM1						KIAA1522				EPS8	KCTD12	FAM63B				MAGI1		PPP1R3C	E2F4
TSPAN12	MYO1D	TUBB3						SC5DL				MCM4	TNFRSF14	KLHDC8B				BCL2L13		IL27RA	PANX1
GIMAP8	HECTD3	GPR124						CIC				NECAP1	MOSPD1	CA5B				PREX2		SLC26A11	UBE2J2
BST2	TEP1	TACC1						GRINA				CDC20	LRFN4	DPP4				DLG1		B3GALNT1	ODF2L
ASRGL1	MADD	C12orf35						MEF2A				NCAPG2	CORO1B	COL12A1				STX6		CXADR	NR3C1
IL1RL1	SERINC2	GRK5						ARL5A				KIF14	IRF1	MAN1A1				LOC541471		VIPR1	NRIP1
HIST1H2BE	PEPD	PPP1R16B						RBMS1				CDCA4	MAN1A1	NALCN				UBE2S		PRIC285	HHIP
IL8	CORO1B	GRINA						TRIM24				NUSAP1	TMEM173	HSPA1B				TIA1		SH3TC2	CBFB
ART4	UTRN	ZBTB22						USP48				HIST2H2BF	GTPBP8	SPATA20				ETV6		SPIN2B	COL1A2
C14orf132	KIAA1462	KIAA1522						ZSWIM6				MCM2	GRK5	PLEKHM1				HNRNPA0		SMCR7	CBLB
PDE7B	EHMT2	SFXN3						HIST1H2BK				SPRED1	MDFIC	CDC42EP2				SMARCC1		BRP44L	GULP1
ABCC9	RHOBTB3	NT5E						YIPF5				CCNB2	GDPD5	TACSTD2				SLC30A7		ProSAPiP1	ABL1
PTK7	PLEKHG1	OPTN						MPHOSPH10				MYBL2	ADCY9	KIAA1522				RFTN1		C5orf4	ZNF260
LOC100506054	KIAA1522	SIPA1						PALLD				TPX2	PDCD2L	GRB14				SGOL2		KCNJ2	KRT80
SLC16A7	USP11	IGF2BP2						FAM196B				KIF20B	ABCB6	IRF1				ZNF260		PPARA	TRPS1
LOC286437	UACA	YIPF5						BIRC2				DLGAP5	NDST1	CNKSR3				PPPDE1		HSPA1B	MAML2
TSHZ3	GIT1	EPB41L2						PLOD2				ERRFI1	PEX16	TRIM35				ERF		MYO5C	ERF
C15orf42	ULK1	MEF2A						DAAM1				CCBE1	IFI27	LPCAT4				NRIP1		GPR162	VCAN
STXBP2	GAB2	ETV6						NEK7				SULT1B1	C9orf21	CCDC69				ARF4		TGFBR3	PLXNA4
EGR1	SC5DL	NEK7						STK17A				KNTC1	PLEKHM1	PCYT2				PNO1		ORAI3	ZNF792
ZNF767	ARHGAP1	SRRM1						SLC7A2				CEP55	CXorf23	TMEM159				BGN		PPM1H	ANKRD50
HLA-DPB1	SERTAD2	USP48						HIVEP1				E2F8	GRB14	ZNF641				KANK1		SLC30A4	LOC100190986
NEFH	CIC	GPR126						LIMS1				ATAD2	TMEM159	FZD5				COL5A1		C21orf63	RUNX1
CLDN5	GRINA	PLOD2						SPATA13				HIST1H2AL	KDR	KCTD12				CALD1		NFKB2	RRBP1
METTL7A	PTPN12	LOX						LNX2				HIST1H2AJ	TRIB3	FCHSD1				ITSN2		TNFRSF10C	RNF44
GBP4	DDX21	CENPE						ZNF792				FAM54B	TRIM21	TBC1D2				KIAA0317		ICAM1	MAFK
RNF144A	MEF2A	HIST1H2BK						LMNB1				MED8	RAB3B	NR3C2				PCDH1		TRIM25	SIX4
NPTX1	ARL5A	HSPA5						FSTL3				IRAK3	ING5	IFI6				VEGFA		WFS1	TES
CACNG7	MEF2D	FERMT2						RBM28				ANLN	C5orf30	CHST2				CSRP1		IGFBP5	ADA
LY6K	RBMS1	CENPF						ETV6				HIST2H2BA	KLF2	ZNF133				PLOD2		SLC2A12	PDGFA
AMPH	SRSF3	NHSL1						SMC2				STIL	B7H6	MDFIC				PGM2L1		OSBPL10	PLK3
TMEM37	FHOD1	HECW2						LUZP1				SNRPB	APLN	PRUNE2				ZBED4		CXCR7	LYPD1
LOC440944	ZNF295	DDIT4						MYC				KIF2C	NIPAL3	CCND3				ST6GAL1		CD47	TEAD2
MT1X	TRIM24	NUPL1						FIS1				ARHGAP11A	MYRIP	BCORL1				SEMA3F		SORT1	GPR161
GSTM4	HMGN2	KSR1						EPB41L2				BIRC5	ALDH4A1	ANKRD33B				MECOM		RIMS2	USP46
CXorf69	USP48	ZSWIM6						PRPF38A				FBXO42	LPHN2	C17orf58				LOC646324		DUSP14	FMNL3
KAL1	ZSWIM6	SNAPC1						ATP13A3				GIMAP8	ITGA6	TNFRSF14				FAM60A		MAMLD1	ZNF286A
CROCCP2	HIST1H2BK	LMNB1						PFKFB3				KIF4A	NES	SYNGAP1				LUZP1		CTC1	CTNNB1
PSRC1	NOP58	ERCC6						HECW2				MELK	CITED2	LOC100294145				LDB1		RASSF2	KHNYN
HIST1H4F	SAMD4A	TRIM24						WDR43				POLA1	PLA2G15	WARS				PLXNA2		SQSTM1	KLHL6
SYNPO2	MRPL17	PRPF38A						IRF2BPL				CKS2	CDC25B	LETMD1				F2R		ATP7B	HRH1
PRDM11	IDI1	SMC2						MBNL2				KIF15	THSD7A	CD109				LRRC8A		DACH1	ITSN2
HSPA2	YIPF5	SRF						ESM1				HIST1H1B	FAM213B	TEAD4				ZNF827		OSMR	SOBP
HELB	MPHOSPH10	ARL5A						SRF				TTK	FLYWCH1	TMEM170B				PTGS2		OSBPL3	ARHGAP32
PAK1	MCM4	PREX2						PNPT1				IQGAP3	FAM63B	PLA2R1				FHL3		SLC17A5	WEE1
CXCL1	PALLD	NUSAP1						EMCN				C9orf140	TRAF5	NDST1				RNF44		C1orf115	MTHFD1L
VWA1	FAM196B	PNPT1						CCNB1				C1orf96	SEC11C	TNFSF13				TGIF1		ARHGAP26	ZFHX3
MOCOS	TANK	FIS1						TIPARP				KIF11	PMP22	STEAP1B				TEAD2		LDLRAP1	RAI14
ACCN2	BIRC2	ATP13A3						GJA1				PTX3	FAM126A	SERPINB1				HYAL2		KLF6	CTGF
PTER	PLOD2	FBLIM1						ABL1				CAPG	OAF	TNFRSF10C				PALLD		KAT2B	PPP1R13L
GDPD3	MKI67	KCNAB1						PTTG1				SPAG5	WDR19	CDC25B				ZBTB38		OPTN	UHRF1BP1L
SLC27A3	FAM107B	MBNL2						INHBA				TTC8	SDC4	FKBP1B				SLC39A7		EPOR	YIPF5
PMS2L2	C5orf43	TNFRSF12A						FBLIM1				CKAP2L	SAT1	ITPKB				PCGF3		ANKS1A	ALDH1A1
LOC100131089	DAAM1	TSC22D2						MERTK				TRDMT1	EZR	SLC30A4				CBFB		SAMHD1	CRY1
MYLK4	NEK7	TRAPPC6B						SULT1B1				CXorf56	NLGN4Y	TOR3A				PTPRG		C17orf58	TNFAIP8L3
ZNF311	YPEL2	CEP55						KIAA0020				AURKA	UNC93B1	FLOT2				UGDH		SORBS1	CRY2
	STK17A	FAM196B						FOXC1				SPOCD1	CASK	PHYH				C1QTNF5		CDC42EP2	HIVEP2
	SLC7A2	ABL1						PLK3				BRCA2	CD109	VWA5A				PLA2G4A		NTHL1	ZNF175
	HIVEP1	KBTBD2						LIPG				HAUS5	FAM107A	THSD7A				FAM20C		TOR3A	ZNF697
	LIMS1	SLC7A2						PAK1IP1				RASA2	TCEA2	LRFN4				MYO10		ENO2	TSPAN6
	PTGS1	MPHOSPH10						UCK2				SLC1A1	FLOT2	ARHGAP23				TES		IRF7	CDK14
	NFKB1	KIF4A						CCRN4L				ASF1B	MEIS2	FOXRED2				ZNF146		FN3K	DSE
	CEP55	LIPG						CABLES1				SLC41A2	RFNG	CXCR7				DIXDC1		RHBDF1	GRPEL2
	MALL	SHFM1						SHFM1				TSPAN12	TYRO3	FIG4				KLHL13		APOL6	UPP1
	SPATA13	PFKFB3						PELI1				KLF9	EFNB1	ATP1B1				TLE3		PRUNE2	CHST1
	LNX2	HIST1H2AG						TRIM56				PBK	RIN1	NFKB2				CPSF6		PDP1	LOC146880
	ZNF792	LUZP1						CLCN4				MGP	ZFHX4	NPC1				USP33		TMOD2	MIPOL1
	F2RL1	LIMS1						PNO1				HMMR	FAM212B	CASP10				TPM1		ABCA3	PDGFC
	LRRC8D	MKI67						FLT1				KRT7	SLC2A13	DUSP14				SLC4A7		LPCAT4	RIMKLB
	CCNB2	ALDH1A1						BCL6				C1orf110	PCYT2	MINPP1				DAB2IP		C3orf58	PHLDB1
	HMMR	F2RL1						SGOL2				TNFRSF1B	TMEM51	SEMA6B				KIF20A		ETS2	PPP1R3B
	LMNB1	DLGAP5						WEE1				HMGA2	MLKL	IFI27				BIRC2		ABHD11	ITGA5
	HIST1H4L	HMGB2						HIST1H2AB				ADAMTS1	NEU1	TRIM16				HHIP		GCNT1	C1QTNF5
	GLCE	UBE2S						SLC25A32				ART4	POLR3G	CASP7				FLT1		TMEM63B	JHDM1D
	FSTL3	SGOL2						HTR1D				NDC80	CUTA	MEIS2				HIVEP1		TACC2	TCF4
	SPOCK1	EMCN						MCM8				HIST1H3D	CDC42EP4	RHBDF1				KCNAB1		BCORL1	GRASP
	RBM28	KIF20B						HIST1H2BM				C9orf47	ARHGAP27	ISG15				KLF10		APOL1	NARS2
	ETV6	MERTK						DHRS3				SBDSP1	ABCA6	PPAP2B				CTNNB1		CDON	FAM214B
	METTL14	CCNB1						PMEPA1				MAP3K14	ZNF346	OAS3				MT2A		FOXRED2	DIEXF
	FOSL2	ZBTB5						HMGN3				SHISA3	LYN	FAM108C1				ELK3		SH3BP5	TULP4
	SMC2	C15orf57						ARL4A				PLK1	PLAGL1	GAB3				FOXC2		PTPRJ	HES2
	LUZP1	RRM2						RUNX1				HIST1H2BN	WDR81	SDC4				PELI1		CNKSR3	FLT4
	HDGFRP3	INHBA						SOX4				CDC45	PLIN2	TMEM63B				FAM214B		APOL2	HIC1
	MYC	MYBL2						MAFK				NEGR1	PPP1R15A	LOC730101				CDK14		RFK	ATP13A2
	FIS1	NCAPG2						HIVEP2				POLA2	TRMT2B	FAM126A				DSE		ATP1B1	KCNQ1OT1
	SREK1	BIRC2						STC2				HIST1H2AI	ZNF337	ZNF473				CLCN4		GDF15	RTKN
	MKI67IP	FAM162A						PTPRE				NUDT16	DOCK5	PHLDB2				HIVEP2		NR5A2	PGM2L1
	NUSAP1	WDR43						LOC100506178				ZNF441	KITLG	PDP1				FAM102A		JAG1	FHL3
	EPB41L2	BUB1						KANK1				APOBEC3A	DCHS1	B3GNT1				PIK3R3		DOPEY2	SH3GL1
	PRPF38A	GTF2A2						SGK1				LYAR	ZCCHC2	GLRX				FOXC1		B3GNT1	ABCG1
	GCLM	SH3RF1						ZNF697				CDKN3	DTX3L	LMO7				C17orf70		SCRN1	MFAP2
	PGM1	SENP7						PRICKLE2				TACC3	FAM108C1	PLIN2				CTGF		C12orf35	BMPR2
	JAG2	SPOCK1						LSM5				HIST1H2BO	C7orf41	PRTG				P4HA3		KCTD12	TBC1D16
	UHRF1	PDGFB						FOSL1				NUF2	MICAL3	ALDH1A2				SH3RF3		TNFRSF14	MGP
	PREX2	PALLD						RG9MTD1				GTSE1	TUBB2A	CLCN5				FAM117B		LRFN4	ZSWIM4
	ATP13A3	PPP1R13L						ZNF92				HIST1H2AB	FDXR	TSPAN5				PPARD		CORO1B	KIT
	PFKFB3	TEX10						ETV4				HIST1H2BJ	DNAJC1	DGKA				IRF6		IRF1	NR2F6
	HECW2	PTPRE						GDF6				MLF1IP	ITPKB	NR2C1				ENG		MAN1A1	RNF121
	WDR43	STC2						ANKRD1				SEMA3A	INS	CNTNAP1				ZNF704		TMEM173	MERTK
	IRF2BPL	STK17A						PPP1R3B				HIST1H3G	LRFN3	MMP15				FAM176A		ADCY9	RCC2
	ALDH1A1	IQCJ						GPR4				KLHL3	AGFG2	CCND1				TGFB2		ABCB6	PTPRK
	HMGCS1	GLCE						HRH1				GOLGA8A	LRP11	TOB1				RSPRY1		NDST1	SEMA3G
	MBNL2	GIMAP8						STK38L				PER3	PDLIM1	CASK				PBX3		C9orf21	HIVEP1
	ESM1	DAAM1						HIST1H3G				CENPL	KIAA1841	SNCG				ESM1		GRB14	BCL9
	SNRPD1	UCK2						ANKRD50				FAM111B	ITGB4	ABCC10				PHLDB1		TMEM159	ARAP3
	PPP4R2	HIST1H4L						DDIT4				C9orf80	NDUFA2	ITGA6				RG9MTD1		KDR	DUSP23
	SRF	MELK						SMURF2				KIAA0101	TBC1D24	ACADSB				OSGIN2		TRIB3	LMCD1
	GTPBP4	HIST1H2AM						EDN1				LOC152217	ENDOD1	ABLIM3				CTSC		KLF2	PDGFB
	PYGL	FBLN5						KLF10				SATB1	FES	TFPI2				PPP1R13L		B7H6	CHRNA1
	PNPT1	MFAP2						CTGF				LOC389906	LGR4	KLF6				MGAT4A		NIPAL3	JUNB
	E2F8	DEPDC1						CENPI				MAP3K6	PPP2R5B	TAP2				MEX3D		MYRIP	RAPGEF4
	EMCN	IP6K2						CCDC99				ZNF567	FDX1L	MSRA				MTF2		ALDH4A1	SMURF2
	CCNB1	CHCHD3						NR3C1				ZNF395	ACP2	NEU1				DAAM1		LPHN2	ACE
	SLC10A7	NFKBIA						DNAJA4				TMEM234	DBNDD1	TMEM173				ZNF792		ITGA6	FBLN5
	TIPARP	RBM28						ENC1				C13orf27	DYNC2H1	PARP14				FKBP11		CITED2	C5orf13
	GJA1	TACC3						ZNF175				GSTM4	CASP7	MICAL3				SH3GL1		PLA2G15	NHSL1
	ABL1	SIX4						ABL2				FGF2	CARD16	EZR				MAP2		CDC25B	RCL1
	UAP1	NRXN3						FOXC2				TMTC1	CD55	VASH1				WWTR1		THSD7A	TGFB1
	MAP1S	TPRKB						PDGFA				COL3A1	NPC1	CDC42EP4				MTHFD1L		FAM213B	UCK2
	SPAG5	TRIM56						DLC1				NEFH	PGPEP1	ITGA3				PROX1		FLYWCH1	IRF6
	NDC80	HIST1H1B						SMOC1				ZNF593	STEAP1B	ICAM1				GALNT10		FAM63B	PLEKHO1
	PTTG1	IRF2BPL						BPGM				NEBL	KLHDC8B	TMEM200A				RAI14		PMP22	RAPGEF3
	GPATCH4	COL1A2						MAF				RPS6KA5	TIAF1	HDHD1				ARL4A		FAM126A	GPR4
	MNAT1	MYC						SHISA2				CCL14	EXTL3	CLCN7				PTPRK		SDC4	MAP1S
	ATAD2	NUF2						NEDD9				LOC100506054	HECTD3	POLM				KIF21A		EZR	CERK
	SPOCD1	CDCA8						NRARP				C8orf48	CNNM3	KITLG				CERK		NLGN4Y	PCDH1
	RCC1	SPOCD1						PER2				CENPW	LGALS3	SCARF1				PLK3		FAM107A	KRT7
	INHBA	NFKBIZ						FZD8				EGR1	LDLR	OPTN				NFYA		FLOT2	LPCAT2
	FBLIM1	HTR1D						C20orf112				C7orf13	FRY	TMEM150A				TGFB1		MEIS2	BTBD19
	FIGNL1	GCSH						RFX2				RGS4	DYNLRB1	HMOX1				ZNF48		RIN1	EDN1
	MERTK	RBMS1						GADD45B				ADRB2	TACSTD2	ADAMTS18				YIPF5		FAM212B	PTPRE
	DLGAP5	CDKN3						RHOB				SULT1E1	LRSAM1	ARHGAP27				ATP13A2		PCYT2	RAMP2
	BRCA1	PTTG1						GDF3				LOC730102	CMTM7	CLN3				JHDM1D		MLKL	CHST11
	ARID5A	JHDM1D						CTHRC1				AIG1	PLAU	GSDMD				PDGFA		NEU1	PTGS2
	EZH2	KIAA0020						EHD3				MT1X	SGK196	CORO1B				SRPX2		CUTA	NYNRIN
	HIST1H2AJ	TIPARP						RGS3				ZNF132	FCHSD1	SMAD1				KIAA1377		CDC42EP4	PDLIM7
	NRCAM	PDE4B						PRR15				DIO2	WDR54	RASSF2				MDFI		ARHGAP27	FSTL3
	CD274	HIST1H2BM						BHLHE40				ZNF300	PBX1					PHF15		ABCA6	CCDC99
	SULT1B1	TOX2						FAM102B				SEMA3C	CCDC115	INPP1				DUSP4		ZNF346	FAM102A
	CWC22	LRRC32						SMAD6				ABCC9	PDK2	SQSTM1				ZNF697		LYN	MDFI
	C15orf29	PTGS1						CCL2				SPC25	CCND3	SH3BP2				HRH1		PLAGL1	SPHK1
	GBP1	CABLES1						DHRS9				ZNF699	SEMA4B	SELO				SOBP		WDR81	HAPLN3
	KIAA0020	NRCAM						PTGS2				GPR89A	GLRX	FLJ90757				ARL5A		PLIN2	STAT5A
	HIST1H1B	GJA1						SIK1				DKFZP586I1420	TACC1	LAP3				CTAGE5		PPP1R15A	LOC100507254
	FOXC1	KANK1						FAM84B				HIF3A	SLC2A6	EPOR				BHLHE40		DOCK5	CABLES1
	OSGIN2	FAM111B						GJA5				MIR17HG	FBXO31	ORAI1				MIPOL1		ZCCHC2	GJA1
	HIST1H2BJ	PNO1						SKIL				VMAC	ISCU	C1orf35				CHST11		DTX3L	LYL1
	PLK3	KIF15						PCDHB5				SAMD15	GPD1L	C6orf1				E2F4		FAM108C1	CHCHD4
	LUC7L3	SULT1B1						ANGPTL4				PRR15	LRCH4	TACC1				ALDH1A1		C7orf41	FZD8
	LIPG	WEE1						HES1				METTL7A	FNDC4	B4GALT5				STC2		TUBB2A	ZNF618
	PLA2G4A	HMGN3						SPSB1				CSPG5	BCL2L1	KIAA1161				BMPR2		FDXR	TUSC1
	ZDHHC13	HIST1H2AL						RND1				MEST	PHLPP2	TRNP1				HDGFRP3		AGFG2	ESPN
	C4orf49	EXOSC2						FOXS1				FGF5	MRPS18B	FBXL5				NHSL1		PDLIM1	DOCK8
	PAK1IP1	KIF23						SNAI1				PLAC8	LSS	TRANK1				INHBA		ITGB4	NRG3
	FBXO25	HIST2H2BA						SMAD7				PLCB4	ZNF213	LYN				MEX3C		ENDOD1	NCOR2
	RARA	ATAD5										SH2B2	HMOX1	HSPA4L				LMCD1		FES	FBLIM1
	MAOA	FOXC1										C1R	CBR1	TMEM134				RUNX1		LGR4	JAG2
	HIST1H4C	SPATA13										IRS1	CALCOCO2	STXBP1				TBC1D16		PPP2R5B	GRAP
	UCK2	CSRNP1										CYP27C1	STX4	TMEM179B				NCOR2		DBNDD1	FAM117B
	HIST1H2BI	C4orf49											VASH1	DLL4				ARAP3		NPC1	DLC1
	TNFAIP8L3	TSPAN12											FIG4	RAB7L1				RTKN		STEAP1B	ZNF704
	CCRN4L	RUNX1											CLU	GPR172A				YAE1D1		KLHDC8B	ZSCAN2
	LYL1	CPEB4											ANKRD33B	FRY				CARD11		LGALS3	DUSP4
	HIST2H2BF	RTKN											STX11	SAP30L				PDLIM7		LDLR	CXCR4
	LYAR	MANBA											ZNF205	C7orf41				RCC2		FRY	ENC1
	TACC3	PROX1											CARHSP1	CES2				TSPAN6		TACSTD2	ABHD8
	MAK16	UHRF1											MYADM	MAPK8IP1				EFNA5		LRSAM1	ZNF48
	CABLES1	CYR61											TNFSF13	CC2D1A				RHOBTB1		CMTM7	ALPK3
	MAGOHB	PMEPA1											NMI	CAMKK2				FBLN5		FCHSD1	ZNF32
	SHFM1	SMAD6											MRPL34	SLC1A1				BCL9		CCND3	SOX4
	PELI1	ARMCX2											SMAD1	PRKAR2B				SENP7		GLRX	KIAA1147
	YAE1D1	CTSC											TOP1MT	PLCB1				CPA4		TACC1	NRARP
	TRIM56	PLK4											CKLF	DBNDD1				NRXN3		GPD1L	FNDC3B
	CLCN4	ZNF792											ARHGAP23	HTATIP2				PARP12		FNDC4	DDIT4
	CTSC	TNIK											SFXN3	CMAS				HES2		BCL2L1	NFATC4
	PNO1	GTSE1											COMMD3-BMI1	STS				ZNF618		HMOX1	GADD45B
	FLT1	LNX2											POLR3GL	ICAM2				LFNG		STX4	C15orf54
	BCL6	CHST11											SEMA6B	LTBR				ITGA5		FIG4	RHOBTB1
	SGOL2	CLCN4											WSCD1	OSBPL1A				LPCAT2		CLU	NOG
	WEE1	TCTEX1D1											IGFBP2	CMTM7				BTBD19		ANKRD33B	FAM102B
	HIST1H2AB	HIST1H2BL											STK10	SIGIRR				NR3C1		STX11	FAT1
	ITGA11	PYGL											RAB3IP	HEATR6				DLC1		CARHSP1	ESM1
	LOC100507254	SPAG5											PDE6D	RAB3B				JAG2		TNFSF13	SIRPB2
	SLC25A32	LRCH2											PPP3CC	CEP120				PPP1R3B		NMI	STK38L
	HIST1H2AI	SGK1											GPR116	IKBKB				SMURF2		SMAD1	MCTP1
	PAK6	MRPL23											WHAMM	TMEM242				KRT80		ARHGAP23	TNFSF15
	HTR1D	POLQ											CLCN7	LRSAM1				RNF121		SFXN3	LIMS1
	TEX15	ZNF175											TMEM179B	ERBB2				ANKRD50		SEMA6B	C13orf15
	HIST1H2AM	CKS2											ZNF267	PDLIM1				BEND3		WSCD1	PLVAP
	TNIK	HIST1H2BI											PRKAR2B	ADCY9				MAP1S		IGFBP2	DIO2
	ARHGAP24	IRAK2											TM4SF18	EEF2K				LYPD1		PDE6D	MRM1
	PTK7	IRF6											ABLIM1	SERINC5				GJA1		TMEM179B	EFNA1
	MCM8	HIST1H1A											PEMT	ADAM19				MAFK		TM4SF18	DHRS3
	SPHK1	ARHGAP24											CEP290	MLST8				TNFAIP8L3		PEMT	BHLHE40
	HIST1H2BM	SLC25A32											STK3	IFITM3				ABL1		CCDC88C	SMAD6
	DHRS3	PLK1											CCDC88C	TBC1D24				ZSCAN2		MARVELD1	C20orf112
	PMEPA1	SLC10A7											MARVELD1	C2orf18				GADD45B		CCND1	GDF6
	CLSTN3	PTK7											CCND1	SLC9A3R1				LYL1		TEAD4	RGS3
	HMGN3	ARL4A											TEAD4	FAM8A1				ARIH2		PHLPP1	SPATA13
	ARL4A	MLF1IP											PHLPP1	FAM171B				EDN1		FYN	NRK
	PHF15	CNST											FYN	DOPEY2				CABLES1		SRGAP1	MEX3A
	STXBP2	ZNF697											SRGAP1	MTMR10				NAV1		CAMKK2	LFNG
	RUNX1	CCRN4L											SSH3	TUBB2A				ZNF175		PARP14	GDF7
	SOX4	IER3											GADD45A	SLC27A1				DNAJB5		LTBR	SLC7A2
	LRRC32	ORC6											APBB1	PDE6D				PDGFC		INPP1	SLC16A5
	MAFK	LOC100506178											EXD2	CAMK2G				IFI44		RAB7L1	ABL2
	HIVEP2	FSTL3											HLA-A	PCBP4				C6orf105		CMAS	HES1
	CPS1	PAK1IP1											FABP5	FERMT3				STK38L		SERINC5	SPRY1
	STC2	GABBR2											CAMKK2	INS				COL1A2		STX7	NEDD9
	PTPRE	SH3PXD2A											PARP14	LZTS2				SPHK1		SAP30L	ZNF135
	SPRY4	FOSL1											LTBR	PIK3C2B				FSTL3		TOB1	SNAI2
	LYPD1	WDR85											INPP1	CLN8				SOX4		RAPGEF5	BPGM
	LOC100506178	SMURF2											NOSIP	MID1				HEY2		MCAM	ANGPTL4
	HIST1H1D	SHISA3											RAB7L1	MEPCE				RND1		IFITM3	LIPG
	KANK1	EFNA1											CMAS	FNDC4				MCTP1		MTSS1L	RHOB
	CDKN2A	CLSTN3											SYNGR2	ATP6V0A1				KIAA1147		TMCC3	F2RL1
	GABBR2	TGIF1											DIRC2	IGFBP2				DOCK8		XYLT2	ROR1
	C1orf110	EGR1											GRN	PLAGL1				C5orf13		CCDC69	LINC00340
	SCRN1	ESM1											USP31	CGNL1				FNDC3B		FOXO3	SAMSN1
	DBF4	PELI1											SERINC5	ANTXR1				VCAN		MVP	C8orf4
	GOLGA8A	NR3C1											MRPL38	PTPRM				PELI2		JUND	F2RL3
	SGK1	ZNF75D											FAM96B	FAM213B				NRARP		LRRC8B	MOBP
	CDCA7	LYPD1											STX7	YPEL3				FZD1		EEF2K	DZANK1
	BYSL	ZNF675											SAP30L	C5orf32				CCDC99		PCBP4	CABYR
	MLF1IP	BUD13											CES2	TM7SF2				FBLIM1		GRINA	GJA4
	IL1RL1	HIVEP1											ARMCX3	SLC12A7				LIMS1		CTDSPL	TRIM45
	ZNF697	CCDC99											RABIF	ADAM15				ZNF92		RETSAT	CPNE5
	APOBEC3A	KCNMB1											TOB1	PLAU				SIX4		TSPAN5	SMAD7
	INSIG1	BCL6											RAPGEF5	TEX264				ABL2		ZBTB22	CAMKK1
	PRICKLE2	ENC1											MCAM	SP110				C21orf58		ICAM2	SIK1
	SLC25A37	FOXC2											TTC28	PLEKHO2				DUSP23		ATP6V0A1	FAM84B
	LSM5	MAOA											COBLL1	BCAS3				SPATA13		HMGN4	PMEPA1
	FOSL1	PLK3											IFITM3	STX7				NYNRIN		SLC12A7	LOC100499489
	RG9MTD1	HIST2H2BF											SERPINE2	CTDSPL				FAM102B		ITGA3	VASH2
	KLF7	ING3											MTSS1L	TMCC3				UCK2		RAB11A	RFX2
	C3orf75	DHRS3											TMCC3	NBEAL2				ENC1		NBEAL2	VSTM2L
	HIST1H4B	LSM5											LIFR	PLK2				MEX3A		RNF144B	SKIL
	ZNF92	ETV4											XYLT2	DDR2				RHOB		RAD50	SPSB1
	ETV4	HIST1H2AB											ANXA4	SLC20A2				RGS3		MPZL2	FBXO32
	GDF6	STK38L											CTSB	LGALS3				GPR4		PLK2	MAF
	MDFI	ANKRD1											CCDC69	SNX7				NFATC4		DGKA	SNAI1
	ZBTB8OS	RG9MTD1											FOXO3	HPS3				SMAD6		STXBP1	RND1
	ABCC9	ZNF92											MVP	VAMP5				TNFSF15		ST3GAL1	LOC728431
	OXNAD1	ANKRD50											SCARA3	PLAT				SIK1		SDCBP	FOXS1
	FLJ41200	E2F1											JUND	STX4				C15orf54		MEPCE	NR1I3
	ANKRD1	PRICKLE2											RHOQ	STIM1				DDIT4		TM4SF1
	PDK3	PHKA1											LRRC8B	SLC9A3R2				NRK		RNF149
	ATG10	CDR1											EEF2K	CITED2				DHRS3		PECAM1
	BST2	CDC45											C1orf85	PEMT				SLC7A2		IFITM2
	PPP1R3B	GDF6											PCBP4	DOCK5				FZD8		RNASE1
	ARMCX2	CENPI											C11orf73	GM2A				C20orf112		DENND4C
	TSEN2	SOX4											ZFPM2	TSHZ1				GDF6		B4GALT5
	GPR4	FKBP11											TMEM219	C12orf35				BPGM		CTTNBP2NL
	SHISA9	GABPB2											GRINA	PPM1F				KCTD16		EPHB4
	HRH1	YPEL2											CTDSPL	CCDC88C				FAM84B		FAT4
	STK38L	HIST1H1D											C16orf42	KIAA1468				MYOM3		LMNB2
	HIST1H3G	CENPK											RETSAT	NT5DC1				LOC100134229		SFPQ
	LRRC17	PDGFA											TSPAN5	PITPNM1				SAMSN1		REST
	ARHGAP33	IL1RL1											CYLD	TIMP2				LIPG		HNRNPR
	ANKRD50	HIVEP2											ZBTB22	PLA2G15				ROR1		KLHL24
	DDIT4	TSHZ3											HDAC5	GPR124				ANGPTL4		SERP1
	SMURF2	HRH1											ICAM2	SFXN3				PMEPA1		HNRNPM
	CACNG7	FZD8											ATP6V0A1	DMXL1				HES1		SPIN1
	EDN1	FLT1											HMGN4	NET1				CPNE5		ZNF770
	KLF10	RAD51AP1											RRAGC	STX11				FBXO32		ALCAM
	CTGF	PAK1											ZC3HAV1	NIPAL3				SMAD7		CEP170
	FLVCR1	MGC72080											SLC12A7	NR5A2				MYLK2		EXT1
	ABAT	NEDD9											DST	RNF149				SKIL		ZNF644
	MGP	HEY2											ITGA3	SHE				RFX2		MYO1E
	GBP4	MCM8											CD2BP2	TM4SF18				SPSB1		APBB2
	NEFH	MGP											ECH1	STAT2				SNAI1		SLC29A1
	CPEB3	FAM59B											PTGER4	AGFG2				MAF		WWP1
	CENPI	SHISA2											RAB11A	HS6ST1				ALPK3		GATAD2B
	CCDC99	GPR4											SMCHD1	TNFAIP1				GJA5		PAIP2
	C21orf58	PPP1R3B											NBEAL2	XYLT2				NR1I3		ITGB3
	NR3C1	LSM6											RNF144B	ACSS2				FOXS1		SH3BP4
	DNAJA4	PER2											FAM127B	RETSAT						GABBR2
	SNAI2	PIM3											RAD50	PHLPP1						PTPN12
	ENC1	MAD2L1											MPZL2	PLA2G16						ITGAV
	ZNF175	SMOC1											HTR1B	MARVELD1						HMGB1
	PPFIBP2	HIST1H3G											PLK2	RNF19A						MTMR6
	HIST1H2BE	RFX2											IL17RA	SH3TC1						SEC24D
	ABL2	ABCC9											DGKA	RAD50						PREP
	NPTX1	DNAJA4											PERP	HMGN4						MAST4
	FAM54A	DLC1											HLA-E	ZBTB22						MT1E
	FOXC2	NRARP											STXBP1	RNF144B						MAP7D1
	C15orf54	HIST1H2AJ											ST3GAL1	MEGF9						WDR43
	PDGFA	C20orf112											CDS2	ITPR3						ZFHX3
	DLC1	C15orf54											SDCBP	NRP2						FAR2
	SMOC1	BPGM											MEPCE	NFIX						TBL1XR1
	CFI	RELT											EVC	JUND						PHC2
	SAMD15	CACNG7											SIK3	GRN						CAMSAP2
	FAM59B	MAFK											PHLDB2	BCL2L1						ZMYM2
	BPGM	EDN1											TM4SF1	EHD2						CBLB
	MAF	ABL2											ITPR3	MCAM						SEC24A
	PTGR2	PCDH17											RNF149	ZADH2						NAA50
	SHISA2	DHRS9											NAA60	SLFN11						TULP4
	ZNF670	TMEM37											PECAM1	PPP1R15A						ACSL4
	NEDD9	DKFZP434I0714											HGSNAT	RNF13						KDM5B
	NRARP	CTGF											IFITM2	IFITM2						KHNYN
	PER2	KLF10											ARHGEF7	DENND4C						PUM1
	FANCB	BHLHE40											FAM21A	ST3GAL1						NEK7
	RNF144A	MAF											TNFRSF1A	RAB3D						PRRC1
	FZD8	VWA1											S100A6	FLI1						STK24
	XRCC2	GADD45B											KIAA1522	NMI						CDC42EP1
	C20orf112	FOXS1											TNIP1	DDX58						MAGI1
	RFX2	FAM176A											JOSD1	LPIN2						BCL2L13
	SPTBN5	SIK1											RNASE1	LZTR1						PREX2
	GADD45B	NEFH											YWHAH	C15orf39						DLG1
	ZNF77	RGS3											DENND4C	TTC19						STX6
	C8orf4	GBP4											CCDC85B	CYFIP2						LOC541471
	RHOB	MYLK2											B4GALT5	FYN						UBE2S
	CCDC136	C14orf80											IGF2BP2	EPB41L1						TIA1
	LARGE	FAM102B											CTTNBP2NL	CLIP2						ETV6
	ACYP1	CTHRC1											EPHB4	PECAM1						HNRNPA0
	GDF3	GDF3											TMEM167A	GRINA						SMARCC1
	CTHRC1	RNF144A											FAT4	C5orf42						SLC30A7
	EHD3	EHD3											LMNB2	USP53						RFTN1
	LOC100134229	ART4											SFPQ	SRGAP1						SGOL2
	RGS3	KAL1											DDX3X	MVP						ZNF260
	TEAD3	PCDHB5											REST	CLU						PPPDE1
	AUTS2	PTGS2											ZFP36L1	MAP4K2						ERF
	ZNF530	SAMSN1											RBPJ	CARHSP1						NRIP1
	PRR15	RHOB											HNRNPR	STAT6						ARF4
	SAMSN1	HES1											KLHL24	MAVS						PNO1
	LOC100130890	GJA5											SERP1	FOXO3						BGN
	BHLHE40	DGAT2											HNRNPM	TNFRSF21						KANK1
	FBXO32	ANGPTL4											SPIN1	MTMR12						COL5A1
	FAM102B	FBXO32											ZNF770	TM4SF1						CALD1
	NEK10	MT1X											SGK1	ZXDB						ITSN2
	SMAD6	TNFSF15											SIPA1L3	GDF15						KIAA0317
	NHLRC3	C2orf16											ALCAM	CIC						PCDH1
	CCL2	SKIL											CEP170	CPT1A						VEGFA
	ART4	FAM84B											MGLL	TSC22D4						CSRP1
	DHRS9	SMAD7											EXT1	RHOBTB3						PLOD2
	PTGS2	CCL2											SLC4A2	TEX2						PGM2L1
	AMPH	FKBP9L											ZNF644	ATP8B1						ZBED4
	SIK1	SPSB1											ZSWIM6	CPNE3						ST6GAL1
	FAM84B	ANKFN1											KDM1A	DAG1						SEMA3F
	MIR24-2	CLIC2											MYO1E	PREPL						MECOM
	HIST1H3F	LOC442421											APBB2	LATS2						LOC646324
	GJA5	PRR15											SLC29A1	CYB5B						FAM60A
	SKIL	SNAI1											RBMX	LOC100499466						LUZP1
	MIR17HG	RND1											WWP1	SLC43A3						LDB1
	PCDHB5	CXorf69											SP3	PREX1						PLXNA2
	ANGPTL4	NR1I3											DLG5	SDCBP						F2R
	FAP	LOC100505806											NARF	RNASE1						LRRC8A
	HES1												STAT5B	TXNIP						ZNF827
	MRAP2												GATAD2B	RAB11A						PTGS2
	NMB												PAIP2	FAT4						FHL3
	TNFSF15												ITGB3	SEC24D						RNF44
	SPSB1												MPHOSPH10	MYC						TGIF1
	RND1												NCKAP5L	RASA1						TEAD2
	LITAF												SH3BP4	HYAL2						HYAL2
	GLB1L2												DCP1A	FURIN						PALLD
	FOXS1												GABBR2	DAZAP1						ZBTB38
	SNAI1												GALNT2	CTTNBP2NL						SLC39A7
	SMAD7												CASC5	ELTD1						PCGF3
													PTPN12	LIMK1						CBFB
													CEP55	ZNF609						PTPRG
													ITGAV	SFPQ						UGDH
													HMGB1	HIST1H2BK						C1QTNF5
													XBP1	SRSF1						PLA2G4A
													ATAD2	CPSF6						FAM20C
													MTMR6	ALCAM						MYO10
													KIF20B	HNRPDL						TES
													SEC24D	CDC42EP1						ZNF146
													NEK6	ZMYM2						DIXDC1
													MANF	EPHB4						KLHL13
													AKT1	STX6						TLE3
													PREP	CBX3						CPSF6
													CPEB4	REST						USP33
													MAST4	ILF2						TPM1
													PTGFRN	PALMD						SLC4A7
													MT1E	WSB2						DAB2IP
													MAP7D1	NAA50						KIF20A
													PSMC6	UBN2						BIRC2
													WDR43	LMNB2						HHIP
													IGF2BP1	RHOJ						FLT1
													ODF2	PUM1						HIVEP1
													FMNL3	ZNF644						KCNAB1
													ZFHX3	MTMR6						KLF10
													NCAPD2	HERPUD2						CTNNB1
													FAR2	HNRNPA0						MT2A
													TBL1XR1	PKP4						ELK3
													PHC2	FRMD4B						FOXC2
													HIST1H1B	CSRP1						PELI1
													NPAS2	NIN						FAM214B
													CAMSAP2	CEP55						CDK14
													SMC2	FAM60A						DSE
													KIF23	ARID2						CLCN4
													ZMYM2	PRR11						HIVEP2
													PFKFB3	CASC5						FAM102A
													CBLB	CAMSAP2						PIK3R3
													SEC24A	HIST1H2AM						FOXC1
													DPYSL3	IL6ST						C17orf70
													PROSER1	HMGB1						CTGF
													TGM2	SETD5						P4HA3
													KIAA1797	WDR43						SH3RF3
													CENPE	HSPB1						FAM117B
													FUBP1	PAIP2						PPARD
													NAA50	BCL2L13						IRF6
													KIF4A	SH3BP4						ENG
													PLK1	SERP1						ZNF704
													TMCC1	ZBED4						FAM176A
													KDM2B	TBL1XR1						TGFB2
													TULP4	SLC29A1						RSPRY1
													ACSL4	SLC35F2						PBX3
													NAA15	PDGFB						ESM1
													DENND5B	MYBL2						PHLDB1
													FAM160B1	PPPDE1						RG9MTD1
													KDM5B	HNRNPM						OSGIN2
													MRC2	MAST4						CTSC
													KHNYN	MAP7D1						PPP1R13L
													PUM1	NCBP2						MGAT4A
													ANLN	SMARCC1						MEX3D
													ERRFI1	PRRC1						MTF2
													BRPF3	TOMM40						DAAM1
													NEK7	CTNNAL1						ZNF792
													TOP2A	VANGL1						FKBP11
													VASP	MKLN1						SH3GL1
													SAE1	SLC30A7						MAP2
													FAM120B	ID3						WWTR1
													PRRC1	MACF1						MTHFD1L
													STK24	GABBR2						PROX1
													MFNG	NRIP1						GALNT10
													GPX8	CAMSAP1						RAI14
													SEC22B	EPM2AIP1						ARL4A
													NUSAP1	C1orf212						PTPRK
													ASPM	SEC24A						KIF21A
													MKI67IP	EML1						CERK
													FGF2	KHDRBS1						PLK3
													FAM168B	DIEXF						NFYA
													CDC42EP1	MERTK						TGFB1
													KDM3A	HNRNPR						ZNF48
													MAGI1	NHP2						YIPF5
													CCNB1	CEP170						ATP13A2
													BCL2L13	NF2						JHDM1D
													PREX2	NRCAM						PDGFA
													DLG1	KDM5B						SRPX2
													ELF2	HIST2H2BF						KIAA1377
													STX6	MCM2						MDFI
													LOC541471	KLF10						PHF15
													MERTK	MIS18BP1						DUSP4
													UBE2S	PNP						ZNF697
													TIA1	SLC39A7						HRH1
													UHRF1BP1L	DKC1						SOBP
													ETV6	LUZP1						ARL5A
													CASP2	SPIN1						CTAGE5
													HNRNPA0	NR1D2						BHLHE40
													SMARCC1	HIST1H3C						MIPOL1
													SLC30A7	FAM20C						CHST11
													RFTN1	HMGN2						E2F4
													RLF	ACSL4						ALDH1A1
													SGOL2	FOXC2						STC2
													ZNF260	SLC2A1						BMPR2
													PPPDE1	ZNF770						HDGFRP3
													IFFO2	SP100						NHSL1
													ERF	KLHL24						INHBA
													NRIP1	C17orf70						MEX3C
													HIST1H2AJ	ITGB3						LMCD1
													ARF4	ETV6						RUNX1
													PNO1	PTPN12						TBC1D16
													BGN	GULP1						NCOR2
													KANK1	USP33						ARAP3
													IQGAP3	ZNF260						RTKN
													LOC92249	HIST1H2BF						YAE1D1
													COL5A1	SH3RF3						CARD11
													CALD1	TMEM57						PDLIM7
													ARHGAP24	HIST1H3H						RCC2
													ITSN2	GATAD2B						TSPAN6
													GOT1	ELK3						EFNA5
													KIAA0317	APBB2						RHOBTB1
													BIRC5	TPX2						FBLN5
													PCDH1	ZBTB38						BCL9
													IVNS1ABP	WDR3						SENP7
													VEGFA	PTPRE						CPA4
													C7orf60	RFTN1						NRXN3
													ZNF608	CKS2						PARP12
													CSRP1	DDX46						HES2
													KCTD1	CFH						ZNF618
													PLOD2	H3F3B						LFNG
													ARMC8	DNAJB5						ITGA5
													PGM2L1	LNX2						LPCAT2
													ZBED4	DEPDC1						BTBD19
													GTF2I	NEXN						NR3C1
													MYO1B	HIST1H2BM						DLC1
													ST6GAL1	F2R						JAG2
													MLLT3	IRF6						PPP1R3B
													TPX2	TOP2A						SMURF2
													SEMA3F	BASP1						KRT80
													LLPH	ZBTB5						RNF121
													CKAP2L	TNFRSF10D						ANKRD50
													PTPRE	RARB						BEND3
													MECOM	HIST1H1B						MAP1S
													LOC646324	EXT1						LYPD1
													FAM60A	TEAD2						GJA1
													LUZP1	STK24						MAFK
													LDB1	ZNF766						TNFAIP8L3
													RGS4	FOXC1						ABL1
													PLXNA2	NUDT4						ZSCAN2
													F2R	RGS4						GADD45B
													LRRC8A	CCNB2						LYL1
													ZNF436	KIF20B						ARIH2
													ZNF827	PHF23						EDN1
													PTGS2	MLLT1						CABLES1
													FHL3	MEX3D						NAV1
													RNF44	HIST1H2AG						ZNF175
													TGIF1	FHL3						DNAJB5
													TEAD2	GCC2						PDGFC
													HYAL2	MGAT4A						IFI44
													EHD4	ITSN2						C6orf105
													PALLD	MAFF						STK38L
													UAP1	TULP4						COL1A2
													ZBTB38	UGDH						SPHK1
													CKS2	MYO1E						FSTL3
													SLC39A7	MT1E						SOX4
													SEMA6C	PLOD2						HEY2
													PCGF3	CTNNB1						RND1
													CBFB	KIF11						MCTP1
													FAT1	SEMA3F						KIAA1147
													PTPRG	ARMC10						DOCK8
													UGDH	COL5A1						C5orf13
													C1QTNF5	BGN						FNDC3B
													PLA2G4A	VEGFA						VCAN
													CLMN	ITGAV						PELI2
													FAM20C	MED8						NRARP
													PRICKLE2	NUSAP1						FZD1
													ZBTB17	LDB1						CCDC99
													CSRNP2	DLG1						FBLIM1
													PRC1	LRRC8A						LIMS1
													MYO10	PNO1						ZNF92
													TES	CALD1						SIX4
													ZNF146	C1QTNF5						ABL2
													DIXDC1	PTPRG						C21orf58
													ZNF107	ZFHX3						DUSP23
													KLHL13	CTAGE5						SPATA13
													TLE3	AURKA						NYNRIN
													HMMR	RIMKLB						FAM102B
													CENPF	PCGF3						UCK2
													CPSF6	PAK1IP1						ENC1
													USP33	NDC80						MEX3A
													CREBZF	MRPS11						RHOB
													MKI67	PCDH1						RGS3
													TPM1	ASPM						GPR4
													TMEM164	VGLL3						NFATC4
													SLC4A7	RSPRY1						SMAD6
													TOM1	KLHL13						TNFSF15
													MED8	MRPS14						SIK1
													CCNB2	PMF1						C15orf54
													ALDH9A1	ERF						DDIT4
													BRIP1	CCDC14						NRK
													E2F8	C13orf15						DHRS3
													DAB2IP	STK17A						SLC7A2
													ZNF516	KIF23						FZD8
													KIF20A	ZNF92						C20orf112
													HTR1D	ZNF146						GDF6
													BIRC2	KIAA0317						BPGM
													HHIP	C12orf75						KCTD16
													RARA	PBX3						FAM84B
													FLT1	TMEM39A						MYOM3
													HIVEP1	PRC1						LOC100134229
													KCNAB1	NNMT						SAMSN1
													C9orf47	WWP1						LIPG
													CACHD1	ANKH						ROR1
													CD163L1	MECOM						ANGPTL4
													KLF10	POLA1						PMEPA1
													FAM70B	PARP12						HES1
													CTNNB1	SPRY4						CPNE5
													BTBD7	PTTG1						FBXO32
													MT2A	TIA1						SMAD7
													C4orf42	ATP7A						MYLK2
													ZNF275	PDE4B						SKIL
													IRF2BPL	ODF2L						RFX2
													AURKA	CDCA2						SPSB1
													ELK3	GTSE1						SNAI1
													ARHGAP11A	C5orf43						MAF
													FOXC2	UBE2S						ALPK3
													MYBL2	HMMR						GJA5
													PELI1	PLXNA2						NR1I3
													FAM96A	PHC2						FOXS1
													FAM214B	KIAA0020
													NDC80	FAT1
													CDK14	ZNF286A
													DSE	MAML2
													CLCN4	TBC1D8B
													IP6K2	WEE1
													PDE7A	GRB10
													HIVEP2	UAP1
													KLHL6	GEN1
													FAM102A	ANLN
													PIK3R3	PALLD
													TTTY15	STK39
													PARP2	DAB2IP
													BUB1	KHNYN
													TACC3	CNTRL
													FOXC1	IER3
													C17orf70	MAP2
													CTGF	ZNF830
													EFNA1	SENP7
													P4HA3	TES
													SH3RF3	ATP13A2
													FAM117B	RACGAP1
													TDG	CRY1
													BYSL	KIF20A
													SPRED1	KANK1
													PPARD	NFYA
													IRF6	YAE1D1
													ZNF124	PIK3R3
													STIL	DIXDC1
													FHOD1	ADAMTS4
													ENG	SLC4A7
													ZNF704	BUB1
													FAM176A	TLE3
													TGFB2	PDLIM5
													RSPRY1	MEX3C
													PBX3	SHISA3
													ESM1	SH3GL1
													PHLDB1	CDCA3
													RG9MTD1	NEK7
													OSGIN2	PREP
													CTSC	BIRC2
													CDCA7	MAGI1
													PPP1R13L	E2F4
													MGAT4A	LOC100216001
													MEX3D	PLK1
													NUF2	PELI1
													MTF2	GALNT10
													DAAM1	PLA2G4A
													ZNF792	RNF44
													FKBP11	MLF1IP
													SH3GL1	TPM1
													MAP2	SCFD2
													WWTR1	PHF15
													MTHFD1L	FAR2
													PROX1	KIF21A
													CDC6	KIF15
													GALNT10	HIVEP2
													RAI14	TGFB2
													ARL4A	MAGOHB
													FLJ41200	GRASP
													PTPRK	ARF4
													KIF21A	SGOL2
													CERK	RAPGEF3
													PLK3	MKI67
													HMGA2	MTHFD1L
													PAK6	CENPF
													NFYA	CTSC
													SNX25	PDGFA
													KIFC1	PREX2
													TGFB1	CENPE
													ZNF48	PTPRK
													YIPF5	USP46
													ATP13A2	MTF2
													JHDM1D	CBLB
													PDGFA	SOBP
													SRPX2	SIRPB2
													ITGA11	TGIF1
													KIAA1377	TACC3
													MDFI	HHIP
													F2RL2	SPRED1
													PHF15	ZNF614
													DUSP4	CDK14
													ZNF697	ETV1
													HRH1	TSPAN6
													SPOCD1	OSGIN2
													SOBP	ARAP3
													ZNF503	RCL1
													ZBTB8OS	INHBA
													ARL5A	LOC541471
													SPAG5	BRAF
													CTAGE5	BIRC5
													BHLHE40	CLCN4
													MIPOL1	UBE2C
													CHST11	FAM102A
													TLE2	CPS1
													E2F4	PLEKHO1
													ALDH1A1	HIVEP1
													STC2	MYO10
													BMPR2	HRH1
													HDGFRP3	TCF4
													ZNF708	DNAJC2
													NHSL1	TFAP4
													INHBA	PPP1R13L
													MEX3C	CBFB
													LMCD1	LOC100132247
													RUNX1	P4HA3
													ART4	FLT1
													KCNMB1	ARL5A
													TBC1D16	MT2A
													F2RL1	ZNF48
													NCOR2	KIAA1377
													ARAP3	FAM214B
													RTKN	PER3
													YAE1D1	LMCD1
													ZNF551	DLGAP5
													C1orf110	MDFI
													KIF11	C1orf110
													CARD11	ENG
													IL7R	CARD11
													PDLIM7	CTGF
													MGC72080	PPARD
													RCC2	ZNF827
													TSPAN6	CBWD5
													EFNA5	KIAA0101
													RHOBTB1	DUSP4
													URB2	CENPW
													FBLN5	SPAG5
													BCL9	HES2
													SENP7	SRPX2
													CPA4	ZNF697
													DNA2	PAK6
													ATP13A3	DSE
													CDCA8	KCNAB1
													NRXN3	TGFB1
													PARP12	CCNB1
													HES2	LOC646324
													ZNF618	BEND3
													LFNG	RUNX1
													SULT1B1	ARHGAP24
													ADCY4	ARIH2
													ITGA5	PDLIM7
													LPCAT2	MAP1S
													HOXA11	TFB2M
													BTBD19	HDGFRP3
													C8orf4	NCOR2
													NR3C1	ARL4A
													DLC1	PDLIM3
													JAG2	IGFBP3
													CHTF18	WWTR1
													PLXNA4	RG9MTD1
													PPP1R3B	IFI44
													SMURF2	ZCCHC4
													DLGAP5	MED7
													KRT80	BMF
													RNF121	FAM176A
													PLCB4	ST6GAL1
													ANKRD50	CDKN3
													GTSE1	MAFK
													BEND3	PGM2L1
													MAP1S	CERK
													LYPD1	FLJ42709
													GJA1	SPOCD1
													SLC16A5	PHLDB1
													MAFK	HIST1H3B
													WDR85	C9orf47
													TRIM16L	NRXN3
													NFIA	KCNQ1OT1
													CYB561	SMURF2
													TNFAIP8L3	NFIA
													ABL1	BTBD19
													ZSCAN2	RRP8
													GADD45B	SGOL1
													LYL1	CHST11
													NEB	PROX1
													ARIH2	RHOBTB1
													EDN1	RTKN
													CABLES1	LYL1
													NAV1	TBC1D16
													TCTEX1D1	CPA4
													NEDD9	FAM117B
													ZNF610	ZNF792
													ZNF175	TNFAIP8L3
													DNAJB5	RCC2
													PDGFC	MAD2L1
													PER2	MYOM3
													ZNF323	LOC100506054
													IFI44	ARHGAP11A
													GDAP1	LPCAT2
													C6orf105	BMPR2
													STK38L	ART4
													COL1A2	JAG2
													SPHK1	CKS1B
													FSTL3	MIPOL1
													HOXA3	RAI14
													AP1S3	ANKRD50
													FAM110D	KRT80
													SOX4	PLK3
													HEY2	DAAM1
													PDE1C	HMGA2
													RND1	EFNA1
													MCTP1	PPP1R3B
													HIST1H3G	LOC100507254
													KIAA1147
													DOCK8	SPRY1
													C5orf13	LFNG
													FNDC3B	ITGA5
													VCAN	NHSL1
													PELI2	VCAN
													NRARP	WNK3
													FZD1	HIST1H3G
													CCDC99	SAMD15
													FBXL13	STC2
													ATXN7L2	NEGR1
													NEGR1	ZNF175
													FBLIM1	PELI2
													PLAC8	C5orf13
													LIMS1	DUSP23
													ZNF92	EDN1
													SIX4	COL1A2
													ABL2	NR3C1
													ZNF77	ZNF136
													C21orf58	ATP13A3
													FGF5	YIPF5
													LOC145783	CABLES1
													DUSP23	PTGS2
													ZNF519	JHDM1D
													SPATA13	TUSC1
													MEST	ABL1
													NYNRIN	RNF121
													FAM102B	BHLHE40
													UCK2	SIX4
													SNAI2	ESM1
													TMEM204	PDGFC
													ENC1	FKBP11
													MGP	FGF5
													SETD4	LYPD1
													MEX3A	C8orf4
													LOC100506054	NAV1
													RHOB	EFNA5
													HDDC2	FZD1
													RGS3	NYNRIN
													GPR4	ALDH1A1
													GABRE	DLC1
													NFATC4	TMEM45A
													SMAD6	SULT1B1
													C1orf187	ZNF618
													KRT7	ENC1
													TNFSF15	SOX4
													SIK1	PLXNA4
													C15orf54	BCL9
													DDIT4	PLCB4
													NRK	GADD45B
													DHRS3	UCK2
													SLC7A2	NFATC4
													FZD8	NINL
													C20orf112	GJA1
													GDF6	APOBEC3A
													SEMA3C	NEDD9
													BPGM	NRARP
													KCTD16	AMPH
													AOX1	F2RL1
													FAM84B	ZSCAN2
													MYOM3	KIAA1147
													TMC7	MCTP1
													LOC100134229	ZNF704
													C2orf16	SPC24
													SULT1E1	C14orf37
													CCDC136	LIMS1
													SAMSN1	STK38L
													LIPG	C21orf58
													EPHB1	GPR4
													MFSD9	LOC440944
													DHH	FSTL3
													ROR1	FZD2
													GJA4	FBLN5
													DIO2	FNDC3B
													ANGPTL4	ZNF804A
													PMEPA1	HIST1H2BO
													HES1	FBLIM1
													CPNE5	MIR31HG
													FBXO32	SPHK1
													SMAD7	DDIT4
													TNFRSF19	C21orf119
													MYLK2	FZD8
													SKIL	KCTD16
													RFX2	TNFSF15
													SPSB1	C6orf105
													SNAI1	SPATA13
													MAF	NMB
													ALPK3	SEMA3C
													PRR15	MEX3A
													GJA5	RGS3
													COL4A4	ABL2
													NR1I3	CCDC99
													FOXS1	GDF6
														MEST
														C15orf54
														C13orf33
														DOCK8
														SMAD6
														SFMBT1
														MGP
														FAM102B
														HES1
														METTL21D
														C20orf112
														SHF
														CPNE5
														RHOB
														HEY2
														KRT7
														HIST1H3F
														NRK
														MT1X
														SLC7A2
														DHRS3
														MYLK2
														SAMSN1
														FAM84B
														ALPK3
														SIK1
														LIPG
														BPGM
														SULT1E1
														NIPAL1
														MYLK4
														PMEPA1
														ANGPTL4
														C1orf53
														MIR17HG
														ROR1
														VASH2
														SMAD7
														CEP72
														KHDC1
														DIO2
														SKIL
														SPSB1
														LOC100134229
														RFX2
														FBXO32
														PRR15
														SNAI1
														MAF
														DHRS9
														FOXS1
														GJA5
														RND1
														NR1I3

## Sheet: 6h_C vIns, SB,InsSB
6h_C v Ins_545	6h_C v SB_1262	6h_C v InsSB_1312	43 common elements in "6h_C v Ins" and "6h_C v SB":	210 common elements in "6h_C v Ins", "6h_C v SB" and "6h_C v InsSB":	52 common elements in "6h_C v Ins" and "6h_C v InsSB":	662 common elements in "6h_C v SB" and "6h_C v InsSB":			967_all6h_LAPS	631_6h_Ins v InsSB	370 common elements in "ALL 6hlap" and "6h_Ins v InsSB":
TGFA	EPN3	EPN3	CDH6	TGFA	PPP1R32	DTX4			CDH6	CRYM-AS1	CHRNA1
SLC16A9	TTC9	SLC16A9	NPR1	SLC16A9	IFITM1	BIRC3			NPR1	CDKN2B-AS	SNAI2
TMEM200C	SLC16A9	DENND2A	CHRNA1	TMEM200C	CHN2	EBF1			CHRNA1	LYPD5	GJA4
TTC9	CDH6	TTC9	CEACAM1	TTC9	LOC284837	P2RX7			CEACAM1	SLC22A18	KHDRBS3
EPN3	NID2	TGFA	LOC643733	EPN3	TIRAP	RNF125			LOC643733	NOV	SLC16A5
VSTM2L	TGFA	PPP1R32	TSEN54	NID2	AFF3	VWCE			TSEN54	SPTLC3	FABP5
PPP1R32	TMEM200C	TMEM200C	SNAI2	PI16	MMP15	IFIT2			SNAI2	ADAMTS1	FMNL3
EBF4	ABCC6	NID2	GJA4	ESPN	FADS2	PARD6A			GJA4	LY6G5C	PTGER4
NID2	DTX4	ZNF488	KHDRBS3	C10orf54	C17orf48	CXCL2			KHDRBS3	PSEN2	FGF2
SIM2	BIRC3	PI16	QPCT	ITGA4	APBA1	DUSP5			QPCT	DUSP5	EPN3
TXLNB	GDF5	EBF1	SERPINE2	NEDD4L	KLF4	SYT9			SERPINE2	PPL	ESPN
PI16	PI16	ARMC4	PLA2G4C	MDK	PRTG	KIF19			PLA2G4C	LRRC16A	GPRC5B
FAM129A	EBF1	DTX4	SLC16A5	MPP7	LPXN	PRICKLE4			SLC16A5	DENND2A	COLEC12
ESPN	P2RX7	C10orf54	RASSF7	FAM89A	ZNF133	SCN9A			RASSF7	SCN9A	SLC46A1
CDH6	ESPN	STMN3	VAMP8	STMN3	SFRP1	PPL			VAMP8	EPN3	AIM1
CABYR	IFIT5	VAT1L	FABP5	CD34	LETMD1	AGPAT9			FABP5	CEBPD	RAB11FIP1
C10orf54	RNF125	BIRC3	SLC2A13	CYBA	C13orf15	NAGS			SLC2A13	PRICKLE4	C8orf4
CERKL	FBXO6	MPP7	GGH	SLC6A15	GAB3	SERPINB2			GGH	ACACB	CSF1
AQP1	ITPKA	KIF19	SLC2A6	VAT1L	RHOBTB3	DOCK11			SLC2A6	NAGS	BMP2
ITGA4	CORO2A	PARD6A	NOSIP	CORO2A	ANTXR1	PTPRH			NOSIP	PARD6A	FAT1
NEDD4L	VWCE	APOL4	PGF	ARHGEF6	TRIM16	PDK4			PGF	IL8	CPNE8
CMKLR1	SLC6A15	SPTA1	HDAC5	CCNA1	ADAM19	HOXB8			HDAC5	TPPP	HSPA12B
ZNF736	STMN3	CGN	TIAF1	EPB49	POLM	LRRC16A			TIAF1	GALNTL2	TNFSF10
MDK	IFIT2	PRICKLE4	WDR19	RELB	SIRPB2	STC1			WDR19	POU2F2	F2RL1
ABTB2	SPTA1	VWCE	CTSB	SHROOM1	GPR124	ST3GAL5			CTSB	VMAC	PTPRE
WNK4	PARD6A	CCDC103	STK10	LGALS9	PTPRM	SYNGR3			STK10	CGN	NDRG1
MPP7	MDK	GPRC5B	CCDC85B	SPTA1	TRANK1	ISG20			CCDC85B	ENPP4	PHLDA1
NPR1	CXCL2	SCN9A	CD2BP2	GPRC5B	PREX1	PLEKHF1			CD2BP2	ADRB2	EFNA1
FAM89A	ACR	RTN4RL2	HLA-A	PCDH12	TRNP1	C1orf54			HLA-A	VWCE	PLEKHG1
STMN3	DUSP5	NTSR1	FMNL3	MYOZ2	PDGFB	ST6GALNAC1			FMNL3	BATF2	NEDD9
F2RL3	MPP7		MGLL	KIAA1274	TNFRSF21	TPPP			MGLL	PTGFR	MERTK
CD34	SYT9	SLC46A1	PTGER4	CYYR1	LAP3	C9orf150			PTGER4	C8orf48	PLXNA4
CYBA	KIF19	CD34	ERRFI1	PBX1	CIC	SARM1			ERRFI1	LINC00346	PRKAR2B
SLC6A15	BMP2	MX1	E2F8	COLEC12	NEXN	EPHX4			E2F8	TNFRSF6B	ATP13A3
VAT1L	GPRC5B	POU2F2	ATAD2	ABCA9	HIST1H2BK	RAB3IL1			ATAD2	ECHDC3	SLC1A1
CORO2A	COLEC12	SLCO4A1	HIST1H2AJ	GREB1L	HIST1H2AM	NTSR1			HIST1H2AJ	RNF215	MGP
CACNG6	CD34	ECHDC3	STIL	ASXL3	HIST1H2BM	SELPLG			STIL	IFIT3	KRT7
USP54	MRVI1	DUSP5	KIF4A	MRAS	HIST2H2BF	XIRP2			KIF4A	NTSR1	ADAMTS1
ARHGEF6	VAT1L	ST3GAL5	IQGAP3	DCHS1	MCM2	TMEM140			IQGAP3	STC1	RGS4
CAMKK1	ELMOD1	ADAMTS1	CKAP2L	CXorf36	POLA1	CORO2B			CKAP2L	CXCL1	DIO2
IFITM1	PRICKLE4	SYT9	NUF2	SPECC1	KIF15	SAMD10			NUF2	PTPRH	C13orf15
EP400NL	CTSK	TPPP	FGF2	EPS8L2	SHISA3	IL8			FGF2	LOC100506730	SIRPB2
CCNA1	C10orf54	STC1	PLAC8	FAM189A2	APOBEC3A	HSD3B7			PLAC8	CDCP1	PDGFB
EPB49	ADAMTS1	ST6GALNAC1		SCUBE1	CDKN3	MAMDC2			TGFA	LOC730102	DTX4
C16orf46	PCDH12	COLEC12		AFAP1L1	HIST1H2BO	ADAMTS9			SLC16A9	DDIT4L	VWCE
CHN2	SLC22A18	C9orf150		CCND2	MLF1IP	SLC16A2			TMEM200C	CXCL2	PARD6A
LOC284837	CSF1	MDK		HOOK2	PER3	RARG			TTC9	CHST7	CXCL2
RELB	SCN9A	RAB11FIP1		TNFAIP2	KIAA0101	B3GALT4			EPN3	METTL7A	DUSP5
SHROOM1	PPL	AGPAT9		OLFML3	CENPW	MURC			NID2	PDZD2	SYT9
RAMP2	AGPAT9	MAMDC2		SULF1	MT1X	SCN5A			PI16	MAFB	PRICKLE4
LGALS9	NAGS	EPB49		LYPD6	MIR17HG	CLDN5			ESPN	APOL6	SCN9A
SNCAIP	SERPINB2	P2RX7		CDKN1C	SAMD15	CXCL1			C10orf54	CCBL1	PPL
SPTA1	TNFSF10	HOXB8		AVPI1		THBD			ITGA4	TMOD2	NAGS
CHRNA1	HDAC9	CORO2A		ELFN1		TFEB			NEDD4L	CDKN2D	SERPINB2
GPRC5B	DOCK11	CXCL2		SLC12A2		POU2F2			MDK	DTX4	PTPRH
MRM1	PTPRH	SLC6A15		HDAC9		TMC6			MPP7	PPARGC1B	PDK4
SORL1	CCNA1	NEDD4L		ACTA2		PRSS12			FAM89A	ZNF132	HOXB8
PARM1	EPB49	CCNA1		APOL3		RSPO3			STMN3	CXADR	LRRC16A
ACE	NEDD4L	NAGS		IQCK		SLC46A3			CD34	ST3GAL5	STC1
CRTAC1	IQCK	IGFBP5		TCP11L2		C14orf49			CYBA	IGFBP5	ST3GAL5
PCDH12	TMEM71	CLDN5		VASH1		TPD52			SLC6A15	PLS1	PLEKHF1
MYOZ2	LOC257396	OLFML3		KITLG		LYVE1			VAT1L	ABAT	TPPP
EFNA3	CDKN1C	ISG20		CLEC1A		ITGB8			CORO2A	FAM124A	NTSR1
CEACAM1	FAM89A	RNF125		SULF2		GALNTL2			ARHGEF6	PLA2G6	IL8
KIAA1274	ZNF141	FAM89A		GDPD5		TMEM35			CCNA1	MLKL	MAMDC2
CYYR1	PDK4	HCN3		ZFHX4		FBXL16			EPB49	DUSP10	ADAMTS9
PBX1	HOXB8	CDKN1C		SLC46A1		IFIT3			RELB	SLC1A1	SCN5A
LOC643733	LRRC16A	CSF1		FHL1		MAP3K5			SHROOM1	MAP6D1	CLDN5
COLEC12	RP1L1	PCDH12		CCRL2		DPP4			LGALS9	THBD	CXCL1
LOC100128288	NPR1	PTGFR		CMBL		P2RX4			SPTA1	AIFM2	THBD
ABCA9	STC1	ESPN		CDH13		UCP2			GPRC5B	C1orf226	POU2F2
ZNF578	ST3GAL5	IFITM1		KIAA1211		FAS			PCDH12	PPM1H	RSPO3
TIRAP	SYNGR3	TMEM35		DTNA		IRS2			MYOZ2	FAM107A	C14orf49
GREB1L	ISG20	BMP2		ZNF205		LRRC33			KIAA1274	ABHD3	TPD52
ATP8B3	KIAA1683	OAS2		RAI2		TAP1			CYYR1	ABCA7	LYVE1
ASXL3	PLEKHF1	LGALS9		C17orf28		TNFAIP3			PBX1	TMEM171	GALNTL2
MRAS	ITGA4	C9orf172		NES		SLC4A11			COLEC12	SYT9	IFIT3
DCHS1	LRRC29	OAS1		TFPI2		MAFB			ABCA9	SLC46A1	MAP3K5
TSEN54	C1orf54	CYBA		CA5B		SYT1			GREB1L	OAS1	UCP2
CXorf36	ST6GALNAC1	CXCL1		N4BP3		SLCO4A1			ASXL3	FN3K	IRS2
SPECC1	TPPP	AVPI1		AIM1		OAS1			MRAS	CLDN5	LRRC33
EPS8L2	APOL3	EPS8L2		COL12A1		PPP1R3C			DCHS1	MAMDC2	MAFB
FAM189A2	CYP4X1	MURC		ALDH1A3		IL27RA			CXorf36	STEAP2	OAS1
SCUBE1	C9orf150	LRRC16A		CHST2		SLC26A11			SPECC1	IL6R	CXADR
AFAP1L1	LOC643733	AFAP1L1		ARL4C		B3GALNT1			EPS8L2	AXIN2	PRIC285
CCND2	CLDN1	PLEKHF1		PDE2A		CXADR			FAM189A2	ADAMTS9	KCNJ2
SNAI2	SLC46A1	CXorf36		ACSF2		VIPR1			SCUBE1	LYVE1	TGFBR3
ZIK1	ANKRD35	GREB1L		RAB11FIP1		PRIC285			AFAP1L1	MFSD6	PPM1H
RAB36	SARM1	MYPN		INS		SH3TC2			CCND2	ZNF549	C21orf63
HOOK2	EPHX4	THBD		HLX		SPIN2B			HOOK2	KAT2B	TRIM25
TNFAIP2	RHPN1	TMEM117		C8orf4		SMCR7			TNFAIP2	ZFYVE28	WFS1
AFF3	CYBA	CYYR1		CSF1		BRP44L			OLFML3	GAMT	IGFBP5
PLVAP	RAB3IL1	PPL		GPR116		ProSAPiP1			SULF1	ZNF395	SLC2A12
OLFML3	RAB11FIP1	HDAC9		LINC00341		C5orf4			LYPD6	SCN5A	CD47
SULF1	KIAA1274	TMC6		APLN		KCNJ2			CDKN1C	ZNF441	CTC1
LYPD6	NTSR1	PPP1R3C		BMP2		PPARA			AVPI1	RAB11FIP1	OSMR
CDKN1C	AFAP1L1	APOL3		SLC37A1		HSPA1B			ELFN1	LRRC37B	OSBPL3
AVPI1	SELPLG	LOC284837		IFI27		MYO5C			SLC12A2	GRIN2D	SLC17A5
SLC39A4	C17orf28	ASXL3		MICAL3		GPR162			HDAC9	TGFBR3	C1orf115
ELFN1	LGALS9	ITGA4		DBNDD2		TGFBR3			ACTA2	TPD52	LDLRAP1
SLC12A2	EPS8L2	CXCL16		C16orf45		ORAI3			APOL3	LPCAT4	KAT2B
NOG	XIRP2	SARM1		ARHGEF3		PPM1H			IQCK	SEMA3A	ANKS1A
GJA4	INA	IFIT2		MDFIC		SLC30A4			TCP11L2	LRRC33	SAMHD1
MMP15	TMEM140	PDK4		SLC38A1		C21orf63			VASH1	NR3C2	CDC42EP2
TP53TG1	CORO2B	KIAA1274		FAT1		NFKB2			KITLG	LOC389906	TOR3A
HDAC9	SLC12A2	TNFSF10		MOSPD1		TNFRSF10C			CLEC1A	PSMB10	ENO2
ACTA2	MIR4458	RAB3IL1		PLAU		ICAM1			SULF2	HIST4H4	FN3K
APOL3	SAMD10	IL8		CPNE8		TRIM25			GDPD5	PLEKHF1	APOL6
FLT4	IL8	SYNGR3		CLCN7		WFS1			ZFHX4	SERPINB2	PRUNE2
IQCK	GALNT12	SLC46A3		HSPA12B		IGFBP5			SLC46A1	FAM40B	TMOD2
TCP11L2	HSD3B7	IFIT3		TNFSF10		SLC2A12			FHL1	MAP3K5	ABCA3
FADS2	ARHGEF6	DOCK11		RHBDF2		OSBPL10			CCRL2	PTX3	LPCAT4
PCK2	MAMDC2	SHROOM1		UAP1L1		CXCR7			CMBL	RSPO3	C3orf58
TMEM186	ADAMTS9	SELPLG		LSS		CD47			CDH13	ABCB6	ETS2
KHDRBS3	ABCA9	IQCK		EFNB1		SORT1			KIAA1211	CNKSR3	GCNT1
VASH1	AIFM2	PTPRH		WARS		RIMS2			DTNA	PRKAR2B	TACC2
KITLG	SLC16A2	CREB3L1		CASK		DUSP14			ZNF205	PIK3CG	APOL1
CLEC1A	CEBPD	CHN2		RAB3B		MAMLD1			RAI2	NALCN	SH3BP5
FAM22D	RARG	ARHGEF6		RNF19A		CTC1			C17orf28	UCP2	CNKSR3
ARHGAP42	B3GALT4	CORO2B		TRIM2		RASSF2			NES	TNFRSF1B	RFK
CRY2	HSPA12B	CCND2		CD109		SQSTM1			TFPI2	ARSE	JAG1
SULF2	MURC	ARHGAP8		PLCD3		ATP7B			CA5B	HOXB8	KCTD12
GTPBP5	HOOK2	SLC12A2		F2RL1		DACH1			N4BP3	IL6	IRF1
QPCT	ACOT2	SERPINB2		HSPA1A		OSMR			AIM1	RIN1	ABCB6
GDPD5	CXorf36	AIM1		PLEKHM1		OSBPL3			COL12A1	IRF1	C9orf21
NR2F6	SCN5A	EPHX4		SYNE1		SLC17A5			ALDH1A3	LOC730101	KLF2
C17orf48	CLDN5	TFEB		OAF		C1orf115			CHST2	FAM111B	B7H6
LINC00340	CXCL1	ADAMTS9		OGFRL1		ARHGAP26			ARL4C	C21orf63	MYRIP
ZFHX4	CLEC1A	CPNE8		GAS2L3		LDLRAP1			PDE2A	ABHD15	LPHN2
DNMT3B	INPP5J	MAFB		TBC1D24		KLF6			ACSF2	STEAP1	ITGA6
SLC46A1	THBD	TIMP3		NDRG4		KAT2B			RAB11FIP1	CSF1	CITED2
FHL1	ASXL3	VTN		PGPEP1		OPTN			INS	LGR4	CDC25B
CCRL2	DDIT4L	SCN5A		PTPRE		EPOR			HLX	MYRIP	FAM63B
APBA1	TFEB	PHLDA1		NDRG1		ANKS1A			C8orf4	C8ORFK29	PMP22
CMBL	PHLDA1	ZNF442		PHLDA1		SAMHD1			CSF1	BMP2	FAM126A
CDH13	POU2F2	SLC16A2		DUSP3		C17orf58			GPR116	SHROOM3	EZR
KIAA1211	PTPRR	CCDC125		GRN		SORBS1			LINC00341	GCNT1	FAM107A
SERPINE2	TMC6	TMEM42		EFNA1		CDC42EP2			APLN	CD47	FLOT2
KLF4	PRSS12	ARL4C		CASP7		NTHL1			BMP2	WDFY4	MEIS2
ZNF23	CYYR1	IL27RA		PLCB1		TOR3A			SLC37A1	CCL14	RIN1
NARS2	TCEAL7	ABCA9		ITPR3		ENO2			IFI27	OSMR	PCYT2
DTNA	AIM1	C20orf160		ITPKB		IRF7			MICAL3	TACSTD2	MLKL
PLA2G4C	HLX	AFF3		PLEKHG1		FN3K			DBNDD2	PIM2	CUTA
SLC16A5	AVPI1	PRSS12		GRK5		RHBDF1			C16orf45	PLCB2	PLAGL1
ZNF32	TSEN54	LYPD6		CES2		APOL6			ARHGEF3	SH3BP5	ZCCHC2
GLIS3	RSPO3	HSPA12B		NEDD9		PRUNE2			MDFIC	B7H6	FAM108C1
PRTG	NIPAL2	FLVCR2		RASIP1		PDP1			SLC38A1	C14orf49	TUBB2A
ZNF205	SLC46A3	RELB		KIAA1522		TMOD2			FAT1	PLCD1	AGFG2
RAI2	C14orf49	SAMD10		MERTK		ABCA3			MOSPD1	GCNT2	ENDOD1
C17orf28	FANCE	GALNTL2		PHLDB2		LPCAT4			PLAU	IFI6	LGR4
RASSF7	FAM189A2	MVK		NFIA		C3orf58			CPNE8	FZD5	PPP2R5B
NES	TPD52	C17orf28		ARHGAP24		ETS2			CLCN7	TLCD2	STEAP1B
LPXN	CEACAM1	APOL6		PLXNA4		ABHD11			HSPA12B	PKP2	LDLR
VAMP8	LYVE1	LPPR1		CENPF		GCNT1			TNFSF10	CYP2S1	FRY
TFPI2	ITGB8	RSPO3		PRKAR2B		TMEM63B			RHBDF2	PTGER4	TACSTD2
CA5B	FOXF1	ACTA2		BUB1		TACC2			UAP1L1	PHLDA1	GLRX
MAD2L1BP	RELB	ELFN1		ATP13A3		BCORL1			LSS	TBC1D10A	STX4
N4BP3	GALNTL2	ORAI3		PRC1		APOL1			EFNB1	SLC2A12	ANKRD33B
AIM1	OLFML3	SULF1		UAP1		CDON			WARS	MTHFR	STX11
COL12A1	SULF1	SLC2A12		CENPE		FOXRED2			CASK	FAM108C1	ARHGAP23
ALDH1A3	TMEM35	TAP1		CASC5		SH3BP5			RAB3B	SLC17A5	WSCD1
CD40	FBXL16	HLX		CCNB1		PTPRJ			RNF19A	DCLRE1B	PEMT
CHST2	IFIT3	HOOK2		KIF23		CNKSR3			TRIM2	CUTA	CCDC88C
ZNF133	MAP3K5	KAT2B		PAK6		APOL2			CD109	TNFSF10	CCND1
CXCR4	ELFN1	CXADR		ASPM		RFK			PLCD3	TUBB2A	TEAD4
FAM125B	CHRNA1	KLF5		MKI67		ATP1B1			F2RL1	WFS1	INPP1
ARL4C	ARL4C	ALDH1A3		TOP2A		GDF15			HSPA1A	ENO2	TOB1
SFRP1	DPP4	APBA1		NUSAP1		NR5A2			PLEKHM1	APOL1	RAPGEF5
PDE2A	ACSF2	SYTL3		SPRED1		JAG1			SYNE1	PDK4	MTSS1L
LETMD1	TCP11L2	KLF4		CCNB2		DOPEY2			OAF	SLC41A2	LRRC8B
ROBO4	P2RX4	FN3K		MYBL2		B3GNT1			OGFRL1	GFOD1	EEF2K
CXXC5	UCP2	PSEN2		TPX2		SCRN1			GAS2L3	TTC8	RNF144B
ZNF668	FAS	APLN		KIF20B		C12orf35			TBC1D24	PDE7B	MPZL2
ACSF2	TNFRSF10A	NDRG1		DLGAP5		KCTD12			NDRG4	CCBE1	STXBP1
RAB11FIP1	KLRG1	KCNK6		SULT1B1		TNFRSF14			PGPEP1	IRS2	MEPCE
PAFAH1B3	ZKSCAN4	TMOD2		CEP55		LRFN4			PTPRE	CITED2	DENND4C
INS	ZFHX2	TGFBR3		MED8		CORO1B			NDRG1	POLA2	KLHL24
ASS1	IRS2	DBNDD2		ANLN		IRF1			PHLDA1	NDOR1	SLC29A1
C13orf15	C10orf10	LYVE1		ARHGAP11A		MAN1A1			DUSP3	ENPP1	SH3BP4
HLX	LRRC33	TMEM158		BIRC5		TMEM173			GRN	ZCCHC2	ITGAV
C8orf4	LRRC8E	MAP3K5		CKS2		ADCY9			EFNA1	KCTD12	MAST4
ABCG1	CCRL2	PLEKHG1		HIST1H1B		ABCB6			CASP7	ZFP36	ZFHX3
ARHGAP32	RAI2	C1orf226		KIF11		NDST1			PLCB1	ETS2	FAR2
KANK3	EGLN3	MMP17		SPAG5		C9orf21			ITPR3	PPP2R5B	CBLB
CSF1	TAP1	TNFRSF6B		AURKA		GRB14			ITPKB	SCAPER	TULP4
GPR116	TNFAIP3	B3GALNT1		SPOCD1		TMEM159			PLEKHG1	PLAGL1	ACSL4
LINC00341	SLC4A11	C1orf54		SLC1A1		KDR			GRK5	AK5	KHNYN
GAB3	CMBL	SCUBE1		MGP		TRIB3			CES2	HAUS5	CDC42EP1
RHOBTB3	MAFB	CCRL2		HMMR		KLF2			NEDD9	TOB1	BCL2L13
CTSF	CERS1	VIPR1		KRT7		B7H6			RASIP1	CDC42EP3	ZNF260
HCN2	ZNF497	C14orf49		C1orf110		NIPAL3			KIAA1522	PRIC285	ERF
APLN	SYT1	ProSAPiP1		HMGA2		MYRIP			MERTK	OAS3	NRIP1
FAM63A	GREB1L	SMCR7		ADAMTS1		ALDH4A1			PHLDB2	NUDT16	ARF4
BMP2	TYW1B	ANO4		ART4		LPHN2			NFIA	OSBPL3	ITSN2
SLC37A1	ZNF517	PDZD2		NDC80		ITGA6			ARHGAP24	ZNF367	PCDH1
FABP5	NDRG1	B3GALT4		C9orf47		CITED2			PLXNA4	RAD51C	PGM2L1
IFI27	SLCO4A1	MRAS		PLK1		PLA2G15			CENPF	MPZL2	ZBED4
CHN1	POLG2	SFRP1		NEGR1		CDC25B			PRKAR2B	TRIM25	ST6GAL1
CAMK4	CPNE8	DTNA		TACC3		THSD7A			BUB1	RAPGEF5	MECOM
ANTXR1	ATL1	CYP1A1		GTSE1		FAM213B			ATP13A3	TOR3A	LDB1
ISOC2	DUSP10	PPM1H		HIST1H3G		FLYWCH1			PRC1	CPNE8	PLXNA2
TRIM16	MYOZ2	TCP11L2		LOC100506054		FAM63B			UAP1	RNF144B	F2R
MICAL3	ICAM3	APOL1		RGS4		PMP22			CENPE	SYNGAP1	LRRC8A
DBNDD2	PI4KAP2	ABCA7		SULT1E1		FAM126A			CASC5	STX11	ZNF827
C16orf45	PLCB1	FAS		DIO2		SDC4			CCNB1	C1orf115	PTGS2
KATNB1	LINC00341	TIRAP		SEMA3C		EZR			KIF23	C9orf21	FHL3
IQCE	OAS1	ENPP4		PRR15		NLGN4Y			PAK6	TSC22D4	RNF44
SLC2A13	IFIH1	SLC17A5		MEST		FAM107A			ASPM	C12orf65	TEAD2
SIPA1	MRAS	FADS2		FGF5		FLOT2			MKI67	ANKRD33B	HYAL2
ABCA1	PPP1R3C	B7H6		PLCB4		MEIS2			TOP2A	ABCA3	CBFB
JUNB	RGS14	ETS2				RIN1			NUSAP1	LDLRAP1	C1QTNF5
HOMER3	GPR137C	XIRP2				FAM212B			SPRED1	FLYWCH2	MYO10
ARHGEF3	ZNF600	CMBL				PCYT2			CCNB2	PNMA2	TES
ADAM19	NUAK2	ABAT				MLKL			MYBL2	NCOA7	ZNF146
MFAP2	CCND2	P2RX4				NEU1			TPX2	GPRC5B	TPM1
GGH	IL27RA	MYO5C				CUTA			KIF20B	WSCD1	SLC4A7
TRADD	SLC26A11	FAM107A				CDC42EP4			DLGAP5	RGS4	DAB2IP
MDFIC	C16orf45	EFCAB4A				ARHGAP27			SULT1B1	PLEKHG1	BIRC2
NFKBIE	B3GALNT1	RARG				ABCA6			CEP55	ATP6V0E2	HHIP
SLC38A1	CXADR	MAP6D1				ZNF346			MED8	ANKS1A	HIVEP1
FAT1	VIPR1	FLYWCH1				LYN			ANLN	LDLR	CTNNB1
ARRB1	APOD	C16orf45				PLAGL1			ARHGAP11A	STEAP1B	MT2A
MOSPD1	PRIC285	CDCP1				WDR81			BIRC5	C1orf35	PELI1
PLAU	SH3TC2	CD47				PLIN2			CKS2	INPP1	FAM214B
CPNE8	SPIN2B	OCLN				PPP1R15A			HIST1H1B	MID1	CDK14
SEMA3G	SMCR7	WFS1				DOCK5			KIF11	NDRG1	DSE
CLCN7	LYPD6	LINC00341				ZCCHC2			SPAG5	C2orf18	HIVEP2
GLT25D1	NDRG4	ITGB8				DTX3L			AURKA	CDC42EP2	FAM102A
HSPA12B	SPECC1	SLC26A11				FAM108C1			SPOCD1	KCNJ2	C17orf70
MCCC2	ZFYVE28	TRIM2				C7orf41			SLC1A1	C3orf58	CTGF
POLM	SCUBE1	TMEM140				TUBB2A			MGP	TBC1D2	FAM117B
ADA	BRP44L	OSBP2				FDXR			HMMR	KLF2	IRF6
TNFSF10	ProSAPiP1	OSMR				AGFG2			KRT7	C7orf50	ENG
STK32B	C5orf4	GPR162				PDLIM1			C1orf110	LYAR	ZNF704
RHBDF2	UAP1L1	C5orf4				ITGB4			HMGA2	HSPA12B	TGFB2
SIRPB2	PCDH7	RAB6B				ENDOD1			ADAMTS1	HSPA4L	ESM1
CYB5D2	AMDHD2	C8ORFK29				FES			ART4	ARHGAP23	PHLDB1
SLC2A6	KCNJ2	CDON				LGR4			NDC80	CNTNAP1	OSGIN2
GRPEL2	FHL1	GPR116				PPP2R5B			C9orf47	FRY	PPP1R13L
ZBTB9	OGFRL1	SULF2				DBNDD1			PLK1	GLRX	MGAT4A
UAP1L1	SHROOM1	RAPGEF5				NPC1			NEGR1	AGFG2	MEX3D
LRP3	PPARA	CTC1				STEAP1B			TACC3	PCYT2	ZNF792
GPR124	TRIM2	ARHGEF3				KLHDC8B			GTSE1	PEMT	SH3GL1
PKI55	HSPA1B	PLCD3				LGALS3			HIST1H3G	CTC1	WWTR1
LSS	ALDH1A3	HSD3B7				LDLR			LOC100506054	NRN1	MTHFD1L
EFNB1	MYO5C	IRF7				FRY			RGS4	TEAD4	RAI14
PTPRM	SLC37A1	PPP2R5B				TACSTD2			SULT1E1	FAM171B	PTPRK
NOX4	KIAA1211	UCP2				LRSAM1			DIO2	SGMS2	CERK
WARS	PPAP2A	MYOZ2				CMTM7			SEMA3C	CDC25B	PLK3
CASK	OSGIN1	GDPD5				FCHSD1			PRR15	FAM63B	TGFB1
RAB3B	GPR162	LSS				CCND3			MEST	ENDOD1	ZNF48
JUP	PLEKHG1	LGR4				GLRX			FGF5	FGF2	YIPF5
RNF19A	LONRF1	FAM189A2				TACC1			PLCB4	RFK	ATP13A2
NOSIP	TGFBR3	SHROOM3				GPD1L			PPP1R32	ABLIM3	JHDM1D
TRIM2	ORAI3	TLN2				FNDC4			IFITM1	CCND1	PDGFA
SCARB1	PPM1H	ACSF2				BCL2L1			CHN2	TACC2	SRPX2
CD109	QPCT	RAI2				HMOX1			LOC284837	JAG1	MDFI
SOX18	GAS2L3	LPXN				STX4			TIRAP	COLEC12	DUSP4
PLCD3	DTNA	UAP1L1				FIG4			AFF3	HPS3	ZNF697
CHST1	SLC30A4	PIDD				CLU			MMP15	TSHZ1	HRH1
FAM155A	C21orf63	GRIN2D				ANKRD33B			FADS2	KLF9	SOBP
F2RL1	NFKB2	SH3TC2				STX11			C17orf48	SAMHD1	ARL5A
PGF	DBNDD2	OAF				CARHSP1			APBA1	FLOT2	BHLHE40
HSPA1A	TNFRSF10C	MLKL				TNFSF13			KLF4	EZR	MIPOL1
PLEKHM1	ICAM1	KCNJ2				NMI			PRTG	SLFN11	CHST11
TRIM47	TRIM25	SORT1				SMAD1			LPXN	EEF2K	E2F4
SYNE1	VAMP8	MORN4				ARHGAP23			ZNF133	MEIS2	ALDH1A1
OAF	WFS1	C9orf21				SFXN3			SFRP1	STX4	BMPR2
LRRC37BP1	IGFBP5	C3orf58				SEMA6B			LETMD1	FAM126A	HDGFRP3
OGFRL1	ARHGAP39	TPD52				WSCD1			C13orf15	RAP1GDS1	NHSL1
DUSP16	SLC2A12	HSPA1A				IGFBP2			GAB3	C1GALT1C1	MEX3C
GAS2L3	OSBPL10	ELOVL6				PDE6D			RHOBTB3	LAMA5	LMCD1
HDAC5	CXCR7	NDRG4				TMEM179B			ANTXR1	MALL	RUNX1
TBC1D24	CD47	BRP44L				TM4SF18			TRIM16	PIK3R1	TBC1D16
ZFPL1	SORT1	LRRC33				PEMT			ADAM19	AIM1	NCOR2
NDRG4	RASIP1	OSBPL3				CCDC88C			POLM	STXBP1	ARAP3
TMEM132A	CDH13	SAMHD1				MARVELD1			SIRPB2	ZEB2	RTKN
TIAF1	RIMS2	PRIC285				CCND1			GPR124	FBXL5	PDLIM7
TP53I3	PGF	IRS2				TEAD4			PTPRM	LRRC8B	RCC2
SERINC2	COL12A1	FBXL16				PHLPP1			TRANK1	GM2A	TSPAN6
WDR19	CC2D2A	PDE2A				FYN			PREX1	ITGA6	RHOBTB1
CTSB	SYNE1	TRIM25				SRGAP1			TRNP1	TJP2	FBLN5
TRANK1	DUSP14	CLEC1A				CAMKK2			PDGFB	PRKCA	BCL9
ZSWIM4	MAMLD1					PARP14			TNFRSF21	MEPCE	HES2
LAPTM5	CTC1	SLC38A1				LTBR			LAP3	TAOK3	ZNF618
PGPEP1	TUBG2	SLC7A8				INPP1			CIC	TMEM185B	LFNG
BCL6B	RASSF2	SYNE1				RAB7L1			NEXN	PMP22	ITGA5
STK10	AMN1	SORBS1				CMAS			HIST1H2BK	PRUNE2	LPCAT2
PRRG1	IL6	SPIN2B				SERINC5			HIST1H2AM	GPRC5A	BTBD19
CCDC85B	SQSTM1	ZNF467				STX7			HIST1H2BM	MTSS1L	NR3C1
PTPRE	MFSD8	NTHL1				SAP30L			HIST2H2BF	INPP5K	DLC1
PREX1	RASSF7	LDLR				TOB1			MCM2	MTMR10	JAG2
SLC39A6	RHBDF2	DACH1				RAPGEF5			POLA1	DENND4C	PPP1R3B
TRNP1	RPP25	EFNB1				MCAM			KIF15	PPP5C	SMURF2
SNX29	CHST2	CDH13				IFITM3			SHISA3	CCDC88C	KRT80
NDRG1	PLA2G4C	PBX1				MTSS1L			APOBEC3A	MGAT5	RNF121
PHLDA1	ARHGEF3	ABCB6				TMCC3			CDKN3	SNX18	ANKRD50
MN1	SULF2	ABCA6				XYLT2			HIST1H2BO	SLC16A1	MAP1S
DUSP3	ATP7B	GCNT1				CCDC69			MLF1IP	NOS3	LYPD1
ANKRD13B	DACH1	RASIP1				FOXO3			PER3	USP53	GJA1
GRN	OSMR	KIAA1407				MVP			KIAA0101	LPHN2	MAFK
EFNA1	OSBPL3	OGFRL1				JUND			CENPW	ANXA11	TNFAIP8L3
KIT	SLC17A5	ALDH4A1				LRRC8B			MT1X	ACSL4	ABL1
CASP7	C1orf115	FAM212B				EEF2K			MIR17HG	SH3BP4	ZSCAN2
NAV2	ARHGAP26	ARHGAP26				PCBP4			SAMD15	FAM91A1	GADD45B
CD2BP2	SLC7A7	OSBPL10				GRINA			DTX4	PNMA1	LYL1
HLA-A	KCTD13	ZNF764				CTDSPL			BIRC3	PLEKHG2	ARIH2
PLCB1	CA5B	PMP22				RETSAT			EBF1	MECOM	EDN1
ITPR3	PLCD3	GPD1L				TSPAN5			P2RX7	ST6GAL1	CABLES1
ITPKB	LDLRAP1	TNFAIP2				ZBTB22			RNF125	STK17A	ZNF175
PLEKHG1	LOC100129550	GRK5				ICAM2			VWCE	PLEKHA1	PDGFC
PDGFB	GTF2H2B	SCRN1				ATP6V0A1			IFIT2	CDC42EP1	STK38L
GRK5	KLF6	FHL1				HMGN4			PARD6A	SHROOM2	COL1A2
PAN2	PAR5	STEAP2				SLC12A7			CXCL2	LDB1	SPHK1
CES2	KAT2B	SFR1				ITGA3			DUSP5	RARA	FSTL3
XPR1	OPTN	ZCCHC2				RAB11A			SYT9	TMEM57	SOX4
ABI3	LRRC45	SPECC1				NBEAL2			KIF19	MT2A	RND1
NEDD9	EPOR	WDR81				RNF144B			PRICKLE4	ZNF146	MCTP1
FGFR1	ZNF524	C1orf115				RAD50			SCN9A	NPAS2	KIAA1147
CDH11	TNFAIP2	JAG1				MPZL2			PPL	IFFO2	DOCK8
TNFRSF21	ANKS1A	GAS2L3				PLK2			AGPAT9	PNP	C5orf13
KIAA0141	SAMHD1	MTHFR				DGKA			NAGS	TRIO	FNDC3B
PLBD2	C17orf58	ABHD11				STXBP1			SERPINB2	EHD4	VCAN
NT5E	N4BP3	SLC37A1				ST3GAL1			DOCK11	PODXL	NRARP
UACA	SLC25A4	NLGN4Y				SDCBP			PTPRH	KLHL24	CCDC99
RASIP1	SORBS1	KIAA1211				MEPCE			PDK4	EIF2C2	FBLIM1
SOX17	ATF3	ENO2				TM4SF1			HOXB8	MEX3D	LIMS1
KIAA1522	CDC42EP2	C17orf48				RNF149			LRRC16A	ZBED4	SIX4
LAP3	NTHL1	RIMS2				PECAM1			STC1	ARF4	ABL2
FASN	ACTA2	GPC1				IFITM2			ST3GAL5	WWTR1	DUSP23
FMNL3	KHDRBS3	FES				RNASE1			SYNGR3	FAR2	SPATA13
TIE1	UBE2L6	SLC16A7				DENND4C			ISG20	TPM1	NYNRIN
SGK223	TOR3A	TNFAIP3				B4GALT5			PLEKHF1	F2R	FAM102B
PPP1R16B	BST1	RSAD1				CTTNBP2NL			C1orf54	PIP5K1C	UCK2
ETS1	MFSD6	C21orf63				EPHB4			ST6GALNAC1	FAM89B	ENC1
MERTK	ENO2	KDR				FAT4			TPPP	FHOD1	MEX3A
PHLDB2	IRF7	RFK				LMNB2			C9orf150	ATP13A3	RHOB
VAT1	FN3K	SLC2A3				SFPQ			SARM1	MAST4	RGS3
KIAA1462	SCN3B	SH3BP5				REST			EPHX4	HSPB1	GPR4
CIC	RHBDF1	PGPEP1				HNRNPR			RAB3IL1	TMCC1	NFATC4
UGP2	APOL6	MAMLD1				KLHL24			NTSR1	TGFB2	SMAD6
NFIA	HDAC11	PARP9				SERP1			SELPLG	MEF2D	TNFSF15
ARHGAP24	GGH	N4BP3				HNRNPM			XIRP2	ANO6	SIK1
PPIG	PRUNE2	DTX3L				SPIN1			TMEM140	TANC2	C15orf54
HIST2H2BE	PDP1	WSCD1				ZNF770			CORO2B	SRPX2	DDIT4
PLXNA4	SLC38A1	ITGB4				ALCAM			SAMD10	LRRC8A	NRK
NEXN	TMOD2	LRRC8B				CEP170			IL8	C5orf43	DHRS3
CENPF	ABCA3	TMEM171				EXT1			HSD3B7	DGKH	SLC7A2
NAMPT	PRKAB1	TRIB3				ZNF644			MAMDC2	SOX17	FZD8
PRKAR2B	PDE2A	KIAA0182				MYO1E			ADAMTS9	MGAT4A	C20orf112
ETFA	LPCAT4	RHBDF2				APBB2			SLC16A2	MYO10	GDF6
HIST1H2BK	HSPA1A	ABCA3				SLC29A1			RARG	ZNF827	BPGM
ABI3BP	C3orf58	CUTA				WWP1			B3GALT4	GLT25D1	FAM84B
GPATCH4	ETS2	AGAP1				GATAD2B			MURC	NF2	SAMSN1
BUB1	ABHD11	RIN1				PAIP2			SCN5A	MLLT1	LIPG
GPRC5A	GCNT1	KIAA1919				ITGB3			CLDN5	BCL2L13	ROR1
ATP13A3	UNC5B	MPZL2				SH3BP4			CXCL1	SLC29A1	ANGPTL4
NCOA7	TMEM63B	AMACR				GABBR2			THBD	ITGAV	PMEPA1
FOSL1	MCOLN1	SYT1				PTPN12			TFEB	SLC7A6	HES1
PRC1	TACC2	LDLRAP1				ITGAV			POU2F2	NNMT	CPNE5
HIST1H2AM	BCORL1	TACC2				HMGB1			TMC6	MEX3C	FBXO32
CIT	APOL1	ZFHX4				MTMR6			PRSS12	HDGFRP3	SMAD7
HIST1H2BM	CDON	NES				SEC24D			RSPO3	PELI1	SKIL
LMNB1	FOXRED2	PLCG2				PREP			SLC46A3	C11orf95	RFX2
UAP1	SH3BP5	ANKS1A				MAST4			C14orf49	ARIH2	SPSB1
MGLL	THBS3	FDXR				MT1E			TPD52	ENG	SNAI1
CENPE	PTPRJ	ZNF346				MAP7D1			LYVE1	BIRC2	MAF
UHRF1	ALDH3A2	CASKIN2				WDR43			ITGB8	PTPRB	ALPK3
NUP54	CNKSR3	PPARA				ZFHX3			GALNTL2	CDYL2	NR1I3
PTGER4	APOL2	ATP7B				FAR2			TMEM35	BRAF	FOXS1
HMGB2	RFK	KLF2				TBL1XR1			FBXL16	LIMK1
CASC5	RNF19A	MRI1				PHC2			IFIT3	PLXNA2
SMC4	CCDC102A	MOSPD1				CAMSAP2			MAP3K5	PDE4B
ZNF335	ATP1B1	ZNF205				ZMYM2			DPP4	HYAL2
TEX10	DUSP3	DUSP3				CBLB			P2RX4	KHDRBS3
CCNB1	GDF15	RDH10				SEC24A			UCP2	ARL5A
KIF23	NR5A2	TLCD2				NAA50			FAS	OSGIN2
CLSPN	WARS	AIF1L				TULP4			IRS2	SLC4A7
PAK6	SLC1A1	PTPRJ				ACSL4			LRRC33	ARID2
SNCA	PAQR4	APOL2				KDM5B			TAP1	ZNF195
RRM2	TFPI2	DCHS1				KHNYN			TNFAIP3	PREB
SNRPA1	JAG1	MTSS1L				PUM1			SLC4A11	GMIP
ASPM	DOPEY2	ENDOD1				NEK7			MAFB	FABP5
MKI67	B3GNT1	LPHN2				PRRC1			SYT1	GBGT1
MCM5	SCRN1	MYRIP				STK24			SLCO4A1	C17orf70
TOP2A	C12orf35	SLC4A11				CDC42EP1			OAS1	DAB2IP
EPS8	KCTD12	FAM63B				MAGI1			PPP1R3C	E2F4
MCM4	TNFRSF14	KLHDC8B				BCL2L13			IL27RA	PANX1
NECAP1	MOSPD1	CA5B				PREX2			SLC26A11	UBE2J2
CDC20	LRFN4	DPP4				DLG1			B3GALNT1	ODF2L
NCAPG2	CORO1B	COL12A1				STX6			CXADR	NR3C1
KIF14	IRF1	MAN1A1				LOC541471			VIPR1	NRIP1
CDCA4	MAN1A1	NALCN				UBE2S			PRIC285	HHIP
NUSAP1	TMEM173	HSPA1B				TIA1			SH3TC2	CBFB
HIST2H2BF	GTPBP8	SPATA20				ETV6			SPIN2B	COL1A2
MCM2	GRK5	PLEKHM1				HNRNPA0			SMCR7	CBLB
SPRED1	MDFIC	CDC42EP2				SMARCC1			BRP44L	GULP1
CCNB2	GDPD5	TACSTD2				SLC30A7			ProSAPiP1	ABL1
MYBL2	ADCY9	KIAA1522				RFTN1			C5orf4	ZNF260
TPX2	PDCD2L	GRB14				SGOL2			KCNJ2	KRT80
KIF20B	ABCB6	IRF1				ZNF260			PPARA	TRPS1
DLGAP5	NDST1	CNKSR3				PPPDE1			HSPA1B	MAML2
ERRFI1	PEX16	TRIM35				ERF			MYO5C	ERF
CCBE1	IFI27	LPCAT4				NRIP1			GPR162	VCAN
SULT1B1	C9orf21	CCDC69				ARF4			TGFBR3	PLXNA4
KNTC1	PLEKHM1	PCYT2				PNO1			ORAI3	ZNF792
CEP55	CXorf23	TMEM159				BGN			PPM1H	ANKRD50
E2F8	GRB14	ZNF641				KANK1			SLC30A4	LOC100190986
ATAD2	TMEM159	FZD5				COL5A1			C21orf63	RUNX1
HIST1H2AL	KDR	KCTD12				CALD1			NFKB2	RRBP1
HIST1H2AJ	TRIB3	FCHSD1				ITSN2			TNFRSF10C	RNF44
FAM54B	TRIM21	TBC1D2				KIAA0317			ICAM1	MAFK
MED8	RAB3B	NR3C2				PCDH1			TRIM25	SIX4
IRAK3	ING5	IFI6				VEGFA			WFS1	TES
ANLN	C5orf30	CHST2				CSRP1			IGFBP5	ADA
HIST2H2BA	KLF2	ZNF133				PLOD2			SLC2A12	PDGFA
STIL	B7H6	MDFIC				PGM2L1			OSBPL10	PLK3
SNRPB	APLN	PRUNE2				ZBED4			CXCR7	LYPD1
KIF2C	NIPAL3	CCND3				ST6GAL1			CD47	TEAD2
ARHGAP11A	MYRIP	BCORL1				SEMA3F			SORT1	GPR161
BIRC5	ALDH4A1	ANKRD33B				MECOM			RIMS2	USP46
FBXO42	LPHN2	C17orf58				LOC646324			DUSP14	FMNL3
GIMAP8	ITGA6	TNFRSF14				FAM60A			MAMLD1	ZNF286A
KIF4A	NES	SYNGAP1				LUZP1			CTC1	CTNNB1
MELK	CITED2	LOC100294145				LDB1			RASSF2	KHNYN
POLA1	PLA2G15	WARS				PLXNA2			SQSTM1	KLHL6
CKS2	CDC25B	LETMD1				F2R			ATP7B	HRH1
KIF15	THSD7A	CD109				LRRC8A			DACH1	ITSN2
HIST1H1B	FAM213B	TEAD4				ZNF827			OSMR	SOBP
TTK	FLYWCH1	TMEM170B				PTGS2			OSBPL3	ARHGAP32
IQGAP3	FAM63B	PLA2R1				FHL3			SLC17A5	WEE1
C9orf140	TRAF5	NDST1				RNF44			C1orf115	MTHFD1L
C1orf96	SEC11C	TNFSF13				TGIF1			ARHGAP26	ZFHX3
KIF11	PMP22	STEAP1B				TEAD2			LDLRAP1	RAI14
PTX3	FAM126A	SERPINB1				HYAL2			KLF6	CTGF
CAPG	OAF	TNFRSF10C				PALLD			KAT2B	PPP1R13L
SPAG5	WDR19	CDC25B				ZBTB38			OPTN	UHRF1BP1L
TTC8	SDC4	FKBP1B				SLC39A7			EPOR	YIPF5
CKAP2L	SAT1	ITPKB				PCGF3			ANKS1A	ALDH1A1
TRDMT1	EZR	SLC30A4				CBFB			SAMHD1	CRY1
CXorf56	NLGN4Y	TOR3A				PTPRG			C17orf58	TNFAIP8L3
AURKA	UNC93B1	FLOT2				UGDH			SORBS1	CRY2
SPOCD1	CASK	PHYH				C1QTNF5			CDC42EP2	HIVEP2
BRCA2	CD109	VWA5A				PLA2G4A			NTHL1	ZNF175
HAUS5	FAM107A	THSD7A				FAM20C			TOR3A	ZNF697
RASA2	TCEA2	LRFN4				MYO10			ENO2	TSPAN6
SLC1A1	FLOT2	ARHGAP23				TES			IRF7	CDK14
ASF1B	MEIS2	FOXRED2				ZNF146			FN3K	DSE
SLC41A2	RFNG	CXCR7				DIXDC1			RHBDF1	GRPEL2
TSPAN12	TYRO3	FIG4				KLHL13			APOL6	UPP1
KLF9	EFNB1	ATP1B1				TLE3			PRUNE2	CHST1
PBK	RIN1	NFKB2				CPSF6			PDP1	LOC146880
MGP	ZFHX4	NPC1				USP33			TMOD2	MIPOL1
HMMR	FAM212B	CASP10				TPM1			ABCA3	PDGFC
KRT7	SLC2A13	DUSP14				SLC4A7			LPCAT4	RIMKLB
C1orf110	PCYT2	MINPP1				DAB2IP			C3orf58	PHLDB1
TNFRSF1B	TMEM51	SEMA6B				KIF20A			ETS2	PPP1R3B
HMGA2	MLKL	IFI27				BIRC2			ABHD11	ITGA5
ADAMTS1	NEU1	TRIM16				HHIP			GCNT1	C1QTNF5
ART4	POLR3G	CASP7				FLT1			TMEM63B	JHDM1D
NDC80	CUTA	MEIS2				HIVEP1			TACC2	TCF4
HIST1H3D	CDC42EP4	RHBDF1				KCNAB1			BCORL1	GRASP
C9orf47	ARHGAP27	ISG15				KLF10			APOL1	NARS2
SBDSP1	ABCA6	PPAP2B				CTNNB1			CDON	FAM214B
MAP3K14	ZNF346	OAS3				MT2A			FOXRED2	DIEXF
SHISA3	LYN	FAM108C1				ELK3			SH3BP5	TULP4
PLK1	PLAGL1	GAB3				FOXC2			PTPRJ	HES2
HIST1H2BN	WDR81	SDC4				PELI1			CNKSR3	FLT4
CDC45	PLIN2	TMEM63B				FAM214B			APOL2	HIC1
NEGR1	PPP1R15A	LOC730101				CDK14			RFK	ATP13A2
POLA2	TRMT2B	FAM126A				DSE			ATP1B1	KCNQ1OT1
HIST1H2AI	ZNF337	ZNF473				CLCN4			GDF15	RTKN
NUDT16	DOCK5	PHLDB2				HIVEP2			NR5A2	PGM2L1
ZNF441	KITLG	PDP1				FAM102A			JAG1	FHL3
APOBEC3A	DCHS1	B3GNT1				PIK3R3			DOPEY2	SH3GL1
LYAR	ZCCHC2	GLRX				FOXC1			B3GNT1	ABCG1
CDKN3	DTX3L	LMO7				C17orf70			SCRN1	MFAP2
TACC3	FAM108C1	PLIN2				CTGF			C12orf35	BMPR2
HIST1H2BO	C7orf41	PRTG				P4HA3			KCTD12	TBC1D16
NUF2	MICAL3	ALDH1A2				SH3RF3			TNFRSF14	MGP
GTSE1	TUBB2A	CLCN5				FAM117B			LRFN4	ZSWIM4
HIST1H2AB	FDXR	TSPAN5				PPARD			CORO1B	KIT
HIST1H2BJ	DNAJC1	DGKA				IRF6			IRF1	NR2F6
MLF1IP	ITPKB	NR2C1				ENG			MAN1A1	RNF121
SEMA3A	INS	CNTNAP1				ZNF704			TMEM173	MERTK
HIST1H3G	LRFN3	MMP15				FAM176A			ADCY9	RCC2
KLHL3	AGFG2	CCND1				TGFB2			ABCB6	PTPRK
GOLGA8A	LRP11	TOB1				RSPRY1			NDST1	SEMA3G
PER3	PDLIM1	CASK				PBX3			C9orf21	HIVEP1
CENPL	KIAA1841	SNCG				ESM1			GRB14	BCL9
FAM111B	ITGB4	ABCC10				PHLDB1			TMEM159	ARAP3
C9orf80	NDUFA2	ITGA6				RG9MTD1			KDR	DUSP23
KIAA0101	TBC1D24	ACADSB				OSGIN2			TRIB3	LMCD1
LOC152217	ENDOD1	ABLIM3				CTSC			KLF2	PDGFB
SATB1	FES	TFPI2				PPP1R13L			B7H6	CHRNA1
LOC389906	LGR4	KLF6				MGAT4A			NIPAL3	JUNB
MAP3K6	PPP2R5B	TAP2				MEX3D			MYRIP	RAPGEF4
ZNF567	FDX1L	MSRA				MTF2			ALDH4A1	SMURF2
ZNF395	ACP2	NEU1				DAAM1			LPHN2	ACE
TMEM234	DBNDD1	TMEM173				ZNF792			ITGA6	FBLN5
C13orf27	DYNC2H1	PARP14				FKBP11			CITED2	C5orf13
GSTM4	CASP7	MICAL3				SH3GL1			PLA2G15	NHSL1
FGF2	CARD16	EZR				MAP2			CDC25B	RCL1
TMTC1	CD55	VASH1				WWTR1			THSD7A	TGFB1
COL3A1	NPC1	CDC42EP4				MTHFD1L			FAM213B	UCK2
NEFH	PGPEP1	ITGA3				PROX1			FLYWCH1	IRF6
ZNF593	STEAP1B	ICAM1				GALNT10			FAM63B	PLEKHO1
NEBL	KLHDC8B	TMEM200A				RAI14			PMP22	RAPGEF3
RPS6KA5	TIAF1	HDHD1				ARL4A			FAM126A	GPR4
CCL14	EXTL3	CLCN7				PTPRK			SDC4	MAP1S
LOC100506054	HECTD3	POLM				KIF21A			EZR	CERK
C8orf48	CNNM3	KITLG				CERK			NLGN4Y	PCDH1
CENPW	LGALS3	SCARF1				PLK3			FAM107A	KRT7
EGR1	LDLR	OPTN				NFYA			FLOT2	LPCAT2
C7orf13	FRY	TMEM150A				TGFB1			MEIS2	BTBD19
RGS4	DYNLRB1	HMOX1				ZNF48			RIN1	EDN1
ADRB2	TACSTD2	ADAMTS18				YIPF5			FAM212B	PTPRE
SULT1E1	LRSAM1	ARHGAP27				ATP13A2			PCYT2	RAMP2
LOC730102	CMTM7	CLN3				JHDM1D			MLKL	CHST11
AIG1	PLAU	GSDMD				PDGFA			NEU1	PTGS2
MT1X	SGK196	CORO1B				SRPX2			CUTA	NYNRIN
ZNF132	FCHSD1	SMAD1				KIAA1377			CDC42EP4	PDLIM7
DIO2	WDR54	RASSF2				MDFI			ARHGAP27	FSTL3
ZNF300	PBX1					PHF15			ABCA6	CCDC99
SEMA3C	CCDC115	INPP1				DUSP4			ZNF346	FAM102A
ABCC9	PDK2	SQSTM1				ZNF697			LYN	MDFI
SPC25	CCND3	SH3BP2				HRH1			PLAGL1	SPHK1
ZNF699	SEMA4B	SELO				SOBP			WDR81	HAPLN3
GPR89A	GLRX	FLJ90757				ARL5A			PLIN2	STAT5A
DKFZP586I1420	TACC1	LAP3				CTAGE5			PPP1R15A	LOC100507254
HIF3A	SLC2A6	EPOR				BHLHE40			DOCK5	CABLES1
MIR17HG	FBXO31	ORAI1				MIPOL1			ZCCHC2	GJA1
VMAC	ISCU	C1orf35				CHST11			DTX3L	LYL1
SAMD15	GPD1L	C6orf1				E2F4			FAM108C1	CHCHD4
PRR15	LRCH4	TACC1				ALDH1A1			C7orf41	FZD8
METTL7A	FNDC4	B4GALT5				STC2			TUBB2A	ZNF618
CSPG5	BCL2L1	KIAA1161				BMPR2			FDXR	TUSC1
MEST	PHLPP2	TRNP1				HDGFRP3			AGFG2	ESPN
FGF5	MRPS18B	FBXL5				NHSL1			PDLIM1	DOCK8
PLAC8	LSS	TRANK1				INHBA			ITGB4	NRG3
PLCB4	ZNF213	LYN				MEX3C			ENDOD1	NCOR2
SH2B2	HMOX1	HSPA4L				LMCD1			FES	FBLIM1
C1R	CBR1	TMEM134				RUNX1			LGR4	JAG2
IRS1	CALCOCO2	STXBP1				TBC1D16			PPP2R5B	GRAP
CYP27C1	STX4	TMEM179B				NCOR2			DBNDD1	FAM117B
	VASH1	DLL4				ARAP3			NPC1	DLC1
	FIG4	RAB7L1				RTKN			STEAP1B	ZNF704
	CLU	GPR172A				YAE1D1			KLHDC8B	ZSCAN2
	ANKRD33B	FRY				CARD11			LGALS3	DUSP4
	STX11	SAP30L				PDLIM7			LDLR	CXCR4
	ZNF205	C7orf41				RCC2			FRY	ENC1
	CARHSP1	CES2				TSPAN6			TACSTD2	ABHD8
	MYADM	MAPK8IP1				EFNA5			LRSAM1	ZNF48
	TNFSF13	CC2D1A				RHOBTB1			CMTM7	ALPK3
	NMI	CAMKK2				FBLN5			FCHSD1	ZNF32
	MRPL34	SLC1A1				BCL9			CCND3	SOX4
	SMAD1	PRKAR2B				SENP7			GLRX	KIAA1147
	TOP1MT	PLCB1				CPA4			TACC1	NRARP
	CKLF	DBNDD1				NRXN3			GPD1L	FNDC3B
	ARHGAP23	HTATIP2				PARP12			FNDC4	DDIT4
	SFXN3	CMAS				HES2			BCL2L1	NFATC4
	COMMD3-BMI1	STS				ZNF618			HMOX1	GADD45B
	POLR3GL	ICAM2				LFNG			STX4	C15orf54
	SEMA6B	LTBR				ITGA5			FIG4	RHOBTB1
	WSCD1	OSBPL1A				LPCAT2			CLU	NOG
	IGFBP2	CMTM7				BTBD19			ANKRD33B	FAM102B
	STK10	SIGIRR				NR3C1			STX11	FAT1
	RAB3IP	HEATR6				DLC1			CARHSP1	ESM1
	PDE6D	RAB3B				JAG2			TNFSF13	SIRPB2
	PPP3CC	CEP120				PPP1R3B			NMI	STK38L
	GPR116	IKBKB				SMURF2			SMAD1	MCTP1
	WHAMM	TMEM242				KRT80			ARHGAP23	TNFSF15
	CLCN7	LRSAM1				RNF121			SFXN3	LIMS1
	TMEM179B	ERBB2				ANKRD50			SEMA6B	C13orf15
	ZNF267	PDLIM1				BEND3			WSCD1	PLVAP
	PRKAR2B	ADCY9				MAP1S			IGFBP2	DIO2
	TM4SF18	EEF2K				LYPD1			PDE6D	MRM1
	ABLIM1	SERINC5				GJA1			TMEM179B	EFNA1
	PEMT	ADAM19				MAFK			TM4SF18	DHRS3
	CEP290	MLST8				TNFAIP8L3			PEMT	BHLHE40
	STK3	IFITM3				ABL1			CCDC88C	SMAD6
	CCDC88C	TBC1D24				ZSCAN2			MARVELD1	C20orf112
	MARVELD1	C2orf18				GADD45B			CCND1	GDF6
	CCND1	SLC9A3R1				LYL1			TEAD4	RGS3
	TEAD4	FAM8A1				ARIH2			PHLPP1	SPATA13
	PHLPP1	FAM171B				EDN1			FYN	NRK
	FYN	DOPEY2				CABLES1			SRGAP1	MEX3A
	SRGAP1	MTMR10				NAV1			CAMKK2	LFNG
	SSH3	TUBB2A				ZNF175			PARP14	GDF7
	GADD45A	SLC27A1				DNAJB5			LTBR	SLC7A2
	APBB1	PDE6D				PDGFC			INPP1	SLC16A5
	EXD2	CAMK2G				IFI44			RAB7L1	ABL2
	HLA-A	PCBP4				C6orf105			CMAS	HES1
	FABP5	FERMT3				STK38L			SERINC5	SPRY1
	CAMKK2	INS				COL1A2			STX7	NEDD9
	PARP14	LZTS2				SPHK1			SAP30L	ZNF135
	LTBR	PIK3C2B				FSTL3			TOB1	SNAI2
	INPP1	CLN8				SOX4			RAPGEF5	BPGM
	NOSIP	MID1				HEY2			MCAM	ANGPTL4
	RAB7L1	MEPCE				RND1			IFITM3	LIPG
	CMAS	FNDC4				MCTP1			MTSS1L	RHOB
	SYNGR2	ATP6V0A1				KIAA1147			TMCC3	F2RL1
	DIRC2	IGFBP2				DOCK8			XYLT2	ROR1
	GRN	PLAGL1				C5orf13			CCDC69	LINC00340
	USP31	CGNL1				FNDC3B			FOXO3	SAMSN1
	SERINC5	ANTXR1				VCAN			MVP	C8orf4
	MRPL38	PTPRM				PELI2			JUND	F2RL3
	FAM96B	FAM213B				NRARP			LRRC8B	MOBP
	STX7	YPEL3				FZD1			EEF2K	DZANK1
	SAP30L	C5orf32				CCDC99			PCBP4	CABYR
	CES2	TM7SF2				FBLIM1			GRINA	GJA4
	ARMCX3	SLC12A7				LIMS1			CTDSPL	TRIM45
	RABIF	ADAM15				ZNF92			RETSAT	CPNE5
	TOB1	PLAU				SIX4			TSPAN5	SMAD7
	RAPGEF5	TEX264				ABL2			ZBTB22	CAMKK1
	MCAM	SP110				C21orf58			ICAM2	SIK1
	TTC28	PLEKHO2				DUSP23			ATP6V0A1	FAM84B
	COBLL1	BCAS3				SPATA13			HMGN4	PMEPA1
	IFITM3	STX7				NYNRIN			SLC12A7	LOC100499489
	SERPINE2	CTDSPL				FAM102B			ITGA3	VASH2
	MTSS1L	TMCC3				UCK2			RAB11A	RFX2
	TMCC3	NBEAL2				ENC1			NBEAL2	VSTM2L
	LIFR	PLK2				MEX3A			RNF144B	SKIL
	XYLT2	DDR2				RHOB			RAD50	SPSB1
	ANXA4	SLC20A2				RGS3			MPZL2	FBXO32
	CTSB	LGALS3				GPR4			PLK2	MAF
	CCDC69	SNX7				NFATC4			DGKA	SNAI1
	FOXO3	HPS3				SMAD6			STXBP1	RND1
	MVP	VAMP5				TNFSF15			ST3GAL1	LOC728431
	SCARA3	PLAT				SIK1			SDCBP	FOXS1
	JUND	STX4				C15orf54			MEPCE	NR1I3
	RHOQ	STIM1				DDIT4			TM4SF1
	LRRC8B	SLC9A3R2				NRK			RNF149
	EEF2K	CITED2				DHRS3			PECAM1
	C1orf85	PEMT				SLC7A2			IFITM2
	PCBP4	DOCK5				FZD8			RNASE1
	C11orf73	GM2A				C20orf112			DENND4C
	ZFPM2	TSHZ1				GDF6			B4GALT5
	TMEM219	C12orf35				BPGM			CTTNBP2NL
	GRINA	PPM1F				KCTD16			EPHB4
	CTDSPL	CCDC88C				FAM84B			FAT4
	C16orf42	KIAA1468				MYOM3			LMNB2
	RETSAT	NT5DC1				LOC100134229			SFPQ
	TSPAN5	PITPNM1				SAMSN1			REST
	CYLD	TIMP2				LIPG			HNRNPR
	ZBTB22	PLA2G15				ROR1			KLHL24
	HDAC5	GPR124				ANGPTL4			SERP1
	ICAM2	SFXN3				PMEPA1			HNRNPM
	ATP6V0A1	DMXL1				HES1			SPIN1
	HMGN4	NET1				CPNE5			ZNF770
	RRAGC	STX11				FBXO32			ALCAM
	ZC3HAV1	NIPAL3				SMAD7			CEP170
	SLC12A7	NR5A2				MYLK2			EXT1
	DST	RNF149				SKIL			ZNF644
	ITGA3	SHE				RFX2			MYO1E
	CD2BP2	TM4SF18				SPSB1			APBB2
	ECH1	STAT2				SNAI1			SLC29A1
	PTGER4	AGFG2				MAF			WWP1
	RAB11A	HS6ST1				ALPK3			GATAD2B
	SMCHD1	TNFAIP1				GJA5			PAIP2
	NBEAL2	XYLT2				NR1I3			ITGB3
	RNF144B	ACSS2				FOXS1			SH3BP4
	FAM127B	RETSAT							GABBR2
	RAD50	PHLPP1							PTPN12
	MPZL2	PLA2G16							ITGAV
	HTR1B	MARVELD1							HMGB1
	PLK2	RNF19A							MTMR6
	IL17RA	SH3TC1							SEC24D
	DGKA	RAD50							PREP
	PERP	HMGN4							MAST4
	HLA-E	ZBTB22							MT1E
	STXBP1	RNF144B							MAP7D1
	ST3GAL1	MEGF9							WDR43
	CDS2	ITPR3							ZFHX3
	SDCBP	NRP2							FAR2
	MEPCE	NFIX							TBL1XR1
	EVC	JUND							PHC2
	SIK3	GRN							CAMSAP2
	PHLDB2	BCL2L1							ZMYM2
	TM4SF1	EHD2							CBLB
	ITPR3	MCAM							SEC24A
	RNF149	ZADH2							NAA50
	NAA60	SLFN11							TULP4
	PECAM1	PPP1R15A							ACSL4
	HGSNAT	RNF13							KDM5B
	IFITM2	IFITM2							KHNYN
	ARHGEF7	DENND4C							PUM1
	FAM21A	ST3GAL1							NEK7
	TNFRSF1A	RAB3D							PRRC1
	S100A6	FLI1							STK24
	KIAA1522	NMI							CDC42EP1
	TNIP1	DDX58							MAGI1
	JOSD1	LPIN2							BCL2L13
	RNASE1	LZTR1							PREX2
	YWHAH	C15orf39							DLG1
	DENND4C	TTC19							STX6
	CCDC85B	CYFIP2							LOC541471
	B4GALT5	FYN							UBE2S
	IGF2BP2	EPB41L1							TIA1
	CTTNBP2NL	CLIP2							ETV6
	EPHB4	PECAM1							HNRNPA0
	TMEM167A	GRINA							SMARCC1
	FAT4	C5orf42							SLC30A7
	LMNB2	USP53							RFTN1
	SFPQ	SRGAP1							SGOL2
	DDX3X	MVP							ZNF260
	REST	CLU							PPPDE1
	ZFP36L1	MAP4K2							ERF
	RBPJ	CARHSP1							NRIP1
	HNRNPR	STAT6							ARF4
	KLHL24	MAVS							PNO1
	SERP1	FOXO3							BGN
	HNRNPM	TNFRSF21							KANK1
	SPIN1	MTMR12							COL5A1
	ZNF770	TM4SF1							CALD1
	SGK1	ZXDB							ITSN2
	SIPA1L3	GDF15							KIAA0317
	ALCAM	CIC							PCDH1
	CEP170	CPT1A							VEGFA
	MGLL	TSC22D4							CSRP1
	EXT1	RHOBTB3							PLOD2
	SLC4A2	TEX2							PGM2L1
	ZNF644	ATP8B1							ZBED4
	ZSWIM6	CPNE3							ST6GAL1
	KDM1A	DAG1							SEMA3F
	MYO1E	PREPL							MECOM
	APBB2	LATS2							LOC646324
	SLC29A1	CYB5B							FAM60A
	RBMX	LOC100499466							LUZP1
	WWP1	SLC43A3							LDB1
	SP3	PREX1							PLXNA2
	DLG5	SDCBP							F2R
	NARF	RNASE1							LRRC8A
	STAT5B	TXNIP							ZNF827
	GATAD2B	RAB11A							PTGS2
	PAIP2	FAT4							FHL3
	ITGB3	SEC24D							RNF44
	MPHOSPH10	MYC							TGIF1
	NCKAP5L	RASA1							TEAD2
	SH3BP4	HYAL2							HYAL2
	DCP1A	FURIN							PALLD
	GABBR2	DAZAP1							ZBTB38
	GALNT2	CTTNBP2NL							SLC39A7
	CASC5	ELTD1							PCGF3
	PTPN12	LIMK1							CBFB
	CEP55	ZNF609							PTPRG
	ITGAV	SFPQ							UGDH
	HMGB1	HIST1H2BK							C1QTNF5
	XBP1	SRSF1							PLA2G4A
	ATAD2	CPSF6							FAM20C
	MTMR6	ALCAM							MYO10
	KIF20B	HNRPDL							TES
	SEC24D	CDC42EP1							ZNF146
	NEK6	ZMYM2							DIXDC1
	MANF	EPHB4							KLHL13
	AKT1	STX6							TLE3
	PREP	CBX3							CPSF6
	CPEB4	REST							USP33
	MAST4	ILF2							TPM1
	PTGFRN	PALMD							SLC4A7
	MT1E	WSB2							DAB2IP
	MAP7D1	NAA50							KIF20A
	PSMC6	UBN2							BIRC2
	WDR43	LMNB2							HHIP
	IGF2BP1	RHOJ							FLT1
	ODF2	PUM1							HIVEP1
	FMNL3	ZNF644							KCNAB1
	ZFHX3	MTMR6							KLF10
	NCAPD2	HERPUD2							CTNNB1
	FAR2	HNRNPA0							MT2A
	TBL1XR1	PKP4							ELK3
	PHC2	FRMD4B							FOXC2
	HIST1H1B	CSRP1							PELI1
	NPAS2	NIN							FAM214B
	CAMSAP2	CEP55							CDK14
	SMC2	FAM60A							DSE
	KIF23	ARID2							CLCN4
	ZMYM2	PRR11							HIVEP2
	PFKFB3	CASC5							FAM102A
	CBLB	CAMSAP2							PIK3R3
	SEC24A	HIST1H2AM							FOXC1
	DPYSL3	IL6ST							C17orf70
	PROSER1	HMGB1							CTGF
	TGM2	SETD5							P4HA3
	KIAA1797	WDR43							SH3RF3
	CENPE	HSPB1							FAM117B
	FUBP1	PAIP2							PPARD
	NAA50	BCL2L13							IRF6
	KIF4A	SH3BP4							ENG
	PLK1	SERP1							ZNF704
	TMCC1	ZBED4							FAM176A
	KDM2B	TBL1XR1							TGFB2
	TULP4	SLC29A1							RSPRY1
	ACSL4	SLC35F2							PBX3
	NAA15	PDGFB							ESM1
	DENND5B	MYBL2							PHLDB1
	FAM160B1	PPPDE1							RG9MTD1
	KDM5B	HNRNPM							OSGIN2
	MRC2	MAST4							CTSC
	KHNYN	MAP7D1							PPP1R13L
	PUM1	NCBP2							MGAT4A
	ANLN	SMARCC1							MEX3D
	ERRFI1	PRRC1							MTF2
	BRPF3	TOMM40							DAAM1
	NEK7	CTNNAL1							ZNF792
	TOP2A	VANGL1							FKBP11
	VASP	MKLN1							SH3GL1
	SAE1	SLC30A7							MAP2
	FAM120B	ID3							WWTR1
	PRRC1	MACF1							MTHFD1L
	STK24	GABBR2							PROX1
	MFNG	NRIP1							GALNT10
	GPX8	CAMSAP1							RAI14
	SEC22B	EPM2AIP1							ARL4A
	NUSAP1	C1orf212							PTPRK
	ASPM	SEC24A							KIF21A
	MKI67IP	EML1							CERK
	FGF2	KHDRBS1							PLK3
	FAM168B	DIEXF							NFYA
	CDC42EP1	MERTK							TGFB1
	KDM3A	HNRNPR							ZNF48
	MAGI1	NHP2							YIPF5
	CCNB1	CEP170							ATP13A2
	BCL2L13	NF2							JHDM1D
	PREX2	NRCAM							PDGFA
	DLG1	KDM5B							SRPX2
	ELF2	HIST2H2BF							KIAA1377
	STX6	MCM2							MDFI
	LOC541471	KLF10							PHF15
	MERTK	MIS18BP1							DUSP4
	UBE2S	PNP							ZNF697
	TIA1	SLC39A7							HRH1
	UHRF1BP1L	DKC1							SOBP
	ETV6	LUZP1							ARL5A
	CASP2	SPIN1							CTAGE5
	HNRNPA0	NR1D2							BHLHE40
	SMARCC1	HIST1H3C							MIPOL1
	SLC30A7	FAM20C							CHST11
	RFTN1	HMGN2							E2F4
	RLF	ACSL4							ALDH1A1
	SGOL2	FOXC2							STC2
	ZNF260	SLC2A1							BMPR2
	PPPDE1	ZNF770							HDGFRP3
	IFFO2	SP100							NHSL1
	ERF	KLHL24							INHBA
	NRIP1	C17orf70							MEX3C
	HIST1H2AJ	ITGB3							LMCD1
	ARF4	ETV6							RUNX1
	PNO1	PTPN12							TBC1D16
	BGN	GULP1							NCOR2
	KANK1	USP33							ARAP3
	IQGAP3	ZNF260							RTKN
	LOC92249	HIST1H2BF							YAE1D1
	COL5A1	SH3RF3							CARD11
	CALD1	TMEM57							PDLIM7
	ARHGAP24	HIST1H3H							RCC2
	ITSN2	GATAD2B							TSPAN6
	GOT1	ELK3							EFNA5
	KIAA0317	APBB2							RHOBTB1
	BIRC5	TPX2							FBLN5
	PCDH1	ZBTB38							BCL9
	IVNS1ABP	WDR3							SENP7
	VEGFA	PTPRE							CPA4
	C7orf60	RFTN1							NRXN3
	ZNF608	CKS2							PARP12
	CSRP1	DDX46							HES2
	KCTD1	CFH							ZNF618
	PLOD2	H3F3B							LFNG
	ARMC8	DNAJB5							ITGA5
	PGM2L1	LNX2							LPCAT2
	ZBED4	DEPDC1							BTBD19
	GTF2I	NEXN							NR3C1
	MYO1B	HIST1H2BM							DLC1
	ST6GAL1	F2R							JAG2
	MLLT3	IRF6							PPP1R3B
	TPX2	TOP2A							SMURF2
	SEMA3F	BASP1							KRT80
	LLPH	ZBTB5							RNF121
	CKAP2L	TNFRSF10D							ANKRD50
	PTPRE	RARB							BEND3
	MECOM	HIST1H1B							MAP1S
	LOC646324	EXT1							LYPD1
	FAM60A	TEAD2							GJA1
	LUZP1	STK24							MAFK
	LDB1	ZNF766							TNFAIP8L3
	RGS4	FOXC1							ABL1
	PLXNA2	NUDT4							ZSCAN2
	F2R	RGS4							GADD45B
	LRRC8A	CCNB2							LYL1
	ZNF436	KIF20B							ARIH2
	ZNF827	PHF23							EDN1
	PTGS2	MLLT1							CABLES1
	FHL3	MEX3D							NAV1
	RNF44	HIST1H2AG							ZNF175
	TGIF1	FHL3							DNAJB5
	TEAD2	GCC2							PDGFC
	HYAL2	MGAT4A							IFI44
	EHD4	ITSN2							C6orf105
	PALLD	MAFF							STK38L
	UAP1	TULP4							COL1A2
	ZBTB38	UGDH							SPHK1
	CKS2	MYO1E							FSTL3
	SLC39A7	MT1E							SOX4
	SEMA6C	PLOD2							HEY2
	PCGF3	CTNNB1							RND1
	CBFB	KIF11							MCTP1
	FAT1	SEMA3F							KIAA1147
	PTPRG	ARMC10							DOCK8
	UGDH	COL5A1							C5orf13
	C1QTNF5	BGN							FNDC3B
	PLA2G4A	VEGFA							VCAN
	CLMN	ITGAV							PELI2
	FAM20C	MED8							NRARP
	PRICKLE2	NUSAP1							FZD1
	ZBTB17	LDB1							CCDC99
	CSRNP2	DLG1							FBLIM1
	PRC1	LRRC8A							LIMS1
	MYO10	PNO1							ZNF92
	TES	CALD1							SIX4
	ZNF146	C1QTNF5							ABL2
	DIXDC1	PTPRG							C21orf58
	ZNF107	ZFHX3							DUSP23
	KLHL13	CTAGE5							SPATA13
	TLE3	AURKA							NYNRIN
	HMMR	RIMKLB							FAM102B
	CENPF	PCGF3							UCK2
	CPSF6	PAK1IP1							ENC1
	USP33	NDC80							MEX3A
	CREBZF	MRPS11							RHOB
	MKI67	PCDH1							RGS3
	TPM1	ASPM							GPR4
	TMEM164	VGLL3							NFATC4
	SLC4A7	RSPRY1							SMAD6
	TOM1	KLHL13							TNFSF15
	MED8	MRPS14							SIK1
	CCNB2	PMF1							C15orf54
	ALDH9A1	ERF							DDIT4
	BRIP1	CCDC14							NRK
	E2F8	C13orf15							DHRS3
	DAB2IP	STK17A							SLC7A2
	ZNF516	KIF23							FZD8
	KIF20A	ZNF92							C20orf112
	HTR1D	ZNF146							GDF6
	BIRC2	KIAA0317							BPGM
	HHIP	C12orf75							KCTD16
	RARA	PBX3							FAM84B
	FLT1	TMEM39A							MYOM3
	HIVEP1	PRC1							LOC100134229
	KCNAB1	NNMT							SAMSN1
	C9orf47	WWP1							LIPG
	CACHD1	ANKH							ROR1
	CD163L1	MECOM							ANGPTL4
	KLF10	POLA1							PMEPA1
	FAM70B	PARP12							HES1
	CTNNB1	SPRY4							CPNE5
	BTBD7	PTTG1							FBXO32
	MT2A	TIA1							SMAD7
	C4orf42	ATP7A							MYLK2
	ZNF275	PDE4B							SKIL
	IRF2BPL	ODF2L							RFX2
	AURKA	CDCA2							SPSB1
	ELK3	GTSE1							SNAI1
	ARHGAP11A	C5orf43							MAF
	FOXC2	UBE2S							ALPK3
	MYBL2	HMMR							GJA5
	PELI1	PLXNA2							NR1I3
	FAM96A	PHC2							FOXS1
	FAM214B	KIAA0020
	NDC80	FAT1
	CDK14	ZNF286A
	DSE	MAML2
	CLCN4	TBC1D8B
	IP6K2	WEE1
	PDE7A	GRB10
	HIVEP2	UAP1
	KLHL6	GEN1
	FAM102A	ANLN
	PIK3R3	PALLD
	TTTY15	STK39
	PARP2	DAB2IP
	BUB1	KHNYN
	TACC3	CNTRL
	FOXC1	IER3
	C17orf70	MAP2
	CTGF	ZNF830
	EFNA1	SENP7
	P4HA3	TES
	SH3RF3	ATP13A2
	FAM117B	RACGAP1
	TDG	CRY1
	BYSL	KIF20A
	SPRED1	KANK1
	PPARD	NFYA
	IRF6	YAE1D1
	ZNF124	PIK3R3
	STIL	DIXDC1
	FHOD1	ADAMTS4
	ENG	SLC4A7
	ZNF704	BUB1
	FAM176A	TLE3
	TGFB2	PDLIM5
	RSPRY1	MEX3C
	PBX3	SHISA3
	ESM1	SH3GL1
	PHLDB1	CDCA3
	RG9MTD1	NEK7
	OSGIN2	PREP
	CTSC	BIRC2
	CDCA7	MAGI1
	PPP1R13L	E2F4
	MGAT4A	LOC100216001
	MEX3D	PLK1
	NUF2	PELI1
	MTF2	GALNT10
	DAAM1	PLA2G4A
	ZNF792	RNF44
	FKBP11	MLF1IP
	SH3GL1	TPM1
	MAP2	SCFD2
	WWTR1	PHF15
	MTHFD1L	FAR2
	PROX1	KIF21A
	CDC6	KIF15
	GALNT10	HIVEP2
	RAI14	TGFB2
	ARL4A	MAGOHB
	FLJ41200	GRASP
	PTPRK	ARF4
	KIF21A	SGOL2
	CERK	RAPGEF3
	PLK3	MKI67
	HMGA2	MTHFD1L
	PAK6	CENPF
	NFYA	CTSC
	SNX25	PDGFA
	KIFC1	PREX2
	TGFB1	CENPE
	ZNF48	PTPRK
	YIPF5	USP46
	ATP13A2	MTF2
	JHDM1D	CBLB
	PDGFA	SOBP
	SRPX2	SIRPB2
	ITGA11	TGIF1
	KIAA1377	TACC3
	MDFI	HHIP
	F2RL2	SPRED1
	PHF15	ZNF614
	DUSP4	CDK14
	ZNF697	ETV1
	HRH1	TSPAN6
	SPOCD1	OSGIN2
	SOBP	ARAP3
	ZNF503	RCL1
	ZBTB8OS	INHBA
	ARL5A	LOC541471
	SPAG5	BRAF
	CTAGE5	BIRC5
	BHLHE40	CLCN4
	MIPOL1	UBE2C
	CHST11	FAM102A
	TLE2	CPS1
	E2F4	PLEKHO1
	ALDH1A1	HIVEP1
	STC2	MYO10
	BMPR2	HRH1
	HDGFRP3	TCF4
	ZNF708	DNAJC2
	NHSL1	TFAP4
	INHBA	PPP1R13L
	MEX3C	CBFB
	LMCD1	LOC100132247
	RUNX1	P4HA3
	ART4	FLT1
	KCNMB1	ARL5A
	TBC1D16	MT2A
	F2RL1	ZNF48
	NCOR2	KIAA1377
	ARAP3	FAM214B
	RTKN	PER3
	YAE1D1	LMCD1
	ZNF551	DLGAP5
	C1orf110	MDFI
	KIF11	C1orf110
	CARD11	ENG
	IL7R	CARD11
	PDLIM7	CTGF
	MGC72080	PPARD
	RCC2	ZNF827
	TSPAN6	CBWD5
	EFNA5	KIAA0101
	RHOBTB1	DUSP4
	URB2	CENPW
	FBLN5	SPAG5
	BCL9	HES2
	SENP7	SRPX2
	CPA4	ZNF697
	DNA2	PAK6
	ATP13A3	DSE
	CDCA8	KCNAB1
	NRXN3	TGFB1
	PARP12	CCNB1
	HES2	LOC646324
	ZNF618	BEND3
	LFNG	RUNX1
	SULT1B1	ARHGAP24
	ADCY4	ARIH2
	ITGA5	PDLIM7
	LPCAT2	MAP1S
	HOXA11	TFB2M
	BTBD19	HDGFRP3
	C8orf4	NCOR2
	NR3C1	ARL4A
	DLC1	PDLIM3
	JAG2	IGFBP3
	CHTF18	WWTR1
	PLXNA4	RG9MTD1
	PPP1R3B	IFI44
	SMURF2	ZCCHC4
	DLGAP5	MED7
	KRT80	BMF
	RNF121	FAM176A
	PLCB4	ST6GAL1
	ANKRD50	CDKN3
	GTSE1	MAFK
	BEND3	PGM2L1
	MAP1S	CERK
	LYPD1	FLJ42709
	GJA1	SPOCD1
	SLC16A5	PHLDB1
	MAFK	HIST1H3B
	WDR85	C9orf47
	TRIM16L	NRXN3
	NFIA	KCNQ1OT1
	CYB561	SMURF2
	TNFAIP8L3	NFIA
	ABL1	BTBD19
	ZSCAN2	RRP8
	GADD45B	SGOL1
	LYL1	CHST11
	NEB	PROX1
	ARIH2	RHOBTB1
	EDN1	RTKN
	CABLES1	LYL1
	NAV1	TBC1D16
	TCTEX1D1	CPA4
	NEDD9	FAM117B
	ZNF610	ZNF792
	ZNF175	TNFAIP8L3
	DNAJB5	RCC2
	PDGFC	MAD2L1
	PER2	MYOM3
	ZNF323	LOC100506054
	IFI44	ARHGAP11A
	GDAP1	LPCAT2
	C6orf105	BMPR2
	STK38L	ART4
	COL1A2	JAG2
	SPHK1	CKS1B
	FSTL3	MIPOL1
	HOXA3	RAI14
	AP1S3	ANKRD50
	FAM110D	KRT80
	SOX4	PLK3
	HEY2	DAAM1
	PDE1C	HMGA2
	RND1	EFNA1
	MCTP1	PPP1R3B
	HIST1H3G	LOC100507254
	KIAA1147
	DOCK8	SPRY1
	C5orf13	LFNG
	FNDC3B	ITGA5
	VCAN	NHSL1
	PELI2	VCAN
	NRARP	WNK3
	FZD1	HIST1H3G
	CCDC99	SAMD15
	FBXL13	STC2
	ATXN7L2	NEGR1
	NEGR1	ZNF175
	FBLIM1	PELI2
	PLAC8	C5orf13
	LIMS1	DUSP23
	ZNF92	EDN1
	SIX4	COL1A2
	ABL2	NR3C1
	ZNF77	ZNF136
	C21orf58	ATP13A3
	FGF5	YIPF5
	LOC145783	CABLES1
	DUSP23	PTGS2
	ZNF519	JHDM1D
	SPATA13	TUSC1
	MEST	ABL1
	NYNRIN	RNF121
	FAM102B	BHLHE40
	UCK2	SIX4
	SNAI2	ESM1
	TMEM204	PDGFC
	ENC1	FKBP11
	MGP	FGF5
	SETD4	LYPD1
	MEX3A	C8orf4
	LOC100506054	NAV1
	RHOB	EFNA5
	HDDC2	FZD1
	RGS3	NYNRIN
	GPR4	ALDH1A1
	GABRE	DLC1
	NFATC4	TMEM45A
	SMAD6	SULT1B1
	C1orf187	ZNF618
	KRT7	ENC1
	TNFSF15	SOX4
	SIK1	PLXNA4
	C15orf54	BCL9
	DDIT4	PLCB4
	NRK	GADD45B
	DHRS3	UCK2
	SLC7A2	NFATC4
	FZD8	NINL
	C20orf112	GJA1
	GDF6	APOBEC3A
	SEMA3C	NEDD9
	BPGM	NRARP
	KCTD16	AMPH
	AOX1	F2RL1
	FAM84B	ZSCAN2
	MYOM3	KIAA1147
	TMC7	MCTP1
	LOC100134229	ZNF704
	C2orf16	SPC24
	SULT1E1	C14orf37
	CCDC136	LIMS1
	SAMSN1	STK38L
	LIPG	C21orf58
	EPHB1	GPR4
	MFSD9	LOC440944
	DHH	FSTL3
	ROR1	FZD2
	GJA4	FBLN5
	DIO2	FNDC3B
	ANGPTL4	ZNF804A
	PMEPA1	HIST1H2BO
	HES1	FBLIM1
	CPNE5	MIR31HG
	FBXO32	SPHK1
	SMAD7	DDIT4
	TNFRSF19	C21orf119
	MYLK2	FZD8
	SKIL	KCTD16
	RFX2	TNFSF15
	SPSB1	C6orf105
	SNAI1	SPATA13
	MAF	NMB
	ALPK3	SEMA3C
	PRR15	MEX3A
	GJA5	RGS3
	COL4A4	ABL2
	NR1I3	CCDC99
	FOXS1	GDF6
		MEST
		C15orf54
		C13orf33
		DOCK8
		SMAD6
		SFMBT1
		MGP
		FAM102B
		HES1
		METTL21D
		C20orf112
		SHF
		CPNE5
		RHOB
		HEY2
		KRT7
		HIST1H3F
		NRK
		MT1X
		SLC7A2
		DHRS3
		MYLK2
		SAMSN1
		FAM84B
		ALPK3
		SIK1
		LIPG
		BPGM
		SULT1E1
		NIPAL1
		MYLK4
		PMEPA1
		ANGPTL4
		C1orf53
		MIR17HG
		ROR1
		VASH2
		SMAD7
		CEP72
		KHDC1
		DIO2
		SKIL
		SPSB1
		LOC100134229
		RFX2
		FBXO32
		PRR15
		SNAI1
		MAF
		DHRS9
		FOXS1
		GJA5
		RND1
		NR1I3

## Sheet: LAPs 90mvs6h
90m_89genes- all laps againts ct vs insinssb	6h_370 genes- all laps againts ct vs insinssb	68 common elements in "90 min_89" and "6h_370":
SNAI2	CHRNA1	SNAI2
C8orf4	SNAI2	C8orf4
TNFSF10	GJA4	TNFSF10
F2RL1	KHDRBS3	F2RL1
ETS2	SLC16A5	ETS2
KLF2	FABP5	KLF2
PHLDA1	FMNL3	PHLDA1
FBXO32	PTGER4	FBXO32
SAMSN1	FGF2	SAMSN1
TNFSF15	EPN3	TNFSF15
IFIT2	ESPN	PDK4
PDK4	GPRC5B	DUSP5
DUSP5	COLEC12	IRS2
C10orf10	SLC46A1	STC1
IRS2	AIM1	RAB11FIP1
STC1	RAB11FIP1	ADAMTS1
RAB11FIP1	C8orf4	ST3GAL5
ADAMTS1	CSF1	THBD
ST3GAL5	BMP2	CITED2
THBD	FAT1	GCNT1
ARHGEF3	CPNE8	HIVEP1
CITED2	HSPA12B	SPATA13
GCNT1	TNFSF10	ESM1
TXNIP	F2RL1	MERTK
RBMS1	PTPRE	PLK3
ZSWIM6	NDRG1	CABLES1
HIVEP1	PHLDA1	PELI1
SPATA13	EFNA1	PMEPA1
LNX2	PLEKHG1	RUNX1
HECW2	NEDD9	SOX4
WDR43	MERTK	HIVEP2
ESM1	PLXNA4	PTPRE
MERTK	PRKAR2B	ZNF697
PLK3	ATP13A3	GDF6
CCRN4L	SLC1A1	PPP1R3B
CABLES1	MGP	GPR4
PELI1	KRT7	HRH1
BCL6	ADAMTS1	STK38L
PMEPA1	RGS4	ANKRD50
RUNX1	DIO2	DDIT4
SOX4	C13orf15	SMURF2
HIVEP2	SIRPB2	EDN1
PTPRE	PDGFB	CTGF
SGK1	DTX4	NR3C1
ZNF697	VWCE	ABL2
FOSL1	PARD6A	PDGFA
RG9MTD1	CXCL2	DLC1
ZNF92	DUSP5	BPGM
GDF6	SYT9	MAF
ANKRD1	PRICKLE4	NEDD9
PPP1R3B	SCN9A	NRARP
GPR4	PPL	C20orf112
HRH1	NAGS	GADD45B
STK38L	SERPINB2	RHOB
ANKRD50	PTPRH	RGS3
DDIT4	PDK4	BHLHE40
SMURF2	HOXB8	FAM102B
EDN1	LRRC16A	SMAD6
KLF10	STC1	PTGS2
CTGF	ST3GAL5	SIK1
NR3C1	PLEKHF1	FAM84B
ABL2	TPPP	SKIL
FOXC2	NTSR1	ANGPTL4
PDGFA	IL8	HES1
DLC1	MAMDC2	SPSB1
BPGM	ADAMTS9	RND1
MAF	SCN5A	SNAI1
NEDD9	CLDN5	SMAD7
NRARP	CXCL1
C20orf112	THBD
GADD45B	POU2F2
RHOB	RSPO3
RGS3	C14orf49
PRR15	TPD52
BHLHE40	LYVE1
FAM102B	GALNTL2
SMAD6	IFIT3
CCL2	MAP3K5
PTGS2	UCP2
SIK1	IRS2
FAM84B	LRRC33
GJA5	MAFB
SKIL	OAS1
ANGPTL4	CXADR
HES1	PRIC285
SPSB1	KCNJ2
RND1	TGFBR3
SNAI1	PPM1H
SMAD7	C21orf63
	TRIM25
	WFS1
	IGFBP5
	SLC2A12
	CD47
	CTC1
	OSMR
	OSBPL3
	SLC17A5
	C1orf115
	LDLRAP1
	KAT2B
	ANKS1A
	SAMHD1
	CDC42EP2
	TOR3A
	ENO2
	FN3K
	APOL6
	PRUNE2
	TMOD2
	ABCA3
	LPCAT4
	C3orf58
	ETS2
	GCNT1
	TACC2
	APOL1
	SH3BP5
	CNKSR3
	RFK
	JAG1
	KCTD12
	IRF1
	ABCB6
	C9orf21
	KLF2
	B7H6
	MYRIP
	LPHN2
	ITGA6
	CITED2
	CDC25B
	FAM63B
	PMP22
	FAM126A
	EZR
	FAM107A
	FLOT2
	MEIS2
	RIN1
	PCYT2
	MLKL
	CUTA
	PLAGL1
	ZCCHC2
	FAM108C1
	TUBB2A
	AGFG2
	ENDOD1
	LGR4
	PPP2R5B
	STEAP1B
	LDLR
	FRY
	TACSTD2
	GLRX
	STX4
	ANKRD33B
	STX11
	ARHGAP23
	WSCD1
	PEMT
	CCDC88C
	CCND1
	TEAD4
	INPP1
	TOB1
	RAPGEF5
	MTSS1L
	LRRC8B
	EEF2K
	RNF144B
	MPZL2
	STXBP1
	MEPCE
	DENND4C
	KLHL24
	SLC29A1
	SH3BP4
	ITGAV
	MAST4
	ZFHX3
	FAR2
	CBLB
	TULP4
	ACSL4
	KHNYN
	CDC42EP1
	BCL2L13
	ZNF260
	ERF
	NRIP1
	ARF4
	ITSN2
	PCDH1
	PGM2L1
	ZBED4
	ST6GAL1
	MECOM
	LDB1
	PLXNA2
	F2R
	LRRC8A
	ZNF827
	PTGS2
	FHL3
	RNF44
	TEAD2
	HYAL2
	CBFB
	C1QTNF5
	MYO10
	TES
	ZNF146
	TPM1
	SLC4A7
	DAB2IP
	BIRC2
	HHIP
	HIVEP1
	CTNNB1
	MT2A
	PELI1
	FAM214B
	CDK14
	DSE
	HIVEP2
	FAM102A
	C17orf70
	CTGF
	FAM117B
	IRF6
	ENG
	ZNF704
	TGFB2
	ESM1
	PHLDB1
	OSGIN2
	PPP1R13L
	MGAT4A
	MEX3D
	ZNF792
	SH3GL1
	WWTR1
	MTHFD1L
	RAI14
	PTPRK
	CERK
	PLK3
	TGFB1
	ZNF48
	YIPF5
	ATP13A2
	JHDM1D
	PDGFA
	SRPX2
	MDFI
	DUSP4
	ZNF697
	HRH1
	SOBP
	ARL5A
	BHLHE40
	MIPOL1
	CHST11
	E2F4
	ALDH1A1
	BMPR2
	HDGFRP3
	NHSL1
	MEX3C
	LMCD1
	RUNX1
	TBC1D16
	NCOR2
	ARAP3
	RTKN
	PDLIM7
	RCC2
	TSPAN6
	RHOBTB1
	FBLN5
	BCL9
	HES2
	ZNF618
	LFNG
	ITGA5
	LPCAT2
	BTBD19
	NR3C1
	DLC1
	JAG2
	PPP1R3B
	SMURF2
	KRT80
	RNF121
	ANKRD50
	MAP1S
	LYPD1
	GJA1
	MAFK
	TNFAIP8L3
	ABL1
	ZSCAN2
	GADD45B
	LYL1
	ARIH2
	EDN1
	CABLES1
	ZNF175
	PDGFC
	STK38L
	COL1A2
	SPHK1
	FSTL3
	SOX4
	RND1
	MCTP1
	KIAA1147
	DOCK8
	C5orf13
	FNDC3B
	VCAN
	NRARP
	CCDC99
	FBLIM1
	LIMS1
	SIX4
	ABL2
	DUSP23
	SPATA13
	NYNRIN
	FAM102B
	UCK2
	ENC1
	MEX3A
	RHOB
	RGS3
	GPR4
	NFATC4
	SMAD6
	TNFSF15
	SIK1
	C15orf54
	DDIT4
	NRK
	DHRS3
	SLC7A2
	FZD8
	C20orf112
	GDF6
	BPGM
	FAM84B
	SAMSN1
	LIPG
	ROR1
	ANGPTL4
	PMEPA1
	HES1
	CPNE5
	FBXO32
	SMAD7
	SKIL
	RFX2
	SPSB1
	SNAI1
	MAF
	ALPK3
	NR1I3
	FOXS1
