# Supplementary material for: Integration of TGF-β-induced Smad signaling in the insulin-induced transcriptional response in endothelial cells
Source: Sci Rep. 2019 Nov 18;9:16992. doi: 10.1038/s41598-019-53490-x (PMC6861289; doi:10.1038/s41598-019-53490-x)
Supplement: Supplementary file 12 — Dataset 11 [file 41598_2019_53490_MOESM12_ESM.xlsx]

## Sheet: Sheet1
Supplemental Table 11. List of the 89 and 370 genes and their expression levels presented in the log2 values.
Red indicate upregulation and blue indicate downregulation.
89 genes at 90 min					370 genes at 6 h
Gene symbol	C vs Insulin	C vs SB431542	C vs Insulin + SB431542	Insulin vs Insulin + SB431542	Gene symbol	C vs Insulin	C vs SB431542	C vs Insulin + SB431542	Insulin vs Insulin + SB431542
SNAI2	2.05818	-0.998176	na	-2.12923	CHRNA1	1.35312	1.19587	#N/A	-0.84239
C8orf4	0.99764	-1.25712	na	-1.37205	SNAI2	1.14344	-1.30492	#N/A	-1.59373
TNFSF10	0.709582	1.64801	1.38957	0.679686	GJA4	1.00616	-1.94798	#N/A	-1.97947
F2RL1	0.581238	-0.452231	-0.47687	-1.05814	KHDRBS3	0.924091	0.777263	#N/A	-0.57412
ETS2	0.555826	0.783366	1.24258	0.686603	SLC16A5	0.821619	-0.967259	#N/A	-1.45798
KLF2	0.546997	0.968998	1.07993	0.532954	FABP5	0.681137	0.492582	#N/A	-0.5921
PHLDA1	0.506426	1.3449	1.32642	0.820025	FMNL3	0.392061	-0.45131	#N/A	-0.6779
FBXO32	-0.497712	-1.50841	-1.71598	-1.21832	PTGER4	-0.471051	0.434339	#N/A	0.837401
SAMSN1	-0.54229	-1.48755	-1.55618	-1.01342	FGF2	-0.964956	-0.490531	#N/A	0.594106
TNFSF15	-0.568148	-2.22164	-1.7332	-1.16469	EPN3	3.43746	4.76199	5.59	2.147
IFIT2	na	1.76108	1.68229	1.6717	ESPN	2.62391	2.54255	1.6013	-1.02062
PDK4	na	1.72673	1.01889	1.05955	GPRC5B	1.3522	2.04926	2.03	0.676142
DUSP5	na	1.6778	1.81119	1.25717	COLEC12	1.23807	2.03442	1.8	0.565428
C10orf10	na	1.39173	0.628771	1.1507	SLC46A1	0.868158	1.55232	2.01	1.14335
IRS2	na	1.35362	0.623757	0.850703	AIM1	0.789289	1.30117	1.33	0.541747
STC1	na	1.1349	1.20038	0.739583	RAB11FIP1	0.746488	1.50969	1.79	1.04325
RAB11FIP1	na	1.12348	1.43847	0.751544	C8orf4	0.742131	-0.910055	-1.00096	-1.7416
ADAMTS1	na	0.965899	0.991535	1.09064	CSF1	0.718774	1.84589	1.62	0.906968
ST3GAL5	na	0.918657	1.25136	0.798521	BMP2	0.685352	2.0535	1.58	0.898273
THBD	na	0.816389	0.972884	0.598994	FAT1	0.618066	-0.562902	-0.567318	-1.18163
ARHGEF3	na	0.709355	0.921432	0.554787	CPNE8	0.615792	1.06062	1.32	0.704407
CITED2	na	0.705639	0.499192	0.49033	HSPA12B	0.610061	1.38193	1.23	0.624085
GCNT1	na	0.536378	0.582133	0.830713	TNFSF10	0.602614	1.80317	1.4	0.802026
TXNIP	na	0.515727	0.632774	0.568872	F2RL1	0.533872	-0.819099	-1.14	-1.66712
RBMS1	na	-0.390615	-0.54742	-0.49325	PTPRE	0.465018	-0.543267	-0.474093	-0.93493
ZSWIM6	na	-0.410839	-0.42311	-0.479435	NDRG1	0.462232	1.06736	1.11	0.649382
HIVEP1	na	-0.440012	-0.7493	-0.69858	PHLDA1	0.45551	1.3283	1.28	0.830903
SPATA13	na	-0.444557	-0.58734	-0.635103	EFNA1	0.451178	-0.671745	-0.881592	-1.32975
LNX2	na	-0.446238	-0.63579	-0.556315	PLEKHG1	0.426828	0.941022	1.09	0.670279
HECW2	na	-0.48652	-0.41605	-0.646615	NEDD9	0.414637	-1.02624	-1.12	-1.52928
WDR43	na	-0.486728	-0.49242	-0.492471	MERTK	0.386724	-0.498384	-0.439458	-0.82335
ESM1	na	-0.504772	-0.74038	-0.617407	PLXNA4	-0.40314	-0.923758	-1.06	-0.64873
MERTK	na	-0.538256	-0.48353	-0.615669	PRKAR2B	-0.407443	0.511181	0.546588	0.957638
PLK3	na	-0.583986	-0.77313	-0.599755	ATP13A3	-0.437213	-0.86743	-0.949	-0.5066
CCRN4L	na	-0.604237	-0.69033	-0.745403	SLC1A1	-0.652284	0.71021	0.547662	1.20522
CABLES1	na	-0.623372	-0.56429	-0.519482	MGP	-0.669531	-1.36067	-1.48	-0.80794
PELI1	na	-0.74288	-0.629943	-0.69801	KRT7	-0.686151	-1.50926	-1.62	-0.92372
BCL6	na	-0.642455	-0.76487	-0.640126	ADAMTS1	-0.703238	1.86335	1.83	2.54083
PMEPA1	na	-0.677954	-0.62302	-0.811611	RGS4	-1.17207	-0.545535	-0.505431	0.671271
RUNX1	na	-0.688473	-0.59528	-0.625519	DIO2	-1.27953	-1.96087	-2.57	-1.28445
SOX4	na	-0.688874	-0.84207	-0.896236	C13orf15	0.744257	#N/A	-0.537109	-1.27918
HIVEP2	na	-0.693932	-0.87524	-0.788872	SIRPB2	0.599	#N/A	-0.656241	-1.25171
PTPRE	na	-0.705374	-0.50202	-0.739963	PDGFB	0.42677	#N/A	-0.417989	-0.84194
SGK1	na	-0.725176	-0.65279	-0.620174	DTX4	#N/A	2.96146	2.50697	1.35288
ZNF697	na	-0.747035	-0.68363	-0.67134	VWCE	#N/A	2.30983	2.06632	1.80454
FOSL1	na	-0.766238	-0.71481	-0.747086	PARD6A	#N/A	2.20389	2.17845	2.00461
RG9MTD1	na	-0.776674	-0.81882	-0.827977	CXCL2	#N/A	2.16545	1.74656	1.48487
ZNF92	na	-0.785541	-0.82025	-0.835703	DUSP5	#N/A	2.13857	1.9	2.36283
GDF6	na	-0.801321	-0.83865	-0.722812	SYT9	#N/A	2.1305	1.83247	1.1435
ANKRD1	na	-0.82703	-0.81746	-0.860975	PRICKLE4	#N/A	1.8962	2.10394	2.06182
PPP1R3B	na	-0.840729	-0.93117	-0.633529	SCN9A	#N/A	1.83612	2.02	2.16891
GPR4	na	-0.854892	-0.9184	-0.64785	PPL	#N/A	1.83544	1.46976	2.26783
HRH1	na	-0.870649	-0.88728	-0.857878	NAGS	#N/A	1.80406	1.71483	2.05308
STK38L	na	-0.88543	-0.81562	-0.573007	SERPINB2	#N/A	1.8033	1.33924	0.986675
ANKRD50	na	-0.897262	-0.82305	-0.72728	PTPRH	#N/A	1.76317	1.35774	1.51789
DDIT4	na	-0.898671	-0.41748	-0.528445	PDK4	#N/A	1.69936	1.41503	0.787241
SMURF2	na	-0.902577	-0.7196	-0.880414	HOXB8	#N/A	1.69739	1.75705	0.937156
EDN1	na	-0.919442	-1.06836	-0.8218	LRRC16A	#N/A	1.68954	1.5213	2.21993
KLF10	na	-0.922347	-1.12396	-1.02182	STC1	#N/A	1.66991	1.81	1.55731
CTGF	na	-0.924007	-1.12316	-0.889634	ST3GAL5	#N/A	1.66687	1.86	1.28263
NR3C1	na	-0.991855	-0.74296	-0.742479	PLEKHF1	#N/A	1.64842	1.50399	0.998812
ABL2	na	-1.0396	-1.07354	-1.08005	TPPP	#N/A	1.5914	1.82477	1.94392
FOXC2	na	-1.05163	-0.76989	-0.949456	NTSR1	#N/A	1.50108	2.01354	1.56687
PDGFA	na	-1.0678	-0.86841	-0.913751	IL8	#N/A	1.44368	1.4	1.96396
DLC1	na	-1.07442	-0.97812	-1.03217	MAMDC2	#N/A	1.40401	1.77	1.12771
BPGM	na	-1.12939	-1.02602	-0.806863	ADAMTS9	#N/A	1.40376	1.32	1.11146
MAF	na	-1.13367	-1.15073	-1.63728	SCN5A	#N/A	1.35303	1.3	1.05711
NEDD9	na	-1.16239	-0.90293	-1.29507	CLDN5	#N/A	1.34831	1.68207	1.13333
NRARP	na	-1.17269	-0.988	-1.01558	CXCL1	#N/A	1.34704	1.55	1.53419
C20orf112	na	-1.2183	-1.02051	-1.19725	THBD	#N/A	1.3392	1.48	1.18717
GADD45B	na	-1.25191	-1.18493	-1.25221	POU2F2	#N/A	1.32202	1.94	1.92236
RHOB	na	-1.26044	-1.58122	-1.41318	RSPO3	#N/A	1.28112	1.17384	0.963828
RGS3	na	-1.35981	-1.24102	-1.19503	C14orf49	#N/A	1.27511	1.06	0.859204
PRR15	na	-1.46554	-2.43108	-2.38527	TPD52	#N/A	1.26118	0.887584	1.02355
BHLHE40	na	-1.4929	-1.12414	-1.31792	LYVE1	#N/A	1.24919	1.1	1.09388
FAM102B	na	-1.5403	-1.30308	-0.975296	GALNTL2	#N/A	1.23278	1.20596	1.93796
SMAD6	na	-1.58087	-0.62831	-0.951259	IFIT3	#N/A	1.21375	1.38556	1.57095
CCL2	na	-1.60833	-2.01112	-2.07625	MAP3K5	#N/A	1.20479	1.1	0.980634
PTGS2	na	-1.68487	-1.54345	-1.33451	UCP2	#N/A	1.15349	0.939005	0.946178
SIK1	na	-1.72571	-1.19821	-1.34787	IRS2	#N/A	1.13031	0.878555	0.769357
FAM84B	na	-1.7566	-1.94075	-1.79267	LRRC33	#N/A	1.12592	0.883727	1.01918
GJA5	na	-1.83518	-1.61902	-1.22033	MAFB	#N/A	1.09777	1.31	1.4276
SKIL	na	-1.90285	-1.79466	-1.79647	OAS1	#N/A	1.04681	1.56	1.14219
ANGPTL4	na	-2.05838	-1.66076	-1.49378	CXADR	#N/A	1.01252	1.13783	1.28867
HES1	na	-2.16042	-1.59504	-1.45266	PRIC285	#N/A	1.00291	0.879847	0.740703
SPSB1	na	-2.51966	-2.05205	-2.14812	KCNJ2	#N/A	0.970881	0.896658	0.641716
RND1	na	-2.52323	-2.90032	-2.41579	TGFBR3	#N/A	0.936235	1.11	1.03378
SNAI1	na	-3.00145	-2.76837	-2.94868	PPM1H	#N/A	0.934568	1.03883	1.17683
SMAD7	na	-3.14447	-1.99005	-1.94811	C21orf63	#N/A	0.918325	0.785462	0.91954
					TRIM25	#N/A	0.906657	0.862	0.719494
					WFS1	#N/A	0.901741	0.982	0.795765
					IGFBP5	#N/A	0.900003	1.69	1.27992
					SLC2A12	#N/A	0.896193	1.15088	0.823069
					CD47	#N/A	0.890714	0.983	0.892273
					CTC1	#N/A	0.874153	0.954629	0.610623
					OSMR	#N/A	0.84091	0.966938	0.876547
					OSBPL3	#N/A	0.839396	0.883	0.726549
					SLC17A5	#N/A	0.839274	1.02	0.80919
					C1orf115	#N/A	0.838975	0.805	0.701615
					LDLRAP1	#N/A	0.830564	0.750985	0.692015
					KAT2B	#N/A	0.803868	1.14	1.08871
					ANKS1A	#N/A	0.790965	0.746757	0.664467
					SAMHD1	#N/A	0.786563	0.882147	0.56113
					CDC42EP2	#N/A	0.780967	0.708073	0.644352
					TOR3A	#N/A	0.773672	0.658097	0.708524
					ENO2	#N/A	0.770193	0.797327	0.789309
					FN3K	#N/A	0.767457	1.1146	1.13425
					APOL6	#N/A	0.759106	1.19652	1.42726
					PRUNE2	#N/A	0.75426	0.687396	0.510604
					TMOD2	#N/A	0.752844	1.10813	1.40358
					ABCA3	#N/A	0.751948	0.765	0.692773
					LPCAT4	#N/A	0.743609	0.69946	1.02325
					C3orf58	#N/A	0.742253	0.892	0.637256
					ETS2	#N/A	0.7411	1.01	0.752328
					GCNT1	#N/A	0.740169	0.837	0.89289
					TACC2	#N/A	0.73641	0.749784	0.574975
					APOL1	#N/A	0.728247	1.03572	0.789247
					SH3BP5	#N/A	0.723528	0.78	0.863594
					CNKSR3	#N/A	0.719236	0.700943	0.960064
					RFK	#N/A	0.7176	0.784366	0.591705
					JAG1	#N/A	0.707859	0.805	0.566968
					KCTD12	#N/A	0.69778	0.694271	0.75832
					IRF1	#N/A	0.69591	0.700954	0.925688
					ABCB6	#N/A	0.686398	0.83936	0.963489
					C9orf21	#N/A	0.683523	0.893505	0.70161
					KLF2	#N/A	0.6711	0.736957	0.632355
					B7H6	#N/A	0.670494	1.00978	0.859353
					MYRIP	#N/A	0.670172	0.726738	0.900131
					LPHN2	#N/A	0.66678	0.727	0.438789
					ITGA6	#N/A	0.666529	0.601215	0.526379
					CITED2	#N/A	0.664617	0.484184	0.765442
					CDC25B	#N/A	0.662816	0.662638	0.603858
					FAM63B	#N/A	0.65412	0.719852	0.599914
					PMP22	#N/A	0.652094	0.823	0.518542
					FAM126A	#N/A	0.650117	0.633902	0.551065
					EZR	#N/A	0.641529	0.591234	0.557122
					FAM107A	#N/A	0.638297	0.994	1.17236
					FLOT2	#N/A	0.635089	0.657462	0.559469
					MEIS2	#N/A	0.634704	0.643437	0.551384
					RIN1	#N/A	0.632275	0.761225	0.92922
					PCYT2	#N/A	0.627764	0.698787	0.611364
					MLKL	#N/A	0.624404	0.897907	1.20972
					CUTA	#N/A	0.624202	0.764731	0.80306
					PLAGL1	#N/A	0.62014	0.507359	0.745043
					ZCCHC2	#N/A	0.610621	0.806	0.758539
					FAM108C1	#N/A	0.609448	0.638293	0.819104
					TUBB2A	#N/A	0.606442	0.518083	0.796682
					AGFG2	#N/A	0.602725	0.463521	0.613687
					ENDOD1	#N/A	0.598311	0.727299	0.597134
					LGR4	#N/A	0.594021	0.927802	0.900577
					PPP2R5B	#N/A	0.594015	0.940291	0.74924
					STEAP1B	#N/A	0.585737	0.667666	0.662998
					LDLR	#N/A	0.57576	0.848	0.66397
					FRY	#N/A	0.575038	0.553998	0.613877
					TACSTD2	#N/A	0.573194	0.707522	0.873948
					GLRX	#N/A	0.563298	0.624749	0.613848
					STX4	#N/A	0.542251	0.487642	0.551092
					ANKRD33B	#N/A	0.539355	0.686033	0.695169
					STX11	#N/A	0.537108	0.467815	0.703809
					ARHGAP23	#N/A	0.526163	0.654617	0.622123
					WSCD1	#N/A	0.517822	0.771972	0.672737
					PEMT	#N/A	0.505587	0.483709	0.610837
					CCDC88C	#N/A	0.5032	0.477136	0.487838
					CCND1	#N/A	0.502524	0.612445	0.581747
					TEAD4	#N/A	0.502253	0.673077	0.609239
					INPP1	#N/A	0.486977	0.570147	0.661089
					TOB1	#N/A	0.474953	0.608227	0.741611
					RAPGEF5	#N/A	0.474718	0.955	0.719375
					MTSS1L	#N/A	0.468934	0.728088	0.507647
					LRRC8B	#N/A	0.457232	0.769449	0.532849
					EEF2K	#N/A	0.455649	0.527232	0.555615
					RNF144B	#N/A	0.427849	0.451517	0.70413
					MPZL2	#N/A	0.425186	0.756205	0.720262
					STXBP1	#N/A	0.415398	0.558478	0.540973
					MEPCE	#N/A	0.409215	0.509061	0.523466
					DENND4C	#N/A	0.376781	0.435825	0.499219
					KLHL24	#N/A	-0.390295	-0.459117	-0.49073
					SLC29A1	#N/A	-0.410668	-0.417819	-0.54872
					SH3BP4	#N/A	-0.424675	-0.41437	-0.44465
					ITGAV	#N/A	-0.432086	-0.519077	-0.54901
					MAST4	#N/A	-0.443752	-0.421525	-0.50677
					ZFHX3	#N/A	-0.451657	-0.523151	-0.70171
					FAR2	#N/A	-0.453517	-0.629777	-0.50152
					CBLB	#N/A	-0.455826	-0.655119	-0.62474
					TULP4	#N/A	-0.466919	-0.511596	-0.77582
					ACSL4	#N/A	-0.467398	-0.45499	-0.44037
					KHNYN	#N/A	-0.470701	-0.582942	-0.68702
					CDC42EP1	#N/A	-0.49291	-0.390597	-0.46376
					BCL2L13	#N/A	-0.494843	-0.414279	-0.54601
					ZNF260	#N/A	-0.515144	-0.462845	-0.63587
					ERF	#N/A	-0.517986	-0.534526	-0.64784
					NRIP1	#N/A	-0.518529	-0.430948	-0.61247
					ARF4	#N/A	-0.522639	-0.636114	-0.49881
					ITSN2	#N/A	-0.526929	-0.509326	-0.69329
					PCDH1	#N/A	-0.52825	-0.530018	-0.91029
					PGM2L1	#N/A	-0.53451	-0.784	-0.79006
					ZBED4	#N/A	-0.535013	-0.416618	-0.4976
					ST6GAL1	#N/A	-0.536443	-0.775	-0.46228
					MECOM	#N/A	-0.544226	-0.553432	-0.45994
					LDB1	#N/A	-0.54507	-0.519822	-0.47212
					PLXNA2	#N/A	-0.545854	-0.562833	-0.56924
					F2R	#N/A	-0.546037	-0.48398	-0.5029
					LRRC8A	#N/A	-0.546049	-0.520666	-0.52251
					ZNF827	#N/A	-0.546343	-0.72848	-0.53504
					PTGS2	#N/A	-0.549652	-0.96	-0.94921
					FHL3	#N/A	-0.551854	-0.508374	-0.79202
					RNF44	#N/A	-0.552082	-0.621766	-0.65724
					TEAD2	#N/A	-0.554386	-0.499042	-0.67282
					HYAL2	#N/A	-0.555439	-0.370983	-0.5732
					CBFB	#N/A	-0.562838	-0.692265	-0.62201
					C1QTNF5	#N/A	-0.569248	-0.521926	-0.76157
					MYO10	#N/A	-0.578231	-0.682246	-0.53233
					TES	#N/A	-0.579154	-0.587441	-0.66073
					ZNF146	#N/A	-0.579211	-0.540381	-0.47747
					TPM1	#N/A	-0.595778	-0.628839	-0.50277
					SLC4A7	#N/A	-0.598637	-0.600183	-0.57944
					DAB2IP	#N/A	-0.607727	-0.582139	-0.5977
					BIRC2	#N/A	-0.611786	-0.615718	-0.5637
					HHIP	#N/A	-0.613526	-0.659759	-0.61988
					HIVEP1	#N/A	-0.616166	-0.68111	-0.82734
					CTNNB1	#N/A	-0.627292	-0.514147	-0.68315
					MT2A	#N/A	-0.629792	-0.703288	-0.47648
					PELI1	#N/A	-0.642692	-0.620167	-0.55705
					FAM214B	#N/A	-0.64381	-0.706284	-0.77103
					CDK14	#N/A	-0.644734	-0.664267	-0.73071
					DSE	#N/A	-0.647488	-0.743669	-0.73197
					HIVEP2	#N/A	-0.655577	-0.633121	-0.7183
					FAM102A	#N/A	-0.65913	-0.679047	-0.96469
					C17orf70	#N/A	-0.671395	-0.459946	-0.59511
					CTGF	#N/A	-0.671636	-0.723687	-0.70471
					FAM117B	#N/A	-0.676194	-0.827706	-1.05193
					IRF6	#N/A	-0.683655	-0.489367	-0.87413
					ENG	#N/A	-0.690278	-0.714455	-0.56078
					ZNF704	#N/A	-0.692125	-1.15	-1.06028
					TGFB2	#N/A	-0.696694	-0.633625	-0.51176
					ESM1	#N/A	-0.699741	-0.98	-1.18306
					PHLDB1	#N/A	-0.699932	-0.789	-0.75041
					OSGIN2	#N/A	-0.70359	-0.66663	-0.57793
					PPP1R13L	#N/A	-0.706275	-0.690759	-0.70559
					MGAT4A	#N/A	-0.706293	-0.509309	-0.53081
					MEX3D	#N/A	-0.707391	-0.507327	-0.49208
					ZNF792	#N/A	-0.716397	-0.828105	-0.65004
					SH3GL1	#N/A	-0.723813	-0.613118	-0.79414
					WWTR1	#N/A	-0.726466	-0.764053	-0.50137
					MTHFD1L	#N/A	-0.727337	-0.641186	-0.69843
					RAI14	#N/A	-0.736546	-0.869	-0.70233
					PTPRK	#N/A	-0.738583	-0.652355	-0.82452
					CERK	#N/A	-0.745639	-0.786	-0.9062
					PLK3	#N/A	-0.749227	-0.872939	-0.66941
					TGFB1	#N/A	-0.755276	-0.747052	-0.86969
					ZNF48	#N/A	-0.757967	-0.704599	-1.10122
					YIPF5	#N/A	-0.758529	-0.95	-0.70753
					ATP13A2	#N/A	-0.758691	-0.590019	-0.78315
					JHDM1D	#N/A	-0.759405	-0.961335	-0.76378
					PDGFA	#N/A	-0.759866	-0.645537	-0.66885
					SRPX2	#N/A	-0.762551	-0.738107	-0.5193
					MDFI	#N/A	-0.768384	-0.713795	-0.96573
					DUSP4	#N/A	-0.776487	-0.732804	-1.06542
					ZNF697	#N/A	-0.777373	-0.740342	-0.72536
					HRH1	#N/A	-0.777385	-0.683208	-0.69128
					SOBP	#N/A	-0.781211	-0.655774	-0.69349
					ARL5A	#N/A	-0.785696	-0.698916	-0.57772
					BHLHE40	#N/A	-0.788121	-0.971093	-1.34542
					MIPOL1	#N/A	-0.788576	-0.864065	-0.74546
					CHST11	#N/A	-0.793967	-0.812	-0.94688
					E2F4	#N/A	-0.79625	-0.616277	-0.60467
					ALDH1A1	#N/A	-0.796475	-1.02	-0.70788
					BMPR2	#N/A	-0.7984	-0.853	-0.80403
					HDGFRP3	#N/A	-0.801833	-0.75887	-0.55623
					NHSL1	#N/A	-0.80339	-0.906	-0.86087
					MEX3C	#N/A	-0.809038	-0.61125	-0.55464
					LMCD1	#N/A	-0.812062	-0.711321	-0.84021
					RUNX1	#N/A	-0.816469	-0.751632	-0.65508
					TBC1D16	#N/A	-0.818593	-0.823194	-0.80623
					NCOR2	#N/A	-0.819324	-0.760042	-1.03901
					ARAP3	#N/A	-0.820328	-0.666966	-0.82998
					RTKN	#N/A	-0.821142	-0.817105	-0.78894
					PDLIM7	#N/A	-0.845112	-0.754	-0.95122
					RCC2	#N/A	-0.84859	-0.839	-0.82415
					TSPAN6	#N/A	-0.848682	-0.665196	-0.72919
					RHOBTB1	#N/A	-0.85193	-0.813897	-1.16617
					FBLN5	#N/A	-0.856452	-1.21	-0.85887
					BCL9	#N/A	-0.86206	-1.07	-0.82807
					HES2	#N/A	-0.879967	-0.737051	-0.7776
					ZNF618	#N/A	-0.880865	-1.05	-1.00814
					LFNG	#N/A	-0.882691	-0.902409	-1.42828
					ITGA5	#N/A	-0.899104	-0.903503	-0.75931
					LPCAT2	#N/A	-0.899113	-0.851	-0.92489
					BTBD19	#N/A	-0.89918	-0.810911	-0.92508
					NR3C1	#N/A	-0.910153	-0.939	-0.61077
					DLC1	#N/A	-0.912872	-1.02	-1.0573
					JAG2	#N/A	-0.913359	-0.864	-1.04453
					PPP1R3B	#N/A	-0.926201	-0.89	-0.75809
					SMURF2	#N/A	-0.930846	-0.799	-0.84904
					KRT80	#N/A	-0.941019	-0.870211	-0.63639
					RNF121	#N/A	-0.946067	-0.965131	-0.82188
					ANKRD50	#N/A	-0.948757	-0.869	-0.65166
					MAP1S	#N/A	-0.95894	-0.754335	-0.90504
					LYPD1	#N/A	-0.959661	-0.998	-0.67251
					GJA1	#N/A	-0.962146	-1.1	-0.98967
					MAFK	#N/A	-0.969305	-0.784048	-0.65788
					TNFAIP8L3	#N/A	-0.993164	-0.838072	-0.71156
					ABL1	#N/A	-0.998599	-0.965	-0.63412
					ZSCAN2	#N/A	-0.99924	-1.14126	-1.0604
					GADD45B	#N/A	-1.00401	-1.08	-1.15674
					LYL1	#N/A	-1.00453	-0.821789	-0.99893
					ARIH2	#N/A	-1.00956	-0.753463	-0.5602
					EDN1	#N/A	-1.01148	-0.938	-0.9329
					CABLES1	#N/A	-1.01261	-0.957	-0.98484
					ZNF175	#N/A	-1.02721	-0.923	-0.7187
					PDGFC	#N/A	-1.03518	-0.984766	-0.74628
					STK38L	#N/A	-1.07615	-1.16	-1.25173
					COL1A2	#N/A	-1.08477	-0.938141	-0.62418
					SPHK1	#N/A	-1.09549	-1.24	-0.97129
					FSTL3	#N/A	-1.09556	-1.19	-0.96022
					SOX4	#N/A	-1.11743	-1.05	-1.11927
					RND1	#N/A	-1.13258	-3.87847	-3.22766
					MCTP1	#N/A	-1.13966	-1.15	-1.25638
					KIAA1147	#N/A	-1.15187	-1.14	-1.12401
					DOCK8	#N/A	-1.15619	-1.39497	-1.02144
					C5orf13	#N/A	-1.15803	-0.936399	-0.85989
					FNDC3B	#N/A	-1.1623	-1.21	-1.13745
					VCAN	#N/A	-1.16629	-0.90641	-0.64787
					NRARP	#N/A	-1.17489	-1.12484	-1.13594
					CCDC99	#N/A	-1.1927	-1.36	-0.96238
					FBLIM1	#N/A	-1.21222	-1.24	-1.04088
					LIMS1	#N/A	-1.22497	-1.16	-1.26488
					SIX4	#N/A	-1.22808	-0.971639	-0.65832
					ABL2	#N/A	-1.23566	-1.35	-1.45963
					DUSP23	#N/A	-1.26692	-0.936955	-0.83768
					SPATA13	#N/A	-1.27877	-1.3	-1.41633
					NYNRIN	#N/A	-1.28641	-1	-0.94988
					FAM102B	#N/A	-1.28936	-1.50405	-1.17276
					UCK2	#N/A	-1.3008	-1.08	-0.87066
					ENC1	#N/A	-1.33158	-1.05002	-1.0817
					MEX3A	#N/A	-1.3785	-1.34	-1.42348
					RHOB	#N/A	-1.3932	-1.6	-1.66707
					RGS3	#N/A	-1.42237	-1.35	-1.40838
					GPR4	#N/A	-1.44644	-1.18	-0.89968
					NFATC4	#N/A	-1.47076	-1.08615	-1.14559
					SMAD6	#N/A	-1.48598	-1.41	-1.34983
					TNFSF15	#N/A	-1.51276	-1.3	-1.25965
					SIK1	#N/A	-1.52894	-1.82983	-2.11611
					C15orf54	#N/A	-1.52937	-1.39	-1.16109
					DDIT4	#N/A	-1.54677	-1.24	-1.1421
					NRK	#N/A	-1.55676	-1.65993	-1.41973
					DHRS3	#N/A	-1.55901	-1.73	-1.33903
					SLC7A2	#N/A	-1.57486	-1.7	-1.45216
					FZD8	#N/A	-1.58277	-1.28247	-1.00796
					C20orf112	#N/A	-1.60994	-1.51	-1.38106
					GDF6	#N/A	-1.61474	-1.37	-1.39867
					BPGM	#N/A	-1.65413	-1.87	-1.62618
					FAM84B	#N/A	-1.68486	-1.77	-2.12179
					SAMSN1	#N/A	-1.84666	-1.76	-1.73612
					LIPG	#N/A	-1.87359	-1.83	-1.66256
					ROR1	#N/A	-1.94792	-2.12	-1.71786
					ANGPTL4	#N/A	-2.03017	-1.97	-1.63515
					PMEPA1	#N/A	-2.09617	-1.94	-2.1329
					HES1	#N/A	-2.09695	-1.51	-1.47416
					CPNE5	#N/A	-2.13435	-1.5431	-2.00988
					FBXO32	#N/A	-2.21845	-2.82	-2.89454
					SMAD7	#N/A	-2.39061	-2.27227	-2.03612
					SKIL	#N/A	-2.54437	-2.6	-2.62295
					RFX2	#N/A	-2.55397	-2.8	-2.43587
					SPSB1	#N/A	-2.88093	-2.71	-2.78582
					SNAI1	#N/A	-3.00047	-3.13	-3.01577
					MAF	#N/A	-3.09014	-3.13	-2.89851
					ALPK3	#N/A	-3.16492	-1.81612	-1.11674
					NR1I3	#N/A	-4.69987	-5.84	-5.73361
					FOXS1	#N/A	-5.09969	-3.59516	-3.71813
