# Supplementary material for: Integration of TGF-β-induced Smad signaling in the insulin-induced transcriptional response in endothelial cells
Source: Sci Rep. 2019 Nov 18;9:16992. doi: 10.1038/s41598-019-53490-x (PMC6861289; doi:10.1038/s41598-019-53490-x)
Supplement: Supplementary file 13 — Dataset 12 [file 41598_2019_53490_MOESM13_ESM.xlsx]

## Sheet: Sheet1
Supplemental Table 12. Functional annotation enrichment for the 89 common genes identified at 90 min of treatment.
KEGG PATHWAY Annotation results
Category	Term	Count	%	PValue	Genes	List Total	Pop Hits	Pop Total	Fold Enrichment	Bonferroni	Benjamini	FDR
KEGG_PATHWAY	hsa04068:FoxO signaling pathway	8	9.30233	1.63352e-05	SGK1, IRS2, TNFSF10, PLK3, BCL6, FBXO32, GADD45B, KLF2	44	134	6879	9.33379	0.00140385	0.00140385	0.0176134
KEGG_PATHWAY	hsa04350:TGF-beta signaling pathway	4	4.65116	0.0152572	SMAD7, GDF6, SMAD6, SMURF2	44	84	6879	7.44481	0.733459	0.483724	15.2776
KEGG_PATHWAY	hsa05202:Transcriptional misregulation in cancer	4	4.65116	0.085688	MAF, PDGFA, BCL6, RUNX1	44	167	6879	3.74469	0.999549	0.923316	61.94
GO Biological Process Annotation results
Category	Term	Count	%	PValue	Genes	List Total	Pop Hits	Pop Total	Fold Enrichment	Bonferroni	Benjamini	FDR
GOTERM_BP_FAT	GO:0006915~apoptotic process	34	39.5349	1.2734e-12	DLC1, CCL2, PTGS2, GDF6, EDN1, TNFSF15, SOX4, NR3C1, ANKRD1, CITED2, CTGF, C8ORF4, RHOB, BCL6, SKIL, SIK1, FOSL1, PHLDA1, ANGPTL4, TXNIP, ARHGEF3, IRS2, SGK1, SMAD6, PDK4, SNAI2, SNAI1, DDIT4, IFIT2, TNFSF10, PLK3, FOXC2, GADD45B, MERTK	82	1747	16650	3.95172	3.87503e-09	3.87503e-09	2.29666e-09
GOTERM_BP_FAT	GO:0042981~regulation of apoptotic process	30	34.8837	5.44933e-12	DLC1, TXNIP, ARHGEF3, SGK1, IRS2, CCL2, PTGS2, GDF6, SMAD6, PDK4, EDN1, TNFSF15, SOX4, ANKRD1, SNAI2, SNAI1, CITED2, IFIT2, TNFSF10, PLK3, CTGF, FOXC2, RHOB, BCL6, SKIL, SIK1, MERTK, GADD45B, FOSL1, ANGPTL4	82	1400	16650	4.35105	1.65822e-08	8.29112e-09	9.82797e-09
GOTERM_BP_FAT	GO:0010941~regulation of cell death	31	36.0465	5.76101e-12	DLC1, CCL2, PTGS2, GDF6, EDN1, TNFSF15, SOX4, ANKRD1, CITED2, CTGF, RHOB, BCL6, SKIL, SIK1, FOSL1, ANGPTL4, TXNIP, ARHGEF3, IRS2, SGK1, SMAD6, PDK4, SNAI2, SNAI1, DDIT4, IFIT2, TNFSF10, PLK3, FOXC2, GADD45B, MERTK	82	1509	16650	4.17131	1.75309e-08	5.84363e-09	1.03902e-08
GOTERM_BP_FAT	GO:0012501~programmed cell death	34	39.5349	6.41313e-12	DLC1, CCL2, PTGS2, GDF6, EDN1, TNFSF15, SOX4, NR3C1, ANKRD1, CITED2, CTGF, C8ORF4, RHOB, BCL6, SKIL, SIK1, FOSL1, PHLDA1, ANGPTL4, TXNIP, ARHGEF3, IRS2, SGK1, SMAD6, PDK4, SNAI2, SNAI1, DDIT4, IFIT2, TNFSF10, PLK3, FOXC2, GADD45B, MERTK	82	1852	16650	3.72768	1.9515e-08	4.87876e-09	1.15662e-08
GOTERM_BP_FAT	GO:0043067~regulation of programmed cell death	30	34.8837	6.84626e-12	DLC1, TXNIP, ARHGEF3, SGK1, IRS2, CCL2, PTGS2, GDF6, SMAD6, PDK4, EDN1, TNFSF15, SOX4, ANKRD1, SNAI2, SNAI1, CITED2, IFIT2, TNFSF10, PLK3, CTGF, FOXC2, RHOB, BCL6, SKIL, SIK1, MERTK, GADD45B, FOSL1, ANGPTL4	82	1413	16650	4.31101	2.08333e-08	4.16666e-09	1.23475e-08
GOTERM_BP_FAT	GO:0072359~circulatory system development	25	29.0698	9.71165e-12	DLC1, CCL2, PTGS2, SMAD7, PDGFA, SMAD6, EDN1, SOX4, ANKRD1, ESM1, SNAI2, SNAI1, GJA5, GPR4, CITED2, HES1, CTGF, NRARP, FOXC2, RHOB, ADAMTS1, RUNX1, SIK1, FOSL1, ANGPTL4	82	945	16650	5.37166	2.95526e-08	4.92544e-09	1.75153e-08
GOTERM_BP_FAT	GO:0072358~cardiovascular system development	25	29.0698	9.71165e-12	DLC1, CCL2, PTGS2, SMAD7, PDGFA, SMAD6, EDN1, SOX4, ANKRD1, ESM1, SNAI2, SNAI1, GJA5, GPR4, CITED2, HES1, CTGF, NRARP, FOXC2, RHOB, ADAMTS1, RUNX1, SIK1, FOSL1, ANGPTL4	82	945	16650	5.37166	2.95526e-08	4.92544e-09	1.75153e-08
GOTERM_BP_FAT	GO:0009719~response to endogenous stimulus	31	36.0465	1.09977e-11	CCL2, PTGS2, GDF6, EDN1, NR3C1, ANKRD1, CITED2, HRH1, CTGF, SKIL, SIK1, FOSL1, GCNT1, TXNIP, IRS2, PTPRE, SMAD7, KLF10, SMAD6, PDK4, SNAI2, DDIT4, HES1, TNFSF10, THBD, FOXC2, STC1, FBXO32, SMURF2, KLF2, PMEPA1	82	1548	16650	4.06622	3.34658e-08	4.78083e-09	1.98346e-08
GOTERM_BP_FAT	GO:0008219~cell death	34	39.5349	2.93322e-11	DLC1, CCL2, PTGS2, GDF6, EDN1, TNFSF15, SOX4, NR3C1, ANKRD1, CITED2, CTGF, C8ORF4, RHOB, BCL6, SKIL, SIK1, FOSL1, PHLDA1, ANGPTL4, TXNIP, ARHGEF3, IRS2, SGK1, SMAD6, PDK4, SNAI2, SNAI1, DDIT4, IFIT2, TNFSF10, PLK3, FOXC2, GADD45B, MERTK	82	1958	16650	3.52587	8.92579e-08	1.11572e-08	5.29014e-08
GOTERM_BP_FAT	GO:0071495~cellular response to endogenous stimulus	26	30.2326	1.73499e-10	CCL2, PTGS2, GDF6, EDN1, NR3C1, ANKRD1, CITED2, HRH1, CTGF, SKIL, SIK1, IRS2, PTPRE, SMAD7, KLF10, SMAD6, PDK4, SNAI2, DDIT4, HES1, FOXC2, SMURF2, FBXO32, STC1, KLF2, PMEPA1	82	1185	16650	4.45508	5.27957e-07	5.86619e-08	3.1291e-07
GOTERM_BP_FAT	GO:0001568~blood vessel development	19	22.093	2.326e-10	CCL2, PTGS2, SMAD7, PDGFA, SMAD6, EDN1, SOX4, ESM1, GJA5, GPR4, CITED2, HES1, NRARP, CTGF, RHOB, FOXC2, RUNX1, FOSL1, ANGPTL4	82	576	16650	6.69779	7.07802e-07	7.07802e-08	4.19501e-07
GOTERM_BP_FAT	GO:0048646~anatomical structure formation involved in morphogenesis	25	29.0698	5.68128e-10	DLC1, CCL2, PTGS2, PDGFA, EDN1, SOX4, ESM1, ANKRD1, GJA5, GPR4, CITED2, CTGF, NRARP, RHOB, BCL6, SKIL, RUNX1, ANGPTL4, SNAI2, SNAI1, DUSP5, HES1, ETS2, FOXC2, ADAMTS1	82	1151	16650	4.41027	1.72881e-06	1.57165e-07	1.02463e-06
GOTERM_BP_FAT	GO:0001944~vasculature development	19	22.093	5.8477e-10	CCL2, PTGS2, SMAD7, PDGFA, SMAD6, EDN1, SOX4, ESM1, GJA5, GPR4, CITED2, HES1, NRARP, CTGF, RHOB, FOXC2, RUNX1, FOSL1, ANGPTL4	82	610	16650	6.32447	1.77945e-06	1.48288e-07	1.05465e-06
GOTERM_BP_FAT	GO:0010646~regulation of cell communication	40	46.5116	6.34725e-10	DLC1, CCL2, PTGS2, PDGFA, GDF6, F2RL1, EDN1, TNFSF15, SOX4, ANKRD1, ESM1, GJA5, GPR4, CITED2, HRH1, CTGF, NRARP, C8ORF4, RHOB, BCL6, SKIL, ARHGEF3, PELI1, IRS2, PTPRE, SMAD7, SMAD6, SNAI2, SNAI1, DDIT4, DUSP5, HES1, TNFSF10, PLK3, RGS3, SMURF2, GADD45B, RAB11FIP1, SPATA13, PMEPA1	82	3020	16650	2.68939	1.93147e-06	1.48574e-07	1.14474e-06
GOTERM_BP_FAT	GO:0016477~cell migration	25	29.0698	1.00422e-09	DLC1, CCL2, PTGS2, PDGFA, EDN1, F2RL1, CITED2, HRH1, CTGF, RHOB, GCNT1, IRS2, SMAD7, ZSWIM6, SNAI2, SNAI1, DDIT4, HES1, THBD, FOXC2, SMURF2, STC1, MERTK, SPATA13, ABL2	82	1184	16650	4.28735	3.05584e-06	2.18275e-07	1.81114e-06
GOTERM_BP_FAT	GO:0051270~regulation of cellular component movement	21	24.4186	1.03846e-09	DLC1, IRS2, SGK1, CCL2, PTGS2, SMAD7, PDGFA, EDN1, F2RL1, ZSWIM6, SNAI2, SNAI1, GJA5, CITED2, RHOB, FOXC2, BCL6, SMURF2, STC1, ABL2, SPATA13	82	802	16650	5.31674	3.16003e-06	2.10669e-07	1.87289e-06
GOTERM_BP_FAT	GO:0023051~regulation of signaling	40	46.5116	1.0421e-09	DLC1, CCL2, PTGS2, PDGFA, GDF6, F2RL1, EDN1, TNFSF15, SOX4, ANKRD1, ESM1, GJA5, GPR4, CITED2, HRH1, CTGF, NRARP, C8ORF4, RHOB, BCL6, SKIL, ARHGEF3, PELI1, IRS2, PTPRE, SMAD7, SMAD6, SNAI2, SNAI1, DDIT4, DUSP5, HES1, TNFSF10, PLK3, RGS3, SMURF2, GADD45B, RAB11FIP1, SPATA13, PMEPA1	82	3070	16650	2.64559	3.17109e-06	1.98194e-07	1.87945e-06
GOTERM_BP_FAT	GO:0048514~blood vessel morphogenesis	17	19.7674	1.47522e-09	CCL2, PTGS2, SMAD7, PDGFA, EDN1, SOX4, ESM1, GJA5, GPR4, CITED2, HES1, NRARP, CTGF, RHOB, FOXC2, RUNX1, ANGPTL4	82	491	16650	7.0302	4.48909e-06	2.64065e-07	2.6606e-06
GOTERM_BP_FAT	GO:0051674~localization of cell	26	30.2326	1.93425e-09	DLC1, CCL2, PTGS2, PDGFA, EDN1, F2RL1, CITED2, HRH1, CTGF, RHOB, GCNT1, SGK1, IRS2, SMAD7, ZSWIM6, SNAI2, SNAI1, DDIT4, HES1, THBD, FOXC2, SMURF2, STC1, MERTK, SPATA13, ABL2	82	1330	16650	3.96937	5.88592e-06	3.26996e-07	3.48848e-06
GOTERM_BP_FAT	GO:0048870~cell motility	26	30.2326	1.93425e-09	DLC1, CCL2, PTGS2, PDGFA, EDN1, F2RL1, CITED2, HRH1, CTGF, RHOB, GCNT1, SGK1, IRS2, SMAD7, ZSWIM6, SNAI2, SNAI1, DDIT4, HES1, THBD, FOXC2, SMURF2, STC1, MERTK, SPATA13, ABL2	82	1330	16650	3.96937	5.88592e-06	3.26996e-07	3.48848e-06
GOTERM_BP_FAT	GO:0009966~regulation of signal transduction	37	43.0233	2.54239e-09	DLC1, CCL2, PTGS2, PDGFA, GDF6, F2RL1, EDN1, TNFSF15, SOX4, ANKRD1, ESM1, GPR4, CITED2, CTGF, NRARP, C8ORF4, RHOB, BCL6, SKIL, ARHGEF3, PELI1, IRS2, PTPRE, SMAD7, SMAD6, SNAI2, SNAI1, DDIT4, DUSP5, HES1, TNFSF10, PLK3, RGS3, SMURF2, GADD45B, SPATA13, PMEPA1	82	2728	16650	2.75396	7.73645e-06	4.07183e-07	4.58526e-06
GOTERM_BP_FAT	GO:0035556~intracellular signal transduction	36	41.8605	5.14726e-09	DLC1, CCL2, PTGS2, PDGFA, GDF6, F2RL1, EDN1, TNFSF15, SOX4, ANKRD1, GPR4, HRH1, CTGF, C8ORF4, RHOB, BCL6, SKIL, SIK1, STK38L, ARHGEF3, IRS2, PELI1, SGK1, SPSB1, SNAI2, SNAI1, DDIT4, DUSP5, HES1, TNFSF10, PLK3, RND1, RGS3, MERTK, GADD45B, SPATA13	82	2657	16650	2.75113	1.5663e-05	7.83156e-07	9.28323e-06
GOTERM_BP_FAT	GO:0010033~response to organic substance	37	43.0233	6.47306e-09	CCL2, PTGS2, GDF6, F2RL1, EDN1, TNFSF15, SOX4, NR3C1, ANKRD1, CITED2, HRH1, CTGF, SKIL, SIK1, FOSL1, GCNT1, TXNIP, PELI1, IRS2, PTPRE, SMAD7, KLF10, SMAD6, PDK4, SNAI2, DDIT4, HES1, IFIT2, TNFSF10, THBD, FOXC2, STC1, FBXO32, SMURF2, KLF2, ABL2, PMEPA1	82	2822	16650	2.66223	1.96973e-05	9.37977e-07	1.16743e-05
GOTERM_BP_FAT	GO:0040011~locomotion	27	31.3953	6.96852e-09	DLC1, CCL2, PTGS2, PDGFA, EDN1, F2RL1, CITED2, HRH1, CTGF, RHOB, GCNT1, FOSL1, SGK1, IRS2, SMAD7, ZSWIM6, SNAI2, SNAI1, DDIT4, HES1, THBD, FOXC2, SMURF2, STC1, MERTK, SPATA13, ABL2	82	1530	16650	3.58321	2.1205e-05	9.63873e-07	1.25679e-05
GOTERM_BP_FAT	GO:0006928~movement of cell or subcellular component	29	33.7209	9.86831e-09	DLC1, CCL2, PTGS2, PDGFA, EDN1, F2RL1, GJA5, CITED2, HRH1, CTGF, RHOB, BCL6, GCNT1, SGK1, IRS2, SMAD7, ZSWIM6, SNAI2, SNAI1, DDIT4, HES1, THBD, FOXC2, SMURF2, STC1, MERTK, SPATA13, ABL2, WDR43	82	1795	16650	3.28045	3.00288e-05	1.30562e-06	1.77978e-05
GOTERM_BP_FAT	GO:2000145~regulation of cell motility	19	22.093	1.12478e-08	DLC1, IRS2, SGK1, CCL2, PTGS2, SMAD7, PDGFA, EDN1, F2RL1, ZSWIM6, SNAI2, SNAI1, CITED2, RHOB, FOXC2, STC1, SMURF2, ABL2, SPATA13	82	736	16650	5.24175	3.42265e-05	1.42613e-06	2.02857e-05
GOTERM_BP_FAT	GO:0006366~transcription from RNA polymerase II promoter	29	33.7209	1.33884e-08	GDF6, EDN1, F2RL1, SOX4, NR3C1, ANKRD1, CITED2, CTGF, NRARP, BCL6, BHLHE40, SKIL, RUNX1, FOSL1, TXNIP, MAF, SMAD7, KLF10, SMAD6, SNAI2, SNAI1, HES1, PLK3, ETS2, HIVEP2, FOXC2, SMURF2, HIVEP1, KLF2	82	1820	16650	3.23539	4.074e-05	1.62963e-06	2.41463e-05
GOTERM_BP_FAT	GO:0003007~heart morphogenesis	12	13.9535	1.42719e-08	HES1, DLC1, SMAD7, SMAD6, SOX4, FOXC2, ADAMTS1, ANKRD1, SNAI2, SNAI1, GJA5, CITED2	82	230	16650	10.5938	4.34285e-05	1.67036e-06	2.57398e-05
GOTERM_BP_FAT	GO:0000122~negative regulation of transcription from RNA polymerase II promoter	19	22.093	1.4441e-08	MAF, TXNIP, SMAD7, KLF10, EDN1, ANKRD1, SNAI2, SNAI1, CITED2, HES1, PLK3, NRARP, ETS2, FOXC2, BCL6, HIVEP1, SMURF2, BHLHE40, SKIL	82	748	16650	5.15766	4.3943e-05	1.62755e-06	2.60447e-05
GOTERM_BP_FAT	GO:1902531~regulation of intracellular signal transduction	28	32.5581	1.63801e-08	DLC1, ARHGEF3, PELI1, IRS2, CCL2, PTGS2, PDGFA, GDF6, F2RL1, EDN1, TNFSF15, ANKRD1, SNAI2, SNAI1, GPR4, DDIT4, HES1, DUSP5, TNFSF10, PLK3, RGS3, CTGF, C8ORF4, RHOB, BCL6, SKIL, GADD45B, SPATA13	82	1714	16650	3.31702	4.98434e-05	1.78016e-06	2.95419e-05
GOTERM_BP_FAT	GO:0040012~regulation of locomotion	19	22.093	2.16727e-08	DLC1, IRS2, SGK1, CCL2, PTGS2, SMAD7, PDGFA, EDN1, F2RL1, ZSWIM6, SNAI2, SNAI1, CITED2, RHOB, FOXC2, STC1, SMURF2, ABL2, SPATA13	82	768	16650	5.02334	6.59479e-05	2.27414e-06	3.90873e-05
GOTERM_BP_FAT	GO:0060429~epithelium development	22	25.5814	2.17396e-08	MAF, DLC1, TXNIP, SMAD7, PDGFA, SMAD6, EDN1, F2RL1, SOX4, SNAI2, SNAI1, GJA5, GPR4, CITED2, HES1, NRARP, RHOB, FOXC2, SMURF2, STC1, SKIL, KLF2	82	1060	16650	4.21422	6.61513e-05	2.20512e-06	3.92079e-05
GOTERM_BP_FAT	GO:0007166~cell surface receptor signaling pathway	35	40.6977	2.32402e-08	CCL2, PDGFA, GDF6, F2RL1, EDN1, TNFSF15, NEDD9, SOX4, ESM1, CITED2, CTGF, NRARP, C8ORF4, BCL6, SKIL, TXNIP, PELI1, IRS2, PTPRE, SMAD7, KLF10, SMAD6, PDK4, SNAI2, SNAI1, DDIT4, HES1, IFIT2, TNFSF10, FOXC2, ADAMTS1, SMURF2, MERTK, ABL2, PMEPA1	82	2669	16650	2.66269	7.07173e-05	2.28128e-06	4.19142e-05
GOTERM_BP_FAT	GO:0030334~regulation of cell migration	18	20.9302	2.48831e-08	DLC1, IRS2, SGK1, CCL2, PTGS2, SMAD7, PDGFA, EDN1, F2RL1, ZSWIM6, SNAI2, SNAI1, CITED2, RHOB, FOXC2, SMURF2, STC1, SPATA13	82	685	16650	5.33559	7.57163e-05	2.36622e-06	4.48773e-05
GOTERM_BP_FAT	GO:0010942~positive regulation of cell death	17	19.7674	2.97418e-08	DLC1, TXNIP, ARHGEF3, PTGS2, TNFSF15, SOX4, ANKRD1, DDIT4, IFIT2, TNFSF10, CTGF, RHOB, BCL6, SKIL, SIK1, GADD45B, FOSL1	82	607	16650	5.6867	9.05002e-05	2.74255e-06	5.36401e-05
GOTERM_BP_FAT	GO:0071310~cellular response to organic substance	31	36.0465	4.55553e-08	CCL2, PTGS2, GDF6, F2RL1, EDN1, TNFSF15, SOX4, NR3C1, ANKRD1, CITED2, HRH1, CTGF, SKIL, SIK1, IRS2, PTPRE, SMAD7, KLF10, SMAD6, PDK4, SNAI2, DDIT4, HES1, IFIT2, FOXC2, STC1, FBXO32, SMURF2, KLF2, ABL2, PMEPA1	82	2186	16650	2.87947	0.000138615	4.07719e-06	8.21602e-05
GOTERM_BP_FAT	GO:0031324~negative regulation of cellular metabolic process	32	37.2093	5.82079e-08	PDGFA, F2RL1, EDN1, SOX4, ANKRD1, CITED2, NRARP, BCL6, BHLHE40, SKIL, SIK1, RUNX1, TXNIP, MAF, IRS2, SMAD7, KLF10, SMAD6, SNAI2, SAMSN1, SNAI1, DDIT4, DUSP5, HES1, PLK3, RGS3, ETS2, FOXC2, HIVEP1, SMURF2, GADD45B, PMEPA1	82	2345	16650	2.77081	0.000177111	5.06075e-06	0.000104979
GOTERM_BP_FAT	GO:1901700~response to oxygen-containing compound	25	29.0698	6.54373e-08	TXNIP, IRS2, PELI1, CCL2, PTPRE, PTGS2, KLF10, PDK4, EDN1, SOX4, ANKRD1, SNAI2, DDIT4, TNFSF10, PLK3, THBD, CTGF, FOXC2, RHOB, STC1, FBXO32, KLF2, FOSL1, GCNT1, ABL2	82	1466	16650	3.46263	0.000199106	5.53125e-06	0.000118018
GOTERM_BP_FAT	GO:0009892~negative regulation of metabolic process	33	38.3721	8.44487e-08	PDGFA, F2RL1, EDN1, SOX4, ANKRD1, CITED2, CTGF, NRARP, BCL6, BHLHE40, SKIL, RUNX1, SIK1, TXNIP, MAF, IRS2, SMAD7, KLF10, SMAD6, SAMSN1, SNAI2, SNAI1, DDIT4, DUSP5, HES1, PLK3, RGS3, ETS2, FOXC2, HIVEP1, SMURF2, GADD45B, PMEPA1	82	2522	16650	2.65686	0.000256944	6.94531e-06	0.000152305
GOTERM_BP_FAT	GO:0043065~positive regulation of apoptotic process	16	18.6047	9.14446e-08	DLC1, TXNIP, ARHGEF3, PTGS2, TNFSF15, SOX4, ANKRD1, IFIT2, TNFSF10, CTGF, RHOB, BCL6, SKIL, SIK1, GADD45B, FOSL1	82	572	16650	5.67969	0.000278227	7.32276e-06	0.000164923
GOTERM_BP_FAT	GO:0043068~positive regulation of programmed cell death	16	18.6047	1.02396e-07	DLC1, TXNIP, ARHGEF3, PTGS2, TNFSF15, SOX4, ANKRD1, IFIT2, TNFSF10, CTGF, RHOB, BCL6, SKIL, SIK1, GADD45B, FOSL1	82	577	16650	5.63047	0.000311542	7.98947e-06	0.000184673
GOTERM_BP_FAT	GO:0007167~enzyme linked receptor protein signaling pathway	20	23.2558	1.09041e-07	TXNIP, IRS2, PTPRE, CCL2, SMAD7, PDGFA, GDF6, SMAD6, KLF10, PDK4, ESM1, DDIT4, CITED2, HES1, CTGF, FOXC2, SMURF2, SKIL, ABL2, PMEPA1	82	954	16650	4.25679	0.000331757	8.29528e-06	0.000196659
GOTERM_BP_FAT	GO:0051240~positive regulation of multicellular organismal process	24	27.907	1.86958e-07	PELI1, CCL2, PTGS2, PDGFA, GDF6, KLF10, EDN1, F2RL1, ANKRD1, SNAI1, GJA5, CITED2, HES1, HRH1, THBD, CTGF, RHOB, FOXC2, BCL6, SMURF2, SKIL, RUNX1, ABL2, ANGPTL4	82	1431	16650	3.40543	0.000568751	1.38758e-05	0.000337183
GOTERM_BP_FAT	GO:0070887~cellular response to chemical stimulus	33	38.3721	2.66825e-07	CCL2, PTGS2, GDF6, F2RL1, EDN1, TNFSF15, SOX4, NR3C1, ANKRD1, CITED2, HRH1, CTGF, RHOB, SKIL, SIK1, IRS2, PTPRE, SMAD7, KLF10, SMAD6, PDK4, SNAI2, DDIT4, HES1, IFIT2, PLK3, FOXC2, STC1, FBXO32, SMURF2, KLF2, ABL2, PMEPA1	82	2648	16650	2.53044	0.000811618	1.93319e-05	0.000481224
GOTERM_BP_FAT	GO:0048729~tissue morphogenesis	16	18.6047	2.69628e-07	DLC1, SMAD7, PDGFA, EDN1, SOX4, ANKRD1, SNAI2, SNAI1, CITED2, HES1, NRARP, RHOB, FOXC2, STC1, SMURF2, GCNT1	82	622	16650	5.22312	0.000820143	1.90807e-05	0.000486281
GOTERM_BP_FAT	GO:0006357~regulation of transcription from RNA polymerase II promoter	27	31.3953	2.80922e-07	GDF6, EDN1, F2RL1, SOX4, NR3C1, ANKRD1, CITED2, NRARP, BCL6, BHLHE40, SKIL, RUNX1, FOSL1, TXNIP, MAF, SMAD7, KLF10, SMAD6, SNAI2, SNAI1, HES1, PLK3, ETS2, FOXC2, SMURF2, HIVEP1, KLF2	82	1835	16650	2.98764	0.00085448	1.94281e-05	0.000506649
GOTERM_BP_FAT	GO:0051241~negative regulation of multicellular organismal process	20	23.2558	2.94136e-07	CCL2, PTGS2, SMAD7, PDGFA, SMAD6, EDN1, F2RL1, SNAI2, SNAI1, GJA5, GPR4, HES1, THBD, NRARP, FOXC2, BCL6, STC1, KLF2, RUNX1, RAB11FIP1	82	1017	16650	3.99309	0.000894655	1.98899e-05	0.000530481
GOTERM_BP_FAT	GO:2000026~regulation of multicellular organismal development	26	30.2326	3.23701e-07	CCL2, PTGS2, PDGFA, GDF6, EDN1, ANKRD1, GPR4, CITED2, CTGF, NRARP, C8ORF4, RHOB, BCL6, SKIL, RUNX1, ANGPTL4, MAF, SMAD7, KLF10, ZSWIM6, SNAI2, SNAI1, HES1, FOXC2, SMURF2, ABL2	82	1721	16650	3.06756	0.000984537	2.14133e-05	0.000583802
GOTERM_BP_FAT	GO:0009628~response to abiotic stimulus	20	23.2558	3.52223e-07	TXNIP, CCL2, PTGS2, EDN1, ANKRD1, SNAI2, GPR4, DDIT4, CITED2, HRH1, THBD, PLK3, CTGF, C8ORF4, RHOB, STC1, BHLHE40, SIK1, FOSL1, ANGPTL4	82	1029	16650	3.94653	0.00107124	2.28043e-05	0.000635242
GOTERM_BP_FAT	GO:0009725~response to hormone	18	20.9302	5.82159e-07	TXNIP, IRS2, PTPRE, CCL2, PTGS2, PDK4, EDN1, NR3C1, DDIT4, TNFSF10, CTGF, FOXC2, FBXO32, STC1, SIK1, GCNT1, FOSL1, PMEPA1	82	854	16650	4.27972	0.00176994	3.69058e-05	0.00104994
GOTERM_BP_FAT	GO:0001501~skeletal system development	14	16.2791	6.40683e-07	MAF, CTGF, GDF6, ETS2, KLF10, EDN1, SOX4, FOXC2, STC1, RUNX1, SNAI2, SNAI1, GJA5, CITED2	82	490	16650	5.80139	0.0019477	3.97869e-05	0.00115548
GOTERM_BP_FAT	GO:0010605~negative regulation of macromolecule metabolic process	30	34.8837	6.75639e-07	EDN1, F2RL1, SOX4, ANKRD1, CITED2, CTGF, NRARP, BCL6, BHLHE40, SKIL, RUNX1, TXNIP, MAF, SMAD7, KLF10, SMAD6, SNAI2, SAMSN1, SNAI1, DDIT4, DUSP5, HES1, PLK3, RGS3, ETS2, FOXC2, HIVEP1, SMURF2, GADD45B, PMEPA1	82	2326	16650	2.61886	0.00205386	4.11186e-05	0.00121853
GOTERM_BP_FAT	GO:0001525~angiogenesis	13	15.1163	6.97488e-07	CCL2, PTGS2, PDGFA, EDN1, ESM1, GJA5, GPR4, CTGF, NRARP, RHOB, FOXC2, RUNX1, ANGPTL4	82	413	16650	6.39137	0.0021202	4.16159e-05	0.00125793
GOTERM_BP_FAT	GO:0010647~positive regulation of cell communication	24	27.907	8.19238e-07	PELI1, IRS2, CCL2, PTGS2, PDGFA, GDF6, F2RL1, EDN1, TNFSF15, SOX4, ANKRD1, ESM1, GJA5, GPR4, CITED2, HES1, DUSP5, TNFSF10, NRARP, CTGF, C8ORF4, SMURF2, SKIL, GADD45B	82	1555	16650	3.13387	0.00248984	4.794e-05	0.00147751
GOTERM_BP_FAT	GO:0071560~cellular response to transforming growth factor beta stimulus	10	11.6279	9.11081e-07	CCL2, SMAD7, SMAD6, KLF10, EDN1, SMURF2, ANKRD1, SKIL, PMEPA1, CITED2	82	213	16650	9.53281	0.00276858	5.23085e-05	0.00164315
GOTERM_BP_FAT	GO:0009887~organ morphogenesis	19	22.093	9.83188e-07	DLC1, CCL2, SMAD7, PDGFA, SMAD6, EDN1, SOX4, ANKRD1, SNAI2, SNAI1, GJA5, CITED2, HES1, CTGF, FOXC2, ADAMTS1, STC1, SMURF2, GCNT1	82	992	16650	3.88904	0.00298737	5.5403e-05	0.00177319
GOTERM_BP_FAT	GO:0031960~response to corticosteroid	9	10.4651	9.84637e-07	CCL2, PTGS2, CTGF, EDN1, STC1, FBXO32, NR3C1, FOSL1, DDIT4	82	158	16650	11.5661	0.00299177	5.44758e-05	0.0017758
GOTERM_BP_FAT	GO:0071559~response to transforming growth factor beta	10	11.6279	9.84897e-07	CCL2, SMAD7, SMAD6, KLF10, EDN1, SMURF2, ANKRD1, SKIL, PMEPA1, CITED2	82	215	16650	9.44413	0.00299256	5.35172e-05	0.00177627
GOTERM_BP_FAT	GO:0007507~heart development	14	16.2791	1.02612e-06	HES1, DLC1, SMAD7, SMAD6, EDN1, SOX4, FOXC2, ADAMTS1, ANKRD1, SIK1, SNAI2, SNAI1, GJA5, CITED2	82	511	16650	5.56298	0.00311762	5.47791e-05	0.00185062
GOTERM_BP_FAT	GO:0071363~cellular response to growth factor stimulus	15	17.4419	1.27919e-06	CCL2, SMAD7, GDF6, KLF10, SMAD6, EDN1, ANKRD1, SNAI2, CITED2, DDIT4, HES1, CTGF, SMURF2, SKIL, PMEPA1	82	610	16650	4.993	0.003885	6.7111e-05	0.00230702
GOTERM_BP_FAT	GO:0045892~negative regulation of transcription, DNA-templated	20	23.2558	1.45331e-06	MAF, TXNIP, SMAD7, KLF10, EDN1, ANKRD1, SNAI2, SNAI1, CITED2, HES1, PLK3, NRARP, ETS2, FOXC2, BCL6, HIVEP1, SMURF2, BHLHE40, SKIL, RUNX1	82	1130	16650	3.59378	0.00441265	7.49533e-05	0.00262104
GOTERM_BP_FAT	GO:0048585~negative regulation of response to stimulus	22	25.5814	1.5799e-06	DLC1, PTPRE, CCL2, SMAD7, PDGFA, SMAD6, EDN1, F2RL1, SAMSN1, SNAI2, SNAI1, DDIT4, DUSP5, TNFSF10, THBD, NRARP, RGS3, C8ORF4, BCL6, SMURF2, SKIL, PMEPA1	82	1369	16650	3.26302	0.00479612	8.01244e-05	0.00284936
GOTERM_BP_FAT	GO:0003206~cardiac chamber morphogenesis	8	9.30233	1.69239e-06	HES1, SMAD7, SMAD6, SOX4, FOXC2, ADAMTS1, GJA5, CITED2	82	118	16650	13.766	0.0051367	8.44217e-05	0.00305222
GOTERM_BP_FAT	GO:0070848~response to growth factor	15	17.4419	2.01333e-06	CCL2, SMAD7, GDF6, KLF10, SMAD6, EDN1, ANKRD1, SNAI2, CITED2, DDIT4, HES1, CTGF, SMURF2, SKIL, PMEPA1	82	634	16650	4.80399	0.00610785	9.88108e-05	0.00363104
GOTERM_BP_FAT	GO:0061448~connective tissue development	10	11.6279	2.13117e-06	MAF, CTGF, GDF6, EDN1, FOXC2, STC1, RUNX1, SNAI2, SNAI1, GPR4	82	236	16650	8.60376	0.00646416	0.000102934	0.00384355
GOTERM_BP_FAT	GO:0060840~artery development	7	8.13953	2.13457e-06	HES1, SMAD7, SMAD6, SOX4, FOXC2, GJA5, CITED2	82	78	16650	18.2223	0.00647445	0.000101487	0.00384969
GOTERM_BP_FAT	GO:0022603~regulation of anatomical structure morphogenesis	19	22.093	2.24735e-06	DLC1, CCL2, PTGS2, SMAD7, PDGFA, EDN1, SNAI2, SNAI1, GPR4, CITED2, HES1, NRARP, RHOB, FOXC2, BCL6, SMURF2, SKIL, RUNX1, ANGPTL4	82	1051	16650	3.67072	0.00681535	0.000105205	0.00405307
GOTERM_BP_FAT	GO:1903507~negative regulation of nucleic acid-templated transcription	20	23.2558	2.66009e-06	MAF, TXNIP, SMAD7, KLF10, EDN1, ANKRD1, SNAI2, SNAI1, CITED2, HES1, PLK3, NRARP, ETS2, FOXC2, BCL6, HIVEP1, SMURF2, BHLHE40, SKIL, RUNX1	82	1177	16650	3.45028	0.00806199	0.000122639	0.00479743
GOTERM_BP_FAT	GO:0010648~negative regulation of cell communication	20	23.2558	2.83146e-06	DLC1, PTPRE, PTGS2, SMAD7, SMAD6, EDN1, F2RL1, SNAI2, SNAI1, DDIT4, DUSP5, TNFSF10, NRARP, RGS3, C8ORF4, BCL6, SMURF2, SKIL, RAB11FIP1, PMEPA1	82	1182	16650	3.43568	0.00857914	0.000128591	0.00510649
GOTERM_BP_FAT	GO:0023057~negative regulation of signaling	20	23.2558	2.97573e-06	DLC1, PTPRE, PTGS2, SMAD7, SMAD6, EDN1, F2RL1, SNAI2, SNAI1, DDIT4, DUSP5, TNFSF10, NRARP, RGS3, C8ORF4, BCL6, SMURF2, SKIL, RAB11FIP1, PMEPA1	82	1186	16650	3.42409	0.00901427	0.000133155	0.00536667
GOTERM_BP_FAT	GO:0009967~positive regulation of signal transduction	22	25.5814	3.1016e-06	PELI1, CCL2, PTGS2, PDGFA, GDF6, F2RL1, EDN1, TNFSF15, SOX4, ANKRD1, ESM1, GPR4, CITED2, HES1, DUSP5, TNFSF10, NRARP, CTGF, C8ORF4, SMURF2, SKIL, GADD45B	82	1428	16650	3.1282	0.00939379	0.000136776	0.00559368
GOTERM_BP_FAT	GO:0033993~response to lipid	17	19.7674	3.18226e-06	TXNIP, PELI1, CCL2, PTGS2, PDK4, EDN1, NR3C1, ANKRD1, SNAI2, DDIT4, THBD, CTGF, FBXO32, STC1, ABL2, FOSL1, PMEPA1	82	860	16650	4.01375	0.00963689	0.000138328	0.00573913
GOTERM_BP_FAT	GO:1902679~negative regulation of RNA biosynthetic process	20	23.2558	3.2845e-06	MAF, TXNIP, SMAD7, KLF10, EDN1, ANKRD1, SNAI2, SNAI1, CITED2, HES1, PLK3, NRARP, ETS2, FOXC2, BCL6, HIVEP1, SMURF2, BHLHE40, SKIL, RUNX1	82	1194	16650	3.40115	0.00994496	0.000140761	0.00592351
GOTERM_BP_FAT	GO:0023056~positive regulation of signaling	23	26.7442	3.47488e-06	PELI1, IRS2, CCL2, PTGS2, PDGFA, GDF6, F2RL1, EDN1, TNFSF15, SOX4, ANKRD1, ESM1, GPR4, CITED2, HES1, DUSP5, TNFSF10, NRARP, CTGF, C8ORF4, SMURF2, SKIL, GADD45B	82	1563	16650	2.98792	0.0105184	0.000146851	0.00626685
GOTERM_BP_FAT	GO:0035295~tube development	14	16.2791	4.15245e-06	DLC1, SMAD7, PDGFA, SMAD6, EDN1, SOX4, GJA5, CITED2, HES1, CTGF, NRARP, RHOB, FOXC2, KLF2	82	580	16650	4.90118	0.0125564	0.00017308	0.00748879
GOTERM_BP_FAT	GO:0031325~positive regulation of cellular metabolic process	32	37.2093	4.23657e-06	DLC1, CCL2, PTGS2, PDGFA, GDF6, F2RL1, EDN1, TNFSF15, SOX4, NR3C1, ANKRD1, CITED2, HRH1, CTGF, BCL6, RUNX1, FOSL1, MAF, PELI1, IRS2, SMAD7, SMAD6, SNAI2, SNAI1, DUSP5, HES1, TNFSF10, PLK3, ETS2, FOXC2, GADD45B, KLF2	82	2839	16650	2.28868	0.0128092	0.0001742	0.00764049
GOTERM_BP_FAT	GO:0010243~response to organonitrogen compound	16	18.6047	5.22481e-06	IRS2, PTPRE, CCL2, PTGS2, KLF10, PDK4, EDN1, TNFSF10, HRH1, THBD, CTGF, FOXC2, STC1, KLF2, FOSL1, GCNT1	82	789	16650	4.11759	0.0157734	0.000211966	0.00942267
GOTERM_BP_FAT	GO:1901698~response to nitrogen compound	17	19.7674	5.30011e-06	IRS2, PELI1, PTPRE, CCL2, PTGS2, KLF10, PDK4, EDN1, HRH1, TNFSF10, THBD, CTGF, FOXC2, STC1, KLF2, FOSL1, GCNT1	82	895	16650	3.85679	0.0159989	0.000212192	0.00955846
GOTERM_BP_FAT	GO:0031327~negative regulation of cellular biosynthetic process	22	25.5814	5.45029e-06	MAF, TXNIP, SMAD7, PDGFA, KLF10, EDN1, ANKRD1, SNAI2, SNAI1, CITED2, HES1, PLK3, NRARP, ETS2, FOXC2, BCL6, HIVEP1, SMURF2, BHLHE40, SKIL, SIK1, RUNX1	82	1480	16650	3.01829	0.0164485	0.00021537	0.00982929
GOTERM_BP_FAT	GO:0051253~negative regulation of RNA metabolic process	20	23.2558	5.6986e-06	MAF, TXNIP, SMAD7, KLF10, EDN1, ANKRD1, SNAI2, SNAI1, CITED2, HES1, PLK3, NRARP, ETS2, FOXC2, BCL6, HIVEP1, SMURF2, BHLHE40, SKIL, RUNX1	82	1240	16650	3.27498	0.0171914	0.000222294	0.0102771
GOTERM_BP_FAT	GO:0051272~positive regulation of cellular component movement	12	13.9535	5.72734e-06	IRS2, CCL2, PTGS2, PDGFA, EDN1, F2RL1, RHOB, FOXC2, BCL6, SMURF2, SNAI2, SNAI1	82	420	16650	5.80139	0.0172774	0.000220588	0.0103289
GOTERM_BP_FAT	GO:0051384~response to glucocorticoid	8	9.30233	6.08696e-06	CCL2, PTGS2, EDN1, STC1, FBXO32, NR3C1, FOSL1, DDIT4	82	143	16650	11.3594	0.0183522	0.000231507	0.0109774
GOTERM_BP_FAT	GO:0014070~response to organic cyclic compound	17	19.7674	6.18907e-06	TXNIP, PELI1, CCL2, PTGS2, EDN1, NR3C1, ANKRD1, SNAI2, DDIT4, HRH1, THBD, CTGF, FBXO32, STC1, KLF2, FOSL1, PMEPA1	82	906	16650	3.80997	0.0186571	0.000232484	0.0111616
GOTERM_BP_FAT	GO:0045934~negative regulation of nucleobase-containing compound metabolic process	21	24.4186	6.40002e-06	MAF, TXNIP, SMAD7, KLF10, EDN1, ANKRD1, SNAI2, SNAI1, DDIT4, CITED2, HES1, PLK3, NRARP, ETS2, FOXC2, BCL6, HIVEP1, SMURF2, BHLHE40, SKIL, RUNX1	82	1371	16650	3.11016	0.0192869	0.000237476	0.011542
GOTERM_BP_FAT	GO:0009893~positive regulation of metabolic process	33	38.3721	6.56635e-06	DLC1, CCL2, PTGS2, PDGFA, GDF6, F2RL1, EDN1, TNFSF15, SOX4, NR3C1, ANKRD1, CITED2, HRH1, CTGF, BCL6, RUNX1, FOSL1, MAF, PELI1, IRS2, SMAD7, SMAD6, SNAI2, SNAI1, DUSP5, HES1, TNFSF10, PLK3, ETS2, FOXC2, KLF2, GADD45B, ABL2	82	3052	16650	2.19548	0.0197832	0.000240712	0.0118419
GOTERM_BP_FAT	GO:1901701~cellular response to oxygen-containing compound	17	19.7674	6.72841e-06	IRS2, PTPRE, CCL2, PTGS2, KLF10, PDK4, EDN1, SOX4, ANKRD1, SNAI2, DDIT4, RHOB, FOXC2, FBXO32, STC1, KLF2, ABL2	82	912	16650	3.7849	0.0202664	0.000243716	0.0121342
GOTERM_BP_FAT	GO:0071385~cellular response to glucocorticoid stimulus	6	6.97674	6.91419e-06	CCL2, EDN1, STC1, FBXO32, NR3C1, DDIT4	82	55	16650	22.1508	0.0208202	0.000247498	0.0124692
GOTERM_BP_FAT	GO:0009890~negative regulation of biosynthetic process	22	25.5814	7.00567e-06	MAF, TXNIP, SMAD7, PDGFA, KLF10, EDN1, ANKRD1, SNAI2, SNAI1, CITED2, HES1, PLK3, NRARP, ETS2, FOXC2, BCL6, HIVEP1, SMURF2, BHLHE40, SKIL, SIK1, RUNX1	82	1504	16650	2.97013	0.0210927	0.000247857	0.0126342
GOTERM_BP_FAT	GO:1902533~positive regulation of intracellular signal transduction	17	19.7674	7.01358e-06	PELI1, CCL2, PTGS2, PDGFA, GDF6, F2RL1, EDN1, TNFSF15, ANKRD1, GPR4, HES1, DUSP5, TNFSF10, CTGF, C8ORF4, SKIL, GADD45B	82	915	16650	3.77249	0.0211163	0.000245285	0.0126484
GOTERM_BP_FAT	GO:0048844~artery morphogenesis	6	6.97674	8.25904e-06	HES1, SMAD7, SOX4, FOXC2, GJA5, CITED2	82	57	16650	21.3736	0.0248192	0.000285554	0.0148944
GOTERM_BP_FAT	GO:0071384~cellular response to corticosteroid stimulus	6	6.97674	9.00392e-06	CCL2, EDN1, STC1, FBXO32, NR3C1, DDIT4	82	58	16650	21.005	0.0270271	0.000307807	0.0162376
GOTERM_BP_FAT	GO:0003205~cardiac chamber development	8	9.30233	1.03318e-05	HES1, SMAD7, SMAD6, SOX4, FOXC2, ADAMTS1, GJA5, CITED2	82	155	16650	10.4799	0.0309508	0.000349271	0.0186321
GOTERM_BP_FAT	GO:0010556~regulation of macromolecule biosynthetic process	39	45.3488	1.09684e-05	CCL2, PDGFA, GDF6, F2RL1, EDN1, SOX4, NR3C1, ANKRD1, CITED2, PPP1R3B, CTGF, NRARP, ZNF697, C8ORF4, BCL6, BHLHE40, SKIL, RUNX1, SIK1, FOSL1, TXNIP, MAF, SGK1, PELI1, IRS2, SMAD7, ZNF92, KLF10, SMAD6, SNAI2, SNAI1, HES1, PLK3, ETS2, FOXC2, HIVEP2, HIVEP1, SMURF2, KLF2	82	4107	16650	1.92815	0.0328261	0.000366712	0.0197799
GOTERM_BP_FAT	GO:0007179~transforming growth factor beta receptor signaling pathway	8	9.30233	1.22011e-05	CCL2, SMAD7, SMAD6, KLF10, SMURF2, SKIL, PMEPA1, CITED2	82	159	16650	10.2163	0.0364474	0.000403486	0.0220027
GOTERM_BP_FAT	GO:0036293~response to decreased oxygen levels	10	11.6279	1.30045e-05	PLK3, CCL2, PTGS2, CTGF, EDN1, STC1, ANKRD1, DDIT4, CITED2, ANGPTL4	82	295	16650	6.88301	0.0388002	0.000425426	0.0234514
GOTERM_BP_FAT	GO:0060411~cardiac septum morphogenesis	6	6.97674	1.35519e-05	HES1, SMAD7, SMAD6, SOX4, GJA5, CITED2	82	63	16650	19.338	0.0403999	0.000438612	0.0244383
GOTERM_BP_FAT	GO:0003281~ventricular septum development	6	6.97674	1.35519e-05	HES1, SMAD7, SMAD6, SOX4, GJA5, CITED2	82	63	16650	19.338	0.0403999	0.000438612	0.0244383
GOTERM_BP_FAT	GO:2000113~negative regulation of cellular macromolecule biosynthetic process	20	23.2558	1.45609e-05	MAF, TXNIP, SMAD7, KLF10, EDN1, ANKRD1, SNAI2, SNAI1, CITED2, HES1, PLK3, NRARP, ETS2, FOXC2, BCL6, HIVEP1, SMURF2, BHLHE40, SKIL, RUNX1	82	1324	16650	3.0672	0.0433418	0.000466303	0.0262577
GOTERM_BP_FAT	GO:0036211~protein modification process	37	43.0233	1.46731e-05	DLC1, CCL2, HECW2, PDGFA, GDF6, F2RL1, EDN1, TNFSF15, SOX4, PPP1R3B, ST3GAL5, CTGF, BCL6, SIK1, GCNT1, STK38L, IRS2, PELI1, SGK1, PTPRE, SPSB1, SMAD7, SMAD6, PDK4, SAMSN1, SNAI2, DDIT4, DUSP5, HES1, PLK3, RGS3, FBXO32, SMURF2, MERTK, GADD45B, ABL2, PMEPA1	82	3818	16650	1.96773	0.0436685	0.000465003	0.0264601
GOTERM_BP_FAT	GO:0006464~cellular protein modification process	37	43.0233	1.46731e-05	DLC1, CCL2, HECW2, PDGFA, GDF6, F2RL1, EDN1, TNFSF15, SOX4, PPP1R3B, ST3GAL5, CTGF, BCL6, SIK1, GCNT1, STK38L, IRS2, PELI1, SGK1, PTPRE, SPSB1, SMAD7, SMAD6, PDK4, SAMSN1, SNAI2, DDIT4, DUSP5, HES1, PLK3, RGS3, FBXO32, SMURF2, MERTK, GADD45B, ABL2, PMEPA1	82	3818	16650	1.96773	0.0436685	0.000465003	0.0264601
GOTERM_BP_FAT	GO:0048545~response to steroid hormone	11	12.7907	1.54829e-05	TXNIP, CCL2, PTGS2, CTGF, EDN1, STC1, FBXO32, NR3C1, FOSL1, PMEPA1, DDIT4	82	381	16650	5.8623	0.046022	0.000485601	0.0279201
GOTERM_BP_FAT	GO:0006468~protein phosphorylation	24	27.907	1.58373e-05	SGK1, IRS2, CCL2, SMAD7, PDGFA, GDF6, SMAD6, F2RL1, PDK4, EDN1, TNFSF15, SAMSN1, DDIT4, HES1, DUSP5, PLK3, RGS3, CTGF, SIK1, MERTK, GADD45B, ABL2, STK38L, PMEPA1	82	1852	16650	2.6313	0.0470504	0.000491647	0.0285592
GOTERM_BP_FAT	GO:0008283~cell proliferation	24	27.907	1.71399e-05	DLC1, IRS2, PELI1, CCL2, PTGS2, PDGFA, SMAD6, KLF10, F2RL1, EDN1, SOX4, ESM1, SNAI2, DDIT4, CITED2, HES1, NRARP, CTGF, FOXC2, BCL6, ADAMTS1, STC1, RUNX1, FOSL1	82	1861	16650	2.61858	0.0508204	0.000526702	0.0309078
GOTERM_BP_FAT	GO:0010629~negative regulation of gene expression	21	24.4186	2.0857e-05	MAF, TXNIP, SMAD7, KLF10, EDN1, ANKRD1, SNAI2, SNAI1, CITED2, HES1, PLK3, NRARP, CTGF, ETS2, FOXC2, BCL6, HIVEP1, SMURF2, BHLHE40, SKIL, RUNX1	82	1485	16650	2.8714	0.0614965	0.000634485	0.0376096
GOTERM_BP_FAT	GO:0030335~positive regulation of cell migration	11	12.7907	2.11169e-05	IRS2, CCL2, PTGS2, PDGFA, EDN1, F2RL1, RHOB, FOXC2, SMURF2, SNAI2, SNAI1	82	395	16650	5.65452	0.0622382	0.000636028	0.038078
GOTERM_BP_FAT	GO:0070482~response to oxygen levels	10	11.6279	2.13323e-05	PLK3, CCL2, PTGS2, CTGF, EDN1, STC1, ANKRD1, DDIT4, CITED2, ANGPTL4	82	314	16650	6.46652	0.0628527	0.000636217	0.0384664
GOTERM_BP_FAT	GO:0034405~response to fluid shear stress	5	5.81395	2.15705e-05	PTGS2, SMAD7, SMAD6, KLF2, CITED2	82	34	16650	29.8601	0.0635318	0.000637076	0.0388958
GOTERM_BP_FAT	GO:0009891~positive regulation of biosynthetic process	23	26.7442	2.32481e-05	MAF, IRS2, CCL2, PTGS2, SMAD7, PDGFA, GDF6, SMAD6, EDN1, F2RL1, SOX4, NR3C1, ANKRD1, SNAI1, CITED2, HES1, HRH1, CTGF, ETS2, FOXC2, KLF2, RUNX1, FOSL1	82	1760	16650	2.65348	0.0683003	0.000680006	0.0419202
GOTERM_BP_FAT	GO:0003231~cardiac ventricle development	7	8.13953	2.34678e-05	HES1, SMAD7, SMAD6, SOX4, FOXC2, GJA5, CITED2	82	118	16650	12.0453	0.068923	0.000679895	0.0423163
GOTERM_BP_FAT	GO:0060548~negative regulation of cell death	16	18.6047	2.40078e-05	IRS2, CCL2, SMAD6, PDK4, EDN1, SOX4, SNAI2, SNAI1, CITED2, TNFSF10, PLK3, CTGF, FOXC2, BCL6, MERTK, ANGPTL4	82	897	16650	3.62183	0.0704519	0.000688977	0.0432899
GOTERM_BP_FAT	GO:0051172~negative regulation of nitrogen compound metabolic process	21	24.4186	2.55713e-05	MAF, TXNIP, SMAD7, KLF10, EDN1, ANKRD1, SNAI2, SNAI1, DDIT4, CITED2, HES1, PLK3, NRARP, ETS2, FOXC2, BCL6, HIVEP1, SMURF2, BHLHE40, SKIL, RUNX1	82	1506	16650	2.83136	0.0748641	0.000726975	0.0461086
GOTERM_BP_FAT	GO:0007178~transmembrane receptor protein serine/threonine kinase signaling pathway	10	11.6279	2.60037e-05	HES1, CCL2, SMAD7, GDF6, SMAD6, KLF10, SMURF2, SKIL, PMEPA1, CITED2	82	322	16650	6.30586	0.0760804	0.000732419	0.0468879
GOTERM_BP_FAT	GO:0033554~cellular response to stress	23	26.7442	2.60714e-05	SGK1, CCL2, PTGS2, GDF6, KLF10, PDK4, EDN1, F2RL1, SOX4, ANKRD1, SNAI2, SNAI1, DDIT4, CITED2, PLK3, CTGF, C8ORF4, RHOB, BCL6, STC1, SKIL, KLF2, GADD45B	82	1773	16650	2.63402	0.0762708	0.000727591	0.04701
GOTERM_BP_FAT	GO:0001775~cell activation	16	18.6047	2.83825e-05	IRS2, PELI1, CCL2, PDGFA, EDN1, F2RL1, SOX4, SAMSN1, HES1, THBD, NRARP, CTGF, C8ORF4, RHOB, BCL6, MERTK	82	910	16650	3.57009	0.0827445	0.000784866	0.0511763
GOTERM_BP_FAT	GO:2000147~positive regulation of cell motility	11	12.7907	2.84326e-05	IRS2, CCL2, PTGS2, PDGFA, EDN1, F2RL1, RHOB, FOXC2, SMURF2, SNAI2, SNAI1	82	409	16650	5.46097	0.0828844	0.000779171	0.0512666
GOTERM_BP_FAT	GO:0050865~regulation of cell activation	12	13.9535	2.96732e-05	HES1, PELI1, IRS2, THBD, CCL2, NRARP, PDGFA, CTGF, F2RL1, BCL6, MERTK, SAMSN1	82	501	16650	4.86344	0.0863401	0.000805897	0.0535029
GOTERM_BP_FAT	GO:0006351~transcription, DNA-templated	35	40.6977	3.02502e-05	GDF6, F2RL1, EDN1, SOX4, NR3C1, ANKRD1, CITED2, CTGF, NRARP, ZNF697, C8ORF4, BCL6, BHLHE40, SKIL, RUNX1, SIK1, FOSL1, TXNIP, MAF, SGK1, PELI1, SMAD7, KLF10, SMAD6, ZNF92, SNAI2, SNAI1, HES1, PLK3, ETS2, HIVEP2, FOXC2, HIVEP1, SMURF2, KLF2	82	3605	16650	1.97135	0.087943	0.000814295	0.054543
GOTERM_BP_FAT	GO:0051216~cartilage development	8	9.30233	3.02659e-05	MAF, CTGF, GDF6, EDN1, STC1, RUNX1, SNAI2, SNAI1	82	183	16650	8.87645	0.0879867	0.000807574	0.0545714
GOTERM_BP_FAT	GO:0060412~ventricular septum morphogenesis	5	5.81395	3.03803e-05	HES1, SMAD7, SOX4, GJA5, CITED2	82	37	16650	27.439	0.0883041	0.000803579	0.0547776
GOTERM_BP_FAT	GO:0040017~positive regulation of locomotion	11	12.7907	3.70769e-05	IRS2, CCL2, PTGS2, PDGFA, EDN1, F2RL1, RHOB, FOXC2, SMURF2, SNAI2, SNAI1	82	422	16650	5.29274	0.106695	0.000972176	0.0668482
GOTERM_BP_FAT	GO:0010558~negative regulation of macromolecule biosynthetic process	20	23.2558	3.79057e-05	MAF, TXNIP, SMAD7, KLF10, EDN1, ANKRD1, SNAI2, SNAI1, CITED2, HES1, PLK3, NRARP, ETS2, FOXC2, BCL6, HIVEP1, SMURF2, BHLHE40, SKIL, RUNX1	82	1418	16650	2.86388	0.108945	0.000985406	0.0683419
GOTERM_BP_FAT	GO:0042127~regulation of cell proliferation	21	24.4186	3.94083e-05	DLC1, TXNIP, IRS2, PELI1, SGK1, CCL2, PTGS2, PDGFA, SMAD6, KLF10, EDN1, SOX4, ESM1, SNAI2, HES1, NRARP, CTGF, BCL6, ADAMTS1, ABL2, FOSL1	82	1552	16650	2.74744	0.11301	0.00101577	0.07105
GOTERM_BP_FAT	GO:2000112~regulation of cellular macromolecule biosynthetic process	37	43.0233	4.07897e-05	PDGFA, GDF6, F2RL1, EDN1, SOX4, NR3C1, ANKRD1, CITED2, PPP1R3B, NRARP, ZNF697, C8ORF4, BCL6, BHLHE40, SKIL, RUNX1, SIK1, FOSL1, TXNIP, MAF, SGK1, PELI1, IRS2, SMAD7, ZNF92, KLF10, SMAD6, SNAI2, SNAI1, HES1, PLK3, ETS2, HIVEP2, FOXC2, HIVEP1, SMURF2, KLF2	82	3991	16650	1.88244	0.116731	0.00104253	0.0735398
GOTERM_BP_FAT	GO:0071407~cellular response to organic cyclic compound	12	13.9535	4.16575e-05	HRH1, CCL2, PTGS2, EDN1, STC1, FBXO32, NR3C1, ANKRD1, KLF2, SNAI2, PMEPA1, DDIT4	82	520	16650	4.68574	0.11906	0.00105583	0.0751037
GOTERM_BP_FAT	GO:0010604~positive regulation of macromolecule metabolic process	30	34.8837	4.19403e-05	DLC1, CCL2, PDGFA, GDF6, EDN1, F2RL1, TNFSF15, SOX4, NR3C1, ANKRD1, CITED2, CTGF, BCL6, RUNX1, FOSL1, MAF, PELI1, IRS2, SMAD7, SMAD6, SNAI2, SNAI1, DUSP5, HES1, TNFSF10, PLK3, ETS2, FOXC2, GADD45B, KLF2	82	2856	16650	2.13287	0.119818	0.00105421	0.0756134
GOTERM_BP_FAT	GO:0048468~cell development	24	27.907	4.20857e-05	MAF, SGK1, SMAD7, GDF6, F2RL1, EDN1, ZSWIM6, SOX4, BPGM, ANKRD1, SNAI2, SNAI1, GPR4, CITED2, HES1, RND1, FOXC2, BCL6, STC1, SKIL, MERTK, KLF2, RUNX1, ABL2	82	1968	16650	2.4762	0.120208	0.0010492	0.0758755
GOTERM_BP_FAT	GO:0001822~kidney development	9	10.4651	4.60658e-05	HES1, SMAD7, PDGFA, SMAD6, SOX4, FOXC2, ADAMTS1, GCNT1, GPR4	82	267	16650	6.84434	0.130799	0.00113904	0.0830483
GOTERM_BP_FAT	GO:0009790~embryo development	16	18.6047	4.88917e-05	DLC1, PDGFA, SMAD6, EDN1, SOX4, SNAI1, GJA5, CITED2, HES1, DUSP5, NRARP, ETS2, FOXC2, SKIL, KLF2, FOSL1	82	954	16650	3.40543	0.138242	0.00119913	0.0881409
GOTERM_BP_FAT	GO:0010675~regulation of cellular carbohydrate metabolic process	7	8.13953	5.22165e-05	IRS2, HRH1, PPP1R3B, PDK4, BPGM, SIK1, DDIT4	82	136	16650	10.451	0.146917	0.00127038	0.094132
GOTERM_BP_FAT	GO:1901652~response to peptide	11	12.7907	5.68502e-05	IRS2, TNFSF10, PTPRE, CCL2, CTGF, KLF10, EDN1, PDK4, FOXC2, KLF2, GCNT1	82	444	16650	5.03049	0.158862	0.00137207	0.102481
GOTERM_BP_FAT	GO:0010557~positive regulation of macromolecule biosynthetic process	21	24.4186	5.91164e-05	MAF, IRS2, CCL2, SMAD7, PDGFA, GDF6, SMAD6, EDN1, F2RL1, SOX4, NR3C1, ANKRD1, SNAI1, CITED2, HES1, CTGF, ETS2, FOXC2, KLF2, RUNX1, FOSL1	82	1597	16650	2.67002	0.164643	0.00141551	0.106564
GOTERM_BP_FAT	GO:0009968~negative regulation of signal transduction	17	19.7674	5.95599e-05	DLC1, PTPRE, SMAD7, SMAD6, F2RL1, SNAI2, SNAI1, DDIT4, DUSP5, TNFSF10, NRARP, RGS3, C8ORF4, BCL6, SMURF2, SKIL, PMEPA1	82	1089	16650	3.16972	0.16577	0.00141498	0.107364
GOTERM_BP_FAT	GO:0051094~positive regulation of developmental process	17	19.7674	5.95599e-05	PTGS2, PDGFA, GDF6, KLF10, EDN1, ANKRD1, SNAI1, CITED2, HES1, RHOB, FOXC2, BCL6, SMURF2, SKIL, RUNX1, ABL2, ANGPTL4	82	1089	16650	3.16972	0.16577	0.00141498	0.107364
GOTERM_BP_FAT	GO:0045936~negative regulation of phosphate metabolic process	12	13.9535	6.25941e-05	DUSP5, IRS2, SMAD7, PDGFA, RGS3, SMAD6, EDN1, F2RL1, GADD45B, SAMSN1, PMEPA1, DDIT4	82	544	16650	4.47902	0.173438	0.0014755	0.11283
GOTERM_BP_FAT	GO:0010563~negative regulation of phosphorus metabolic process	12	13.9535	6.25941e-05	DUSP5, IRS2, SMAD7, PDGFA, RGS3, SMAD6, EDN1, F2RL1, GADD45B, SAMSN1, PMEPA1, DDIT4	82	544	16650	4.47902	0.173438	0.0014755	0.11283
GOTERM_BP_FAT	GO:1903524~positive regulation of blood circulation	6	6.97674	6.50374e-05	HRH1, PTGS2, CTGF, EDN1, F2RL1, GJA5	82	87	16650	14.0034	0.17956	0.00152127	0.117232
GOTERM_BP_FAT	GO:0048584~positive regulation of response to stimulus	24	27.907	6.85305e-05	PELI1, CCL2, PTGS2, PDGFA, GDF6, F2RL1, EDN1, TNFSF15, SOX4, ANKRD1, ESM1, GPR4, CITED2, HES1, DUSP5, TNFSF10, THBD, NRARP, CTGF, C8ORF4, FOXC2, SMURF2, SKIL, GADD45B	82	2030	16650	2.40058	0.188236	0.00159068	0.123525
GOTERM_BP_FAT	GO:0072001~renal system development	9	10.4651	6.93521e-05	HES1, SMAD7, PDGFA, SMAD6, SOX4, FOXC2, ADAMTS1, GCNT1, GPR4	82	283	16650	6.45738	0.190263	0.00159755	0.125005
GOTERM_BP_FAT	GO:0001666~response to hypoxia	9	10.4651	7.46563e-05	PLK3, CCL2, PTGS2, EDN1, STC1, ANKRD1, DDIT4, CITED2, ANGPTL4	82	286	16650	6.38965	0.203229	0.00170672	0.134559
GOTERM_BP_FAT	GO:0019219~regulation of nucleobase-containing compound metabolic process	37	43.0233	7.63554e-05	PDGFA, GDF6, F2RL1, EDN1, SOX4, NR3C1, ANKRD1, CITED2, NRARP, ZNF697, C8ORF4, BCL6, BHLHE40, SKIL, RUNX1, SIK1, FOSL1, TXNIP, MAF, SGK1, PELI1, SMAD7, KLF10, SMAD6, ZNF92, BPGM, SNAI2, SNAI1, DDIT4, HES1, PLK3, ETS2, HIVEP2, FOXC2, HIVEP1, SMURF2, KLF2	82	4104	16650	1.83061	0.207338	0.00173251	0.137619
GOTERM_BP_FAT	GO:0090092~regulation of transmembrane receptor protein serine/threonine kinase signaling pathway	8	9.30233	7.69406e-05	HES1, SMAD7, GDF6, SMAD6, SMURF2, SKIL, PMEPA1, CITED2	82	212	16650	7.66222	0.208748	0.00173286	0.138674
GOTERM_BP_FAT	GO:0006355~regulation of transcription, DNA-templated	34	39.5349	7.92845e-05	GDF6, F2RL1, EDN1, SOX4, NR3C1, ANKRD1, CITED2, NRARP, ZNF697, C8ORF4, BCL6, BHLHE40, SKIL, RUNX1, SIK1, FOSL1, TXNIP, MAF, SGK1, PELI1, SMAD7, KLF10, SMAD6, ZNF92, SNAI2, SNAI1, HES1, PLK3, ETS2, HIVEP2, FOXC2, HIVEP1, SMURF2, KLF2	82	3603	16650	1.91609	0.214372	0.00177249	0.142895
GOTERM_BP_FAT	GO:0097659~nucleic acid-templated transcription	35	40.6977	7.95907e-05	GDF6, F2RL1, EDN1, SOX4, NR3C1, ANKRD1, CITED2, CTGF, NRARP, ZNF697, C8ORF4, BCL6, BHLHE40, SKIL, RUNX1, SIK1, FOSL1, TXNIP, MAF, SGK1, PELI1, SMAD7, KLF10, SMAD6, ZNF92, SNAI2, SNAI1, HES1, PLK3, ETS2, HIVEP2, FOXC2, HIVEP1, SMURF2, KLF2	82	3771	16650	1.88457	0.215104	0.00176635	0.143447
GOTERM_BP_FAT	GO:0044706~multi-multicellular organism process	8	9.30233	8.40278e-05	THBD, CCL2, PTGS2, EDN1, STC1, SMURF2, FOSL1, CITED2	82	215	16650	7.5553	0.225631	0.00185124	0.151438
GOTERM_BP_FAT	GO:0034645~cellular macromolecule biosynthetic process	42	48.8372	8.54156e-05	PDGFA, GDF6, F2RL1, EDN1, SOX4, NR3C1, ANKRD1, CITED2, PPP1R3B, ST3GAL5, CTGF, NRARP, ZNF697, C8ORF4, BCL6, BHLHE40, SKIL, RUNX1, SIK1, FOSL1, GCNT1, RBMS1, PHLDA1, MAF, TXNIP, IRS2, PELI1, SGK1, SMAD7, ZNF92, KLF10, SMAD6, SNAI2, SNAI1, HES1, PLK3, ETS2, FOXC2, HIVEP2, HIVEP1, SMURF2, KLF2	82	5012	16650	1.70153	0.228895	0.00186826	0.153937
GOTERM_BP_FAT	GO:1903506~regulation of nucleic acid-templated transcription	34	39.5349	8.98594e-05	GDF6, F2RL1, EDN1, SOX4, NR3C1, ANKRD1, CITED2, NRARP, ZNF697, C8ORF4, BCL6, BHLHE40, SKIL, RUNX1, SIK1, FOSL1, TXNIP, MAF, SGK1, PELI1, SMAD7, KLF10, SMAD6, ZNF92, SNAI2, SNAI1, HES1, PLK3, ETS2, HIVEP2, FOXC2, HIVEP1, SMURF2, KLF2	82	3625	16650	1.90446	0.239253	0.00195134	0.16194
GOTERM_BP_FAT	GO:0007266~Rho protein signal transduction	6	6.97674	9.89369e-05	DLC1, ARHGEF3, F2RL1, RHOB, BCL6, GPR4	82	95	16650	12.8241	0.259981	0.00213304	0.178285
GOTERM_BP_FAT	GO:2001141~regulation of RNA biosynthetic process	34	39.5349	0.000100013	GDF6, F2RL1, EDN1, SOX4, NR3C1, ANKRD1, CITED2, NRARP, ZNF697, C8ORF4, BCL6, BHLHE40, SKIL, RUNX1, SIK1, FOSL1, TXNIP, MAF, SGK1, PELI1, SMAD7, KLF10, SMAD6, ZNF92, SNAI2, SNAI1, HES1, PLK3, ETS2, HIVEP2, FOXC2, HIVEP1, SMURF2, KLF2	82	3644	16650	1.89453	0.262402	0.00214106	0.180223
GOTERM_BP_FAT	GO:0016310~phosphorylation	25	29.0698	0.000102088	IRS2, SGK1, CCL2, SMAD7, PDGFA, GDF6, SMAD6, F2RL1, PDK4, EDN1, TNFSF15, BPGM, SAMSN1, DDIT4, HES1, DUSP5, PLK3, RGS3, CTGF, SIK1, MERTK, GADD45B, ABL2, STK38L, PMEPA1	82	2229	16650	2.27735	0.267044	0.00217016	0.183959
GOTERM_BP_FAT	GO:0071417~cellular response to organonitrogen compound	11	12.7907	0.00010305	IRS2, HRH1, PTPRE, CCL2, PTGS2, KLF10, EDN1, PDK4, FOXC2, STC1, KLF2	82	477	16650	4.68247	0.269187	0.00217539	0.18569
GOTERM_BP_FAT	GO:0003279~cardiac septum development	6	6.97674	0.000103978	HES1, SMAD7, SMAD6, SOX4, GJA5, CITED2	82	96	16650	12.6905	0.271248	0.00217984	0.187361
GOTERM_BP_FAT	GO:0031399~regulation of protein modification process	21	24.4186	0.000104916	DLC1, PELI1, CCL2, SMAD7, PDGFA, GDF6, SMAD6, EDN1, F2RL1, TNFSF15, SOX4, SNAI2, SAMSN1, DDIT4, HES1, DUSP5, RGS3, CTGF, BCL6, GADD45B, PMEPA1	82	1664	16650	2.56251	0.273324	0.00218443	0.189049
GOTERM_BP_FAT	GO:0050866~negative regulation of cell activation	7	8.13953	0.000124049	PELI1, THBD, NRARP, PDGFA, BCL6, MERTK, SAMSN1	82	159	16650	8.93925	0.31443	0.00256476	0.223489
GOTERM_BP_FAT	GO:0017015~regulation of transforming growth factor beta receptor signaling pathway	6	6.97674	0.000126145	SMAD7, SMAD6, SMURF2, SKIL, PMEPA1, CITED2	82	100	16650	12.1829	0.318788	0.00259044	0.227261
GOTERM_BP_FAT	GO:1903844~regulation of cellular response to transforming growth factor beta stimulus	6	6.97674	0.000126145	SMAD7, SMAD6, SMURF2, SKIL, PMEPA1, CITED2	82	100	16650	12.1829	0.318788	0.00259044	0.227261
GOTERM_BP_FAT	GO:0007219~Notch signaling pathway	7	8.13953	0.000137424	HES1, NRARP, C8ORF4, FOXC2, BCL6, SNAI2, SNAI1	82	162	16650	8.77371	0.341775	0.00280284	0.247558
GOTERM_BP_FAT	GO:0051171~regulation of nitrogen compound metabolic process	38	44.186	0.000147189	PTGS2, PDGFA, GDF6, F2RL1, EDN1, SOX4, NR3C1, ANKRD1, CITED2, NRARP, ZNF697, C8ORF4, BCL6, BHLHE40, SKIL, RUNX1, SIK1, FOSL1, TXNIP, MAF, SGK1, PELI1, SMAD7, ZNF92, KLF10, SMAD6, BPGM, SNAI2, SNAI1, DDIT4, HES1, PLK3, ETS2, HIVEP2, FOXC2, SMURF2, HIVEP1, KLF2	82	4404	16650	1.75201	0.361051	0.00298175	0.265127
GOTERM_BP_FAT	GO:0043066~negative regulation of apoptotic process	14	16.2791	0.000149589	IRS2, TNFSF10, CCL2, PLK3, SMAD6, EDN1, PDK4, FOXC2, BCL6, SNAI2, MERTK, SNAI1, CITED2, ANGPTL4	82	818	16650	3.47516	0.3657	0.00301025	0.269444
GOTERM_BP_FAT	GO:0044057~regulation of system process	11	12.7907	0.000161606	SGK1, HRH1, PTGS2, SMAD7, CTGF, EDN1, F2RL1, STC1, FBXO32, RAB11FIP1, GJA5	82	504	16650	4.43162	0.38848	0.00323035	0.29106
GOTERM_BP_FAT	GO:0014031~mesenchymal cell development	7	8.13953	0.000162235	HES1, SMAD7, EDN1, FOXC2, SNAI2, SNAI1, CITED2	82	167	16650	8.51103	0.389649	0.00322173	0.292191
GOTERM_BP_FAT	GO:0001655~urogenital system development	9	10.4651	0.00016228	HES1, SMAD7, PDGFA, SMAD6, SOX4, FOXC2, ADAMTS1, GCNT1, GPR4	82	320	16650	5.71075	0.389733	0.00320174	0.292273
GOTERM_BP_FAT	GO:0032774~RNA biosynthetic process	35	40.6977	0.000164777	GDF6, F2RL1, EDN1, SOX4, NR3C1, ANKRD1, CITED2, CTGF, NRARP, ZNF697, C8ORF4, BCL6, BHLHE40, SKIL, RUNX1, SIK1, FOSL1, TXNIP, MAF, SGK1, PELI1, SMAD7, KLF10, SMAD6, ZNF92, SNAI2, SNAI1, HES1, PLK3, ETS2, HIVEP2, FOXC2, HIVEP1, SMURF2, KLF2	82	3905	16650	1.8199	0.394353	0.00322998	0.296763
GOTERM_BP_FAT	GO:0043069~negative regulation of programmed cell death	14	16.2791	0.000170702	IRS2, TNFSF10, CCL2, PLK3, SMAD6, EDN1, PDK4, FOXC2, BCL6, SNAI2, MERTK, SNAI1, CITED2, ANGPTL4	82	829	16650	3.42905	0.405176	0.00332452	0.307418
GOTERM_BP_FAT	GO:0071396~cellular response to lipid	11	12.7907	0.000175069	CCL2, EDN1, PDK4, STC1, FBXO32, NR3C1, ANKRD1, SNAI2, ABL2, PMEPA1, DDIT4	82	509	16650	4.38809	0.41303	0.00338776	0.315271
GOTERM_BP_FAT	GO:0031328~positive regulation of cellular biosynthetic process	21	24.4186	0.000177253	MAF, IRS2, PTGS2, SMAD7, PDGFA, GDF6, SMAD6, EDN1, F2RL1, SOX4, NR3C1, ANKRD1, SNAI1, CITED2, HES1, HRH1, ETS2, FOXC2, KLF2, RUNX1, FOSL1	82	1729	16650	2.46618	0.416919	0.00340829	0.319199
GOTERM_BP_FAT	GO:1901654~response to ketone	7	8.13953	0.000178743	TXNIP, CCL2, EDN1, FBXO32, KLF2, FOSL1, DDIT4	82	170	16650	8.36083	0.419557	0.00341531	0.321878
GOTERM_BP_FAT	GO:0032870~cellular response to hormone stimulus	12	13.9535	0.00018756	IRS2, PTPRE, CCL2, EDN1, PDK4, FOXC2, STC1, FBXO32, NR3C1, SIK1, PMEPA1, DDIT4	82	616	16650	3.9555	0.434926	0.00356113	0.33773
GOTERM_BP_FAT	GO:1901342~regulation of vasculature development	8	9.30233	0.000188883	CCL2, PTGS2, PDGFA, RHOB, FOXC2, RUNX1, GPR4, ANGPTL4	82	245	16650	6.63016	0.437197	0.00356398	0.340108
GOTERM_BP_FAT	GO:0051252~regulation of RNA metabolic process	34	39.5349	0.000190286	GDF6, F2RL1, EDN1, SOX4, NR3C1, ANKRD1, CITED2, NRARP, ZNF697, C8ORF4, BCL6, BHLHE40, SKIL, RUNX1, SIK1, FOSL1, TXNIP, MAF, SGK1, PELI1, SMAD7, KLF10, SMAD6, ZNF92, SNAI2, SNAI1, HES1, PLK3, ETS2, HIVEP2, FOXC2, HIVEP1, SMURF2, KLF2	82	3762	16650	1.8351	0.439595	0.00356828	0.34263
GOTERM_BP_FAT	GO:0006109~regulation of carbohydrate metabolic process	7	8.13953	0.000196552	IRS2, HRH1, PPP1R3B, PDK4, BPGM, SIK1, DDIT4	82	173	16650	8.21585	0.450182	0.00366302	0.353895
GOTERM_BP_FAT	GO:0019220~regulation of phosphate metabolic process	20	23.2558	0.00020699	DLC1, IRS2, CCL2, SMAD7, PDGFA, GDF6, SMAD6, EDN1, F2RL1, TNFSF15, BPGM, SAMSN1, DDIT4, HES1, DUSP5, HRH1, RGS3, CTGF, GADD45B, PMEPA1	82	1610	16650	2.52235	0.467374	0.0038337	0.372654
GOTERM_BP_FAT	GO:0051174~regulation of phosphorus metabolic process	20	23.2558	0.000208662	DLC1, IRS2, CCL2, SMAD7, PDGFA, GDF6, SMAD6, EDN1, F2RL1, TNFSF15, BPGM, SAMSN1, DDIT4, HES1, DUSP5, HRH1, RGS3, CTGF, GADD45B, PMEPA1	82	1611	16650	2.52078	0.470078	0.00384125	0.37566
GOTERM_BP_FAT	GO:0002009~morphogenesis of an epithelium	11	12.7907	0.000211292	HES1, DLC1, NRARP, PDGFA, EDN1, RHOB, SOX4, FOXC2, SMURF2, SNAI1, CITED2	82	521	16650	4.28702	0.474303	0.00386618	0.380386
GOTERM_BP_FAT	GO:0042326~negative regulation of phosphorylation	10	11.6279	0.000228734	DUSP5, IRS2, SMAD7, RGS3, SMAD6, F2RL1, GADD45B, SAMSN1, PMEPA1, DDIT4	82	428	16650	4.74413	0.501483	0.00415969	0.411725
GOTERM_BP_FAT	GO:0048762~mesenchymal cell differentiation	7	8.13953	0.000229323	HES1, SMAD7, EDN1, FOXC2, SNAI2, SNAI1, CITED2	82	178	16650	7.98506	0.502376	0.00414562	0.412784
GOTERM_BP_FAT	GO:0048821~erythrocyte development	4	4.65116	0.000266024	BCL6, BPGM, KLF2, CITED2	82	26	16650	31.2383	0.554972	0.00477918	0.478695
GOTERM_BP_FAT	GO:0030155~regulation of cell adhesion	12	13.9535	0.000271512	HES1, DLC1, PELI1, CCL2, RND1, SMAD7, NRARP, FOXC2, BCL6, SNAI2, ABL2, CITED2	82	643	16650	3.7894	0.562345	0.00484893	0.488549
GOTERM_BP_FAT	GO:0042592~homeostatic process	20	23.2558	0.000273124	IRS2, SGK1, CCL2, PTGS2, SMAD7, PDK4, EDN1, F2RL1, SOX4, BPGM, GJA5, GPR4, CITED2, CTGF, BCL6, STC1, SKIL, KLF2, ABL2, ANGPTL4	82	1645	16650	2.46868	0.564486	0.00484919	0.491442
GOTERM_BP_FAT	GO:0051247~positive regulation of protein metabolic process	19	22.093	0.000274521	DLC1, PELI1, CCL2, SMAD7, PDGFA, GDF6, F2RL1, EDN1, TNFSF15, SOX4, SNAI2, HES1, DUSP5, TNFSF10, PLK3, CTGF, BCL6, KLF2, GADD45B	82	1508	16650	2.55831	0.566334	0.00484567	0.493949
GOTERM_BP_FAT	GO:0007565~female pregnancy	7	8.13953	0.00029905	THBD, CCL2, PTGS2, STC1, SMURF2, FOSL1, CITED2	82	187	16650	7.60076	0.597534	0.00524714	0.537973
GOTERM_BP_FAT	GO:1903845~negative regulation of cellular response to transforming growth factor beta stimulus	5	5.81395	0.000315645	SMAD7, SMAD6, SMURF2, SKIL, PMEPA1	82	67	16650	15.1529	0.61736	0.00550582	0.567747
GOTERM_BP_FAT	GO:0030512~negative regulation of transforming growth factor beta receptor signaling pathway	5	5.81395	0.000315645	SMAD7, SMAD6, SMURF2, SKIL, PMEPA1	82	67	16650	15.1529	0.61736	0.00550582	0.567747
GOTERM_BP_FAT	GO:0035023~regulation of Rho protein signal transduction	6	6.97674	0.000331834	DLC1, ARHGEF3, F2RL1, BCL6, SPATA13, GPR4	82	123	16650	9.90482	0.635758	0.00575445	0.596783
GOTERM_BP_FAT	GO:0001503~ossification	9	10.4651	0.000353092	PTGS2, CTGF, SMAD6, KLF10, FOXC2, STC1, RUNX1, SNAI2, SNAI1	82	359	16650	5.09036	0.658583	0.00608736	0.6349
GOTERM_BP_FAT	GO:0031401~positive regulation of protein modification process	16	18.6047	0.000360308	DLC1, PELI1, CCL2, SMAD7, PDGFA, GDF6, EDN1, F2RL1, TNFSF15, SOX4, SNAI2, HES1, DUSP5, CTGF, BCL6, GADD45B	82	1143	16650	2.84233	0.666	0.00617641	0.647835
GOTERM_BP_FAT	GO:1901699~cellular response to nitrogen compound	11	12.7907	0.000365083	IRS2, HRH1, PTPRE, CCL2, PTGS2, KLF10, EDN1, PDK4, FOXC2, STC1, KLF2	82	558	16650	4.00275	0.67082	0.00622298	0.656394
GOTERM_BP_FAT	GO:0014032~neural crest cell development	5	5.81395	0.000373441	HES1, EDN1, FOXC2, SNAI2, CITED2	82	70	16650	14.5035	0.679089	0.00632956	0.671373
GOTERM_BP_FAT	GO:0003151~outflow tract morphogenesis	5	5.81395	0.000373441	HES1, SMAD6, FOXC2, GJA5, CITED2	82	70	16650	14.5035	0.679089	0.00632956	0.671373
GOTERM_BP_FAT	GO:0030029~actin filament-based process	12	13.9535	0.000395184	DLC1, RND1, PDGFA, CTGF, EDN1, F2RL1, NEDD9, STC1, BCL6, ANKRD1, ABL2, GJA5	82	672	16650	3.62587	0.699643	0.00665985	0.710331
GOTERM_BP_FAT	GO:0046890~regulation of lipid biosynthetic process	6	6.97674	0.000398698	PTGS2, PDGFA, PDK4, SIK1, SNAI2, SNAI1	82	128	16650	9.51791	0.702838	0.00668188	0.716626
GOTERM_BP_FAT	GO:0032270~positive regulation of cellular protein metabolic process	18	20.9302	0.000405664	DLC1, PELI1, CCL2, SMAD7, PDGFA, GDF6, EDN1, F2RL1, TNFSF15, SOX4, SNAI2, HES1, DUSP5, TNFSF10, PLK3, CTGF, BCL6, GADD45B	82	1420	16650	2.57386	0.709074	0.00676104	0.729104
GOTERM_BP_FAT	GO:0090257~regulation of muscle system process	7	8.13953	0.000405783	PTGS2, SMAD7, CTGF, EDN1, STC1, FBXO32, GJA5	82	198	16650	7.17849	0.709179	0.00672617	0.729316
GOTERM_BP_FAT	GO:0007155~cell adhesion	20	23.2558	0.000411738	DLC1, PELI1, CCL2, SMAD7, SMAD6, F2RL1, NEDD9, SOX4, SNAI2, CITED2, HES1, RND1, NRARP, CTGF, RHOB, FOXC2, BCL6, MERTK, ABL2, GCNT1	82	1699	16650	2.39022	0.714404	0.0067876	0.739981
GOTERM_BP_FAT	GO:0022610~biological adhesion	20	23.2558	0.000430413	DLC1, PELI1, CCL2, SMAD7, SMAD6, F2RL1, NEDD9, SOX4, SNAI2, CITED2, HES1, RND1, NRARP, CTGF, RHOB, FOXC2, BCL6, MERTK, ABL2, GCNT1	82	1705	16650	2.3818	0.730187	0.00705622	0.773422
GOTERM_BP_FAT	GO:0006796~phosphate-containing compound metabolic process	29	33.7209	0.00043191	DLC1, CCL2, PDGFA, GDF6, EDN1, F2RL1, TNFSF15, HRH1, PPP1R3B, CTGF, SIK1, STK38L, IRS2, SGK1, PTPRE, SMAD7, SMAD6, PDK4, BPGM, SAMSN1, DDIT4, DUSP5, HES1, PLK3, RGS3, GADD45B, MERTK, ABL2, PMEPA1	82	3083	16650	1.90996	0.731414	0.00704274	0.776102
GOTERM_BP_FAT	GO:0009612~response to mechanical stimulus	7	8.13953	0.000439513	TXNIP, CCL2, PTGS2, EDN1, ANKRD1, FOSL1, CITED2	82	201	16650	7.07135	0.73756	0.00712813	0.789714
GOTERM_BP_FAT	GO:0006793~phosphorus metabolic process	29	33.7209	0.000446275	DLC1, CCL2, PDGFA, GDF6, EDN1, F2RL1, TNFSF15, HRH1, PPP1R3B, CTGF, SIK1, STK38L, IRS2, SGK1, PTPRE, SMAD7, SMAD6, PDK4, BPGM, SAMSN1, DDIT4, DUSP5, HES1, PLK3, RGS3, GADD45B, MERTK, ABL2, PMEPA1	82	3089	16650	1.90625	0.742908	0.00719907	0.801818
GOTERM_BP_FAT	GO:0045944~positive regulation of transcription from RNA polymerase II promoter	15	17.4419	0.000455344	MAF, SMAD7, SMAD6, EDN1, F2RL1, SOX4, NR3C1, ANKRD1, CITED2, HES1, ETS2, FOXC2, KLF2, RUNX1, FOSL1	82	1041	16650	2.92577	0.749908	0.00730613	0.818048
GOTERM_BP_FAT	GO:0071456~cellular response to hypoxia	6	6.97674	0.000459142	PLK3, PTGS2, EDN1, STC1, ANKRD1, CITED2	82	132	16650	9.22949	0.752783	0.00732823	0.824845
GOTERM_BP_FAT	GO:0043009~chordate embryonic development	11	12.7907	0.000474931	HES1, DLC1, NRARP, EDN1, SOX4, FOXC2, SKIL, KLF2, SNAI1, FOSL1, CITED2	82	577	16650	3.87095	0.764386	0.0075398	0.853095
GOTERM_BP_FAT	GO:0050880~regulation of blood vessel size	6	6.97674	0.000508825	HRH1, PTGS2, EDN1, F2RL1, FOXC2, GJA5	82	135	16650	9.02439	0.787486	0.00803395	0.913714
GOTERM_BP_FAT	GO:0009792~embryo development ending in birth or egg hatching	11	12.7907	0.000514868	HES1, DLC1, NRARP, EDN1, SOX4, FOXC2, SKIL, KLF2, SNAI1, FOSL1, CITED2	82	583	16650	3.83111	0.79136	0.00808705	0.924517
GOTERM_BP_FAT	GO:0035150~regulation of tube size	6	6.97674	0.000526253	HRH1, PTGS2, EDN1, F2RL1, FOXC2, GJA5	82	136	16650	8.95803	0.798468	0.00822276	0.944869
GOTERM_BP_FAT	GO:0030509~BMP signaling pathway	6	6.97674	0.000544126	HES1, SMAD7, GDF6, SMAD6, SMURF2, SKIL	82	137	16650	8.89265	0.809142	0.0084575	0.976811
GOTERM_BP_FAT	GO:0014033~neural crest cell differentiation	5	5.81395	0.000564117	HES1, EDN1, FOXC2, SNAI2, CITED2	82	78	16650	13.0159	0.820412	0.00872241	1.01253
GOTERM_BP_FAT	GO:0036294~cellular response to decreased oxygen levels	6	6.97674	0.000581239	PLK3, PTGS2, EDN1, STC1, ANKRD1, CITED2	82	139	16650	8.7647	0.829535	0.00894062	1.04311
GOTERM_BP_FAT	GO:0002683~negative regulation of immune system process	9	10.4651	0.000590477	HES1, PELI1, CCL2, NRARP, F2RL1, BCL6, RUNX1, MERTK, SAMSN1	82	388	16650	4.70989	0.834263	0.00903645	1.0596
GOTERM_BP_FAT	GO:0098801~regulation of renal system process	4	4.65116	0.000595346	EDN1, F2RL1, STC1, GJA5	82	34	16650	23.8881	0.836702	0.00906508	1.06829
GOTERM_BP_FAT	GO:1903522~regulation of blood circulation	8	9.30233	0.000639897	HRH1, PTGS2, SMAD7, CTGF, EDN1, F2RL1, STC1, GJA5	82	300	16650	5.41463	0.857417	0.00969188	1.1478
GOTERM_BP_FAT	GO:0001933~negative regulation of protein phosphorylation	9	10.4651	0.000642127	DUSP5, SMAD7, RGS3, SMAD6, F2RL1, GADD45B, SAMSN1, PMEPA1, DDIT4	82	393	16650	4.64997	0.858382	0.00967735	1.15178
GOTERM_BP_FAT	GO:1903508~positive regulation of nucleic acid-templated transcription	17	19.7674	0.000684735	MAF, SMAD7, GDF6, SMAD6, EDN1, F2RL1, SOX4, NR3C1, ANKRD1, SNAI1, CITED2, HES1, ETS2, FOXC2, KLF2, RUNX1, FOSL1	82	1349	16650	2.55881	0.875614	0.0102656	1.22776
GOTERM_BP_FAT	GO:0045893~positive regulation of transcription, DNA-templated	17	19.7674	0.000684735	MAF, SMAD7, GDF6, SMAD6, EDN1, F2RL1, SOX4, NR3C1, ANKRD1, SNAI1, CITED2, HES1, ETS2, FOXC2, KLF2, RUNX1, FOSL1	82	1349	16650	2.55881	0.875614	0.0102656	1.22776
GOTERM_BP_FAT	GO:0001890~placenta development	6	6.97674	0.000704038	HES1, PTGS2, STC1, SNAI1, FOSL1, CITED2	82	145	16650	8.40202	0.882714	0.0105018	1.26217
GOTERM_BP_FAT	GO:0071548~response to dexamethasone	4	4.65116	0.000705402	CCL2, EDN1, FBXO32, DDIT4	82	36	16650	22.561	0.8832	0.0104708	1.2646
GOTERM_BP_FAT	GO:0045597~positive regulation of cell differentiation	13	15.1163	0.000724872	PTGS2, GDF6, KLF10, EDN1, ANKRD1, SNAI2, SNAI1, HES1, CTGF, BCL6, SKIL, RUNX1, ABL2	82	841	16650	3.13869	0.889924	0.0107061	1.29929
GOTERM_BP_FAT	GO:0045765~regulation of angiogenesis	7	8.13953	0.000741317	CCL2, PTGS2, RHOB, FOXC2, RUNX1, GPR4, ANGPTL4	82	222	16650	6.40244	0.895301	0.0108949	1.32858
GOTERM_BP_FAT	GO:0072593~reactive oxygen species metabolic process	7	8.13953	0.000741317	PTGS2, CTGF, EDN1, PDK4, F2RL1, KLF2, DDIT4	82	222	16650	6.40244	0.895301	0.0108949	1.32858
GOTERM_BP_FAT	GO:0071773~cellular response to BMP stimulus	6	6.97674	0.000748994	HES1, SMAD7, GDF6, SMAD6, SMURF2, SKIL	82	147	16650	8.28771	0.89772	0.0109543	1.34225
GOTERM_BP_FAT	GO:0071772~response to BMP	6	6.97674	0.000748994	HES1, SMAD7, GDF6, SMAD6, SMURF2, SKIL	82	147	16650	8.28771	0.89772	0.0109543	1.34225
GOTERM_BP_FAT	GO:0060562~epithelial tube morphogenesis	8	9.30233	0.000761573	HES1, DLC1, NRARP, EDN1, RHOB, SOX4, FOXC2, CITED2	82	309	16650	5.25693	0.901564	0.011084	1.36464
GOTERM_BP_FAT	GO:0065009~regulation of molecular function	27	31.3953	0.000763174	DLC1, CCL2, PDGFA, EDN1, TNFSF15, PPP1R3B, CTGF, BCL6, BHLHE40, SIK1, FOSL1, ANGPTL4, TXNIP, ARHGEF3, PELI1, IRS2, SGK1, SMAD7, DUSP5, HES1, IFIT2, TNFSF10, RGS3, GADD45B, SPATA13, ABL2, WDR43	82	2863	16650	1.91489	0.902043	0.0110544	1.36749
GOTERM_BP_FAT	GO:0008015~blood circulation	10	11.6279	0.000770513	SGK1, HRH1, PTGS2, SMAD7, CTGF, EDN1, F2RL1, FOXC2, STC1, GJA5	82	506	16650	4.01282	0.904208	0.0111073	1.38056
GOTERM_BP_FAT	GO:0043434~response to peptide hormone	9	10.4651	0.00078112	IRS2, TNFSF10, PTPRE, CCL2, CTGF, EDN1, PDK4, FOXC2, GCNT1	82	405	16650	4.5122	0.907253	0.0112063	1.39944
GOTERM_BP_FAT	GO:0008284~positive regulation of cell proliferation	13	15.1163	0.000787607	HES1, PELI1, IRS2, CCL2, PTGS2, NRARP, PDGFA, CTGF, EDN1, SOX4, BCL6, ESM1, FOSL1	82	849	16650	3.10911	0.909067	0.0112459	1.41098
GOTERM_BP_FAT	GO:0071453~cellular response to oxygen levels	6	6.97674	0.000796063	PLK3, PTGS2, EDN1, STC1, ANKRD1, CITED2	82	149	16650	8.17646	0.911379	0.0113129	1.42603
GOTERM_BP_FAT	GO:1902680~positive regulation of RNA biosynthetic process	17	19.7674	0.000802832	MAF, SMAD7, GDF6, SMAD6, EDN1, F2RL1, SOX4, NR3C1, ANKRD1, SNAI1, CITED2, HES1, ETS2, FOXC2, KLF2, RUNX1, FOSL1	82	1369	16650	2.52142	0.913187	0.0113556	1.43807
GOTERM_BP_FAT	GO:0051726~regulation of cell cycle	14	16.2791	0.000814001	PTGS2, EDN1, SOX4, CITED2, HES1, PLK3, CTGF, C8ORF4, RHOB, SKIL, SIK1, GADD45B, FOSL1, CABLES1	82	976	16650	2.91258	0.91609	0.0114595	1.45794
GOTERM_BP_FAT	GO:0003013~circulatory system process	10	11.6279	0.000814708	SGK1, HRH1, PTGS2, SMAD7, CTGF, EDN1, F2RL1, FOXC2, STC1, GJA5	82	510	16650	3.98135	0.916271	0.0114166	1.4592
GOTERM_BP_FAT	GO:0006937~regulation of muscle contraction	6	6.97674	0.000845308	PTGS2, SMAD7, CTGF, EDN1, STC1, GJA5	82	151	16650	8.06816	0.923721	0.0117888	1.51361
GOTERM_BP_FAT	GO:1901653~cellular response to peptide	8	9.30233	0.0008524	IRS2, PTPRE, CCL2, KLF10, EDN1, PDK4, FOXC2, KLF2	82	315	16650	5.15679	0.925351	0.0118329	1.52621
GOTERM_BP_FAT	GO:0051223~regulation of protein transport	12	13.9535	0.000940618	HES1, IRS2, PLK3, CCL2, PTGS2, F2RL1, C8ORF4, SOX4, ANKRD1, SNAI2, RAB11FIP1, GJA5	82	746	16650	3.2662	0.94294	0.0129909	1.68291
GOTERM_BP_FAT	GO:0048608~reproductive structure development	9	10.4651	0.000958101	HES1, TNFSF10, PTGS2, STC1, ADAMTS1, MERTK, SNAI1, FOSL1, CITED2	82	418	16650	4.37186	0.945899	0.0131711	1.71393
GOTERM_BP_FAT	GO:0009314~response to radiation	9	10.4651	0.000958101	HRH1, THBD, PLK3, CCL2, PTGS2, RHOB, BHLHE40, SIK1, SNAI2	82	418	16650	4.37186	0.945899	0.0131711	1.71393
GOTERM_BP_FAT	GO:0042325~regulation of phosphorylation	17	19.7674	0.000967262	IRS2, CCL2, SMAD7, PDGFA, GDF6, SMAD6, EDN1, F2RL1, TNFSF15, SAMSN1, DDIT4, HES1, DUSP5, CTGF, RGS3, GADD45B, PMEPA1	82	1393	16650	2.47798	0.947387	0.0132365	1.73018
GOTERM_BP_FAT	GO:0060485~mesenchyme development	7	8.13953	0.000974336	HES1, SMAD7, EDN1, FOXC2, SNAI2, SNAI1, CITED2	82	234	16650	6.07411	0.948509	0.0132731	1.74273
GOTERM_BP_FAT	GO:0090287~regulation of cellular response to growth factor stimulus	7	8.13953	0.000996036	HES1, SMAD7, SMAD6, SMURF2, SKIL, PMEPA1, CITED2	82	235	16650	6.04826	0.951802	0.0135064	1.78122
GOTERM_BP_FAT	GO:0009798~axis specification	5	5.81395	0.00100767	NRARP, SMAD6, ETS2, STC1, CITED2	82	91	16650	11.1565	0.953481	0.0136026	1.80185
GOTERM_BP_FAT	GO:0061458~reproductive system development	9	10.4651	0.0010342	HES1, TNFSF10, PTGS2, STC1, ADAMTS1, MERTK, SNAI1, FOSL1, CITED2	82	423	16650	4.32019	0.957092	0.0138967	1.84886
GOTERM_BP_FAT	GO:0016070~RNA metabolic process	37	43.0233	0.00104557	GDF6, F2RL1, EDN1, SOX4, NR3C1, ANKRD1, CITED2, CTGF, NRARP, ZNF697, C8ORF4, BCL6, BHLHE40, SKIL, RUNX1, SIK1, FOSL1, RBMS1, TXNIP, MAF, SGK1, PELI1, SMAD7, KLF10, SMAD6, ZNF92, SNAI2, SNAI1, HES1, PLK3, ETS2, HIVEP2, FOXC2, HIVEP1, SMURF2, KLF2, WDR43	82	4648	16650	1.61635	0.958553	0.0139869	1.86902
GOTERM_BP_FAT	GO:0045595~regulation of cell differentiation	18	20.9302	0.00105028	MAF, PTGS2, SMAD7, GDF6, KLF10, EDN1, ZSWIM6, ANKRD1, SNAI2, SNAI1, HES1, NRARP, CTGF, BCL6, SKIL, RUNX1, SIK1, ABL2	82	1544	16650	2.36715	0.959143	0.013988	1.87736
GOTERM_BP_FAT	GO:0003018~vascular process in circulatory system	6	6.97674	0.00109554	HRH1, PTGS2, EDN1, F2RL1, FOXC2, GJA5	82	160	16650	7.61433	0.964405	0.0145231	1.9575
GOTERM_BP_FAT	GO:0003002~regionalization	8	9.30233	0.0010978	HES1, NRARP, SMAD6, ETS2, EDN1, FOXC2, SNAI1, CITED2	82	329	16650	4.93736	0.964649	0.0144898	1.9615
GOTERM_BP_FAT	GO:0071383~cellular response to steroid hormone stimulus	7	8.13953	0.00113416	CCL2, EDN1, STC1, FBXO32, NR3C1, PMEPA1, DDIT4	82	241	16650	5.89768	0.968356	0.0149018	2.02585
GOTERM_BP_FAT	GO:0051254~positive regulation of RNA metabolic process	17	19.7674	0.00114251	MAF, SMAD7, GDF6, SMAD6, EDN1, F2RL1, SOX4, NR3C1, ANKRD1, SNAI1, CITED2, HES1, ETS2, FOXC2, KLF2, RUNX1, FOSL1	82	1415	16650	2.43946	0.969151	0.0149462	2.04062
GOTERM_BP_FAT	GO:0007169~transmembrane receptor protein tyrosine kinase signaling pathway	11	12.7907	0.00115739	TXNIP, IRS2, PTPRE, CCL2, PDGFA, CTGF, PDK4, FOXC2, ESM1, ABL2, DDIT4	82	648	16650	3.44682	0.970518	0.0150748	2.06693
GOTERM_BP_FAT	GO:0008285~negative regulation of cell proliferation	11	12.7907	0.00119831	HES1, DLC1, PELI1, PTGS2, SMAD6, KLF10, SOX4, BCL6, ADAMTS1, SNAI2, FOSL1	82	651	16650	3.43093	0.973974	0.0155375	2.13927
GOTERM_BP_FAT	GO:0032868~response to insulin	7	8.13953	0.00120852	IRS2, TNFSF10, PTPRE, CCL2, PDK4, FOXC2, GCNT1	82	244	16650	5.82517	0.97477	0.0156024	2.1573
GOTERM_BP_FAT	GO:0080134~regulation of response to stress	16	18.6047	0.00121296	PELI1, CCL2, PTGS2, PDGFA, GDF6, EDN1, F2RL1, ANKRD1, SNAI2, SNAI1, THBD, CTGF, FOXC2, BCL6, SKIL, GADD45B	82	1285	16650	2.52823	0.97511	0.0155932	2.16515
GOTERM_BP_FAT	GO:0032970~regulation of actin filament-based process	8	9.30233	0.00121863	DLC1, PDGFA, CTGF, EDN1, F2RL1, STC1, ABL2, GJA5	82	335	16650	4.84893	0.975536	0.0155997	2.17516
GOTERM_BP_FAT	GO:0003174~mitral valve development	3	3.48837	0.00124959	SMAD6, SOX4, GJA5	82	11	16650	55.3769	0.977738	0.0159262	2.22984
GOTERM_BP_FAT	GO:0007389~pattern specification process	9	10.4651	0.00125494	HES1, NRARP, SMAD6, ETS2, EDN1, FOXC2, STC1, SNAI1, CITED2	82	436	16650	4.19137	0.978098	0.0159272	2.23929
GOTERM_BP_FAT	GO:0072331~signal transduction by p53 class mediator	6	6.97674	0.00129044	PLK3, SOX4, ANKRD1, SNAI2, SNAI1, DDIT4	82	166	16650	7.33911	0.980343	0.0163064	2.30194
GOTERM_BP_FAT	GO:0010468~regulation of gene expression	35	40.6977	0.0013335	GDF6, F2RL1, EDN1, SOX4, NR3C1, ANKRD1, CITED2, CTGF, NRARP, ZNF697, C8ORF4, BCL6, BHLHE40, SKIL, RUNX1, SIK1, FOSL1, TXNIP, MAF, SGK1, PELI1, SMAD7, KLF10, SMAD6, ZNF92, SNAI2, SNAI1, HES1, PLK3, ETS2, HIVEP2, FOXC2, HIVEP1, SMURF2, KLF2	82	4345	16650	1.63561	0.98276	0.0167766	2.37787
GOTERM_BP_FAT	GO:0070542~response to fatty acid	4	4.65116	0.0013585	PTGS2, CTGF, EDN1, PDK4	82	45	16650	18.0488	0.984025	0.0170183	2.42194
GOTERM_BP_FAT	GO:0001932~regulation of protein phosphorylation	16	18.6047	0.00136283	CCL2, SMAD7, PDGFA, GDF6, SMAD6, EDN1, F2RL1, TNFSF15, SAMSN1, DDIT4, HES1, DUSP5, CTGF, RGS3, GADD45B, PMEPA1	82	1300	16650	2.49906	0.984234	0.0170022	2.42958
GOTERM_BP_FAT	GO:0034654~nucleobase-containing compound biosynthetic process	35	40.6977	0.00140347	GDF6, F2RL1, EDN1, SOX4, NR3C1, ANKRD1, CITED2, CTGF, NRARP, ZNF697, C8ORF4, BCL6, BHLHE40, SKIL, RUNX1, SIK1, FOSL1, TXNIP, MAF, SGK1, PELI1, SMAD7, KLF10, SMAD6, ZNF92, SNAI2, SNAI1, HES1, PLK3, ETS2, HIVEP2, FOXC2, HIVEP1, SMURF2, KLF2	82	4357	16650	1.6311	0.986071	0.0174338	2.50117
GOTERM_BP_FAT	GO:2000027~regulation of organ morphogenesis	7	8.13953	0.00142513	HES1, PDGFA, EDN1, FOXC2, SMURF2, SNAI2, CITED2	82	252	16650	5.64024	0.98696	0.0176287	2.5393
GOTERM_BP_FAT	GO:0030036~actin cytoskeleton organization	10	11.6279	0.00143454	DLC1, RND1, PDGFA, CTGF, EDN1, F2RL1, NEDD9, BCL6, ANKRD1, ABL2	82	553	16650	3.67177	0.987329	0.0176724	2.55587
GOTERM_BP_FAT	GO:0032330~regulation of chondrocyte differentiation	4	4.65116	0.00144821	MAF, CTGF, GDF6, SNAI2	82	46	16650	17.6564	0.987846	0.0177675	2.57992
GOTERM_BP_FAT	GO:0051055~negative regulation of lipid biosynthetic process	4	4.65116	0.00144821	PDGFA, SIK1, SNAI2, SNAI1	82	46	16650	17.6564	0.987846	0.0177675	2.57992
GOTERM_BP_FAT	GO:0032268~regulation of cellular protein metabolic process	23	26.7442	0.00147637	DLC1, PELI1, CCL2, SMAD7, PDGFA, GDF6, SMAD6, F2RL1, EDN1, TNFSF15, SOX4, SNAI2, SAMSN1, DDIT4, HES1, DUSP5, TNFSF10, PLK3, RGS3, CTGF, BCL6, GADD45B, PMEPA1	82	2346	16650	1.99067	0.988845	0.0180374	2.62945
GOTERM_BP_FAT	GO:0060536~cartilage morphogenesis	3	3.48837	0.00149478	STC1, SNAI2, SNAI1	82	12	16650	50.7622	0.989454	0.0181875	2.66183
GOTERM_BP_FAT	GO:0060394~negative regulation of pathway-restricted SMAD protein phosphorylation	3	3.48837	0.00149478	SMAD7, SMAD6, PMEPA1	82	12	16650	50.7622	0.989454	0.0181875	2.66183
GOTERM_BP_FAT	GO:0035239~tube morphogenesis	8	9.30233	0.00151625	HES1, DLC1, NRARP, EDN1, RHOB, SOX4, FOXC2, CITED2	82	348	16650	4.66779	0.990122	0.0183731	2.69957
GOTERM_BP_FAT	GO:0051246~regulation of protein metabolic process	24	27.907	0.0015428	DLC1, PELI1, CCL2, SMAD7, PDGFA, GDF6, SMAD6, F2RL1, EDN1, TNFSF15, SOX4, SNAI2, SAMSN1, DDIT4, HES1, DUSP5, TNFSF10, PLK3, RGS3, CTGF, BCL6, KLF2, GADD45B, PMEPA1	82	2512	16650	1.93996	0.99089	0.018618	2.74622
GOTERM_BP_FAT	GO:0014706~striated muscle tissue development	8	9.30233	0.00156668	SMAD7, EDN1, FOXC2, ANKRD1, SKIL, SIK1, GJA5, CITED2	82	350	16650	4.64111	0.991529	0.018829	2.78816
GOTERM_BP_FAT	GO:0051050~positive regulation of transport	13	15.1163	0.00157246	SGK1, IRS2, CCL2, PTGS2, F2RL1, EDN1, SOX4, ANKRD1, HES1, PLK3, C8ORF4, STC1, MERTK	82	920	16650	2.86917	0.991677	0.0188236	2.79831
GOTERM_BP_FAT	GO:0030855~epithelial cell differentiation	10	11.6279	0.00162284	MAF, TXNIP, HES1, F2RL1, SOX4, FOXC2, STC1, SKIL, KLF2, GPR4	82	563	16650	3.60655	0.992862	0.0193452	2.88672
GOTERM_BP_FAT	GO:0018130~heterocycle biosynthetic process	35	40.6977	0.00176034	GDF6, F2RL1, EDN1, SOX4, NR3C1, ANKRD1, CITED2, CTGF, NRARP, ZNF697, C8ORF4, BCL6, BHLHE40, SKIL, RUNX1, SIK1, FOSL1, TXNIP, MAF, SGK1, PELI1, SMAD7, KLF10, SMAD6, ZNF92, SNAI2, SNAI1, HES1, PLK3, ETS2, HIVEP2, FOXC2, HIVEP1, SMURF2, KLF2	82	4411	16650	1.61113	0.995306	0.0208868	3.12766
GOTERM_BP_FAT	GO:0051222~positive regulation of protein transport	9	10.4651	0.00176049	HES1, IRS2, PLK3, CCL2, PTGS2, F2RL1, C8ORF4, SOX4, ANKRD1	82	460	16650	3.97269	0.995308	0.0208075	3.12792
GOTERM_BP_FAT	GO:0034612~response to tumor necrosis factor	7	8.13953	0.00177001	CCL2, PTGS2, EDN1, F2RL1, TNFSF15, ANKRD1, KLF2	82	263	16650	5.40434	0.995442	0.020838	3.14458
GOTERM_BP_FAT	GO:0030330~DNA damage response, signal transduction by p53 class mediator	5	5.81395	0.00177269	PLK3, SOX4, ANKRD1, SNAI2, SNAI1	82	106	16650	9.57777	0.995479	0.020789	3.14928
GOTERM_BP_FAT	GO:0090101~negative regulation of transmembrane receptor protein serine/threonine kinase signaling pathway	5	5.81395	0.00177269	SMAD7, SMAD6, SMURF2, SKIL, PMEPA1	82	106	16650	9.57777	0.995479	0.020789	3.14928
GOTERM_BP_FAT	GO:0051173~positive regulation of nitrogen compound metabolic process	19	22.093	0.00177965	MAF, PTGS2, SMAD7, PDGFA, GDF6, SMAD6, EDN1, F2RL1, SOX4, NR3C1, ANKRD1, SNAI1, CITED2, HES1, ETS2, FOXC2, KLF2, RUNX1, FOSL1	82	1767	16650	2.18332	0.995574	0.0207898	3.16145
GOTERM_BP_FAT	GO:0048598~embryonic morphogenesis	10	11.6279	0.0017874	DUSP5, HES1, DLC1, ETS2, EDN1, SOX4, FOXC2, SNAI1, GJA5, CITED2	82	571	16650	3.55602	0.995678	0.0207996	3.17501
GOTERM_BP_FAT	GO:0009605~response to external stimulus	21	24.4186	0.00182688	TXNIP, PELI1, CCL2, PTGS2, PDGFA, KLF10, PDK4, EDN1, F2RL1, ANKRD1, SNAI2, DDIT4, CITED2, IFIT2, HRH1, THBD, BCL6, STC1, BHLHE40, SIK1, FOSL1	82	2073	16650	2.05693	0.996168	0.0211737	3.24405
GOTERM_BP_FAT	GO:0019438~aromatic compound biosynthetic process	35	40.6977	0.0018574	GDF6, F2RL1, EDN1, SOX4, NR3C1, ANKRD1, CITED2, CTGF, NRARP, ZNF697, C8ORF4, BCL6, BHLHE40, SKIL, RUNX1, SIK1, FOSL1, TXNIP, MAF, SGK1, PELI1, SMAD7, KLF10, SMAD6, ZNF92, SNAI2, SNAI1, HES1, PLK3, ETS2, HIVEP2, FOXC2, HIVEP1, SMURF2, KLF2	82	4424	16650	1.6064	0.996508	0.0214423	3.29739
GOTERM_BP_FAT	GO:0031400~negative regulation of protein modification process	10	11.6279	0.00194217	DUSP5, SMAD7, RGS3, SMAD6, F2RL1, SOX4, GADD45B, SAMSN1, PMEPA1, DDIT4	82	578	16650	3.51295	0.997303	0.0223262	3.4454
GOTERM_BP_FAT	GO:0002694~regulation of leukocyte activation	9	10.4651	0.00196089	HES1, PELI1, IRS2, CCL2, NRARP, F2RL1, BCL6, MERTK, SAMSN1	82	468	16650	3.90478	0.997453	0.0224545	3.47807
GOTERM_BP_FAT	GO:0003014~renal system process	5	5.81395	0.00196351	SGK1, EDN1, F2RL1, STC1, GJA5	82	109	16650	9.31416	0.997473	0.0224	3.48263
GOTERM_BP_FAT	GO:0070201~regulation of establishment of protein localization	12	13.9535	0.00200467	HES1, IRS2, PLK3, CCL2, PTGS2, F2RL1, C8ORF4, SOX4, ANKRD1, SNAI2, RAB11FIP1, GJA5	82	820	16650	2.97145	0.997771	0.0227793	3.5544
GOTERM_BP_FAT	GO:0080135~regulation of cellular response to stress	10	11.6279	0.0020117	CTGF, GDF6, EDN1, F2RL1, BCL6, ANKRD1, SKIL, GADD45B, SNAI2, SNAI1	82	581	16650	3.49482	0.997819	0.0227734	3.56666
GOTERM_BP_FAT	GO:0060537~muscle tissue development	8	9.30233	0.00205023	SMAD7, EDN1, FOXC2, ANKRD1, SKIL, SIK1, GJA5, CITED2	82	367	16650	4.42613	0.99806	0.0231191	3.63378
GOTERM_BP_FAT	GO:0044262~cellular carbohydrate metabolic process	7	8.13953	0.0020582	IRS2, HRH1, PPP1R3B, PDK4, BPGM, SIK1, DDIT4	82	271	16650	5.2448	0.998107	0.0231224	3.64766
GOTERM_BP_FAT	GO:0003158~endothelium development	5	5.81395	0.00209835	F2RL1, RHOB, FOXC2, STC1, GJA5	82	111	16650	9.14634	0.998325	0.0234819	3.71754
GOTERM_BP_FAT	GO:0048738~cardiac muscle tissue development	6	6.97674	0.00212761	SMAD7, EDN1, FOXC2, ANKRD1, SIK1, GJA5	82	186	16650	6.54996	0.998468	0.0237187	3.76845
GOTERM_BP_FAT	GO:0045935~positive regulation of nucleobase-containing compound metabolic process	18	20.9302	0.00227821	MAF, SMAD7, PDGFA, GDF6, SMAD6, EDN1, F2RL1, SOX4, NR3C1, ANKRD1, SNAI1, CITED2, HES1, ETS2, FOXC2, KLF2, RUNX1, FOSL1	82	1658	16650	2.20439	0.999032	0.0252855	4.03004
GOTERM_BP_FAT	GO:0061515~myeloid cell development	4	4.65116	0.00230123	BCL6, BPGM, KLF2, CITED2	82	54	16650	15.0407	0.999098	0.0254454	4.06997
GOTERM_BP_FAT	GO:0007267~cell-cell signaling	17	19.7674	0.00235197	IRS2, CCL2, PTGS2, PDGFA, KLF10, EDN1, SOX4, SNAI2, GJA5, HES1, TNFSF10, HRH1, NRARP, CTGF, SMURF2, MERTK, RAB11FIP1	82	1517	16650	2.27543	0.999227	0.0259057	4.15793
GOTERM_BP_FAT	GO:0034616~response to laminar fluid shear stress	3	3.48837	0.00235565	SMAD7, SMAD6, KLF2	82	15	16650	40.6098	0.999236	0.0258523	4.1643
GOTERM_BP_FAT	GO:0000003~reproduction	16	18.6047	0.00236865	CCL2, PTGS2, EDN1, SNAI1, CITED2, HES1, TNFSF10, THBD, BCL6, ADAMTS1, STC1, SMURF2, SKIL, MERTK, WDR43, FOSL1	82	1375	16650	2.36275	0.999266	0.0258999	4.18682
GOTERM_BP_FAT	GO:0010594~regulation of endothelial cell migration	5	5.81395	0.00238698	PTGS2, EDN1, RHOB, FOXC2, STC1	82	115	16650	8.82821	0.999305	0.0260047	4.21857
GOTERM_BP_FAT	GO:0007049~cell cycle	18	20.9302	0.00249063	TXNIP, PTGS2, EDN1, SOX4, NEDD9, NR3C1, CITED2, HES1, PLK3, CTGF, C8ORF4, RHOB, SKIL, SIK1, FOSL1, WDR43, CABLES1, PHLDA1	82	1672	16650	2.18593	0.999494	0.0270233	4.39789
GOTERM_BP_FAT	GO:0042770~signal transduction in response to DNA damage	5	5.81395	0.00270187	PLK3, SOX4, ANKRD1, SNAI2, SNAI1	82	119	16650	8.53146	0.999734	0.0291806	4.76236
GOTERM_BP_FAT	GO:0019216~regulation of lipid metabolic process	7	8.13953	0.00273981	IRS2, PTGS2, PDGFA, PDK4, SIK1, SNAI2, SNAI1	82	287	16650	4.95241	0.999763	0.0294803	4.82768
GOTERM_BP_FAT	GO:0010628~positive regulation of gene expression	18	20.9302	0.0028229	MAF, SMAD7, GDF6, SMAD6, EDN1, F2RL1, SOX4, NR3C1, ANKRD1, SNAI1, CITED2, HES1, CTGF, ETS2, FOXC2, KLF2, RUNX1, FOSL1	82	1692	16650	2.16009	0.999816	0.0302552	4.9706
GOTERM_BP_FAT	GO:0051250~negative regulation of lymphocyte activation	5	5.81395	0.00295597	PELI1, NRARP, BCL6, MERTK, SAMSN1	82	122	16650	8.32167	0.999878	0.0315497	5.19903
GOTERM_BP_FAT	GO:0019229~regulation of vasoconstriction	4	4.65116	0.00296399	HRH1, PTGS2, EDN1, GJA5	82	59	16650	13.766	0.999881	0.0315237	5.21279
GOTERM_BP_FAT	GO:0060135~maternal process involved in female pregnancy	4	4.65116	0.00296399	CCL2, PTGS2, STC1, CITED2	82	59	16650	13.766	0.999881	0.0315237	5.21279
GOTERM_BP_FAT	GO:0030097~hemopoiesis	11	12.7907	0.00304044	HES1, NRARP, KLF10, F2RL1, SOX4, BCL6, BPGM, RUNX1, KLF2, MERTK, CITED2	82	739	16650	3.02238	0.999905	0.0322124	5.34379
GOTERM_BP_FAT	GO:0051128~regulation of cellular component organization	22	25.5814	0.00306652	DLC1, SGK1, CCL2, SMAD7, PDGFA, SMAD6, EDN1, F2RL1, ANKRD1, ESM1, SNAI2, SNAI1, HES1, TNFSF10, CTGF, BCL6, SKIL, MERTK, ABL2, FOSL1, STK38L, PMEPA1	82	2323	16650	1.92298	0.999913	0.032372	5.38844
GOTERM_BP_FAT	GO:0046578~regulation of Ras protein signal transduction	6	6.97674	0.00310465	DLC1, ARHGEF3, F2RL1, BCL6, SPATA13, GPR4	82	203	16650	6.00144	0.999922	0.0326554	5.45368
GOTERM_BP_FAT	GO:0060393~regulation of pathway-restricted SMAD protein phosphorylation	4	4.65116	0.00325859	SMAD7, GDF6, SMAD6, PMEPA1	82	61	16650	13.3147	0.999951	0.0341315	5.71665
GOTERM_BP_FAT	GO:0045321~leukocyte activation	11	12.7907	0.00328366	HES1, PELI1, IRS2, CCL2, NRARP, EDN1, F2RL1, SOX4, BCL6, MERTK, SAMSN1	82	747	16650	2.99001	0.999955	0.0342722	5.75941
GOTERM_BP_FAT	GO:0051056~regulation of small GTPase mediated signal transduction	7	8.13953	0.00335307	DLC1, ARHGEF3, F2RL1, RHOB, BCL6, SPATA13, GPR4	82	299	16650	4.75365	0.999964	0.0348656	5.87769
GOTERM_BP_FAT	GO:0060389~pathway-restricted SMAD protein phosphorylation	4	4.65116	0.00341239	SMAD7, GDF6, SMAD6, PMEPA1	82	62	16650	13.0999	0.99997	0.0353519	5.97868
GOTERM_BP_FAT	GO:0045766~positive regulation of angiogenesis	5	5.81395	0.00341501	PTGS2, RHOB, FOXC2, RUNX1, ANGPTL4	82	127	16650	7.99405	0.99997	0.0352588	5.98314
GOTERM_BP_FAT	GO:0090288~negative regulation of cellular response to growth factor stimulus	5	5.81395	0.00341501	SMAD7, SMAD6, SMURF2, SKIL, PMEPA1	82	127	16650	7.99405	0.99997	0.0352588	5.98314
GOTERM_BP_FAT	GO:0061041~regulation of wound healing	5	5.81395	0.00351231	THBD, PDGFA, EDN1, F2RL1, FOXC2	82	128	16650	7.93159	0.999978	0.0361244	6.14855
GOTERM_BP_FAT	GO:0032835~glomerulus development	4	4.65116	0.00357056	HES1, PDGFA, FOXC2, GPR4	82	63	16650	12.892	0.999981	0.03659	6.24744
GOTERM_BP_FAT	GO:0000302~response to reactive oxygen species	6	6.97674	0.0035886	TXNIP, PLK3, EDN1, RHOB, KLF2, FOSL1	82	210	16650	5.80139	0.999982	0.0366486	6.27805
GOTERM_BP_FAT	GO:1904951~positive regulation of establishment of protein localization	9	10.4651	0.00361416	HES1, IRS2, PLK3, CCL2, PTGS2, F2RL1, C8ORF4, SOX4, ANKRD1	82	517	16650	3.5347	0.999984	0.036782	6.3214
GOTERM_BP_FAT	GO:0061035~regulation of cartilage development	4	4.65116	0.00373315	MAF, CTGF, GDF6, SNAI2	82	64	16650	12.6905	0.999989	0.0378457	6.52296
GOTERM_BP_FAT	GO:0051249~regulation of lymphocyte activation	8	9.30233	0.00384426	HES1, PELI1, IRS2, CCL2, NRARP, BCL6, MERTK, SAMSN1	82	411	16650	3.95229	0.999992	0.038823	6.7108
GOTERM_BP_FAT	GO:0030336~negative regulation of cell migration	6	6.97674	0.00388832	DLC1, CCL2, SMAD7, RHOB, STC1, CITED2	82	214	16650	5.69296	0.999993	0.0391304	6.78519
GOTERM_BP_FAT	GO:0042310~vasoconstriction	4	4.65116	0.0039002	HRH1, PTGS2, EDN1, GJA5	82	65	16650	12.4953	0.999993	0.0391187	6.80523
GOTERM_BP_FAT	GO:0046649~lymphocyte activation	10	11.6279	0.00395518	HES1, PELI1, IRS2, CCL2, NRARP, F2RL1, SOX4, BCL6, MERTK, SAMSN1	82	643	16650	3.15783	0.999994	0.0395301	6.89796
GOTERM_BP_FAT	GO:0046697~decidualization	3	3.48837	0.00419596	PTGS2, STC1, CITED2	82	20	16650	30.4573	0.999997	0.0417538	7.30304
GOTERM_BP_FAT	GO:0009611~response to wounding	10	11.6279	0.00420249	THBD, CCL2, PDGFA, CTGF, EDN1, F2RL1, RHOB, FOXC2, MERTK, GPR4	82	649	16650	3.12864	0.999997	0.0416815	7.31399
GOTERM_BP_FAT	GO:0007162~negative regulation of cell adhesion	6	6.97674	0.00428773	DLC1, PELI1, RND1, NRARP, BCL6, SNAI2	82	219	16650	5.56298	0.999998	0.0423728	7.45698
GOTERM_BP_FAT	GO:0032989~cellular component morphogenesis	15	17.4419	0.00435468	DLC1, SGK1, CCL2, SMAD7, EDN1, ZSWIM6, ANKRD1, SNAI2, SNAI1, HES1, BCL6, STC1, SKIL, MERTK, KLF2	82	1321	16650	2.30563	0.999998	0.0428825	7.56915
GOTERM_BP_FAT	GO:0046683~response to organophosphorus	5	5.81395	0.00435949	THBD, CCL2, PTGS2, STC1, FOSL1	82	136	16650	7.46503	0.999998	0.0427908	7.5772
GOTERM_BP_FAT	GO:0048534~hematopoietic or lymphoid organ development	11	12.7907	0.00437726	HES1, NRARP, KLF10, F2RL1, SOX4, BCL6, BPGM, RUNX1, KLF2, MERTK, CITED2	82	778	16650	2.87087	0.999998	0.042824	7.60694
GOTERM_BP_FAT	GO:0098602~single organism cell adhesion	11	12.7907	0.00441683	HES1, PELI1, CCL2, SMAD7, NRARP, F2RL1, SOX4, BCL6, MERTK, GCNT1, CITED2	82	779	16650	2.86718	0.999999	0.0430653	7.67314
GOTERM_BP_FAT	GO:0010595~positive regulation of endothelial cell migration	4	4.65116	0.00442843	PTGS2, EDN1, RHOB, FOXC2	82	68	16650	11.944	0.999999	0.0430387	7.69255
GOTERM_BP_FAT	GO:0051130~positive regulation of cellular component organization	14	16.2791	0.00446832	CCL2, EDN1, F2RL1, ANKRD1, SNAI2, SNAI1, HES1, TNFSF10, CTGF, BCL6, SKIL, MERTK, FOSL1, ABL2	82	1183	16650	2.40294	0.999999	0.0432808	7.75923
GOTERM_BP_FAT	GO:0048878~chemical homeostasis	13	15.1163	0.00461629	SGK1, IRS2, CCL2, SMAD7, F2RL1, PDK4, EDN1, SOX4, GJA5, GPR4, STC1, ABL2, ANGPTL4	82	1049	16650	2.51633	0.999999	0.0445435	8.00619
GOTERM_BP_FAT	GO:0050867~positive regulation of cell activation	7	8.13953	0.00466557	HES1, PELI1, IRS2, CCL2, CTGF, F2RL1, BCL6	82	320	16650	4.44169	0.999999	0.0448673	8.08829
GOTERM_BP_FAT	GO:0007265~Ras protein signal transduction	7	8.13953	0.00466557	DLC1, ARHGEF3, F2RL1, RHOB, BCL6, SPATA13, GPR4	82	320	16650	4.44169	0.999999	0.0448673	8.08829
GOTERM_BP_FAT	GO:0032874~positive regulation of stress-activated MAPK cascade	5	5.81395	0.00470982	CTGF, GDF6, EDN1, F2RL1, GADD45B	82	139	16650	7.30391	0.999999	0.0451418	8.16195
GOTERM_BP_FAT	GO:0002040~sprouting angiogenesis	4	4.65116	0.00480352	PTGS2, NRARP, FOXC2, ESM1	82	70	16650	11.6028	1	0.0458769	8.31776
GOTERM_BP_FAT	GO:0008593~regulation of Notch signaling pathway	4	4.65116	0.00480352	HES1, NRARP, C8ORF4, BCL6	82	70	16650	11.6028	1	0.0458769	8.31776
GOTERM_BP_FAT	GO:0070304~positive regulation of stress-activated protein kinase signaling cascade	5	5.81395	0.00483068	CTGF, GDF6, EDN1, F2RL1, GADD45B	82	140	16650	7.25174	1	0.0459869	8.36288
GOTERM_BP_FAT	GO:2000146~negative regulation of cell motility	6	6.97674	0.00498657	DLC1, CCL2, SMAD7, RHOB, STC1, CITED2	82	227	16650	5.36693	1	0.0472914	8.62142
GOTERM_BP_FAT	GO:0002695~negative regulation of leukocyte activation	5	5.81395	0.00507863	PELI1, NRARP, BCL6, MERTK, SAMSN1	82	142	16650	7.1496	1	0.0479962	8.77379
GOTERM_BP_FAT	GO:1904018~positive regulation of vasculature development	5	5.81395	0.00520576	PTGS2, RHOB, FOXC2, RUNX1, ANGPTL4	82	143	16650	7.09961	1	0.0490189	8.98378
GOTERM_BP_FAT	GO:0051049~regulation of transport	18	20.9302	0.00521097	IRS2, SGK1, CCL2, PTGS2, EDN1, F2RL1, SOX4, ANKRD1, SNAI2, GJA5, HES1, PLK3, C8ORF4, STC1, SIK1, MERTK, ABL2, RAB11FIP1	82	1796	16650	2.03501	1	0.0489159	8.99238
GOTERM_BP_FAT	GO:0001701~in utero embryonic development	7	8.13953	0.00548801	HES1, EDN1, SKIL, KLF2, SNAI1, FOSL1, CITED2	82	331	16650	4.29408	1	0.0512979	9.4484
GOTERM_BP_FAT	GO:0044703~multi-organism reproductive process	12	13.9535	0.00549464	THBD, CCL2, PTGS2, EDN1, STC1, BCL6, ADAMTS1, SMURF2, SKIL, MERTK, FOSL1, CITED2	82	936	16650	2.60319	1	0.0512015	9.45928
GOTERM_BP_FAT	GO:0072012~glomerulus vasculature development	3	3.48837	0.00553475	HES1, FOXC2, GPR4	82	23	16650	26.4846	1	0.0514096	9.52512
GOTERM_BP_FAT	GO:0055117~regulation of cardiac muscle contraction	4	4.65116	0.00560993	SMAD7, CTGF, STC1, GJA5	82	74	16650	10.9756	1	0.0519333	9.64839
GOTERM_BP_FAT	GO:1903034~regulation of response to wounding	5	5.81395	0.00573559	THBD, PDGFA, EDN1, F2RL1, FOXC2	82	147	16650	6.90642	1	0.0529081	9.85409
GOTERM_BP_FAT	GO:1901655~cellular response to ketone	4	4.65116	0.00582342	CCL2, FBXO32, KLF2, DDIT4	82	75	16650	10.8293	1	0.0535367	9.99761
GOTERM_BP_FAT	GO:0003171~atrioventricular valve development	3	3.48837	0.00601895	SMAD6, SOX4, GJA5	82	24	16650	25.3811	1	0.0551231	10.3163
GOTERM_BP_FAT	GO:0022414~reproductive process	15	17.4419	0.00611171	CCL2, PTGS2, EDN1, SNAI1, CITED2, HES1, TNFSF10, THBD, BCL6, ADAMTS1, STC1, SMURF2, SKIL, MERTK, FOSL1	82	1373	16650	2.2183	1	0.0557836	10.4671
GOTERM_BP_FAT	GO:0045787~positive regulation of cell cycle	7	8.13953	0.00614972	HES1, PLK3, CTGF, EDN1, SOX4, FOSL1, CITED2	82	339	16650	4.19275	1	0.0559545	10.5289
GOTERM_BP_FAT	GO:0044702~single organism reproductive process	14	16.2791	0.00622149	CCL2, PTGS2, EDN1, SNAI1, CITED2, HES1, TNFSF10, STC1, BCL6, SMURF2, ADAMTS1, SKIL, MERTK, FOSL1	82	1231	16650	2.30925	1	0.0564226	10.6453
GOTERM_BP_FAT	GO:0035050~embryonic heart tube development	4	4.65116	0.00626489	HES1, FOXC2, GJA5, CITED2	82	77	16650	10.548	1	0.0566378	10.7157
GOTERM_BP_FAT	GO:0051051~negative regulation of transport	8	9.30233	0.00626518	IRS2, PTGS2, EDN1, F2RL1, SOX4, STC1, SNAI2, RAB11FIP1	82	450	16650	3.60976	1	0.0564731	10.7162
GOTERM_BP_FAT	GO:0002520~immune system development	11	12.7907	0.00635238	HES1, NRARP, KLF10, F2RL1, SOX4, BCL6, BPGM, RUNX1, KLF2, MERTK, CITED2	82	821	16650	2.72051	1	0.0570702	10.8574
GOTERM_BP_FAT	GO:0014074~response to purine-containing compound	5	5.81395	0.00644705	THBD, CCL2, PTGS2, STC1, FOSL1	82	152	16650	6.67924	1	0.0577285	11.0104
GOTERM_BP_FAT	GO:0030099~myeloid cell differentiation	7	8.13953	0.00650161	KLF10, F2RL1, BCL6, BPGM, RUNX1, KLF2, CITED2	82	343	16650	4.14385	1	0.058034	11.0985
GOTERM_BP_FAT	GO:0061437~renal system vasculature development	3	3.48837	0.0065218	HES1, FOXC2, GPR4	82	25	16650	24.3659	1	0.0580398	11.1311
GOTERM_BP_FAT	GO:2000209~regulation of anoikis	3	3.48837	0.0065218	PDK4, SIK1, SNAI2	82	25	16650	24.3659	1	0.0580398	11.1311
GOTERM_BP_FAT	GO:0061440~kidney vasculature development	3	3.48837	0.0065218	HES1, FOXC2, GPR4	82	25	16650	24.3659	1	0.0580398	11.1311
GOTERM_BP_FAT	GO:1902532~negative regulation of intracellular signal transduction	8	9.30233	0.00656619	DUSP5, DLC1, RGS3, F2RL1, BCL6, SNAI2, SNAI1, DDIT4	82	454	16650	3.57795	1	0.0582546	11.2027
GOTERM_BP_FAT	GO:0032880~regulation of protein localization	12	13.9535	0.00671692	HES1, IRS2, PLK3, CCL2, PTGS2, F2RL1, C8ORF4, SOX4, ANKRD1, SNAI2, RAB11FIP1, GJA5	82	962	16650	2.53283	1	0.0593833	11.4453
GOTERM_BP_FAT	GO:0071356~cellular response to tumor necrosis factor	6	6.97674	0.0067342	CCL2, EDN1, F2RL1, TNFSF15, ANKRD1, KLF2	82	244	16650	4.993	1	0.0593601	11.4731
GOTERM_BP_FAT	GO:0043542~endothelial cell migration	5	5.81395	0.00674732	PTGS2, EDN1, RHOB, FOXC2, STC1	82	154	16650	6.59249	1	0.0593015	11.4942
GOTERM_BP_FAT	GO:0050801~ion homeostasis	10	11.6279	0.0067678	SGK1, CCL2, SMAD7, EDN1, PDK4, F2RL1, STC1, ABL2, GJA5, GPR4	82	699	16650	2.90485	1	0.059306	11.5271
GOTERM_BP_FAT	GO:0030510~regulation of BMP signaling pathway	4	4.65116	0.0074543	HES1, SMAD7, SMAD6, SKIL	82	82	16650	9.90482	1	0.0649576	12.6235
GOTERM_BP_FAT	GO:0045833~negative regulation of lipid metabolic process	4	4.65116	0.00770708	PDGFA, SIK1, SNAI2, SNAI1	82	83	16650	9.78548	1	0.0669024	13.024
GOTERM_BP_FAT	GO:0030193~regulation of blood coagulation	4	4.65116	0.00796488	THBD, PDGFA, EDN1, F2RL1	82	84	16650	9.66899	1	0.0688745	13.4306
GOTERM_BP_FAT	GO:1900046~regulation of hemostasis	4	4.65116	0.00796488	THBD, PDGFA, EDN1, F2RL1	82	84	16650	9.66899	1	0.0688745	13.4306
GOTERM_BP_FAT	GO:0050886~endocrine process	4	4.65116	0.00796488	EDN1, F2RL1, RAB11FIP1, GJA5	82	84	16650	9.66899	1	0.0688745	13.4306
GOTERM_BP_FAT	GO:0050790~regulation of catalytic activity	21	24.4186	0.00802605	DLC1, TXNIP, ARHGEF3, SGK1, IRS2, CCL2, SMAD7, PDGFA, EDN1, TNFSF15, DUSP5, TNFSF10, PPP1R3B, RGS3, CTGF, BCL6, GADD45B, ABL2, WDR43, SPATA13, ANGPTL4	82	2357	16650	1.80909	1	0.069191	13.5268
GOTERM_BP_FAT	GO:0043276~anoikis	3	3.48837	0.00814038	PDK4, SIK1, SNAI2	82	28	16650	21.7552	1	0.069948	13.7064
GOTERM_BP_FAT	GO:0043516~regulation of DNA damage response, signal transduction by p53 class mediator	3	3.48837	0.00814038	ANKRD1, SNAI2, SNAI1	82	28	16650	21.7552	1	0.069948	13.7064
GOTERM_BP_FAT	GO:0051482~positive regulation of cytosolic calcium ion concentration involved in phospholipase C-activating G-protein coupled signaling pathway	3	3.48837	0.00814038	EDN1, F2RL1, GPR4	82	28	16650	21.7552	1	0.069948	13.7064
GOTERM_BP_FAT	GO:0043255~regulation of carbohydrate biosynthetic process	4	4.65116	0.00822773	IRS2, HRH1, PPP1R3B, SIK1	82	85	16650	9.55524	1	0.0704763	13.8434
GOTERM_BP_FAT	GO:0002521~leukocyte differentiation	8	9.30233	0.00823612	NRARP, KLF10, F2RL1, SOX4, BCL6, RUNX1, MERTK, CITED2	82	474	16650	3.42698	1	0.0703487	13.8565
GOTERM_BP_FAT	GO:0071496~cellular response to external stimulus	6	6.97674	0.0083324	PTGS2, KLF10, PDK4, ANKRD1, SNAI2, FOSL1	82	257	16650	4.74044	1	0.0709463	14.0072
GOTERM_BP_FAT	GO:0040013~negative regulation of locomotion	6	6.97674	0.00846532	DLC1, CCL2, SMAD7, RHOB, STC1, CITED2	82	258	16650	4.72206	1	0.071841	14.2149
GOTERM_BP_FAT	GO:0033273~response to vitamin	4	4.65116	0.00849564	CCL2, PTGS2, STC1, SNAI2	82	86	16650	9.44413	1	0.0718903	14.2621
GOTERM_BP_FAT	GO:0016337~single organismal cell-cell adhesion	10	11.6279	0.0085091	HES1, PELI1, CCL2, SMAD7, NRARP, F2RL1, SOX4, BCL6, GCNT1, CITED2	82	725	16650	2.80067	1	0.0718018	14.2831
GOTERM_BP_FAT	GO:0051271~negative regulation of cellular component movement	6	6.97674	0.00859972	DLC1, CCL2, SMAD7, RHOB, STC1, CITED2	82	259	16650	4.70383	1	0.0723417	14.4243
GOTERM_BP_FAT	GO:0071549~cellular response to dexamethasone stimulus	3	3.48837	0.00871597	CCL2, FBXO32, DDIT4	82	29	16650	21.005	1	0.073086	14.6051
GOTERM_BP_FAT	GO:0006942~regulation of striated muscle contraction	4	4.65116	0.00876864	SMAD7, CTGF, STC1, GJA5	82	87	16650	9.33558	1	0.0733119	14.6869
GOTERM_BP_FAT	GO:2000379~positive regulation of reactive oxygen species metabolic process	4	4.65116	0.00876864	PTGS2, EDN1, F2RL1, KLF2	82	87	16650	9.33558	1	0.0733119	14.6869
GOTERM_BP_FAT	GO:0007010~cytoskeleton organization	13	15.1163	0.0090402	DLC1, PLK3, CCL2, RND1, PDGFA, CTGF, EDN1, F2RL1, NEDD9, BCL6, ANKRD1, WDR43, ABL2	82	1144	16650	2.30737	1	0.0752987	15.1075
GOTERM_BP_FAT	GO:0071347~cellular response to interleukin-1	4	4.65116	0.00904675	CCL2, EDN1, ANKRD1, KLF2	82	88	16650	9.22949	1	0.0751467	15.1176
GOTERM_BP_FAT	GO:0010720~positive regulation of cell development	8	9.30233	0.00908234	HES1, GDF6, EDN1, BCL6, ANKRD1, SKIL, ABL2, SNAI1	82	483	16650	3.36313	1	0.075228	15.1725
GOTERM_BP_FAT	GO:0043410~positive regulation of MAPK cascade	8	9.30233	0.00927879	DUSP5, CCL2, PDGFA, CTGF, GDF6, EDN1, F2RL1, GADD45B	82	485	16650	3.34926	1	0.076591	15.4753
GOTERM_BP_FAT	GO:0009746~response to hexose	5	5.81395	0.00929852	TXNIP, IRS2, PTGS2, CTGF, SOX4	82	169	16650	6.00736	1	0.0765417	15.5057
GOTERM_BP_FAT	GO:0010632~regulation of epithelial cell migration	5	5.81395	0.00929852	PTGS2, EDN1, RHOB, FOXC2, STC1	82	169	16650	6.00736	1	0.0765417	15.5057
GOTERM_BP_FAT	GO:0045746~negative regulation of Notch signaling pathway	3	3.48837	0.00930928	NRARP, C8ORF4, BCL6	82	30	16650	20.3049	1	0.0764215	15.5222
GOTERM_BP_FAT	GO:0001893~maternal placenta development	3	3.48837	0.00930928	PTGS2, STC1, CITED2	82	30	16650	20.3049	1	0.0764215	15.5222
GOTERM_BP_FAT	GO:0033280~response to vitamin D	3	3.48837	0.00930928	PTGS2, STC1, SNAI2	82	30	16650	20.3049	1	0.0764215	15.5222
GOTERM_BP_FAT	GO:0050818~regulation of coagulation	4	4.65116	0.00932998	THBD, PDGFA, EDN1, F2RL1	82	89	16650	9.12579	1	0.0763806	15.5541
GOTERM_BP_FAT	GO:0051093~negative regulation of developmental process	10	11.6279	0.00957863	HES1, CCL2, SMAD7, NRARP, FOXC2, BCL6, RUNX1, SNAI2, SNAI1, GPR4	82	739	16650	2.74762	1	0.0781348	15.9355
GOTERM_BP_FAT	GO:0009607~response to biotic stimulus	11	12.7907	0.00960596	TXNIP, IFIT2, PELI1, THBD, CCL2, PTGS2, EDN1, F2RL1, ANKRD1, FOSL1, DDIT4	82	873	16650	2.55846	1	0.0781415	15.9773
GOTERM_BP_FAT	GO:0033157~regulation of intracellular protein transport	7	8.13953	0.0096249	HES1, PLK3, CCL2, PTGS2, C8ORF4, SOX4, SNAI2	82	373	16650	3.81057	1	0.0780825	16.0063
GOTERM_BP_FAT	GO:0051090~regulation of sequence-specific DNA binding transcription factor activity	7	8.13953	0.0096249	SGK1, PELI1, SMAD7, EDN1, BHLHE40, SIK1, FOSL1	82	373	16650	3.81057	1	0.0780825	16.0063
GOTERM_BP_FAT	GO:0008217~regulation of blood pressure	5	5.81395	0.00968004	SGK1, PTGS2, EDN1, F2RL1, GJA5	82	171	16650	5.9371	1	0.0783063	16.0906
GOTERM_BP_FAT	GO:0007159~leukocyte cell-cell adhesion	8	9.30233	0.0098869	HES1, PELI1, CCL2, NRARP, F2RL1, SOX4, BCL6, GCNT1	82	491	16650	3.30833	1	0.0797084	16.4061
GOTERM_BP_FAT	GO:0051385~response to mineralocorticoid	3	3.48837	0.00992013	CTGF, EDN1, FOSL1	82	31	16650	19.6499	1	0.0797565	16.4567
GOTERM_BP_FAT	GO:0050900~leukocyte migration	7	8.13953	0.00998735	HRH1, THBD, CCL2, EDN1, F2RL1, MERTK, GCNT1	82	376	16650	3.78016	1	0.0800669	16.559
GOTERM_BP_FAT	GO:0034284~response to monosaccharide	5	5.81395	0.0102712	TXNIP, IRS2, PTGS2, CTGF, SOX4	82	174	16650	5.83474	1	0.082043	16.9894
GOTERM_BP_FAT	GO:0001569~patterning of blood vessels	3	3.48837	0.0105483	NRARP, EDN1, FOXC2	82	32	16650	19.0358	1	0.0839532	17.4076
GOTERM_BP_FAT	GO:0045907~positive regulation of vasoconstriction	3	3.48837	0.0105483	HRH1, PTGS2, GJA5	82	32	16650	19.0358	1	0.0839532	17.4076
GOTERM_BP_FAT	GO:0008610~lipid biosynthetic process	9	10.4651	0.0108376	IRS2, ST3GAL5, PTGS2, PDGFA, EDN1, PDK4, SIK1, SNAI2, SNAI1	82	624	16650	2.92859	1	0.0859422	17.842
GOTERM_BP_FAT	GO:0022407~regulation of cell-cell adhesion	7	8.13953	0.011266	HES1, PELI1, CCL2, SMAD7, NRARP, BCL6, CITED2	82	386	16650	3.68223	1	0.0889719	18.4814
GOTERM_BP_FAT	GO:0001101~response to acid chemical	6	6.97674	0.0114424	CCL2, PTGS2, CTGF, EDN1, PDK4, ABL2	82	278	16650	4.38235	1	0.0900751	18.7432
GOTERM_BP_FAT	GO:0030218~erythrocyte differentiation	4	4.65116	0.0114577	BCL6, BPGM, KLF2, CITED2	82	96	16650	8.46037	1	0.0899597	18.766
GOTERM_BP_FAT	GO:0001816~cytokine production	9	10.4651	0.0115373	MAF, PELI1, CCL2, PTGS2, F2RL1, BCL6, RUNX1, KLF2, SNAI2	82	631	16650	2.8961	1	0.0903278	18.8839
GOTERM_BP_FAT	GO:0010467~gene expression	37	43.0233	0.0116952	GDF6, F2RL1, EDN1, SOX4, NR3C1, ANKRD1, CITED2, CTGF, NRARP, ZNF697, C8ORF4, BCL6, BHLHE40, SKIL, RUNX1, SIK1, FOSL1, RBMS1, TXNIP, MAF, SGK1, PELI1, SMAD7, KLF10, SMAD6, ZNF92, SNAI2, SNAI1, HES1, PLK3, ETS2, HIVEP2, FOXC2, HIVEP1, SMURF2, KLF2, WDR43	82	5306	16650	1.41591	1	0.0912789	19.1172
GOTERM_BP_FAT	GO:0006606~protein import into nucleus	6	6.97674	0.0117747	TXNIP, HES1, PTGS2, C8ORF4, BCL6, SNAI2	82	280	16650	4.35105	1	0.0916404	19.2345
GOTERM_BP_FAT	GO:0044744~protein targeting to nucleus	6	6.97674	0.0117747	TXNIP, HES1, PTGS2, C8ORF4, BCL6, SNAI2	82	280	16650	4.35105	1	0.0916404	19.2345
GOTERM_BP_FAT	GO:0001657~ureteric bud development	4	4.65116	0.0117826	HES1, SMAD7, SMAD6, FOXC2	82	97	16650	8.37315	1	0.0914668	19.2461
GOTERM_BP_FAT	GO:1902229~regulation of intrinsic apoptotic signaling pathway in response to DNA damage	3	3.48837	0.0118561	SKIL, SNAI2, SNAI1	82	34	16650	17.9161	1	0.0917813	19.3544
GOTERM_BP_FAT	GO:1902593~single-organism nuclear import	6	6.97674	0.0119433	TXNIP, HES1, PTGS2, C8ORF4, BCL6, SNAI2	82	281	16650	4.33556	1	0.0921951	19.4827
GOTERM_BP_FAT	GO:0043123~positive regulation of I-kappaB kinase/NF-kappaB signaling	5	5.81395	0.0119609	PELI1, TNFSF10, PTGS2, F2RL1, C8ORF4	82	182	16650	5.57826	1	0.0920928	19.5085
GOTERM_BP_FAT	GO:0003006~developmental process involved in reproduction	9	10.4651	0.0120573	HES1, TNFSF10, PTGS2, STC1, ADAMTS1, MERTK, SNAI1, FOSL1, CITED2	82	636	16650	2.87333	1	0.0925716	19.6501
GOTERM_BP_FAT	GO:0051336~regulation of hydrolase activity	14	16.2791	0.0120598	DLC1, ARHGEF3, IRS2, CCL2, PDGFA, TNFSF15, TNFSF10, CTGF, RGS3, BCL6, ABL2, SPATA13, WDR43, ANGPTL4	82	1337	16650	2.12617	1	0.0923581	19.6536
GOTERM_BP_FAT	GO:0072164~mesonephric tubule development	4	4.65116	0.0121128	HES1, SMAD7, SMAD6, FOXC2	82	98	16650	8.28771	1	0.0925157	19.7313
GOTERM_BP_FAT	GO:0072163~mesonephric epithelium development	4	4.65116	0.0121128	HES1, SMAD7, SMAD6, FOXC2	82	98	16650	8.28771	1	0.0925157	19.7313
GOTERM_BP_FAT	GO:0006979~response to oxidative stress	7	8.13953	0.0123696	TXNIP, PLK3, PTGS2, EDN1, RHOB, KLF2, FOSL1	82	394	16650	3.60747	1	0.094159	20.1069
GOTERM_BP_FAT	GO:0045937~positive regulation of phosphate metabolic process	12	13.9535	0.0124285	DUSP5, HES1, DLC1, HRH1, CCL2, PDGFA, CTGF, GDF6, EDN1, F2RL1, TNFSF15, GADD45B	82	1049	16650	2.32277	1	0.0943537	20.1927
GOTERM_BP_FAT	GO:0010562~positive regulation of phosphorus metabolic process	12	13.9535	0.0124285	DUSP5, HES1, DLC1, HRH1, CCL2, PDGFA, CTGF, GDF6, EDN1, F2RL1, TNFSF15, GADD45B	82	1049	16650	2.32277	1	0.0943537	20.1927
GOTERM_BP_FAT	GO:0003179~heart valve morphogenesis	3	3.48837	0.0125354	SMAD6, SOX4, GJA5	82	35	16650	17.4042	1	0.0948952	20.3484
GOTERM_BP_FAT	GO:0051345~positive regulation of hydrolase activity	11	12.7907	0.0132521	DLC1, ARHGEF3, IRS2, TNFSF10, CCL2, PDGFA, RGS3, CTGF, TNFSF15, SPATA13, ABL2	82	917	16650	2.4357	1	0.0998287	21.3846
GOTERM_BP_FAT	GO:0032869~cellular response to insulin stimulus	5	5.81395	0.0133389	IRS2, PTPRE, CCL2, PDK4, FOXC2	82	188	16650	5.40023	1	0.100207	21.5092
GOTERM_BP_FAT	GO:0048609~multicellular organismal reproductive process	10	11.6279	0.0136129	CCL2, PTGS2, EDN1, STC1, BCL6, ADAMTS1, SKIL, MERTK, FOSL1, CITED2	82	783	16650	2.59322	1	0.10192	21.9014
GOTERM_BP_FAT	GO:0010906~regulation of glucose metabolic process	4	4.65116	0.0138432	IRS2, PPP1R3B, PDK4, SIK1	82	103	16650	7.88539	1	0.103311	22.2296
GOTERM_BP_FAT	GO:0001823~mesonephros development	4	4.65116	0.0138432	HES1, SMAD7, SMAD6, FOXC2	82	103	16650	7.88539	1	0.103311	22.2296
GOTERM_BP_FAT	GO:0003012~muscle system process	7	8.13953	0.0140088	PTGS2, SMAD7, CTGF, EDN1, STC1, FBXO32, GJA5	82	405	16650	3.50949	1	0.104235	22.4649
GOTERM_BP_FAT	GO:0006006~glucose metabolic process	5	5.81395	0.0140643	IRS2, PPP1R3B, PDK4, BPGM, SIK1	82	191	16650	5.31541	1	0.104376	22.5436
GOTERM_BP_FAT	GO:0007264~small GTPase mediated signal transduction	8	9.30233	0.0141661	DLC1, ARHGEF3, RND1, F2RL1, RHOB, BCL6, SPATA13, GPR4	82	527	16650	3.08233	1	0.104841	22.6877
GOTERM_BP_FAT	GO:0008630~intrinsic apoptotic signaling pathway in response to DNA damage	4	4.65116	0.0142053	SKIL, SNAI2, SNAI1, DDIT4	82	104	16650	7.80957	1	0.104865	22.743
GOTERM_BP_FAT	GO:0032956~regulation of actin cytoskeleton organization	6	6.97674	0.0142873	DLC1, PDGFA, CTGF, EDN1, F2RL1, ABL2	82	294	16650	4.14385	1	0.105188	22.8588
GOTERM_BP_FAT	GO:0034329~cell junction assembly	5	5.81395	0.0143116	DLC1, SMAD7, SNAI2, SNAI1, GJA5	82	192	16650	5.28773	1	0.105106	22.8932
GOTERM_BP_FAT	GO:0044723~single-organism carbohydrate metabolic process	9	10.4651	0.0143122	IRS2, HRH1, PPP1R3B, ST3GAL5, PDK4, BPGM, SIK1, GCNT1, DDIT4	82	656	16650	2.78573	1	0.104859	22.894
GOTERM_BP_FAT	GO:0071375~cellular response to peptide hormone stimulus	6	6.97674	0.0144795	IRS2, PTPRE, CCL2, EDN1, PDK4, FOXC2	82	295	16650	4.12981	1	0.105774	23.1297
GOTERM_BP_FAT	GO:0034101~erythrocyte homeostasis	4	4.65116	0.0145727	BCL6, BPGM, KLF2, CITED2	82	105	16650	7.73519	1	0.106169	23.2608
GOTERM_BP_FAT	GO:0010634~positive regulation of epithelial cell migration	4	4.65116	0.0145727	PTGS2, EDN1, RHOB, FOXC2	82	105	16650	7.73519	1	0.106169	23.2608
GOTERM_BP_FAT	GO:0032504~multicellular organism reproduction	10	11.6279	0.0145746	CCL2, PTGS2, EDN1, STC1, BCL6, ADAMTS1, SKIL, MERTK, FOSL1, CITED2	82	792	16650	2.56375	1	0.105931	23.2634
GOTERM_BP_FAT	GO:0044093~positive regulation of molecular function	17	19.7674	0.0147617	DLC1, ARHGEF3, SGK1, IRS2, CCL2, PDGFA, EDN1, TNFSF15, HES1, DUSP5, TNFSF10, RGS3, CTGF, GADD45B, ABL2, FOSL1, SPATA13	82	1840	16650	1.87599	1	0.106971	23.5257
GOTERM_BP_FAT	GO:0001763~morphogenesis of a branching structure	5	5.81395	0.01507	NRARP, PDGFA, EDN1, FOXC2, SNAI2	82	195	16650	5.20638	1	0.108838	23.9562
GOTERM_BP_FAT	GO:0051170~nuclear import	6	6.97674	0.0152658	TXNIP, HES1, PTGS2, C8ORF4, BCL6, SNAI2	82	299	16650	4.07456	1	0.109924	24.2284
GOTERM_BP_FAT	GO:0016051~carbohydrate biosynthetic process	5	5.81395	0.0153283	IRS2, HRH1, PPP1R3B, BPGM, SIK1	82	196	16650	5.17982	1	0.110093	24.3151
GOTERM_BP_FAT	GO:0003170~heart valve development	3	3.48837	0.0154171	SMAD6, SOX4, GJA5	82	39	16650	15.6191	1	0.11044	24.438
GOTERM_BP_FAT	GO:0030890~positive regulation of B cell proliferation	3	3.48837	0.0154171	PELI1, IRS2, BCL6	82	39	16650	15.6191	1	0.11044	24.438
GOTERM_BP_FAT	GO:0034097~response to cytokine	10	11.6279	0.0157015	IFIT2, CCL2, PTGS2, EDN1, F2RL1, TNFSF15, ANKRD1, SKIL, KLF2, FOSL1	82	802	16650	2.53178	1	0.112113	24.8308
GOTERM_BP_FAT	GO:0009743~response to carbohydrate	5	5.81395	0.0158534	TXNIP, IRS2, PTGS2, CTGF, SOX4	82	198	16650	5.12749	1	0.112879	25.0396
GOTERM_BP_FAT	GO:0032496~response to lipopolysaccharide	6	6.97674	0.015874	PELI1, THBD, CCL2, PTGS2, EDN1, ANKRD1	82	302	16650	4.03408	1	0.112757	25.068
GOTERM_BP_FAT	GO:0048568~embryonic organ development	7	8.13953	0.0159646	HES1, PDGFA, EDN1, FOXC2, SNAI1, GJA5, CITED2	82	417	16650	3.40849	1	0.113106	25.1923
GOTERM_BP_FAT	GO:0003197~endocardial cushion development	3	3.48837	0.0161778	SNAI2, SNAI1, CITED2	82	40	16650	15.2287	1	0.114275	25.4841
GOTERM_BP_FAT	GO:0042060~wound healing	8	9.30233	0.0162931	THBD, PDGFA, EDN1, F2RL1, RHOB, FOXC2, MERTK, GPR4	82	542	16650	2.99703	1	0.114783	25.6413
GOTERM_BP_FAT	GO:0000902~cell morphogenesis	13	15.1163	0.0163704	HES1, DLC1, SGK1, CCL2, SMAD7, ZSWIM6, STC1, BCL6, SKIL, KLF2, SNAI2, MERTK, SNAI1	82	1240	16650	2.12874	1	0.115036	25.7467
GOTERM_BP_FAT	GO:0032872~regulation of stress-activated MAPK cascade	5	5.81395	0.0163896	CTGF, GDF6, EDN1, F2RL1, GADD45B	82	200	16650	5.07622	1	0.114901	25.7729
GOTERM_BP_FAT	GO:0070302~regulation of stress-activated protein kinase signaling cascade	5	5.81395	0.016662	CTGF, GDF6, EDN1, F2RL1, GADD45B	82	201	16650	5.05096	1	0.116444	26.1427
GOTERM_BP_FAT	GO:0032570~response to progesterone	3	3.48837	0.0169544	TXNIP, CCL2, FOSL1	82	41	16650	14.8572	1	0.11811	26.5378
GOTERM_BP_FAT	GO:0046903~secretion	12	13.9535	0.0169802	SGK1, IRS2, PDGFA, CTGF, EDN1, F2RL1, SOX4, STC1, ANKRD1, MERTK, RAB11FIP1, GJA5	82	1098	16650	2.21911	1	0.118012	26.5725
GOTERM_BP_FAT	GO:0043408~regulation of MAPK cascade	9	10.4651	0.0171342	DUSP5, CCL2, PDGFA, RGS3, CTGF, GDF6, EDN1, F2RL1, GADD45B	82	678	16650	2.69534	1	0.118757	26.7798
GOTERM_BP_FAT	GO:0007200~phospholipase C-activating G-protein coupled receptor signaling pathway	4	4.65116	0.0172957	HRH1, EDN1, F2RL1, GPR4	82	112	16650	7.25174	1	0.119545	26.9964
GOTERM_BP_FAT	GO:0008286~insulin receptor signaling pathway	4	4.65116	0.0177063	IRS2, PTPRE, PDK4, FOXC2	82	113	16650	7.18757	1	0.121953	27.5446
GOTERM_BP_FAT	GO:0044060~regulation of endocrine process	3	3.48837	0.0177466	F2RL1, RAB11FIP1, GJA5	82	42	16650	14.5035	1	0.121942	27.5982
GOTERM_BP_FAT	GO:0002696~positive regulation of leukocyte activation	6	6.97674	0.0177956	HES1, PELI1, IRS2, CCL2, F2RL1, BCL6	82	311	16650	3.91734	1	0.121987	27.6633
GOTERM_BP_FAT	GO:0051046~regulation of secretion	9	10.4651	0.0178282	SGK1, IRS2, EDN1, F2RL1, SOX4, STC1, ANKRD1, RAB11FIP1, GJA5	82	683	16650	2.67561	1	0.121927	27.7066
GOTERM_BP_FAT	GO:0070555~response to interleukin-1	4	4.65116	0.0181223	CCL2, EDN1, ANKRD1, KLF2	82	114	16650	7.12452	1	0.123551	28.0961
GOTERM_BP_FAT	GO:0043269~regulation of ion transport	8	9.30233	0.0181516	SGK1, IRS2, CCL2, PTGS2, EDN1, STC1, SIK1, GJA5	82	554	16650	2.93211	1	0.123466	28.1347
GOTERM_BP_FAT	GO:0043470~regulation of carbohydrate catabolic process	3	3.48837	0.0185542	PPP1R3B, BPGM, DDIT4	82	43	16650	14.1662	1	0.125771	28.6644
GOTERM_BP_FAT	GO:1904407~positive regulation of nitric oxide metabolic process	3	3.48837	0.0185542	PTGS2, EDN1, KLF2	82	43	16650	14.1662	1	0.125771	28.6644
GOTERM_BP_FAT	GO:0045429~positive regulation of nitric oxide biosynthetic process	3	3.48837	0.0185542	PTGS2, EDN1, KLF2	82	43	16650	14.1662	1	0.125771	28.6644
GOTERM_BP_FAT	GO:0045933~positive regulation of muscle contraction	3	3.48837	0.0185542	PTGS2, CTGF, EDN1	82	43	16650	14.1662	1	0.125771	28.6644
GOTERM_BP_FAT	GO:0002237~response to molecule of bacterial origin	6	6.97674	0.0189271	PELI1, THBD, CCL2, PTGS2, EDN1, ANKRD1	82	316	16650	3.85536	1	0.12787	29.1516
GOTERM_BP_FAT	GO:0051707~response to other organism	10	11.6279	0.0190664	IFIT2, PELI1, THBD, CCL2, PTGS2, EDN1, F2RL1, ANKRD1, FOSL1, DDIT4	82	829	16650	2.44932	1	0.128475	29.3328
GOTERM_BP_FAT	GO:0043207~response to external biotic stimulus	10	11.6279	0.0190664	IFIT2, PELI1, THBD, CCL2, PTGS2, EDN1, F2RL1, ANKRD1, FOSL1, DDIT4	82	829	16650	2.44932	1	0.128475	29.3328
GOTERM_BP_FAT	GO:0009991~response to extracellular stimulus	7	8.13953	0.0192427	CCL2, PTGS2, KLF10, PDK4, STC1, SNAI2, FOSL1	82	435	16650	3.26745	1	0.12931	29.5615
GOTERM_BP_FAT	GO:0035910~ascending aorta morphogenesis	2	2.32558	0.0193196	HES1, SOX4	82	4	16650	101.524	1	0.129514	29.6611
GOTERM_BP_FAT	GO:1900133~regulation of renin secretion into blood stream	2	2.32558	0.0193196	F2RL1, GJA5	82	4	16650	101.524	1	0.129514	29.6611
GOTERM_BP_FAT	GO:0035905~ascending aorta development	2	2.32558	0.0193196	HES1, SOX4	82	4	16650	101.524	1	0.129514	29.6611
GOTERM_BP_FAT	GO:0050766~positive regulation of phagocytosis	3	3.48837	0.0193772	CCL2, F2RL1, MERTK	82	44	16650	13.8442	1	0.129595	29.7355
GOTERM_BP_FAT	GO:0001704~formation of primary germ layer	4	4.65116	0.0198409	DUSP5, ETS2, FOXC2, SNAI1	82	118	16650	6.88301	1	0.132223	30.3323
GOTERM_BP_FAT	GO:0001667~ameboidal-type cell migration	6	6.97674	0.0198659	PTGS2, EDN1, RHOB, FOXC2, STC1, SMURF2	82	320	16650	3.80716	1	0.132094	30.3643
GOTERM_BP_FAT	GO:2000107~negative regulation of leukocyte apoptotic process	3	3.48837	0.0202153	IRS2, BCL6, MERTK	82	45	16650	13.5366	1	0.133987	30.8107
GOTERM_BP_FAT	GO:0043280~positive regulation of cysteine-type endopeptidase activity involved in apoptotic process	4	4.65116	0.0202842	DLC1, TNFSF10, CTGF, TNFSF15	82	119	16650	6.82517	1	0.134127	30.8983
GOTERM_BP_FAT	GO:0046330~positive regulation of JNK cascade	4	4.65116	0.0202842	CTGF, EDN1, F2RL1, GADD45B	82	119	16650	6.82517	1	0.134127	30.8983
GOTERM_BP_FAT	GO:0000165~MAPK cascade	10	11.6279	0.0207203	DUSP5, IRS2, CCL2, PDGFA, RGS3, CTGF, GDF6, EDN1, F2RL1, GADD45B	82	841	16650	2.41437	1	0.136539	31.451
GOTERM_BP_FAT	GO:1900047~negative regulation of hemostasis	3	3.48837	0.0210683	THBD, PDGFA, EDN1	82	46	16650	13.2423	1	0.138393	31.8891
GOTERM_BP_FAT	GO:0030195~negative regulation of blood coagulation	3	3.48837	0.0210683	THBD, PDGFA, EDN1	82	46	16650	13.2423	1	0.138393	31.8891
GOTERM_BP_FAT	GO:0070489~T cell aggregation	7	8.13953	0.0214587	HES1, PELI1, CCL2, NRARP, F2RL1, SOX4, BCL6	82	446	16650	3.18686	1	0.140494	32.3773
GOTERM_BP_FAT	GO:0042110~T cell activation	7	8.13953	0.0214587	HES1, PELI1, CCL2, NRARP, F2RL1, SOX4, BCL6	82	446	16650	3.18686	1	0.140494	32.3773
GOTERM_BP_FAT	GO:0035051~cardiocyte differentiation	4	4.65116	0.0216466	HES1, EDN1, SIK1, CITED2	82	122	16650	6.65734	1	0.141346	32.6111
GOTERM_BP_FAT	GO:0071593~lymphocyte aggregation	7	8.13953	0.0216684	HES1, PELI1, CCL2, NRARP, F2RL1, SOX4, BCL6	82	447	16650	3.17973	1	0.14118	32.6381
GOTERM_BP_FAT	GO:0032269~negative regulation of cellular protein metabolic process	11	12.7907	0.0217647	DUSP5, SMAD7, RGS3, SMAD6, EDN1, F2RL1, SOX4, GADD45B, SAMSN1, PMEPA1, DDIT4	82	992	16650	2.25155	1	0.141468	32.7577
GOTERM_BP_FAT	GO:1903706~regulation of hemopoiesis	6	6.97674	0.0218343	HES1, NRARP, KLF10, C8ORF4, BCL6, RUNX1	82	328	16650	3.71431	1	0.141593	32.8439
GOTERM_BP_FAT	GO:0072132~mesenchyme morphogenesis	3	3.48837	0.0219362	FOXC2, SNAI2, SNAI1	82	47	16650	12.9606	1	0.141913	32.9699
GOTERM_BP_FAT	GO:0030514~negative regulation of BMP signaling pathway	3	3.48837	0.0219362	SMAD7, SMAD6, SKIL	82	47	16650	12.9606	1	0.141913	32.9699
GOTERM_BP_FAT	GO:0017038~protein import	6	6.97674	0.022089	TXNIP, HES1, PTGS2, C8ORF4, BCL6, SNAI2	82	329	16650	3.70302	1	0.142538	33.1585
GOTERM_BP_FAT	GO:0001817~regulation of cytokine production	8	9.30233	0.022125	PELI1, CCL2, PTGS2, F2RL1, BCL6, RUNX1, KLF2, SNAI2	82	577	16650	2.81523	1	0.142458	33.2029
GOTERM_BP_FAT	GO:0060284~regulation of cell development	10	11.6279	0.0221764	HES1, SMAD7, GDF6, EDN1, ZSWIM6, BCL6, ANKRD1, SKIL, ABL2, SNAI1	82	851	16650	2.386	1	0.14247	33.2662
GOTERM_BP_FAT	GO:0055082~cellular chemical homeostasis	9	10.4651	0.0224252	SGK1, IRS2, CCL2, EDN1, F2RL1, SOX4, STC1, ABL2, GPR4	82	713	16650	2.56303	1	0.143665	33.5718
GOTERM_BP_FAT	GO:0002262~myeloid cell homeostasis	4	4.65116	0.0225822	BCL6, BPGM, KLF2, CITED2	82	124	16650	6.54996	1	0.144305	33.7639
GOTERM_BP_FAT	GO:0006936~muscle contraction	6	6.97674	0.0226041	PTGS2, SMAD7, CTGF, EDN1, STC1, GJA5	82	331	16650	3.68064	1	0.144138	33.7908
GOTERM_BP_FAT	GO:0035904~aorta development	3	3.48837	0.0228187	HES1, SMAD6, SOX4	82	48	16650	12.6905	1	0.145116	34.0524
GOTERM_BP_FAT	GO:0042542~response to hydrogen peroxide	4	4.65116	0.0230582	TXNIP, RHOB, KLF2, FOSL1	82	125	16650	6.49756	1	0.146237	34.3432
GOTERM_BP_FAT	GO:0070486~leukocyte aggregation	7	8.13953	0.0231754	HES1, PELI1, CCL2, NRARP, F2RL1, SOX4, BCL6	82	454	16650	3.13071	1	0.146629	34.4851
GOTERM_BP_FAT	GO:0007566~embryo implantation	3	3.48837	0.0237157	PTGS2, STC1, SMURF2	82	49	16650	12.4316	1	0.14951	35.1356
GOTERM_BP_FAT	GO:0048872~homeostasis of number of cells	5	5.81395	0.0237241	BCL6, BPGM, SKIL, KLF2, CITED2	82	224	16650	4.53234	1	0.149255	35.1457
GOTERM_BP_FAT	GO:0007498~mesoderm development	4	4.65116	0.0240265	ETS2, FOXC2, SNAI1, CITED2	82	127	16650	6.39524	1	0.15072	35.5071
GOTERM_BP_FAT	GO:0050864~regulation of B cell activation	4	4.65116	0.0240265	PELI1, IRS2, BCL6, SAMSN1	82	127	16650	6.39524	1	0.15072	35.5071
GOTERM_BP_FAT	GO:0010991~negative regulation of SMAD protein complex assembly	2	2.32558	0.0240917	SMAD6, PMEPA1	82	5	16650	81.2195	1	0.150795	35.5847
GOTERM_BP_FAT	GO:0072144~glomerular mesangial cell development	2	2.32558	0.0240917	FOXC2, GPR4	82	5	16650	81.2195	1	0.150795	35.5847
GOTERM_BP_FAT	GO:0010957~negative regulation of vitamin D biosynthetic process	2	2.32558	0.0240917	SNAI2, SNAI1	82	5	16650	81.2195	1	0.150795	35.5847
GOTERM_BP_FAT	GO:0061061~muscle structure development	8	9.30233	0.0244225	HES1, SMAD7, EDN1, FOXC2, ANKRD1, SKIL, SIK1, CITED2	82	589	16650	2.75788	1	0.152414	35.9774
GOTERM_BP_FAT	GO:2001056~positive regulation of cysteine-type endopeptidase activity	4	4.65116	0.0245188	DLC1, TNFSF10, CTGF, TNFSF15	82	128	16650	6.34527	1	0.152665	36.0913
GOTERM_BP_FAT	GO:0050819~negative regulation of coagulation	3	3.48837	0.024627	THBD, PDGFA, EDN1	82	50	16650	12.1829	1	0.152984	36.219
GOTERM_BP_FAT	GO:1903428~positive regulation of reactive oxygen species biosynthetic process	3	3.48837	0.024627	PTGS2, EDN1, KLF2	82	50	16650	12.1829	1	0.152984	36.219
GOTERM_BP_FAT	GO:0061005~cell differentiation involved in kidney development	3	3.48837	0.024627	HES1, FOXC2, GPR4	82	50	16650	12.1829	1	0.152984	36.219
GOTERM_BP_FAT	GO:0010631~epithelial cell migration	5	5.81395	0.0251118	PTGS2, EDN1, RHOB, FOXC2, STC1	82	228	16650	4.45282	1	0.155471	36.7884
GOTERM_BP_FAT	GO:0007596~blood coagulation	6	6.97674	0.0255776	THBD, PDGFA, EDN1, F2RL1, RHOB, MERTK	82	342	16650	3.56226	1	0.157832	37.3308
GOTERM_BP_FAT	GO:0006913~nucleocytoplasmic transport	7	8.13953	0.0256842	TXNIP, HES1, PTGS2, C8ORF4, SOX4, BCL6, SNAI2	82	465	16650	3.05665	1	0.158127	37.4544
GOTERM_BP_FAT	GO:0006886~intracellular protein transport	11	12.7907	0.0257979	TXNIP, HES1, PLK3, CCL2, PTGS2, ANKRD50, C8ORF4, RHOB, SOX4, BCL6, SNAI2	82	1020	16650	2.18974	1	0.158462	37.5859
GOTERM_BP_FAT	GO:0019318~hexose metabolic process	5	5.81395	0.0261843	IRS2, PPP1R3B, PDK4, BPGM, SIK1	82	231	16650	4.395	1	0.160344	38.0309
GOTERM_BP_FAT	GO:0090132~epithelium migration	5	5.81395	0.0261843	PTGS2, EDN1, RHOB, FOXC2, STC1	82	231	16650	4.395	1	0.160344	38.0309
GOTERM_BP_FAT	GO:0023014~signal transduction by protein phosphorylation	10	11.6279	0.0263073	DUSP5, IRS2, CCL2, PDGFA, RGS3, CTGF, GDF6, EDN1, F2RL1, GADD45B	82	877	16650	2.31527	1	0.160724	38.1719
GOTERM_BP_FAT	GO:0050671~positive regulation of lymphocyte proliferation	4	4.65116	0.0265427	HES1, PELI1, IRS2, BCL6	82	132	16650	6.15299	1	0.161737	38.4409
GOTERM_BP_FAT	GO:0008016~regulation of heart contraction	5	5.81395	0.0269144	SMAD7, CTGF, EDN1, STC1, GJA5	82	233	16650	4.35727	1	0.163513	38.8635
GOTERM_BP_FAT	GO:0032946~positive regulation of mononuclear cell proliferation	4	4.65116	0.0270623	HES1, PELI1, IRS2, BCL6	82	133	16650	6.10673	1	0.164022	39.0308
GOTERM_BP_FAT	GO:0032386~regulation of intracellular transport	7	8.13953	0.0273721	HES1, PLK3, CCL2, PTGS2, C8ORF4, SOX4, SNAI2	82	472	16650	3.01132	1	0.165435	39.38
GOTERM_BP_FAT	GO:0051196~regulation of coenzyme metabolic process	3	3.48837	0.0274454	PDK4, BPGM, DDIT4	82	53	16650	11.4933	1	0.165521	39.4623
GOTERM_BP_FAT	GO:0051193~regulation of cofactor metabolic process	3	3.48837	0.0274454	PDK4, BPGM, DDIT4	82	53	16650	11.4933	1	0.165521	39.4623
GOTERM_BP_FAT	GO:0051169~nuclear transport	7	8.13953	0.0276191	TXNIP, HES1, PTGS2, C8ORF4, SOX4, BCL6, SNAI2	82	473	16650	3.00495	1	0.166167	39.6571
GOTERM_BP_FAT	GO:0090130~tissue migration	5	5.81395	0.0284112	PTGS2, EDN1, RHOB, FOXC2, STC1	82	237	16650	4.28373	1	0.170233	40.5374
GOTERM_BP_FAT	GO:0001934~positive regulation of protein phosphorylation	10	11.6279	0.0285671	DUSP5, HES1, CCL2, PDGFA, CTGF, GDF6, EDN1, F2RL1, TNFSF15, GADD45B	82	890	16650	2.28145	1	0.170765	40.7093
GOTERM_BP_FAT	GO:1903707~negative regulation of hemopoiesis	4	4.65116	0.0286537	HES1, NRARP, BCL6, RUNX1	82	136	16650	5.97202	1	0.170912	40.8045
GOTERM_BP_FAT	GO:0043122~regulation of I-kappaB kinase/NF-kappaB signaling	5	5.81395	0.028793	PELI1, TNFSF10, PTGS2, F2RL1, C8ORF4	82	238	16650	4.26573	1	0.171349	40.9574
GOTERM_BP_FAT	GO:0010990~regulation of SMAD protein complex assembly	2	2.32558	0.0288408	SMAD6, PMEPA1	82	6	16650	67.6829	1	0.171282	41.0098
GOTERM_BP_FAT	GO:0046137~negative regulation of vitamin metabolic process	2	2.32558	0.0288408	SNAI2, SNAI1	82	6	16650	67.6829	1	0.171282	41.0098
GOTERM_BP_FAT	GO:0072008~glomerular mesangial cell differentiation	2	2.32558	0.0288408	FOXC2, GPR4	82	6	16650	67.6829	1	0.171282	41.0098
GOTERM_BP_FAT	GO:0072143~mesangial cell development	2	2.32558	0.0288408	FOXC2, GPR4	82	6	16650	67.6829	1	0.171282	41.0098
GOTERM_BP_FAT	GO:0003284~septum primum development	2	2.32558	0.0288408	SOX4, GJA5	82	6	16650	67.6829	1	0.171282	41.0098
GOTERM_BP_FAT	GO:0043433~negative regulation of sequence-specific DNA binding transcription factor activity	4	4.65116	0.029195	PELI1, SMAD7, BHLHE40, SIK1	82	137	16650	5.92843	1	0.17289	41.3967
GOTERM_BP_FAT	GO:0045428~regulation of nitric oxide biosynthetic process	3	3.48837	0.0293931	PTGS2, EDN1, KLF2	82	55	16650	11.0754	1	0.173638	41.612
GOTERM_BP_FAT	GO:0072006~nephron development	4	4.65116	0.0297418	HES1, PDGFA, FOXC2, GPR4	82	138	16650	5.88547	1	0.175201	41.9891
GOTERM_BP_FAT	GO:0070665~positive regulation of leukocyte proliferation	4	4.65116	0.0302939	HES1, PELI1, IRS2, BCL6	82	139	16650	5.84313	1	0.177853	42.5816
GOTERM_BP_FAT	GO:0007599~hemostasis	6	6.97674	0.0303347	THBD, PDGFA, EDN1, F2RL1, RHOB, MERTK	82	358	16650	3.40305	1	0.177737	42.6252
GOTERM_BP_FAT	GO:0045862~positive regulation of proteolysis	6	6.97674	0.0303347	DLC1, TNFSF10, PLK3, SMAD7, CTGF, TNFSF15	82	358	16650	3.40305	1	0.177737	42.6252
GOTERM_BP_FAT	GO:0050817~coagulation	6	6.97674	0.0303347	THBD, PDGFA, EDN1, F2RL1, RHOB, MERTK	82	358	16650	3.40305	1	0.177737	42.6252
GOTERM_BP_FAT	GO:0051403~stress-activated MAPK cascade	5	5.81395	0.0303509	CTGF, GDF6, EDN1, F2RL1, GADD45B	82	242	16650	4.19522	1	0.177488	42.6424
GOTERM_BP_FAT	GO:0030888~regulation of B cell proliferation	3	3.48837	0.0303871	PELI1, IRS2, BCL6	82	56	16650	10.8776	1	0.177348	42.6811
GOTERM_BP_FAT	GO:0051248~negative regulation of protein metabolic process	11	12.7907	0.0305207	DUSP5, SMAD7, RGS3, SMAD6, EDN1, F2RL1, SOX4, GADD45B, SAMSN1, PMEPA1, DDIT4	82	1049	16650	2.12921	1	0.177731	42.8233
GOTERM_BP_FAT	GO:0005996~monosaccharide metabolic process	5	5.81395	0.030748	IRS2, PPP1R3B, PDK4, BPGM, SIK1	82	243	16650	4.17796	1	0.178612	43.0647
GOTERM_BP_FAT	GO:0010950~positive regulation of endopeptidase activity	4	4.65116	0.0314145	DLC1, TNFSF10, CTGF, TNFSF15	82	141	16650	5.76025	1	0.181824	43.7666
GOTERM_BP_FAT	GO:0044283~small molecule biosynthetic process	7	8.13953	0.0315039	HRH1, PTGS2, EDN1, BPGM, SIK1, SNAI2, SNAI1	82	488	16650	2.91258	1	0.181959	43.8602
GOTERM_BP_FAT	GO:0060047~heart contraction	5	5.81395	0.0315516	SMAD7, CTGF, EDN1, STC1, GJA5	82	245	16650	4.14385	1	0.181873	43.91
GOTERM_BP_FAT	GO:0034504~protein localization to nucleus	6	6.97674	0.0319287	TXNIP, HES1, PTGS2, C8ORF4, BCL6, SNAI2	82	363	16650	3.35618	1	0.183525	44.3025
GOTERM_BP_FAT	GO:0006875~cellular metal ion homeostasis	7	8.13953	0.0323218	SGK1, CCL2, EDN1, F2RL1, STC1, ABL2, GPR4	82	491	16650	2.89479	1	0.185252	44.7091
GOTERM_BP_FAT	GO:0072073~kidney epithelium development	4	4.65116	0.0325567	HES1, SMAD7, SMAD6, FOXC2	82	143	16650	5.67969	1	0.186141	44.9507
GOTERM_BP_FAT	GO:0043491~protein kinase B signaling	4	4.65116	0.0325567	PLK3, CCL2, PDGFA, MERTK	82	143	16650	5.67969	1	0.186141	44.9507
GOTERM_BP_FAT	GO:0003015~heart process	5	5.81395	0.03278	SMAD7, CTGF, EDN1, STC1, GJA5	82	248	16650	4.09373	1	0.186966	45.1794
GOTERM_BP_FAT	GO:0007517~muscle organ development	6	6.97674	0.0329099	SMAD7, EDN1, FOXC2, ANKRD1, SKIL, CITED2	82	366	16650	3.32867	1	0.187299	45.312
GOTERM_BP_FAT	GO:0010212~response to ionizing radiation	4	4.65116	0.0331359	THBD, CCL2, RHOB, SNAI2	82	144	16650	5.64024	1	0.188131	45.542
GOTERM_BP_FAT	GO:0034330~cell junction organization	5	5.81395	0.0331957	DLC1, SMAD7, SNAI2, SNAI1, GJA5	82	249	16650	4.07728	1	0.188098	45.6027
GOTERM_BP_FAT	GO:0015031~protein transport	16	18.6047	0.033367	TXNIP, IRS2, CCL2, PTGS2, F2RL1, SOX4, ANKRD1, SNAI2, GJA5, HES1, PLK3, ANKRD50, C8ORF4, RHOB, BCL6, RAB11FIP1	82	1860	16650	1.74666	1	0.188641	45.7762
GOTERM_BP_FAT	GO:0072007~mesangial cell differentiation	2	2.32558	0.033567	FOXC2, GPR4	82	7	16650	58.0139	1	0.189331	45.9783
GOTERM_BP_FAT	GO:0090050~positive regulation of cell migration involved in sprouting angiogenesis	2	2.32558	0.033567	PTGS2, FOXC2	82	7	16650	58.0139	1	0.189331	45.9783
GOTERM_BP_FAT	GO:0060137~maternal process involved in parturition	2	2.32558	0.033567	CCL2, EDN1	82	7	16650	58.0139	1	0.189331	45.9783
GOTERM_BP_FAT	GO:0060373~regulation of ventricular cardiac muscle cell membrane depolarization	2	2.32558	0.033567	SMAD7, GJA5	82	7	16650	58.0139	1	0.189331	45.9783
GOTERM_BP_FAT	GO:0034141~positive regulation of toll-like receptor 3 signaling pathway	2	2.32558	0.033567	PELI1, F2RL1	82	7	16650	58.0139	1	0.189331	45.9783
GOTERM_BP_FAT	GO:0002328~pro-B cell differentiation	2	2.32558	0.033567	HES1, SOX4	82	7	16650	58.0139	1	0.189331	45.9783
GOTERM_BP_FAT	GO:0061045~negative regulation of wound healing	3	3.48837	0.0344944	THBD, PDGFA, EDN1	82	60	16650	10.1524	1	0.19375	46.9056
GOTERM_BP_FAT	GO:0030182~neuron differentiation	12	13.9535	0.0347318	HES1, SGK1, RND1, GDF6, ZSWIM6, SOX4, BCL6, ANKRD1, SKIL, RUNX1, ABL2, DDIT4	82	1226	16650	1.98743	1	0.194614	47.1405
GOTERM_BP_FAT	GO:0031032~actomyosin structure organization	4	4.65116	0.0349057	DLC1, CTGF, EDN1, ANKRD1	82	147	16650	5.52514	1	0.195151	47.3121
GOTERM_BP_FAT	GO:0005975~carbohydrate metabolic process	9	10.4651	0.0351652	IRS2, HRH1, PPP1R3B, ST3GAL5, PDK4, BPGM, SIK1, GCNT1, DDIT4	82	778	16650	2.34889	1	0.19612	47.567
GOTERM_BP_FAT	GO:0031098~stress-activated protein kinase signaling cascade	5	5.81395	0.0353204	CTGF, GDF6, EDN1, F2RL1, GADD45B	82	254	16650	3.99702	1	0.196556	47.7189
GOTERM_BP_FAT	GO:0050878~regulation of body fluid levels	7	8.13953	0.0357321	THBD, PDGFA, EDN1, F2RL1, RHOB, MERTK, GJA5	82	503	16650	2.82573	1	0.198287	48.1198
GOTERM_BP_FAT	GO:0045596~negative regulation of cell differentiation	8	9.30233	0.0360288	HES1, SMAD7, NRARP, BCL6, SKIL, RUNX1, SNAI2, SNAI1	82	640	16650	2.53811	1	0.199428	48.407
GOTERM_BP_FAT	GO:0090316~positive regulation of intracellular protein transport	5	5.81395	0.0361921	HES1, PLK3, CCL2, PTGS2, C8ORF4	82	256	16650	3.9658	1	0.199894	48.5643
GOTERM_BP_FAT	GO:0055008~cardiac muscle tissue morphogenesis	3	3.48837	0.0366246	SMAD7, FOXC2, ANKRD1	82	62	16650	9.82494	1	0.201707	48.979
GOTERM_BP_FAT	GO:0007249~I-kappaB kinase/NF-kappaB signaling	5	5.81395	0.0366325	PELI1, TNFSF10, PTGS2, F2RL1, C8ORF4	82	257	16650	3.95037	1	0.20139	48.9866
GOTERM_BP_FAT	GO:0042327~positive regulation of phosphorylation	10	11.6279	0.0368059	DUSP5, HES1, CCL2, PDGFA, CTGF, GDF6, EDN1, F2RL1, TNFSF15, GADD45B	82	932	16650	2.17863	1	0.2019	49.152
GOTERM_BP_FAT	GO:0055080~cation homeostasis	8	9.30233	0.0368088	SGK1, CCL2, EDN1, PDK4, F2RL1, STC1, ABL2, GPR4	82	643	16650	2.52627	1	0.201559	49.1547
GOTERM_BP_FAT	GO:0007423~sensory organ development	7	8.13953	0.0369188	MAF, HES1, EDN1, FOXC2, SKIL, MERTK, CITED2	82	507	16650	2.80343	1	0.201751	49.2593
GOTERM_BP_FAT	GO:0043085~positive regulation of catalytic activity	14	16.2791	0.037361	DLC1, ARHGEF3, IRS2, CCL2, PDGFA, EDN1, TNFSF15, DUSP5, TNFSF10, RGS3, CTGF, GADD45B, ABL2, SPATA13	82	1559	16650	1.8234	1	0.203588	49.6779
GOTERM_BP_FAT	GO:1904238~pericyte cell differentiation	2	2.32558	0.0382706	FOXC2, GPR4	82	8	16650	50.7622	1	0.207713	50.5286
GOTERM_BP_FAT	GO:2000377~regulation of reactive oxygen species metabolic process	4	4.65116	0.0385898	PTGS2, EDN1, F2RL1, KLF2	82	153	16650	5.30846	1	0.208918	50.8239
GOTERM_BP_FAT	GO:0010952~positive regulation of peptidase activity	4	4.65116	0.0398604	DLC1, TNFSF10, CTGF, TNFSF15	82	155	16650	5.23997	1	0.214752	51.9829
GOTERM_BP_FAT	GO:0044092~negative regulation of molecular function	11	12.7907	0.0402751	TXNIP, DUSP5, IFIT2, PELI1, IRS2, SMAD7, RGS3, BHLHE40, GADD45B, SIK1, ANGPTL4	82	1100	16650	2.03049	1	0.216392	52.3555
GOTERM_BP_FAT	GO:0050769~positive regulation of neurogenesis	6	6.97674	0.0403078	HES1, GDF6, BCL6, ANKRD1, SKIL, ABL2	82	387	16650	3.14804	1	0.216179	52.3848
GOTERM_BP_FAT	GO:0098771~inorganic ion homeostasis	8	9.30233	0.0408771	SGK1, CCL2, EDN1, PDK4, F2RL1, STC1, ABL2, GPR4	82	658	16650	2.46868	1	0.218552	52.8917
GOTERM_BP_FAT	GO:0002088~lens development in camera-type eye	3	3.48837	0.0410324	MAF, SKIL, CITED2	82	66	16650	9.22949	1	0.218925	53.029
GOTERM_BP_FAT	GO:0006809~nitric oxide biosynthetic process	3	3.48837	0.0410324	PTGS2, EDN1, KLF2	82	66	16650	9.22949	1	0.218925	53.029
GOTERM_BP_FAT	GO:0032102~negative regulation of response to external stimulus	5	5.81395	0.0412084	THBD, CCL2, PDGFA, EDN1, SNAI2	82	267	16650	3.80241	1	0.219396	53.1843
GOTERM_BP_FAT	GO:2001020~regulation of response to DNA damage stimulus	4	4.65116	0.0418058	ANKRD1, SKIL, SNAI2, SNAI1	82	158	16650	5.14048	1	0.221877	53.7076
GOTERM_BP_FAT	GO:0050764~regulation of phagocytosis	3	3.48837	0.0421642	CCL2, F2RL1, MERTK	82	67	16650	9.09174	1	0.223206	54.0189
GOTERM_BP_FAT	GO:0044087~regulation of cellular component biogenesis	9	10.4651	0.04219	DLC1, CTGF, SMAD6, EDN1, F2RL1, SNAI2, SNAI1, FOSL1, PMEPA1	82	807	16650	2.26448	1	0.222951	54.0413
GOTERM_BP_FAT	GO:0006974~cellular response to DNA damage stimulus	9	10.4651	0.04219	SGK1, PLK3, SOX4, BCL6, ANKRD1, SKIL, SNAI2, SNAI1, DDIT4	82	807	16650	2.26448	1	0.222951	54.0413
GOTERM_BP_FAT	GO:0050708~regulation of protein secretion	6	6.97674	0.0422073	IRS2, F2RL1, SOX4, ANKRD1, RAB11FIP1, GJA5	82	392	16650	3.10789	1	0.222657	54.0562
GOTERM_BP_FAT	GO:0006874~cellular calcium ion homeostasis	6	6.97674	0.0425936	CCL2, EDN1, F2RL1, STC1, ABL2, GPR4	82	393	16650	3.09998	1	0.224109	54.3893
GOTERM_BP_FAT	GO:0061307~cardiac neural crest cell differentiation involved in heart development	2	2.32558	0.0429515	HES1, CITED2	82	9	16650	45.122	1	0.225419	54.6958
GOTERM_BP_FAT	GO:0060556~regulation of vitamin D biosynthetic process	2	2.32558	0.0429515	SNAI2, SNAI1	82	9	16650	45.122	1	0.225419	54.6958
GOTERM_BP_FAT	GO:0060693~regulation of branching involved in salivary gland morphogenesis	2	2.32558	0.0429515	PDGFA, SNAI2	82	9	16650	45.122	1	0.225419	54.6958
GOTERM_BP_FAT	GO:0035988~chondrocyte proliferation	2	2.32558	0.0429515	CTGF, STC1	82	9	16650	45.122	1	0.225419	54.6958
GOTERM_BP_FAT	GO:0061308~cardiac neural crest cell development involved in heart development	2	2.32558	0.0429515	HES1, CITED2	82	9	16650	45.122	1	0.225419	54.6958
GOTERM_BP_FAT	GO:1903035~negative regulation of response to wounding	3	3.48837	0.0433077	THBD, PDGFA, EDN1	82	68	16650	8.95803	1	0.226715	54.9989
GOTERM_BP_FAT	GO:0006941~striated muscle contraction	4	4.65116	0.0437985	SMAD7, CTGF, STC1, GJA5	82	161	16650	5.04469	1	0.228633	55.4135
GOTERM_BP_FAT	GO:0030168~platelet activation	4	4.65116	0.0437985	THBD, PDGFA, RHOB, MERTK	82	161	16650	5.04469	1	0.228633	55.4135
GOTERM_BP_FAT	GO:0021915~neural tube development	4	4.65116	0.0437985	HES1, DLC1, SOX4, CITED2	82	161	16650	5.04469	1	0.228633	55.4135
GOTERM_BP_FAT	GO:1903426~regulation of reactive oxygen species biosynthetic process	3	3.48837	0.0444627	PTGS2, EDN1, KLF2	82	69	16650	8.82821	1	0.231349	55.9688
GOTERM_BP_FAT	GO:0032940~secretion by cell	10	11.6279	0.0445826	IRS2, PDGFA, CTGF, EDN1, F2RL1, SOX4, ANKRD1, MERTK, RAB11FIP1, GJA5	82	966	16650	2.10195	1	0.231522	56.0683
GOTERM_BP_FAT	GO:1901796~regulation of signal transduction by p53 class mediator	4	4.65116	0.045153	PLK3, ANKRD1, SNAI2, SNAI1	82	163	16650	4.98279	1	0.233781	56.5389
GOTERM_BP_FAT	GO:0046328~regulation of JNK cascade	4	4.65116	0.045153	CTGF, EDN1, F2RL1, GADD45B	82	163	16650	4.98279	1	0.233781	56.5389
GOTERM_BP_FAT	GO:0043620~regulation of DNA-templated transcription in response to stress	3	3.48837	0.0456292	C8ORF4, KLF2, CITED2	82	70	16650	8.70209	1	0.235591	56.9282
GOTERM_BP_FAT	GO:0046209~nitric oxide metabolic process	3	3.48837	0.0456292	PTGS2, EDN1, KLF2	82	70	16650	8.70209	1	0.235591	56.9282
GOTERM_BP_FAT	GO:0009749~response to glucose	4	4.65116	0.0458381	TXNIP, IRS2, CTGF, SOX4	82	164	16650	4.95241	1	0.236164	57.0979
GOTERM_BP_FAT	GO:0022008~neurogenesis	13	15.1163	0.046582	HES1, SGK1, CCL2, RND1, GDF6, ZSWIM6, SOX4, BCL6, ANKRD1, SKIL, RUNX1, ABL2, DDIT4	82	1447	16650	1.82421	1	0.239185	57.6971
GOTERM_BP_FAT	GO:0035690~cellular response to drug	3	3.48837	0.0468069	CCL2, EDN1, ANKRD1	82	71	16650	8.57953	1	0.23982	57.8768
GOTERM_BP_FAT	GO:0035019~somatic stem cell population maintenance	3	3.48837	0.0468069	HES1, KLF10, SOX4	82	71	16650	8.57953	1	0.23982	57.8768
GOTERM_BP_FAT	GO:0031667~response to nutrient levels	6	6.97674	0.0469854	CCL2, PTGS2, KLF10, PDK4, STC1, SNAI2	82	404	16650	3.01558	1	0.240242	58.0188
GOTERM_BP_FAT	GO:0071229~cellular response to acid chemical	4	4.65116	0.0472237	CCL2, EDN1, PDK4, ABL2	82	166	16650	4.89274	1	0.240934	58.2077
GOTERM_BP_FAT	GO:0055074~calcium ion homeostasis	6	6.97674	0.0473976	CCL2, EDN1, F2RL1, STC1, ABL2, GPR4	82	405	16650	3.00813	1	0.24133	58.3451
GOTERM_BP_FAT	GO:0034139~regulation of toll-like receptor 3 signaling pathway	2	2.32558	0.0476099	PELI1, F2RL1	82	10	16650	40.6098	1	0.241899	58.5122
GOTERM_BP_FAT	GO:0003183~mitral valve morphogenesis	2	2.32558	0.0476099	SMAD6, SOX4	82	10	16650	40.6098	1	0.241899	58.5122
GOTERM_BP_FAT	GO:0070661~leukocyte proliferation	5	5.81395	0.0476229	HES1, PELI1, IRS2, F2RL1, BCL6	82	280	16650	3.62587	1	0.241567	58.5224
GOTERM_BP_FAT	GO:0007568~aging	5	5.81395	0.0476229	CCL2, CTGF, EDN1, BCL6, CITED2	82	280	16650	3.62587	1	0.241567	58.5224
GOTERM_BP_FAT	GO:1901888~regulation of cell junction assembly	3	3.48837	0.0479958	DLC1, SNAI2, SNAI1	82	72	16650	8.46037	1	0.242856	58.8143
GOTERM_BP_FAT	GO:0003208~cardiac ventricle morphogenesis	3	3.48837	0.0479958	SMAD7, SOX4, FOXC2	82	72	16650	8.46037	1	0.242856	58.8143
GOTERM_BP_FAT	GO:0009617~response to bacterium	7	8.13953	0.0491073	PELI1, THBD, CCL2, PTGS2, EDN1, F2RL1, ANKRD1	82	544	16650	2.61276	1	0.247445	59.673
GOTERM_BP_FAT	GO:0060415~muscle tissue morphogenesis	3	3.48837	0.0491956	SMAD7, FOXC2, ANKRD1	82	73	16650	8.34447	1	0.247442	59.7405
GOTERM_BP_FAT	GO:0019725~cellular homeostasis	9	10.4651	0.0492397	SGK1, IRS2, CCL2, EDN1, F2RL1, SOX4, STC1, ABL2, GPR4	82	833	16650	2.1938	1	0.247243	59.7742
GOTERM_BP_FAT	GO:0042493~response to drug	6	6.97674	0.0499163	TXNIP, CCL2, PTGS2, EDN1, ANKRD1, FOSL1	82	411	16650	2.96422	1	0.249853	60.2873
GOTERM_BP_FAT	GO:2001057~reactive nitrogen species metabolic process	3	3.48837	0.0504063	PTGS2, EDN1, KLF2	82	74	16650	8.23171	1	0.251622	60.6551
GOTERM_BP_FAT	GO:0072503~cellular divalent inorganic cation homeostasis	6	6.97674	0.0507733	CCL2, EDN1, F2RL1, STC1, ABL2, GPR4	82	413	16650	2.94986	1	0.252841	60.9284
GOTERM_BP_FAT	GO:0007584~response to nutrient	4	4.65116	0.0507777	CCL2, PTGS2, STC1, SNAI2	82	171	16650	4.74968	1	0.25246	60.9317
GOTERM_BP_FAT	GO:0043087~regulation of GTPase activity	8	9.30233	0.0508399	DLC1, ARHGEF3, IRS2, CCL2, PDGFA, RGS3, BCL6, SPATA13	82	691	16650	2.35078	1	0.252335	60.9778
GOTERM_BP_FAT	GO:0051251~positive regulation of lymphocyte activation	5	5.81395	0.0512948	HES1, PELI1, IRS2, CCL2, BCL6	82	287	16650	3.53744	1	0.25393	61.3138
GOTERM_BP_FAT	GO:0007369~gastrulation	4	4.65116	0.0515038	DUSP5, ETS2, FOXC2, SNAI1	82	172	16650	4.72206	1	0.254444	61.4672
GOTERM_BP_FAT	GO:0032388~positive regulation of intracellular transport	5	5.81395	0.0518318	HES1, PLK3, CCL2, PTGS2, C8ORF4	82	288	16650	3.52515	1	0.255473	61.7068
GOTERM_BP_FAT	GO:0043010~camera-type eye development	5	5.81395	0.0518318	MAF, FOXC2, SKIL, MERTK, CITED2	82	288	16650	3.52515	1	0.255473	61.7068
GOTERM_BP_FAT	GO:1902582~single-organism intracellular transport	8	9.30233	0.052144	TXNIP, HES1, CCL2, PTGS2, C8ORF4, BCL6, SNAI2, WDR43	82	695	16650	2.33725	1	0.25643	61.9336
GOTERM_BP_FAT	GO:0042368~vitamin D biosynthetic process	2	2.32558	0.052246	SNAI2, SNAI1	82	11	16650	36.918	1	0.256472	62.0073
GOTERM_BP_FAT	GO:0034145~positive regulation of toll-like receptor 4 signaling pathway	2	2.32558	0.052246	PELI1, F2RL1	82	11	16650	36.918	1	0.256472	62.0073
GOTERM_BP_FAT	GO:0055065~metal ion homeostasis	7	8.13953	0.0543008	SGK1, CCL2, EDN1, F2RL1, STC1, ABL2, GPR4	82	558	16650	2.54721	1	0.264921	63.4658
GOTERM_BP_FAT	GO:0030324~lung development	4	4.65116	0.0544587	HES1, PDGFA, CTGF, KLF2	82	176	16650	4.61475	1	0.265187	63.5757
GOTERM_BP_FAT	GO:0051493~regulation of cytoskeleton organization	6	6.97674	0.0547369	DLC1, PDGFA, CTGF, EDN1, F2RL1, ABL2	82	422	16650	2.88695	1	0.265966	63.7685
GOTERM_BP_FAT	GO:0070374~positive regulation of ERK1 and ERK2 cascade	4	4.65116	0.0552099	CCL2, PDGFA, CTGF, F2RL1	82	177	16650	4.58867	1	0.267569	64.0941
GOTERM_BP_FAT	GO:0061138~morphogenesis of a branching epithelium	4	4.65116	0.0552099	NRARP, PDGFA, EDN1, FOXC2	82	177	16650	4.58867	1	0.267569	64.0941
GOTERM_BP_FAT	GO:1903827~regulation of cellular protein localization	7	8.13953	0.0558441	HES1, PLK3, CCL2, PTGS2, C8ORF4, SOX4, SNAI2	82	562	16650	2.52908	1	0.269847	64.5263
GOTERM_BP_FAT	GO:0030656~regulation of vitamin metabolic process	2	2.32558	0.0568597	SNAI2, SNAI1	82	12	16650	33.8415	1	0.273718	65.2082
GOTERM_BP_FAT	GO:0003093~regulation of glomerular filtration	2	2.32558	0.0568597	F2RL1, GJA5	82	12	16650	33.8415	1	0.273718	65.2082
GOTERM_BP_FAT	GO:0002903~negative regulation of B cell apoptotic process	2	2.32558	0.0568597	IRS2, BCL6	82	12	16650	33.8415	1	0.273718	65.2082
GOTERM_BP_FAT	GO:0003184~pulmonary valve morphogenesis	2	2.32558	0.0568597	SMAD6, GJA5	82	12	16650	33.8415	1	0.273718	65.2082
GOTERM_BP_FAT	GO:0003177~pulmonary valve development	2	2.32558	0.0568597	SMAD6, GJA5	82	12	16650	33.8415	1	0.273718	65.2082
GOTERM_BP_FAT	GO:0030323~respiratory tube development	4	4.65116	0.0574936	HES1, PDGFA, CTGF, KLF2	82	180	16650	4.5122	1	0.275961	65.6275
GOTERM_BP_FAT	GO:0048644~muscle organ morphogenesis	3	3.48837	0.0578915	SMAD7, FOXC2, ANKRD1	82	80	16650	7.61433	1	0.277206	65.8883
GOTERM_BP_FAT	GO:0050863~regulation of T cell activation	5	5.81395	0.0579424	HES1, PELI1, CCL2, NRARP, BCL6	82	299	16650	3.39546	1	0.276999	65.9216
GOTERM_BP_FAT	GO:0071902~positive regulation of protein serine/threonine kinase activity	5	5.81395	0.0585164	DUSP5, PDGFA, EDN1, TNFSF15, GADD45B	82	300	16650	3.38415	1	0.278969	66.2941
GOTERM_BP_FAT	GO:1903533~regulation of protein targeting	5	5.81395	0.0585164	HES1, CCL2, PTGS2, C8ORF4, SNAI2	82	300	16650	3.38415	1	0.278969	66.2941
GOTERM_BP_FAT	GO:0008544~epidermis development	5	5.81395	0.0585164	TXNIP, HES1, PDGFA, CTGF, SNAI1	82	300	16650	3.38415	1	0.278969	66.2941
GOTERM_BP_FAT	GO:0072507~divalent inorganic cation homeostasis	6	6.97674	0.0598205	CCL2, EDN1, F2RL1, STC1, ABL2, GPR4	82	433	16650	2.81361	1	0.283943	67.1263
GOTERM_BP_FAT	GO:0007254~JNK cascade	4	4.65116	0.0598217	CTGF, EDN1, F2RL1, GADD45B	82	183	16650	4.43822	1	0.283523	67.127
GOTERM_BP_FAT	GO:0030003~cellular cation homeostasis	7	8.13953	0.0602253	SGK1, CCL2, EDN1, F2RL1, STC1, ABL2, GPR4	82	573	16650	2.48053	1	0.284759	67.3806
GOTERM_BP_FAT	GO:0048015~phosphatidylinositol-mediated signaling	4	4.65116	0.0606075	IRS2, PDGFA, EDN1, F2RL1	82	184	16650	4.4141	1	0.285901	67.619
GOTERM_BP_FAT	GO:0018193~peptidyl-amino acid modification	11	12.7907	0.0610162	HES1, SGK1, ST3GAL5, SMAD7, SOX4, SNAI2, MERTK, SAMSN1, STK38L, ABL2, DDIT4	82	1185	16650	1.88484	1	0.287145	67.8722
GOTERM_BP_FAT	GO:0051301~cell division	7	8.13953	0.0610436	TXNIP, PLK3, PDGFA, NEDD9, RHOB, NR3C1, CABLES1	82	575	16650	2.4719	1	0.286831	67.889
GOTERM_BP_FAT	GO:0032101~regulation of response to external stimulus	8	9.30233	0.0611394	THBD, CCL2, PTGS2, PDGFA, EDN1, F2RL1, BCL6, SNAI2	82	721	16650	2.25297	1	0.286797	67.9481
GOTERM_BP_FAT	GO:0043518~negative regulation of DNA damage response, signal transduction by p53 class mediator	2	2.32558	0.0614513	SNAI2, SNAI1	82	13	16650	31.2383	1	0.28764	68.1396
GOTERM_BP_FAT	GO:0007183~SMAD protein complex assembly	2	2.32558	0.0614513	SMAD6, PMEPA1	82	13	16650	31.2383	1	0.28764	68.1396
GOTERM_BP_FAT	GO:0071318~cellular response to ATP	2	2.32558	0.0614513	CCL2, PTGS2	82	13	16650	31.2383	1	0.28764	68.1396
GOTERM_BP_FAT	GO:0043471~regulation of cellular carbohydrate catabolic process	2	2.32558	0.0614513	PPP1R3B, BPGM	82	13	16650	31.2383	1	0.28764	68.1396
GOTERM_BP_FAT	GO:0045184~establishment of protein localization	16	18.6047	0.0616378	TXNIP, IRS2, CCL2, PTGS2, F2RL1, SOX4, ANKRD1, SNAI2, GJA5, HES1, PLK3, ANKRD50, C8ORF4, RHOB, BCL6, RAB11FIP1	82	2021	16650	1.60751	1	0.287972	68.2536
GOTERM_BP_FAT	GO:2000106~regulation of leukocyte apoptotic process	3	3.48837	0.0617704	IRS2, BCL6, MERTK	82	83	16650	7.33911	1	0.288084	68.3344
GOTERM_BP_FAT	GO:0031589~cell-substrate adhesion	5	5.81395	0.0620247	DLC1, CTGF, SMAD6, BCL6, MERTK	82	306	16650	3.31779	1	0.288688	68.4888
GOTERM_BP_FAT	GO:0048017~inositol lipid-mediated signaling	4	4.65116	0.0629942	IRS2, PDGFA, EDN1, F2RL1	82	187	16650	4.34329	1	0.292163	69.0711
GOTERM_BP_FAT	GO:0048699~generation of neurons	12	13.9535	0.0637549	HES1, SGK1, RND1, GDF6, ZSWIM6, SOX4, BCL6, ANKRD1, SKIL, RUNX1, ABL2, DDIT4	82	1357	16650	1.79557	1	0.29478	69.5208
GOTERM_BP_FAT	GO:0031668~cellular response to extracellular stimulus	4	4.65116	0.0637994	KLF10, PDK4, SNAI2, FOSL1	82	188	16650	4.32019	1	0.294529	69.547
GOTERM_BP_FAT	GO:0019217~regulation of fatty acid metabolic process	3	3.48837	0.0644046	IRS2, PTGS2, PDK4	82	85	16650	7.16643	1	0.296509	69.9
GOTERM_BP_FAT	GO:1903409~reactive oxygen species biosynthetic process	3	3.48837	0.0644046	PTGS2, EDN1, KLF2	82	85	16650	7.16643	1	0.296509	69.9
GOTERM_BP_FAT	GO:0045666~positive regulation of neuron differentiation	5	5.81395	0.0644245	GDF6, BCL6, ANKRD1, SKIL, ABL2	82	310	16650	3.27498	1	0.296159	69.9116
GOTERM_BP_FAT	GO:0042100~B cell proliferation	3	3.48837	0.0657357	PELI1, IRS2, BCL6	82	86	16650	7.0831	1	0.300912	70.6631
GOTERM_BP_FAT	GO:0042362~fat-soluble vitamin biosynthetic process	2	2.32558	0.0660207	SNAI2, SNAI1	82	14	16650	29.007	1	0.3016	70.8241
GOTERM_BP_FAT	GO:0072109~glomerular mesangium development	2	2.32558	0.0660207	FOXC2, GPR4	82	14	16650	29.007	1	0.3016	70.8241
GOTERM_BP_FAT	GO:1903672~positive regulation of sprouting angiogenesis	2	2.32558	0.0660207	PTGS2, FOXC2	82	14	16650	29.007	1	0.3016	70.8241
GOTERM_BP_FAT	GO:0010801~negative regulation of peptidyl-threonine phosphorylation	2	2.32558	0.0660207	SMAD7, DDIT4	82	14	16650	29.007	1	0.3016	70.8241
GOTERM_BP_FAT	GO:1903037~regulation of leukocyte cell-cell adhesion	5	5.81395	0.0662562	HES1, PELI1, CCL2, NRARP, BCL6	82	313	16650	3.24359	1	0.302092	70.9565
GOTERM_BP_FAT	GO:0006873~cellular ion homeostasis	7	8.13953	0.0665246	SGK1, CCL2, EDN1, F2RL1, STC1, ABL2, GPR4	82	588	16650	2.41725	1	0.30271	71.1067
GOTERM_BP_FAT	GO:0044070~regulation of anion transport	3	3.48837	0.0670761	IRS2, EDN1, STC1	82	87	16650	7.00168	1	0.304431	71.413
GOTERM_BP_FAT	GO:0006919~activation of cysteine-type endopeptidase activity involved in apoptotic process	3	3.48837	0.0670761	DLC1, TNFSF10, TNFSF15	82	87	16650	7.00168	1	0.304431	71.413
GOTERM_BP_FAT	GO:0051962~positive regulation of nervous system development	6	6.97674	0.0676839	HES1, GDF6, BCL6, ANKRD1, SKIL, ABL2	82	449	16650	2.71335	1	0.306361	71.747
GOTERM_BP_FAT	GO:0051224~negative regulation of protein transport	4	4.65116	0.0678972	F2RL1, SOX4, SNAI2, RAB11FIP1	82	193	16650	4.20826	1	0.306754	71.8634
GOTERM_BP_FAT	GO:0003073~regulation of systemic arterial blood pressure	3	3.48837	0.0684257	EDN1, F2RL1, GJA5	82	88	16650	6.92212	1	0.308363	72.1497
GOTERM_BP_FAT	GO:0043467~regulation of generation of precursor metabolites and energy	3	3.48837	0.0684257	IRS2, PPP1R3B, DDIT4	82	88	16650	6.92212	1	0.308363	72.1497
GOTERM_BP_FAT	GO:1902106~negative regulation of leukocyte differentiation	3	3.48837	0.0684257	NRARP, BCL6, RUNX1	82	88	16650	6.92212	1	0.308363	72.1497
GOTERM_BP_FAT	GO:0030595~leukocyte chemotaxis	4	4.65116	0.0687309	HRH1, CCL2, EDN1, F2RL1	82	194	16650	4.18657	1	0.309104	72.3139
GOTERM_BP_FAT	GO:0002573~myeloid leukocyte differentiation	4	4.65116	0.0695694	KLF10, F2RL1, RUNX1, CITED2	82	195	16650	4.1651	1	0.311889	72.76
GOTERM_BP_FAT	GO:0002682~regulation of immune system process	12	13.9535	0.0695706	HES1, PELI1, IRS2, CCL2, NRARP, KLF10, F2RL1, C8ORF4, BCL6, RUNX1, MERTK, SAMSN1	82	1378	16650	1.7682	1	0.311457	72.7607
GOTERM_BP_FAT	GO:0050868~negative regulation of T cell activation	3	3.48837	0.0697842	PELI1, NRARP, BCL6	82	89	16650	6.84434	1	0.311837	72.8732
GOTERM_BP_FAT	GO:0001656~metanephros development	3	3.48837	0.0697842	HES1, PDGFA, FOXC2	82	89	16650	6.84434	1	0.311837	72.8732
GOTERM_BP_FAT	GO:2000810~regulation of bicellular tight junction assembly	2	2.32558	0.0705682	SNAI2, SNAI1	82	15	16650	27.0732	1	0.314389	73.2826
GOTERM_BP_FAT	GO:0002320~lymphoid progenitor cell differentiation	2	2.32558	0.0705682	HES1, SOX4	82	15	16650	27.0732	1	0.314389	73.2826
GOTERM_BP_FAT	GO:0035024~negative regulation of Rho protein signal transduction	2	2.32558	0.0705682	DLC1, BCL6	82	15	16650	27.0732	1	0.314389	73.2826
GOTERM_BP_FAT	GO:0050871~positive regulation of B cell activation	3	3.48837	0.0711516	PELI1, IRS2, BCL6	82	90	16650	6.76829	1	0.316165	73.5834
GOTERM_BP_FAT	GO:0001892~embryonic placenta development	3	3.48837	0.0711516	HES1, SNAI1, CITED2	82	90	16650	6.76829	1	0.316165	73.5834
GOTERM_BP_FAT	GO:0045444~fat cell differentiation	4	4.65116	0.0712603	PTGS2, GDF6, SMAD6, SNAI2	82	197	16650	4.12282	1	0.316138	73.6391
GOTERM_BP_FAT	GO:0010638~positive regulation of organelle organization	7	8.13953	0.0718343	HES1, TNFSF10, CTGF, EDN1, F2RL1, BCL6, SNAI2	82	600	16650	2.3689	1	0.317867	73.9314
GOTERM_BP_FAT	GO:0010959~regulation of metal ion transport	5	5.81395	0.0719138	SGK1, CCL2, PTGS2, STC1, SIK1	82	322	16650	3.15293	1	0.317727	73.9717
GOTERM_BP_FAT	GO:0050670~regulation of lymphocyte proliferation	4	4.65116	0.0721127	HES1, PELI1, IRS2, BCL6	82	198	16650	4.102	1	0.318036	74.0721
GOTERM_BP_FAT	GO:0051899~membrane depolarization	3	3.48837	0.0725278	SMAD7, EDN1, GJA5	82	91	16650	6.69392	1	0.319155	74.2805
GOTERM_BP_FAT	GO:0032944~regulation of mononuclear cell proliferation	4	4.65116	0.0729697	HES1, PELI1, IRS2, BCL6	82	199	16650	4.08138	1	0.32037	74.5006
GOTERM_BP_FAT	GO:0043281~regulation of cysteine-type endopeptidase activity involved in apoptotic process	4	4.65116	0.0738314	DLC1, TNFSF10, CTGF, TNFSF15	82	200	16650	4.06098	1	0.323141	74.9247
GOTERM_BP_FAT	GO:0009952~anterior/posterior pattern specification	4	4.65116	0.0738314	HES1, NRARP, ETS2, FOXC2	82	200	16650	4.06098	1	0.323141	74.9247
GOTERM_BP_FAT	GO:0002062~chondrocyte differentiation	3	3.48837	0.0739126	GDF6, RUNX1, SNAI2	82	92	16650	6.62116	1	0.323002	74.9643
GOTERM_BP_FAT	GO:0060413~atrial septum morphogenesis	2	2.32558	0.0750939	SOX4, GJA5	82	16	16650	25.3811	1	0.326933	75.5341
GOTERM_BP_FAT	GO:0010544~negative regulation of platelet activation	2	2.32558	0.0750939	THBD, PDGFA	82	16	16650	25.3811	1	0.326933	75.5341
GOTERM_BP_FAT	GO:1900745~positive regulation of p38MAPK cascade	2	2.32558	0.0750939	GDF6, GADD45B	82	16	16650	25.3811	1	0.326933	75.5341
GOTERM_BP_FAT	GO:1903532~positive regulation of secretion by cell	5	5.81395	0.0751613	IRS2, EDN1, F2RL1, SOX4, ANKRD1	82	327	16650	3.10472	1	0.326737	75.5662
GOTERM_BP_FAT	GO:0043405~regulation of MAP kinase activity	5	5.81395	0.0751613	DUSP5, PDGFA, RGS3, EDN1, GADD45B	82	327	16650	3.10472	1	0.326737	75.5662
GOTERM_BP_FAT	GO:0030100~regulation of endocytosis	4	4.65116	0.0755683	CCL2, F2RL1, MERTK, ABL2	82	202	16650	4.02077	1	0.327792	75.7594
GOTERM_BP_FAT	GO:0060541~respiratory system development	4	4.65116	0.0764436	HES1, PDGFA, CTGF, KLF2	82	203	16650	4.00096	1	0.330557	76.17
GOTERM_BP_FAT	GO:0060993~kidney morphogenesis	3	3.48837	0.0767077	HES1, SOX4, GCNT1	82	94	16650	6.48028	1	0.331077	76.2926
GOTERM_BP_FAT	GO:0022607~cellular component assembly	19	22.093	0.0768696	DLC1, SMAD7, PDGFA, SMAD6, EDN1, F2RL1, LNX2, NEDD9, ANKRD1, SNAI2, SNAI1, GJA5, HES1, CTGF, SKIL, SPATA13, FOSL1, PMEPA1, ANGPTL4	82	2618	16650	1.47362	1	0.331222	76.3675
GOTERM_BP_FAT	GO:1904950~negative regulation of establishment of protein localization	4	4.65116	0.0773234	F2RL1, SOX4, SNAI2, RAB11FIP1	82	204	16650	3.98135	1	0.332429	76.5762
GOTERM_BP_FAT	GO:0009306~protein secretion	6	6.97674	0.0782898	IRS2, F2RL1, SOX4, ANKRD1, RAB11FIP1, GJA5	82	469	16650	2.59764	1	0.335484	77.0147
GOTERM_BP_FAT	GO:0010035~response to inorganic substance	6	6.97674	0.0782898	TXNIP, PTGS2, EDN1, RHOB, KLF2, FOSL1	82	469	16650	2.59764	1	0.335484	77.0147
GOTERM_BP_FAT	GO:0043200~response to amino acid	3	3.48837	0.0795361	CCL2, CTGF, EDN1	82	96	16650	6.34527	1	0.339525	77.5688
GOTERM_BP_FAT	GO:1903038~negative regulation of leukocyte cell-cell adhesion	3	3.48837	0.0795361	PELI1, NRARP, BCL6	82	96	16650	6.34527	1	0.339525	77.5688
GOTERM_BP_FAT	GO:0001977~renal system process involved in regulation of blood volume	2	2.32558	0.0795978	F2RL1, GJA5	82	17	16650	23.8881	1	0.339296	77.5959
GOTERM_BP_FAT	GO:0051767~nitric-oxide synthase biosynthetic process	2	2.32558	0.0795978	CCL2, EDN1	82	17	16650	23.8881	1	0.339296	77.5959
GOTERM_BP_FAT	GO:0034138~toll-like receptor 3 signaling pathway	2	2.32558	0.0795978	PELI1, F2RL1	82	17	16650	23.8881	1	0.339296	77.5959
GOTERM_BP_FAT	GO:0051769~regulation of nitric-oxide synthase biosynthetic process	2	2.32558	0.0795978	CCL2, EDN1	82	17	16650	23.8881	1	0.339296	77.5959
GOTERM_BP_FAT	GO:2000811~negative regulation of anoikis	2	2.32558	0.0795978	PDK4, SNAI2	82	17	16650	23.8881	1	0.339296	77.5959
GOTERM_BP_FAT	GO:0001654~eye development	5	5.81395	0.0798314	MAF, FOXC2, SKIL, MERTK, CITED2	82	334	16650	3.03965	1	0.339684	77.6982
GOTERM_BP_FAT	GO:0007015~actin filament organization	5	5.81395	0.0805102	DLC1, RND1, CTGF, F2RL1, NEDD9	82	335	16650	3.03058	1	0.34166	77.9931
GOTERM_BP_FAT	GO:0070663~regulation of leukocyte proliferation	4	4.65116	0.0808875	HES1, PELI1, IRS2, BCL6	82	208	16650	3.90478	1	0.342553	78.1554
GOTERM_BP_FAT	GO:0042303~molting cycle	3	3.48837	0.0809625	PTGS2, PDGFA, SNAI1	82	97	16650	6.27986	1	0.342369	78.1875
GOTERM_BP_FAT	GO:0007613~memory	3	3.48837	0.0809625	SGK1, HRH1, PTGS2	82	97	16650	6.27986	1	0.342369	78.1875
GOTERM_BP_FAT	GO:0042633~hair cycle	3	3.48837	0.0809625	PTGS2, PDGFA, SNAI1	82	97	16650	6.27986	1	0.342369	78.1875
GOTERM_BP_FAT	GO:0071900~regulation of protein serine/threonine kinase activity	6	6.97674	0.0822038	DUSP5, PDGFA, RGS3, EDN1, TNFSF15, GADD45B	82	476	16650	2.55944	1	0.346314	78.7128
GOTERM_BP_FAT	GO:0051591~response to cAMP	3	3.48837	0.0823969	THBD, STC1, FOSL1	82	98	16650	6.21578	1	0.346542	78.7934
GOTERM_BP_FAT	GO:0040007~growth	9	10.4651	0.0829366	SGK1, CTGF, GDF6, EDN1, FOXC2, STC1, BCL6, ESM1, KLF2	82	932	16650	1.96077	1	0.347988	79.0173
GOTERM_BP_FAT	GO:0048705~skeletal system morphogenesis	4	4.65116	0.0836069	CTGF, FOXC2, STC1, CITED2	82	211	16650	3.84927	1	0.349885	79.2921
GOTERM_BP_FAT	GO:0002064~epithelial cell development	4	4.65116	0.0836069	F2RL1, FOXC2, STC1, GPR4	82	211	16650	3.84927	1	0.349885	79.2921
GOTERM_BP_FAT	GO:0007567~parturition	2	2.32558	0.08408	CCL2, EDN1	82	18	16650	22.561	1	0.351084	79.4841
GOTERM_BP_FAT	GO:0002902~regulation of B cell apoptotic process	2	2.32558	0.08408	IRS2, BCL6	82	18	16650	22.561	1	0.351084	79.4841
GOTERM_BP_FAT	GO:0071498~cellular response to fluid shear stress	2	2.32558	0.08408	PTGS2, KLF2	82	18	16650	22.561	1	0.351084	79.4841
GOTERM_BP_FAT	GO:0003198~epithelial to mesenchymal transition involved in endocardial cushion formation	2	2.32558	0.08408	SNAI2, SNAI1	82	18	16650	22.561	1	0.351084	79.4841
GOTERM_BP_FAT	GO:0060055~angiogenesis involved in wound healing	2	2.32558	0.08408	FOXC2, GPR4	82	18	16650	22.561	1	0.351084	79.4841
GOTERM_BP_FAT	GO:0090100~positive regulation of transmembrane receptor protein serine/threonine kinase signaling pathway	3	3.48837	0.0852891	HES1, GDF6, CITED2	82	100	16650	6.09146	1	0.354834	79.9671
GOTERM_BP_FAT	GO:0014065~phosphatidylinositol 3-kinase signaling	3	3.48837	0.0852891	PDGFA, EDN1, F2RL1	82	100	16650	6.09146	1	0.354834	79.9671
GOTERM_BP_FAT	GO:0043270~positive regulation of ion transport	4	4.65116	0.0854417	SGK1, CCL2, EDN1, STC1	82	213	16650	3.81312	1	0.354906	80.0273
GOTERM_BP_FAT	GO:1903530~regulation of secretion by cell	7	8.13953	0.0861566	IRS2, EDN1, F2RL1, SOX4, ANKRD1, RAB11FIP1, GJA5	82	630	16650	2.2561	1	0.35692	80.307
GOTERM_BP_FAT	GO:0050714~positive regulation of protein secretion	4	4.65116	0.0863655	IRS2, F2RL1, SOX4, ANKRD1	82	214	16650	3.7953	1	0.357182	80.388
GOTERM_BP_FAT	GO:0046822~regulation of nucleocytoplasmic transport	4	4.65116	0.0863655	PTGS2, C8ORF4, SOX4, SNAI2	82	214	16650	3.7953	1	0.357182	80.388
GOTERM_BP_FAT	GO:0042752~regulation of circadian rhythm	3	3.48837	0.0867468	KLF10, BHLHE40, SIK1	82	101	16650	6.03115	1	0.358036	80.5351
GOTERM_BP_FAT	GO:0090066~regulation of anatomical structure size	6	6.97674	0.0868036	HRH1, PTGS2, EDN1, F2RL1, FOXC2, GJA5	82	484	16650	2.51713	1	0.357775	80.5569
GOTERM_BP_FAT	GO:0043547~positive regulation of GTPase activity	7	8.13953	0.0881787	DLC1, ARHGEF3, IRS2, CCL2, PDGFA, RGS3, SPATA13	82	634	16650	2.24186	1	0.362018	81.0783
GOTERM_BP_FAT	GO:0071887~leukocyte apoptotic process	3	3.48837	0.088212	IRS2, BCL6, MERTK	82	102	16650	5.97202	1	0.361673	81.0907
GOTERM_BP_FAT	GO:0034143~regulation of toll-like receptor 4 signaling pathway	2	2.32558	0.0885406	PELI1, F2RL1	82	19	16650	21.3736	1	0.362332	81.2133
GOTERM_BP_FAT	GO:0003094~glomerular filtration	2	2.32558	0.0885406	F2RL1, GJA5	82	19	16650	21.3736	1	0.362332	81.2133
GOTERM_BP_FAT	GO:0090049~regulation of cell migration involved in sprouting angiogenesis	2	2.32558	0.0885406	PTGS2, FOXC2	82	19	16650	21.3736	1	0.362332	81.2133
GOTERM_BP_FAT	GO:0035994~response to muscle stretch	2	2.32558	0.0885406	EDN1, ANKRD1	82	19	16650	21.3736	1	0.362332	81.2133
GOTERM_BP_FAT	GO:0002244~hematopoietic progenitor cell differentiation	3	3.48837	0.0896846	HES1, SOX4, CITED2	82	103	16650	5.91404	1	0.365747	81.634
GOTERM_BP_FAT	GO:0071621~granulocyte chemotaxis	3	3.48837	0.0896846	HRH1, CCL2, EDN1	82	103	16650	5.91404	1	0.365747	81.634
GOTERM_BP_FAT	GO:0045216~cell-cell junction organization	4	4.65116	0.0901037	DLC1, SMAD7, SNAI2, GJA5	82	218	16650	3.72567	1	0.3667	81.7859
GOTERM_BP_FAT	GO:0001837~epithelial to mesenchymal transition	3	3.48837	0.0911646	SMAD7, SNAI2, SNAI1	82	104	16650	5.85718	1	0.369802	82.1651
GOTERM_BP_FAT	GO:0001841~neural tube formation	3	3.48837	0.0911646	DLC1, SOX4, CITED2	82	104	16650	5.85718	1	0.369802	82.1651
GOTERM_BP_FAT	GO:0007611~learning or memory	4	4.65116	0.091998	SGK1, HRH1, PTGS2, FOSL1	82	220	16650	3.6918	1	0.372125	82.4578
GOTERM_BP_FAT	GO:0042359~vitamin D metabolic process	2	2.32558	0.0929798	SNAI2, SNAI1	82	20	16650	20.3049	1	0.374927	82.7968
GOTERM_BP_FAT	GO:0034123~positive regulation of toll-like receptor signaling pathway	2	2.32558	0.0929798	PELI1, F2RL1	82	20	16650	20.3049	1	0.374927	82.7968
GOTERM_BP_FAT	GO:0001783~B cell apoptotic process	2	2.32558	0.0929798	IRS2, BCL6	82	20	16650	20.3049	1	0.374927	82.7968
GOTERM_BP_FAT	GO:0097205~renal filtration	2	2.32558	0.0929798	F2RL1, GJA5	82	20	16650	20.3049	1	0.374927	82.7968
GOTERM_BP_FAT	GO:0043153~entrainment of circadian clock by photoperiod	2	2.32558	0.0929798	BHLHE40, SIK1	82	20	16650	20.3049	1	0.374927	82.7968
GOTERM_BP_FAT	GO:0003283~atrial septum development	2	2.32558	0.0929798	SOX4, GJA5	82	20	16650	20.3049	1	0.374927	82.7968
GOTERM_BP_FAT	GO:0007229~integrin-mediated signaling pathway	3	3.48837	0.0941462	CTGF, NEDD9, ADAMTS1	82	106	16650	5.74666	1	0.37832	83.1914
GOTERM_BP_FAT	GO:0051047~positive regulation of secretion	5	5.81395	0.0946875	IRS2, EDN1, F2RL1, SOX4, ANKRD1	82	355	16650	2.85984	1	0.379636	83.3716
GOTERM_BP_FAT	GO:2000116~regulation of cysteine-type endopeptidase activity	4	4.65116	0.0958365	DLC1, TNFSF10, CTGF, TNFSF15	82	224	16650	3.62587	1	0.382936	83.7482
GOTERM_BP_FAT	GO:0051348~negative regulation of transferase activity	5	5.81395	0.0961669	DUSP5, IRS2, SMAD7, RGS3, GADD45B	82	357	16650	2.84382	1	0.383547	83.855
GOTERM_BP_FAT	GO:0003181~atrioventricular valve morphogenesis	2	2.32558	0.0973976	SMAD6, SOX4	82	21	16650	19.338	1	0.387081	84.2469
GOTERM_BP_FAT	GO:0040008~regulation of growth	7	8.13953	0.0976015	SGK1, CTGF, EDN1, NEDD9, FOXC2, BCL6, ESM1	82	652	16650	2.17997	1	0.387271	84.3109
GOTERM_BP_FAT	GO:0007399~nervous system development	16	18.6047	0.0997505	DLC1, IRS2, SGK1, CCL2, GDF6, ZSWIM6, SOX4, ANKRD1, DDIT4, CITED2, HES1, RND1, BCL6, SKIL, RUNX1, ABL2	82	2170	16650	1.49713	1	0.393724	84.9713
