# Supplementary material for: Integration of TGF-β-induced Smad signaling in the insulin-induced transcriptional response in endothelial cells
Source: Sci Rep. 2019 Nov 18;9:16992. doi: 10.1038/s41598-019-53490-x (PMC6861289; doi:10.1038/s41598-019-53490-x)
Supplement: Supplementary file 14 — Dataset 13 [file 41598_2019_53490_MOESM14_ESM.xlsx]

## Sheet: Sheet1
Supplemental Table 13. Functional annotation enrichment analysis for the 370 common genes identified at 6 h of treatment.
DAVID results
KEGG_PATHWAY
Category	Term	Count	%	PValue	Genes	List Total	Pop Hits	Pop Total	Fold Enrichment	Bonferroni	Benjamini	FDR
KEGG_PATHWAY	hsa04390:Hippo signaling pathway	14	0.0248513	2.59519e-05	PARD6A, FZD8, CCND1, BMP2, CTGF, GDF6, TEAD4, BMPR2, TEAD2, SNAI2, WWTR1, TGFB1, CTNNB1, TGFB2	153	151	6879	4.16855	0.00442799	0.00442799	0.0316876
KEGG_PATHWAY	hsa04350:TGF-beta signaling pathway	9	0.0159759	0.000497465	BMP2, E2F4, SMAD7, GDF6, SMAD6, BMPR2, SMURF2, TGFB1, TGFB2	153	84	6879	4.81723	0.0815682	0.0416515	0.605808
KEGG_PATHWAY	hsa04330:Notch signaling pathway	7	0.0124257	0.000601367	DTX4, HES1, KAT2B, JAG2, JAG1, LFNG, NCOR2	153	48	6879	6.55678	0.0977509	0.033707	0.731913
KEGG_PATHWAY	hsa05200:Pathways in cancer	20	0.0355019	0.000990167	FZD8, BMP2, PTGS2, PDGFB, PTGER4, PDGFA, MECOM, BIRC2, TGFB1, TGFB2, CTNNB1, CBLB, CCND1, ITGA6, ITGAV, HHIP, ABL1, RUNX1, FGF2, F2R	153	393	6879	2.28808	0.155831	0.0414663	1.20249
KEGG_PATHWAY	hsa04668:TNF signaling pathway	9	0.0159759	0.00242706	CXCL1, MAP3K5, PTGS2, CSF1, EDN1, CXCL2, MLKL, JAG1, BIRC2	153	107	6879	3.78175	0.34001	0.0797466	2.9239
KEGG_PATHWAY	hsa05220:Chronic myeloid leukemia	7	0.0124257	0.00496183	CBLB, CCND1, RUNX1, MECOM, ABL1, TGFB1, TGFB2	153	72	6879	4.37119	0.572835	0.132174	5.89361
KEGG_PATHWAY	hsa04068:FoxO signaling pathway	9	0.0159759	0.00942516	IRS2, TNFSF10, CCND1, PLK3, FBXO32, GADD45B, KLF2, TGFB1, TGFB2	153	134	6879	3.01975	0.801972	0.206527	10.9209
KEGG_PATHWAY	hsa04015:Rap1 signaling pathway	11	0.019526	0.0176142	PARD6A, PDGFB, PDGFA, EFNA1, CSF1, RAPGEF5, PDGFC, ARAP3, FGF2, CTNNB1, F2R	153	210	6879	2.35509	0.952111	0.316043	19.5086
KEGG_PATHWAY	hsa04151:PI3K-Akt signaling pathway	15	0.0266264	0.0199399	PPP2R5B, PDGFB, EFNA1, OSMR, PDGFA, CSF1, DDIT4, CCND1, ITGA6, ITGA5, ITGAV, COL1A2, PDGFC, FGF2, F2R	153	345	6879	1.95482	0.968069	0.317973	21.805
KEGG_PATHWAY	hsa05206:MicroRNAs in cancer	13	0.0230762	0.0240737	IRS2, CCND1, EZR, PDGFB, PTGS2, PDGFA, ITGA5, BMPR2, ABL1, TPM1, TGFB2, CDC25B, DDIT4	153	286	6879	2.04367	0.984501	0.340779	25.7389
KEGG_PATHWAY	hsa04014:Ras signaling pathway	11	0.019526	0.027692	PDGFB, PDGFA, EFNA1, CSF1, ETS2, RIN1, RAPGEF5, PDGFC, ABL1, ABL2, FGF2	153	226	6879	2.18836	0.991788	0.353743	29.0321
KEGG_PATHWAY	hsa05410:Hypertrophic cardiomyopathy (HCM)	6	0.0106506	0.0286482	ITGA6, ITGA5, ITGAV, TPM1, TGFB1, TGFB2	153	78	6879	3.45852	0.99306	0.339131	29.8798
KEGG_PATHWAY	hsa05205:Proteoglycans in cancer	10	0.017751	0.0326924	FZD8, CBLB, CCND1, EZR, ITGA5, ITGAV, FGF2, TGFB1, CTNNB1, TGFB2	153	200	6879	2.24804	0.996599	0.354169	33.3629
KEGG_PATHWAY	hsa05414:Dilated cardiomyopathy	6	0.0106506	0.0377589	ITGA6, ITGA5, ITGAV, TPM1, TGFB1, TGFB2	153	84	6879	3.21148	0.998615	0.375079	37.5022
KEGG_PATHWAY	hsa04510:Focal adhesion	10	0.017751	0.0384075	CCND1, ITGA6, PDGFB, PDGFA, ITGA5, ITGAV, COL1A2, PDGFC, BIRC2, CTNNB1	153	206	6879	2.18256	0.998766	0.360121	38.0148
KEGG_PATHWAY	hsa04010:MAPK signaling pathway	11	0.019526	0.0530778	DUSP5, DUSP4, MAP3K5, PDGFB, PDGFA, MECOM, GADD45B, FGF2, TGFB1, TGFB2, CDC25B	153	253	6879	1.95482	0.999911	0.441711	48.6249
KEGG_PATHWAY	hsa04110:Cell cycle	7	0.0124257	0.0562079	CCND1, E2F4, GADD45B, ABL1, TGFB1, TGFB2, CDC25B	153	124	6879	2.53811	0.999949	0.441163	50.6608
KEGG_PATHWAY	hsa05412:Arrhythmogenic right ventricular cardiomyopathy (ARVC)	5	0.00887548	0.0602033	ITGA6, ITGA5, ITGAV, GJA1, CTNNB1	153	67	6879	3.35528	0.999976	0.445602	53.1519
KEGG_PATHWAY	hsa05218:Melanoma	5	0.00887548	0.0714247	CCND1, PDGFB, PDGFA, PDGFC, FGF2	153	71	6879	3.16625	0.999997	0.48672	59.5437
KEGG_PATHWAY	hsa04060:Cytokine-cytokine receptor interaction	10	0.017751	0.088763	CXCL1, BMP2, TNFSF10, OSMR, CSF1, CXCL2, BMPR2, TNFSF15, TGFB1, TGFB2	153	243	6879	1.85024	1	0.548302	67.8618
KEGG_PATHWAY	hsa04550:Signaling pathways regulating pluripotency of stem cells	7	0.0124257	0.0892379	FZD8, BMP2, BMPR2, SKIL, FGF2, ZFHX3, CTNNB1	153	140	6879	2.24804	1	0.532867	68.0658
KEGG_PATHWAY	hsa04810:Regulation of actin cytoskeleton	9	0.0159759	0.0929809	EZR, ITGA6, PDGFB, PDGFA, ITGA5, ITGAV, PDGFC, FGF2, F2R	153	210	6879	1.92689	1	0.531657	69.6321
GO Terms BP_FAT
Category	Term	Count	%	PValue	Genes	List Total	Pop Hits	Pop Total	Fold Enrichment	Bonferroni	Benjamini	FDR
GOTERM_BP_FAT	GO:0016477~cell migration	65	0.115381	5.69699e-14	DLC1, PTGS2, PDGFB, PLXNA2, PDGFA, EFNA1, F2RL1, EDN1, GJA1, CXADR, TGFB1, TGFB2, CTNNB1, CITED2, CD47, CTGF, RHOB, PDGFC, FGF2, PTPRK, FMNL3, DAB2IP, STX4, IRS2, HYAL2, ANKS1A, PTGER4, SIX4, DDIT4, HES1, THBD, RCC2, TACSTD2, COL1A2, STC1, VCAN, SPATA13, CXCL1, CSF1, CXCL2, BMPR2, TPM1, HRH1, ITGAV, FAT1, GCNT1, BMP2, SMAD7, SPHK1, DOCK8, SNAI2, SNAI1, SRPX2, ITGA6, ITGA5, ARF4, TGFBR3, SMURF2, A…	326	1184	16650	2.80387	2.9417e-10	2.9417e-10	1.08757e-10
GOTERM_BP_FAT	GO:0051270~regulation of cellular component movement	52	0.092305	6.8275e-14	DLC1, PLXNA4, PTGS2, PDGFB, PLXNA2, PDGFA, EFNA1, EDN1, F2RL1, JAG2, JAG1, TGFB1, TGFB2, CITED2, RHOB, PDGFC, FGF2, PTPRK, HYAL2, STX4, IRS2, DAB2IP, PTGER4, LDB1, RCC2, TACSTD2, STC1, SPATA13, CXCL1, CSF1, CXCL2, BMPR2, KCNJ2, TPM1, ITGAV, SCN5A, BMP2, SMAD7, SPHK1, SNAI2, SNAI1, ITGA6, SRPX2, ITGA5, TGFBR3, SMURF2, ABL1, ARAP3, ABL2, ENG, IGFBP5, F2R	326	802	16650	3.31151	3.5266e-10	1.7633e-10	1.30385e-10
GOTERM_BP_FAT	GO:0051674~localization of cell	69	0.122482	1.13882e-13	DLC1, PLXNA4, PTGS2, PDGFB, PLXNA2, PDGFA, EFNA1, F2RL1, EDN1, JAG2, GJA1, JAG1, CXADR, TGFB1, TGFB2, CTNNB1, CITED2, CD47, CTGF, RHOB, PDGFC, FGF2, PTPRK, FMNL3, DAB2IP, ANKS1A, STX4, IRS2, HYAL2, PTGER4, LDB1, SIX4, DDIT4, HES1, THBD, RCC2, TACSTD2, COL1A2, STC1, VCAN, SPATA13, CXCL1, CSF1, CXCL2, BMPR2, TPM1, HRH1, ITGAV, FAT1, GCNT1, BMP2, SMAD7, SPHK1, DOCK8, SNAI2, SNAI1, SRPX2, ITGA6, ITGA…	326	1330	16650	2.64968	5.88339e-10	1.96113e-10	2.17515e-10
GOTERM_BP_FAT	GO:0048870~cell motility	69	0.122482	1.13882e-13	DLC1, PLXNA4, PTGS2, PDGFB, PLXNA2, PDGFA, EFNA1, F2RL1, EDN1, JAG2, GJA1, JAG1, CXADR, TGFB1, TGFB2, CTNNB1, CITED2, CD47, CTGF, RHOB, PDGFC, FGF2, PTPRK, FMNL3, DAB2IP, ANKS1A, STX4, IRS2, HYAL2, PTGER4, LDB1, SIX4, DDIT4, HES1, THBD, RCC2, TACSTD2, COL1A2, STC1, VCAN, SPATA13, CXCL1, CSF1, CXCL2, BMPR2, TPM1, HRH1, ITGAV, FAT1, GCNT1, BMP2, SMAD7, SPHK1, DOCK8, SNAI2, SNAI1, SRPX2, ITGA6, ITGA…	326	1330	16650	2.64968	5.88339e-10	1.96113e-10	2.17515e-10
GOTERM_BP_FAT	GO:0009887~organ morphogenesis	58	0.102956	1.39904e-13	DLC1, E2F4, PDGFA, EFNA1, EDN1, CLDN5, JAG2, SOBP, GJA1, JAG1, LGR4, TGFB1, MTHFD1L, TGFB2, CTNNB1, CITED2, CTGF, RSPO3, CHST11, PDGFC, HHIP, FGF2, HYAL2, MGP, SIX4, HES1, DHRS3, TACSTD2, ROR1, COL1A2, STC1, ADAMTS1, CSF1, BMPR2, SOX4, TPM1, EZR, LFNG, SCN5A, GCNT1, MDFI, PARD6A, BMP2, MAFB, SMAD7, SMAD6, TEAD2, SNAI2, WWTR1, SNAI1, PPP1R13L, ITGA6, HOXB8, TGFBR3, SMURF2, ABL1, ENG, IGFBP5	326	992	16650	2.98616	7.22522e-10	1.80631e-10	2.6712e-10
GOTERM_BP_FAT	GO:2000145~regulation of cell motility	49	0.0869797	1.63491e-13	CXCL1, DLC1, PLXNA4, PDGFB, PTGS2, EFNA1, PDGFA, PLXNA2, CSF1, F2RL1, CXCL2, EDN1, JAG2, BMPR2, JAG1, TPM1, TGFB1, CITED2, TGFB2, ITGAV, RHOB, PDGFC, FGF2, PTPRK, DAB2IP, IRS2, STX4, BMP2, HYAL2, PTGER4, SMAD7, LDB1, SPHK1, SNAI2, SNAI1, RCC2, SRPX2, ITGA6, TACSTD2, ITGA5, STC1, SMURF2, ARAP3, ABL1, ABL2, ENG, SPATA13, F2R, IGFBP5	326	736	16650	3.40028	8.44663e-10	1.68933e-10	3.12284e-10
GOTERM_BP_FAT	GO:0030334~regulation of cell migration	47	0.0834295	1.93785e-13	CXCL1, DLC1, PLXNA4, PTGS2, PDGFB, EFNA1, PDGFA, PLXNA2, CSF1, F2RL1, EDN1, CXCL2, BMPR2, JAG2, JAG1, TPM1, TGFB1, TGFB2, CITED2, ITGAV, RHOB, PDGFC, FGF2, PTPRK, HYAL2, DAB2IP, BMP2, IRS2, STX4, PTGER4, SMAD7, LDB1, SPHK1, SNAI2, SNAI1, ITGA6, RCC2, SRPX2, ITGA5, TACSTD2, STC1, SMURF2, ARAP3, SPATA13, ENG, F2R, IGFBP5	326	685	16650	3.50432	1.00064e-09	1.66773e-10	3.69949e-10
GOTERM_BP_FAT	GO:0009966~regulation of signal transduction	107	0.189935	2.85765e-13	DLC1, LYPD1, PPP2R5B, PDGFB, PTGS2, PDGFA, WFS1, EFNA1, GDF6, F2RL1, EDN1, FSTL3, JAG2, TSPAN6, TNFSF15, ITSN2, JAG1, TGFB1, CITED2, TGFB2, CTNNB1, MAP3K5, CTGF, C8ORF4, PDGFC, DAB2IP, IRS2, NTSR1, MECOM, DDIT4, HES1, SPATA13, TNFAIP8L3, BMPR2, SOX4, ESM1, NRARP, ITGAV, RHOBTB1, SKIL, LFNG, MDFI, PELI1, BMP2, SMAD7, SMAD6, CNKSR3, SPHK1, LMCD1, CBLB, TNFSF10, PLK3, ITGA6, RGS3, ITGA5, RGS4, TMOD2…	326	2728	16650	2.00325	1.47601e-09	2.10858e-10	5.45697e-10
GOTERM_BP_FAT	GO:0010646~regulation of cell communication	114	0.202361	4.05373e-13	DLC1, LYPD1, PPP2R5B, PDGFB, PTGS2, EFNA1, PDGFA, WFS1, GDF6, F2RL1, EDN1, FSTL3, TSPAN6, JAG2, TNFSF15, SYT9, ITSN2, JAG1, TGFB1, CITED2, TGFB2, CTNNB1, MAP3K5, CTGF, C8ORF4, PDGFC, DAB2IP, IRS2, MECOM, NTSR1, DDIT4, HES1, SPATA13, TNFAIP8L3, BMPR2, SOX4, ESM1, NRARP, ITGAV, RHOBTB1, SKIL, LFNG, MDFI, PELI1, BMP2, SMAD7, SMAD6, CNKSR3, SPHK1, LMCD1, CBLB, TNFSF10, PLK3, ITGA6, UCP2, RGS3, ITGA5,…	326	3020	16650	1.92794	2.09359e-09	2.61699e-10	7.74025e-10
GOTERM_BP_FAT	GO:0023051~regulation of signaling	115	0.204136	5.05884e-13	DLC1, LYPD1, PPP2R5B, PDGFB, PTGS2, EFNA1, PDGFA, WFS1, GDF6, F2RL1, EDN1, FSTL3, TSPAN6, JAG2, TNFSF15, SYT9, ITSN2, JAG1, TGFB1, CITED2, TGFB2, CTNNB1, TBC1D16, MAP3K5, CTGF, C8ORF4, PDGFC, DAB2IP, IRS2, MECOM, NTSR1, DDIT4, HES1, SPATA13, TNFAIP8L3, BMPR2, SOX4, ESM1, NRARP, ITGAV, RHOBTB1, SKIL, LFNG, MDFI, PELI1, BMP2, SMAD7, SMAD6, CNKSR3, SPHK1, LMCD1, CBLB, TNFSF10, PLK3, ITGA6, UCP2, RGS…	326	3070	16650	1.91318	2.61312e-09	2.90347e-10	9.66105e-10
GOTERM_BP_FAT	GO:0040012~regulation of locomotion	49	0.0869797	7.73859e-13	CXCL1, DLC1, PLXNA4, PDGFB, PTGS2, EFNA1, PDGFA, PLXNA2, CSF1, F2RL1, CXCL2, EDN1, JAG2, BMPR2, JAG1, TPM1, TGFB1, CITED2, TGFB2, ITGAV, RHOB, PDGFC, FGF2, PTPRK, DAB2IP, IRS2, STX4, BMP2, HYAL2, PTGER4, SMAD7, LDB1, SPHK1, SNAI2, SNAI1, RCC2, SRPX2, ITGA6, TACSTD2, ITGA5, STC1, SMURF2, ARAP3, ABL1, ABL2, ENG, SPATA13, F2R, IGFBP5	326	768	16650	3.2586	3.99681e-09	3.99681e-10	1.47766e-09
GOTERM_BP_FAT	GO:0072358~cardiovascular system development	54	0.0958552	2.9517e-12	DLC1, PTGS2, PDGFB, PDGFA, EFNA1, EDN1, CLDN5, GJA1, JAG1, CXADR, GJA4, TGFB1, FOXS1, TGFB2, CTNNB1, CITED2, CTGF, RSPO3, RHOB, SIK1, FGF2, FMNL3, DAB2IP, HES1, DHRS3, COL1A2, ADAMTS1, BMPR2, SOX4, ESM1, TPM1, GPR4, LYL1, NRARP, ITGAV, NFATC4, RUNX1, SCN5A, ANGPTL4, FZD8, BMP2, ALPK3, SMAD7, SMAD6, SPHK1, TEAD2, SNAI2, SNAI1, PPP1R13L, SRPX2, C3ORF58, ITGA5, TGFBR3, ENG	326	945	16650	2.91849	1.52458e-08	1.38598e-09	5.63655e-09
GOTERM_BP_FAT	GO:0072359~circulatory system development	54	0.0958552	2.9517e-12	DLC1, PTGS2, PDGFB, PDGFA, EFNA1, EDN1, CLDN5, GJA1, JAG1, CXADR, GJA4, TGFB1, FOXS1, TGFB2, CTNNB1, CITED2, CTGF, RSPO3, RHOB, SIK1, FGF2, FMNL3, DAB2IP, HES1, DHRS3, COL1A2, ADAMTS1, BMPR2, SOX4, ESM1, TPM1, GPR4, LYL1, NRARP, ITGAV, NFATC4, RUNX1, SCN5A, ANGPTL4, FZD8, BMP2, ALPK3, SMAD7, SMAD6, SPHK1, TEAD2, SNAI2, SNAI1, PPP1R13L, SRPX2, C3ORF58, ITGA5, TGFBR3, ENG	326	945	16650	2.91849	1.52458e-08	1.38598e-09	5.63655e-09
GOTERM_BP_FAT	GO:0007166~cell surface receptor signaling pathway	102	0.18106	7.04087e-12	PLXNA4, PDGFB, PPP2R5B, PDGFA, PLXNA2, OSMR, EFNA1, GDF6, EDN1, F2RL1, JAG2, TSPAN6, TNFSF15, FSTL3, JAG1, TGFB1, CITED2, TGFB2, CTNNB1, CD47, CTGF, C8ORF4, PDGFC, PTPRK, IRS2, DAB2IP, NTSR1, DDIT4, HES1, RCC2, TACSTD2, ROR1, COL1A2, ADAMTS1, BMPR2, NEDD9, SOX4, OAS1, ESM1, SLC29A1, NRARP, ITGAV, SKIL, LFNG, MDFI, PARD6A, PELI1, BMP2, SMAD7, SMAD6, SPHK1, CBLB, MYO10, TNFSF10, ITGA6, ITGA5, ARF4,…	326	2669	16650	1.95186	3.63664e-08	3.03053e-09	1.34451e-08
GOTERM_BP_FAT	GO:0060429~epithelium development	57	0.10118	7.06954e-12	DLC1, E2F4, PDGFB, PLXNA2, PDGFA, F2RL1, EDN1, CLDN5, JAG2, GJA1, JAG1, GJA4, LGR4, TGFB1, MTHFD1L, TGFB2, CTNNB1, CITED2, RSPO3, RHOB, HHIP, FGF2, LDB1, SIX4, HES1, CCND1, TACSTD2, ROR1, STC1, CSF1, FN3K, BMPR2, SOX4, GPR4, EZR, NRARP, PPL, SLC4A7, NFATC4, SKIL, LFNG, MAF, PARD6A, BMP2, SMAD7, SMAD6, TEAD2, SNAI2, WWTR1, SNAI1, ITGA5, IRF6, SMURF2, KLF2, ABL1, ENG, IGFBP5	326	1060	16650	2.74641	3.65143e-08	2.80879e-09	1.34998e-08
GOTERM_BP_FAT	GO:0001568~blood vessel development	40	0.0710038	1.23312e-11	PTGS2, PDGFB, EFNA1, PDGFA, EDN1, BMPR2, GJA1, SOX4, JAG1, ESM1, GJA4, GPR4, TGFB1, CTNNB1, TGFB2, FOXS1, CITED2, CTGF, LYL1, NRARP, RSPO3, ITGAV, RHOB, NFATC4, RUNX1, FGF2, ANGPTL4, FZD8, FMNL3, DAB2IP, SMAD7, SMAD6, SPHK1, TEAD2, HES1, SRPX2, ITGA5, COL1A2, TGFBR3, ENG	326	576	16650	3.54678	6.36909e-08	4.54935e-09	2.35473e-08
GOTERM_BP_FAT	GO:0022603~regulation of anatomical structure morphogenesis	56	0.0994053	1.62861e-11	DLC1, PLXNA4, PTGS2, PLXNA2, PDGFA, EFNA1, EDN1, ITSN2, LGR4, TGFB1, TGFB2, CTNNB1, CITED2, TBC1D16, RSPO3, EEF2K, RHOB, FGF2, DAB2IP, FMNL3, FBLIM1, SIX4, HES1, RCC2, TACSTD2, ROR1, PHLDB1, LIMS1, CSF1, BMPR2, TPM1, GPR4, CDC42EP2, EZR, CDC42EP1, NRARP, NFATC4, SKIL, RUNX1, LFNG, ANGPTL4, PARD6A, BMP2, SMAD7, CPNE5, SPHK1, SNAI2, WWTR1, SNAI1, MYO10, SRPX2, ITGA5, SMURF2, ABL1, ARAP3, ENG	326	1051	16650	2.72133	8.41176e-08	5.60784e-09	3.10993e-08
GOTERM_BP_FAT	GO:0040011~locomotion	70	0.124257	2.54668e-11	DLC1, PLXNA4, PTGS2, PDGFB, PLXNA2, PDGFA, EFNA1, F2RL1, EDN1, JAG2, GJA1, JAG1, CXADR, TGFB1, TGFB2, CTNNB1, CITED2, CD47, CTGF, RHOB, PDGFC, FGF2, PTPRK, FMNL3, DAB2IP, ANKS1A, STX4, IRS2, HYAL2, PTGER4, LDB1, SIX4, DDIT4, HES1, THBD, RCC2, TACSTD2, COL1A2, STC1, VCAN, SPATA13, CXCL1, CSF1, CXCL2, BMPR2, TPM1, HRH1, EZR, ITGAV, FAT1, GCNT1, BMP2, SMAD7, SPHK1, DOCK8, SNAI2, SNAI1, SRPX2, ITGA6,…	326	1530	16650	2.3367	1.31536e-07	8.22102e-09	4.86305e-08
GOTERM_BP_FAT	GO:0048729~tissue morphogenesis	41	0.0727789	3.2262e-11	DLC1, PDGFA, CSF1, EDN1, BMPR2, JAG2, GJA1, SOX4, JAG1, TPM1, LGR4, MTHFD1L, TGFB1, CTNNB1, TGFB2, CITED2, EZR, NRARP, RSPO3, RHOB, NFATC4, HHIP, GCNT1, FGF2, PARD6A, BMP2, SMAD7, TEAD2, SIX4, SNAI2, SNAI1, HES1, ITGA5, TACSTD2, ROR1, TGFBR3, STC1, SMURF2, ABL1, ENG, IGFBP5	326	622	16650	3.36659	1.66633e-07	9.80195e-09	6.16062e-08
GOTERM_BP_FAT	GO:0001944~vasculature development	40	0.0710038	6.9557e-11	PTGS2, PDGFB, EFNA1, PDGFA, EDN1, BMPR2, GJA1, SOX4, JAG1, ESM1, GJA4, GPR4, TGFB1, CTNNB1, TGFB2, FOXS1, CITED2, CTGF, LYL1, NRARP, RSPO3, ITGAV, RHOB, NFATC4, RUNX1, FGF2, ANGPTL4, FZD8, FMNL3, DAB2IP, SMAD7, SMAD6, SPHK1, TEAD2, HES1, SRPX2, ITGA5, COL1A2, TGFBR3, ENG	326	610	16650	3.34909	3.59262e-07	1.9959e-08	1.32823e-07
GOTERM_BP_FAT	GO:0001501~skeletal system development	35	0.0621283	1.47937e-10	GDF6, EDN1, BMPR2, JAG2, SOX4, MTHFD1L, TGFB1, CTNNB1, TGFB2, CITED2, CTGF, CHST11, TEAD4, PDGFC, HHIP, RUNX1, FGF2, MDFI, MAF, HYAL2, BMP2, PTGER4, MGP, SIX4, SNAI2, SNAI1, CTC1, DHRS3, HOXB8, ETS2, COL1A2, MEX3C, STC1, VCAN, ENG	326	490	16650	3.64812	7.64093e-07	4.02154e-08	2.82494e-07
GOTERM_BP_FAT	GO:0003007~heart morphogenesis	24	0.0426023	1.48955e-10	DLC1, BMP2, SMAD7, EFNA1, SMAD6, CLDN5, BMPR2, GJA1, SOX4, TEAD2, JAG1, SNAI2, TPM1, SNAI1, PPP1R13L, TGFB1, CITED2, TGFB2, CTNNB1, HES1, DHRS3, TGFBR3, ADAMTS1, ENG	326	230	16650	5.32942	7.69352e-07	3.84676e-08	2.84439e-07
GOTERM_BP_FAT	GO:0071310~cellular response to organic substance	86	0.152658	1.6501e-10	PPP2R5B, PDGFB, LDLR, PTGS2, OSMR, WFS1, GDF6, F2RL1, CLDN5, EDN1, FSTL3, TNFSF15, TGFB1, CITED2, TGFB2, CTNNB1, PRKAR2B, MAP3K5, CTGF, CHST11, EEF2K, PDGFC, HHIP, SIK1, FGF2, PTPRK, DAB2IP, STX4, IRS2, HYAL2, PTGER4, COLEC12, DDIT4, NRIP1, HES1, CCND1, COL1A2, STC1, PMEPA1, CXCL1, LIMS1, CSF1, CXCL2, BMPR2, SOX4, OAS1, NR3C1, SLC29A1, HRH1, EZR, SKIL, RNF121, BCL9, PARD6A, BMP2, KAT2B, PTPRE, SM…	326	2186	16650	2.0093	8.52277e-07	4.05847e-08	3.15097e-07
GOTERM_BP_FAT	GO:0035556~intracellular signal transduction	98	0.173959	1.74232e-10	DLC1, PDGFB, PTGS2, PPP2R5B, PDGFA, WFS1, EFNA1, GDF6, EDN1, F2RL1, TSPAN6, TNFSF15, ITSN2, TGFB1, TGFB2, CTNNB1, PRKAR2B, MAP3K5, CTGF, C8ORF4, RAPGEF5, PDGFC, IRS2, DAB2IP, MECOM, DDIT4, HES1, RND1, COL1A2, SPATA13, TNFAIP8L3, SOX4, PLAGL1, CDC42EP2, CDC42EP1, ITGAV, TEAD4, RHOBTB1, NDRG1, SKIL, STK38L, MDFI, PELI1, BMP2, CNKSR3, SPHK1, LMCD1, TEAD2, DOCK8, TNFSF10, TULP4, PLK3, RGS3, RGS4, ARF…	326	2657	16650	1.88378	8.99909e-07	4.0905e-08	3.32707e-07
GOTERM_BP_FAT	GO:0006928~movement of cell or subcellular component	75	0.133132	2.72815e-10	DLC1, PLXNA4, PTGS2, PDGFB, EFNA1, PLXNA2, PDGFA, F2RL1, EDN1, JAG2, GJA1, JAG1, CXADR, TGFB1, CTNNB1, TGFB2, CITED2, CD47, CTGF, RHOB, PDGFC, FGF2, PTPRK, FMNL3, DAB2IP, ANKS1A, STX4, IRS2, HYAL2, PTGER4, LDB1, SIX4, DDIT4, HES1, MYRIP, THBD, RCC2, TACSTD2, COL1A2, STC1, VCAN, SPATA13, CXCL1, CSF1, CXCL2, BMPR2, KCNJ2, TPM1, HRH1, EZR, ITGAV, FAT1, GCNT1, SCN5A, BMP2, SMAD7, SPHK1, DOCK8, SNAI2,…	326	1795	16650	2.134	1.40909e-06	6.12647e-08	5.20957e-07
GOTERM_BP_FAT	GO:0009719~response to endogenous stimulus	68	0.120706	3.14537e-10	LYPD1, PTGS2, PDGFB, GDF6, EDN1, CLDN5, FSTL3, GJA1, JAG1, TGFB1, TGFB2, CTNNB1, CITED2, PRKAR2B, CTGF, CHST11, EEF2K, PDGFC, CHRNA1, SIK1, FGF2, PTPRK, DAB2IP, IRS2, HYAL2, PTGER4, DDIT4, NRIP1, HES1, CCND1, THBD, COL1A2, STC1, PMEPA1, LIMS1, BMPR2, NR3C1, ABCA3, HRH1, EZR, PEMT, SKIL, GCNT1, BCL9, PARD6A, BMP2, KAT2B, PTPRE, SMAD7, SMAD6, PDK4, SNAI2, BIRC2, SH3BP4, TNFSF10, NR1I3, UCP2, DENND4…	326	1548	16650	2.24354	1.62458e-06	6.76909e-08	6.00627e-07
GOTERM_BP_FAT	GO:0070887~cellular response to chemical stimulus	97	0.172184	3.32922e-10	LYPD1, PLXNA4, PPP2R5B, PDGFB, PTGS2, LDLR, WFS1, OSMR, GDF6, F2RL1, EDN1, CLDN5, FSTL3, TNFSF15, CXADR, TGFB1, CTNNB1, TGFB2, CITED2, PRKAR2B, MAP3K5, CTGF, CHST11, EEF2K, RHOB, PDGFC, HHIP, SIK1, FGF2, PTPRK, DAB2IP, HYAL2, STX4, IRS2, PTGER4, COLEC12, DDIT4, NRIP1, HES1, CCND1, COL1A2, STC1, PMEPA1, CXCL1, LIMS1, CSF1, CXCL2, BMPR2, SOX4, OAS1, NR3C1, TPM1, SLC29A1, HRH1, EZR, NFATC4, NDRG1, S…	326	2648	16650	1.8709	1.71954e-06	6.87816e-08	6.35735e-07
GOTERM_BP_FAT	GO:0010033~response to organic substance	101	0.179285	4.32875e-10	LYPD1, PDGFB, PTGS2, PPP2R5B, OSMR, WFS1, GDF6, EDN1, F2RL1, TNFSF15, FSTL3, JAG1, TGFB1, CITED2, TGFB2, CTNNB1, PRKAR2B, MAP3K5, CTGF, PDGFC, CHRNA1, PTPRK, IRS2, DAB2IP, COLEC12, NTSR1, DDIT4, HES1, THBD, COL1A2, STC1, BMPR2, SOX4, OAS1, ABCA3, SLC29A1, MEIS2, PEMT, SKIL, GCNT1, PARD6A, PELI1, BMP2, SMAD7, SMAD6, SPHK1, TEAD2, TNFSF10, NR1I3, ITGA6, UCP2, ITGA5, TGFBR3, FBXO32, SMURF2, ABL1, KL…	326	2822	16650	1.82794	2.2358e-06	8.59923e-08	8.26602e-07
GOTERM_BP_FAT	GO:0048514~blood vessel morphogenesis	34	0.0603532	6.36819e-10	PTGS2, PDGFA, EFNA1, EDN1, BMPR2, GJA1, SOX4, JAG1, ESM1, GPR4, TGFB1, CTNNB1, TGFB2, CITED2, CTGF, NRARP, RSPO3, ITGAV, RHOB, NFATC4, RUNX1, FGF2, ANGPTL4, FZD8, FMNL3, DAB2IP, SMAD7, SPHK1, TEAD2, HES1, SRPX2, ITGA5, TGFBR3, ENG	326	491	16650	3.53667	3.28916e-06	1.21821e-07	1.21605e-06
GOTERM_BP_FAT	GO:0070848~response to growth factor	39	0.0692287	7.86226e-10	LIMS1, PPP2R5B, PDGFB, GDF6, EDN1, CLDN5, BMPR2, FSTL3, TGFB1, CTNNB1, TGFB2, CITED2, MEIS2, CTGF, CHST11, EEF2K, HHIP, SKIL, FGF2, BCL9, PARD6A, PTPRK, HYAL2, DAB2IP, BMP2, SMAD7, SMAD6, SNAI2, DDIT4, HES1, ITGA5, COL1A2, TGFBR3, SMURF2, ABL1, ZFHX3, ENG, PMEPA1, TOB1	326	634	16650	3.14175	4.06085e-06	1.45031e-07	1.50135e-06
GOTERM_BP_FAT	GO:0071559~response to transforming growth factor beta	22	0.0390521	1.47298e-09	PARD6A, PTPRK, HYAL2, LIMS1, PDGFB, SMAD7, SMAD6, CLDN5, EDN1, TGFB1, CITED2, TGFB2, CHST11, COL1A2, TGFBR3, SMURF2, SKIL, ABL1, ENG, ZFHX3, PMEPA1, BCL9	326	215	16650	5.22614	7.60793e-06	2.62343e-07	2.81275e-06
GOTERM_BP_FAT	GO:0009967~positive regulation of signal transduction	63	0.111831	1.49482e-09	PPP2R5B, PTGS2, PDGFB, EFNA1, PDGFA, GDF6, F2RL1, EDN1, JAG2, TSPAN6, TNFSF15, GJA1, ITSN2, JAG1, LGR4, TGFB1, TGFB2, CTNNB1, CITED2, MAP3K5, CTGF, RSPO3, C8ORF4, PDGFC, FGF2, DAB2IP, HYAL2, NTSR1, LDLRAP1, HES1, NRK, GADD45B, TNFAIP8L3, CSF1, BMPR2, SOX4, ESM1, GPRC5B, GPR4, NRARP, NFATC4, SKIL, LFNG, MDFI, FZD8, BMP2, PELI1, SPHK1, LMCD1, TRIM25, BIRC2, PLEKHF1, DUSP5, TNFSF10, ITGA5, TMOD2, TG…	326	1428	16650	2.25325	7.72073e-06	2.57359e-07	2.85446e-06
GOTERM_BP_FAT	GO:0042127~regulation of cell proliferation	66	0.117156	2.35559e-09	DLC1, E2F4, PTGS2, PDGFB, OSMR, PDGFA, EDN1, JAG2, GJA1, JAG1, TGFB1, CTNNB1, TGFB2, CD47, MAP3K5, CTGF, CHST11, PDGFC, FGF2, PTPRK, DAB2IP, STX4, IRS2, SIX4, HES1, CCND1, TACSTD2, NRK, ADAMTS1, PMP22, CXCL1, LIMS1, CSF1, CXCL2, BMPR2, SOX4, ESM1, TPM1, NRARP, ITGAV, PEMT, NDRG1, SCN5A, TES, PELI1, BMP2, KAT2B, SMAD6, SPHK1, VWCE, SNAI2, WWTR1, BIRC2, CTC1, CDC25B, IFIT3, SH3BP4, IRF6, IRF1, TGFB…	326	1552	16650	2.17195	1.21665e-05	3.92471e-07	4.49814e-06
GOTERM_BP_FAT	GO:0010647~positive regulation of cell communication	66	0.117156	2.53617e-09	PPP2R5B, PTGS2, PDGFB, EFNA1, PDGFA, GDF6, F2RL1, EDN1, JAG2, TSPAN6, TNFSF15, GJA1, ITSN2, JAG1, LGR4, TGFB1, TGFB2, CTNNB1, CITED2, MAP3K5, CTGF, RSPO3, C8ORF4, PDGFC, FGF2, DAB2IP, STX4, IRS2, HYAL2, NTSR1, LDLRAP1, HES1, MYRIP, NRK, GADD45B, TNFAIP8L3, CSF1, BMPR2, SOX4, ESM1, GPRC5B, GPR4, NRARP, NFATC4, SKIL, LFNG, MDFI, FZD8, BMP2, PELI1, SPHK1, LMCD1, TRIM25, BIRC2, PLEKHF1, DUSP5, TNFSF1…	326	1555	16650	2.16775	1.30992e-05	4.09354e-07	4.84298e-06
GOTERM_BP_FAT	GO:0002009~morphogenesis of an epithelium	34	0.0603532	2.84266e-09	DLC1, PDGFA, CSF1, EDN1, JAG2, GJA1, SOX4, JAG1, LGR4, MTHFD1L, TGFB1, CTNNB1, TGFB2, CITED2, EZR, NRARP, RSPO3, RHOB, NFATC4, HHIP, FGF2, PARD6A, BMP2, TEAD2, SIX4, SNAI1, HES1, ITGA5, TACSTD2, ROR1, SMURF2, ABL1, ENG, IGFBP5	326	521	16650	3.33302	1.46822e-05	4.44918e-07	5.42823e-06
GOTERM_BP_FAT	GO:0023056~positive regulation of signaling	66	0.117156	3.13888e-09	PPP2R5B, PTGS2, PDGFB, EFNA1, PDGFA, GDF6, F2RL1, EDN1, JAG2, TSPAN6, TNFSF15, GJA1, ITSN2, JAG1, LGR4, TGFB1, TGFB2, CTNNB1, CITED2, MAP3K5, CTGF, RSPO3, C8ORF4, PDGFC, FGF2, DAB2IP, STX4, IRS2, HYAL2, NTSR1, LDLRAP1, HES1, MYRIP, NRK, GADD45B, TNFAIP8L3, CSF1, BMPR2, SOX4, ESM1, GPRC5B, GPR4, NRARP, NFATC4, SKIL, LFNG, MDFI, FZD8, BMP2, PELI1, SPHK1, LMCD1, TRIM25, BIRC2, PLEKHF1, DUSP5, TNFSF1…	326	1563	16650	2.15666	1.62122e-05	4.76833e-07	5.9939e-06
GOTERM_BP_FAT	GO:0035295~tube development	36	0.0639034	3.23135e-09	DLC1, PDGFA, PLXNA2, CSF1, EDN1, BMPR2, FSTL3, GJA1, SOX4, JAG1, LGR4, MTHFD1L, TGFB1, CTNNB1, TGFB2, CITED2, CTGF, NRARP, RHOB, PDGFC, NFATC4, HHIP, FGF2, DAB2IP, BMP2, SMAD7, SMAD6, TEAD2, SIX4, WWTR1, HES1, ITGA6, TACSTD2, KLF2, ENG, IGFBP5	326	580	16650	3.17009	1.66898e-05	4.76854e-07	6.17046e-06
GOTERM_BP_FAT	GO:0071363~cellular response to growth factor stimulus	37	0.0656785	3.4329e-09	LIMS1, PDGFB, PPP2R5B, GDF6, EDN1, CLDN5, BMPR2, FSTL3, TGFB1, CTNNB1, TGFB2, CITED2, CTGF, CHST11, EEF2K, HHIP, SKIL, FGF2, BCL9, PARD6A, PTPRK, HYAL2, DAB2IP, BMP2, SMAD7, SMAD6, SNAI2, DDIT4, HES1, ITGA5, COL1A2, TGFBR3, SMURF2, ABL1, ENG, PMEPA1, TOB1	326	610	16650	3.09791	1.77308e-05	4.92525e-07	6.55533e-06
GOTERM_BP_FAT	GO:0071495~cellular response to endogenous stimulus	55	0.0976302	3.97298e-09	PTGS2, PDGFB, GDF6, EDN1, CLDN5, FSTL3, TGFB1, TGFB2, CTNNB1, CITED2, PRKAR2B, CTGF, CHST11, EEF2K, PDGFC, SIK1, FGF2, PTPRK, HYAL2, IRS2, DAB2IP, PTGER4, DDIT4, NRIP1, HES1, COL1A2, STC1, PMEPA1, LIMS1, BMPR2, NR3C1, HRH1, EZR, SKIL, BCL9, PARD6A, BMP2, KAT2B, PTPRE, SMAD7, SMAD6, PDK4, SNAI2, SH3BP4, NR1I3, UCP2, DENND4C, TGFBR3, FBXO32, SMURF2, KLF2, ABL1, ENG, TOB1, IGFBP5	326	1185	16650	2.37051	2.05203e-05	5.54607e-07	7.58666e-06
GOTERM_BP_FAT	GO:0006357~regulation of transcription from RNA polymerase II promoter	73	0.129582	4.38895e-09	E2F4, PPP2R5B, PDGFB, EFNA1, WFS1, GDF6, F2RL1, EDN1, FSTL3, JAG1, TGFB1, CBFB, CITED2, FOXS1, CTNNB1, FGF2, DAB2IP, HYAL2, LDB1, SIX4, NRIP1, HES1, CCND1, BMPR2, SOX4, NR3C1, PLAGL1, ZNF704, EZR, MEIS2, NRARP, LYL1, TEAD4, POU2F2, NFATC4, BHLHE40, SKIL, RUNX1, MEPCE, BCL9, MDFI, MAF, ERF, FZD8, BMP2, KAT2B, MAFB, SMAD7, SMAD6, LMCD1, TEAD2, MAFK, SNAI2, WWTR1, SNAI1, PPP1R13L, NR1I3, PLK3, ITGA6…	326	1835	16650	2.03181	2.26687e-05	5.96551e-07	8.38097e-06
GOTERM_BP_FAT	GO:0048585~negative regulation of response to stimulus	60	0.106506	5.28901e-09	DLC1, PDGFB, WFS1, PDGFA, F2RL1, EDN1, FSTL3, TSPAN6, GJA1, LGR4, TGFB1, TGFB2, CTNNB1, CHST11, C8ORF4, HHIP, FGF2, DAB2IP, HYAL2, PTGER4, MECOM, DDIT4, CCND1, DHRS3, THBD, SERPINB2, PMEPA1, EZR, NRARP, ITGAV, NFATC4, SKIL, LFNG, MDFI, BMP2, PTPRE, SMAD7, SMAD6, CNKSR3, SAMSN1, SNAI2, WWTR1, SNAI1, DUSP5, SH3BP4, DUSP4, TNFSF10, CBLB, ITGA6, RGS3, UCP2, RGS4, TGFBR3, SMURF2, ABL1, ARAP3, ENG, NCO…	326	1369	16650	2.23843	2.73174e-05	7.00454e-07	1.00997e-05
GOTERM_BP_FAT	GO:0007507~heart development	33	0.0585781	6.58622e-09	DLC1, PDGFB, EFNA1, EDN1, CLDN5, BMPR2, GJA1, SOX4, JAG1, CXADR, TPM1, TGFB1, CTNNB1, TGFB2, CITED2, NFATC4, SIK1, SCN5A, FGF2, BMP2, ALPK3, SMAD7, SMAD6, TEAD2, SNAI2, SNAI1, PPP1R13L, HES1, DHRS3, C3ORF58, TGFBR3, ADAMTS1, ENG	326	511	16650	3.2983	3.40173e-05	8.50446e-07	1.25768e-05
GOTERM_BP_FAT	GO:0048468~cell development	76	0.134907	6.80973e-09	E2F4, PLXNA4, PPP2R5B, PDGFB, EFNA1, PLXNA2, GDF6, F2RL1, EDN1, CLDN5, GJA1, ITSN2, JAG1, CXADR, TGFB1, CBFB, TGFB2, CTNNB1, CITED2, CHST11, EEF2K, FGF2, PTPRK, DAB2IP, ANKS1A, ENC1, STXBP1, SIX4, FRY, HES1, RND1, RCC2, TACSTD2, STC1, PMP22, PHLDB1, LIMS1, CSF1, BMPR2, SOX4, GPRC5B, TPM1, GPR4, HDGFRP3, ARIH2, EZR, ITGAV, POU2F2, SLC4A7, NFATC4, NDRG1, SKIL, RUNX1, ACSL4, MAF, BMP2, SMAD7, CPNE5,…	326	1968	16650	1.97236	3.51717e-05	8.5786e-07	1.30036e-05
GOTERM_BP_FAT	GO:0071560~cellular response to transforming growth factor beta stimulus	21	0.037277	7.22413e-09	PARD6A, PTPRK, HYAL2, LIMS1, PDGFB, SMAD7, SMAD6, CLDN5, EDN1, TGFB1, CITED2, TGFB2, CHST11, COL1A2, TGFBR3, SMURF2, SKIL, ABL1, ENG, PMEPA1, BCL9	326	213	16650	5.03543	3.73119e-05	8.88396e-07	1.37949e-05
GOTERM_BP_FAT	GO:0090287~regulation of cellular response to growth factor stimulus	22	0.0390521	7.32204e-09	DAB2IP, PPP2R5B, SMAD7, SMAD6, BMPR2, FSTL3, TGFB1, CITED2, CTNNB1, HES1, ITGA5, CHST11, TGFBR3, SMURF2, SKIL, HHIP, ABL1, FGF2, ENG, PMEPA1, BCL9, TOB1	326	235	16650	4.78136	3.78176e-05	8.79496e-07	1.39819e-05
GOTERM_BP_FAT	GO:0008283~cell proliferation	73	0.129582	7.97076e-09	DLC1, PTGS2, PDGFB, OSMR, PDGFA, F2RL1, EDN1, GJA1, LGR4, TGFB1, TGFB2, CTNNB1, CITED2, CD47, MAP3K5, CTGF, PDGFC, HHIP, FGF2, PTPRK, DAB2IP, STX4, IRS2, SIX4, MECOM, DDIT4, TACC2, HES1, CCND1, TACSTD2, STC1, NRK, ADAMTS1, PMP22, CXCL1, LIMS1, CSF1, BMPR2, SOX4, ESM1, TPM1, HDGFRP3, ARIH2, NRARP, ITGAV, PEMT, NDRG1, RUNX1, SCN5A, TES, PELI1, BMP2, KAT2B, SMAD6, SPHK1, VWCE, DOCK8, SNAI2, WWTR1, C…	326	1861	16650	2.00343	4.11681e-05	9.35658e-07	1.52207e-05
GOTERM_BP_FAT	GO:0010648~negative regulation of cell communication	54	0.0958552	9.83505e-09	DLC1, PTGS2, WFS1, EDN1, F2RL1, FSTL3, TSPAN6, LGR4, TGFB1, TGFB2, CTNNB1, CHST11, C8ORF4, HHIP, HYAL2, DAB2IP, STXBP1, MECOM, DDIT4, CCND1, DHRS3, RAB11FIP1, PMEPA1, EZR, NRARP, ITGAV, NFATC4, SKIL, LFNG, MDFI, BMP2, PTPRE, SMAD7, SMAD6, CNKSR3, SNAI2, WWTR1, SNAI1, DUSP5, SH3BP4, DUSP4, TNFSF10, CBLB, ITGA6, RGS3, UCP2, RGS4, TGFBR3, SMURF2, ABL1, ARAP3, ENG, TOB1, IGFBP5	326	1182	16650	2.33331	5.07967e-05	1.12884e-06	1.87806e-05
GOTERM_BP_FAT	GO:0023057~negative regulation of signaling	54	0.0958552	1.11248e-08	DLC1, PTGS2, WFS1, EDN1, F2RL1, FSTL3, TSPAN6, LGR4, TGFB1, TGFB2, CTNNB1, CHST11, C8ORF4, HHIP, HYAL2, DAB2IP, STXBP1, MECOM, DDIT4, CCND1, DHRS3, RAB11FIP1, PMEPA1, EZR, NRARP, ITGAV, NFATC4, SKIL, LFNG, MDFI, BMP2, PTPRE, SMAD7, SMAD6, CNKSR3, SNAI2, WWTR1, SNAI1, DUSP5, SH3BP4, DUSP4, TNFSF10, CBLB, ITGA6, RGS3, UCP2, RGS4, TGFBR3, SMURF2, ABL1, ARAP3, ENG, TOB1, IGFBP5	326	1186	16650	2.32544	5.74582e-05	1.24913e-06	2.12436e-05
GOTERM_BP_FAT	GO:0045595~regulation of cell differentiation	64	0.113606	1.21564e-08	PLXNA4, PPP2R5B, PDLIM7, PTGS2, PDGFB, PLXNA2, EFNA1, GDF6, EDN1, CLDN5, FSTL3, GJA1, ITSN2, JAG1, TGFB1, TGFB2, CTNNB1, MAP3K5, CTGF, EEF2K, SIK1, FGF2, DAB2IP, LDB1, FLOT2, ENC1, SIX4, HES1, ADAMTS9, CCND1, RCC2, TACSTD2, PMP22, PHLDB1, LIMS1, CSF1, BMPR2, GPRC5B, MEIS2, NRARP, ITGAV, NFATC4, SKIL, RUNX1, MAF, BMP2, MAFB, SMAD7, CPNE5, TEAD2, SNAI2, WWTR1, SNAI1, PPP1R13L, BIRC2, HOXB8, IRF1, M…	326	1544	16650	2.11704	6.27857e-05	1.33591e-06	2.32133e-05
GOTERM_BP_FAT	GO:0007167~enzyme linked receptor protein signaling pathway	47	0.0834295	1.22067e-08	PPP2R5B, PDGFB, EFNA1, PDGFA, GDF6, CSF1, CLDN5, BMPR2, FSTL3, ESM1, TGFB1, TGFB2, CTNNB1, CITED2, CTGF, ITGAV, CHST11, PDGFC, SKIL, FGF2, BCL9, PARD6A, PTPRK, DAB2IP, BMP2, ANKS1A, IRS2, PTPRE, SMAD7, SMAD6, PDK4, WWTR1, DDIT4, HES1, CBLB, ITGA5, ARF4, COL1A2, ROR1, TGFBR3, SMURF2, ABL1, ENG, ABL2, PMEPA1, TOB1, IGFBP5	326	954	16650	2.51621	6.30456e-05	1.31349e-06	2.33095e-05
GOTERM_BP_FAT	GO:0008219~cell death	75	0.133132	1.26539e-08	DLC1, PTGS2, EFNA1, WFS1, GDF6, EDN1, JAG2, TNFSF15, GJA1, TGFB1, CITED2, TGFB2, CTNNB1, MAP3K5, CTGF, CHST11, EEF2K, C8ORF4, RHOB, MLKL, SIK1, FGF2, DAB2IP, STX4, IRS2, HYAL2, PTPRH, STXBP1, SIX4, MECOM, BCL2L13, NTSR1, DDIT4, RFK, SERPINB2, PMP22, GADD45B, BMPR2, RTKN, SOX4, NR3C1, PLAGL1, PRUNE2, ITGAV, NDRG1, NFATC4, SKIL, PHLDA1, ANGPTL4, RNF144B, BMP2, SMAD6, SPHK1, PDK4, TEAD2, DOCK8, SNAI…	326	1958	16650	1.95634	6.53554e-05	1.33383e-06	2.41635e-05
GOTERM_BP_FAT	GO:0012501~programmed cell death	72	0.127807	1.53168e-08	DLC1, PTGS2, EFNA1, WFS1, GDF6, EDN1, JAG2, TNFSF15, GJA1, TGFB1, CITED2, TGFB2, CTNNB1, MAP3K5, CTGF, CHST11, EEF2K, C8ORF4, RHOB, MLKL, SIK1, FGF2, DAB2IP, STX4, IRS2, HYAL2, PTPRH, STXBP1, SIX4, MECOM, BCL2L13, NTSR1, DDIT4, RFK, SERPINB2, GADD45B, BMPR2, RTKN, SOX4, NR3C1, PLAGL1, PRUNE2, ITGAV, NDRG1, NFATC4, SKIL, PHLDA1, ANGPTL4, RNF144B, BMP2, SMAD6, SPHK1, PDK4, DOCK8, SNAI2, SNAI1, BIRC…	326	1852	16650	1.98558	7.91081e-05	1.58222e-06	2.92484e-05
GOTERM_BP_FAT	GO:0006915~apoptotic process	69	0.122482	1.83409e-08	DLC1, PTGS2, EFNA1, WFS1, GDF6, EDN1, JAG2, TNFSF15, GJA1, TGFB1, CITED2, TGFB2, CTNNB1, MAP3K5, CTGF, CHST11, EEF2K, C8ORF4, RHOB, SIK1, DAB2IP, STX4, IRS2, HYAL2, PTPRH, STXBP1, SIX4, MECOM, BCL2L13, NTSR1, DDIT4, RFK, SERPINB2, GADD45B, BMPR2, RTKN, SOX4, NR3C1, PLAGL1, PRUNE2, ITGAV, NFATC4, SKIL, PHLDA1, ANGPTL4, RNF144B, BMP2, SMAD6, SPHK1, PDK4, DOCK8, SNAI2, SNAI1, BIRC2, PPP1R13L, IFIT3,…	326	1747	16650	2.01722	9.47264e-05	1.85747e-06	3.50231e-05
GOTERM_BP_FAT	GO:0007178~transmembrane receptor protein serine/threonine kinase signaling pathway	25	0.0443774	2.17383e-08	PDGFB, GDF6, CLDN5, BMPR2, FSTL3, TGFB1, TGFB2, CITED2, CHST11, SKIL, BCL9, PARD6A, PTPRK, BMP2, SMAD7, SMAD6, WWTR1, HES1, COL1A2, TGFBR3, SMURF2, ABL1, ENG, PMEPA1, TOB1	326	322	16650	3.96534	0.000112272	2.15919e-06	4.15106e-05
GOTERM_BP_FAT	GO:2000026~regulation of multicellular organismal development	68	0.120706	2.38079e-08	PLXNA4, PPP2R5B, PTGS2, PDGFB, EFNA1, PLXNA2, PDGFA, GDF6, EDN1, CLDN5, FSTL3, GJA1, ITSN2, JAG1, LGR4, TGFB1, TGFB2, CTNNB1, CITED2, CTGF, RSPO3, EEF2K, C8ORF4, RHOB, FGF2, DAB2IP, LDB1, ENC1, MGP, SIX4, HES1, CCND1, TACSTD2, ROR1, NRK, PMP22, PHLDB1, CSF1, BMPR2, GPRC5B, GPR4, MEIS2, NRARP, NFATC4, SKIL, RUNX1, LFNG, ANGPTL4, MAF, PARD6A, BMP2, MAFB, SMAD7, CPNE5, SPHK1, SNAI2, WWTR1, SNAI1, SR…	326	1721	16650	2.01802	0.00012296	2.32014e-06	4.54626e-05
GOTERM_BP_FAT	GO:0042325~regulation of phosphorylation	59	0.104731	2.5594e-08	PDGFB, PPP2R5B, PDGFA, EFNA1, GDF6, EDN1, F2RL1, TNFSF15, TGFB1, TGFB2, CTNNB1, PRKAR2B, MAP3K5, CTGF, EEF2K, PDGFC, FGF2, HYAL2, IRS2, DAB2IP, CCDC88C, LDB1, MECOM, DDIT4, HES1, CCND1, NRK, GADD45B, PMEPA1, TNFAIP8L3, CSF1, BMPR2, GPRC5B, EZR, MDFI, PARD6A, FZD8, BMP2, KAT2B, SMAD7, SMAD6, CNKSR3, SPHK1, SAMSN1, WWTR1, CDC25B, SH3BP5, DUSP5, DUSP4, CBLB, ITGA6, SRPX2, RGS3, ITGA5, RGS4, TGFBR3, …	326	1393	16650	2.1632	0.000132184	2.44801e-06	4.88733e-05
GOTERM_BP_FAT	GO:0048584~positive regulation of response to stimulus	76	0.134907	2.57702e-08	PPP2R5B, PTGS2, LDLR, PDGFB, EFNA1, OSMR, PDGFA, GDF6, F2RL1, EDN1, JAG2, TNFSF15, TSPAN6, GJA1, ITSN2, JAG1, LGR4, TGFB1, CITED2, TGFB2, CTNNB1, CD47, MAP3K5, CTGF, RSPO3, C8ORF4, PDGFC, FGF2, DAB2IP, STX4, HYAL2, PTGER4, FLOT2, COLEC12, NTSR1, LDLRAP1, HES1, THBD, NRK, GADD45B, CXCL1, TNFAIP8L3, CSF1, CXCL2, BMPR2, SOX4, ESM1, GPRC5B, GPR4, EZR, NRARP, NFATC4, SKIL, LFNG, MDFI, FZD8, BMP2, PELI…	326	2030	16650	1.91212	0.000133094	2.42006e-06	4.92099e-05
GOTERM_BP_FAT	GO:0016310~phosphorylation	81	0.143783	2.74107e-08	PPP2R5B, PDGFB, EFNA1, PDGFA, GDF6, F2RL1, EDN1, TNFSF15, TGFB1, TGFB2, CTNNB1, PRKAR2B, MAP3K5, CTGF, EEF2K, PDGFC, MLKL, SIK1, FGF2, CDK14, DAB2IP, IRS2, HYAL2, PTGER4, CCDC88C, LDB1, MECOM, DDIT4, PGM2L1, HES1, MAST4, CCND1, RFK, ROR1, NRK, GADD45B, PMEPA1, INPP1, TNFAIP8L3, CSF1, FN3K, BMPR2, GPRC5B, EZR, ITGAV, ENO2, CERK, UCK2, STK38L, MDFI, PARD6A, FZD8, BMP2, KAT2B, ALPK3, SMAD7, SMAD6, C…	326	2229	16650	1.85597	0.000141566	2.52815e-06	5.23425e-05
GOTERM_BP_FAT	GO:0048646~anatomical structure formation involved in morphogenesis	52	0.092305	2.8531e-08	DLC1, PHLDB1, E2F4, PTGS2, EFNA1, PDGFA, PLXNA2, EDN1, BMPR2, SOX4, JAG1, ESM1, TPM1, TGFB1, GPR4, MTHFD1L, CITED2, CTNNB1, TGFB2, NRARP, CTGF, ITGAV, RSPO3, RHOB, NFATC4, SKIL, RUNX1, FGF2, LFNG, ANGPTL4, FZD8, FMNL3, DAB2IP, BMP2, LDB1, SPHK1, TEAD2, SIX4, SNAI2, SNAI1, DUSP5, HES1, DUSP4, SRPX2, ITGA6, ITGA5, ETS2, TMOD2, TGFBR3, ADAMTS1, RFX2, ENG	326	1151	16650	2.30741	0.000147352	2.58531e-06	5.44818e-05
GOTERM_BP_FAT	GO:0090092~regulation of transmembrane receptor protein serine/threonine kinase signaling pathway	20	0.0355019	3.68482e-08	BMP2, SMAD7, GDF6, SMAD6, BMPR2, FSTL3, WWTR1, TGFB1, CITED2, TGFB2, HES1, CHST11, TGFBR3, SMURF2, SKIL, ABL1, ENG, PMEPA1, BCL9, TOB1	326	212	16650	4.81827	0.000190303	3.28139e-06	7.03639e-05
GOTERM_BP_FAT	GO:0006366~transcription from RNA polymerase II promoter	70	0.124257	4.01288e-08	E2F4, PPP2R5B, PDGFB, EFNA1, WFS1, GDF6, F2RL1, EDN1, FSTL3, JAG1, TGFB1, CBFB, CTNNB1, CITED2, CTGF, FGF2, DAB2IP, HYAL2, LDB1, SIX4, NRIP1, HES1, CCND1, BMPR2, SOX4, NR3C1, PLAGL1, EZR, MEIS2, NRARP, TEAD4, POU2F2, NFATC4, BHLHE40, SKIL, RUNX1, MEPCE, BCL9, MDFI, MAF, ERF, FZD8, BMP2, KAT2B, MAFB, SMAD7, SMAD6, LMCD1, TEAD2, MAFK, SNAI2, WWTR1, SNAI1, PPP1R13L, NR1I3, PLK3, ITGA6, ETS2, ARF4, I…	326	1820	16650	1.96437	0.000207244	3.51297e-06	7.66285e-05
GOTERM_BP_FAT	GO:0072001~renal system development	23	0.0408272	4.05857e-08	BMP2, HYAL2, PDGFB, SMAD7, WFS1, PDGFA, SMAD6, FSTL3, SOX4, JAG1, SIX4, WWTR1, LGR4, TGFB1, GPR4, CTNNB1, TGFB2, HES1, ITGA6, TACSTD2, ADAMTS1, FGF2, GCNT1	326	283	16650	4.15086	0.000209603	3.49375e-06	7.7501e-05
GOTERM_BP_FAT	GO:0061448~connective tissue development	21	0.037277	4.10546e-08	MAF, BMP2, HYAL2, PDGFB, GDF6, CSF1, EDN1, BMPR2, MGP, SNAI2, SNAI1, TGFB1, GPR4, TGFB2, CTNNB1, CTGF, CHST11, MEX3C, STC1, RUNX1, FGF2	326	236	16650	4.54469	0.000212025	3.47618e-06	7.83963e-05
GOTERM_BP_FAT	GO:1902531~regulation of intracellular signal transduction	67	0.118931	4.71694e-08	DLC1, PPP2R5B, PTGS2, PDGFB, EFNA1, WFS1, PDGFA, GDF6, F2RL1, EDN1, TSPAN6, TNFSF15, GJA1, ITSN2, TGFB1, TGFB2, CTNNB1, MAP3K5, CTGF, C8ORF4, RHOB, PDGFC, FGF2, DAB2IP, IRS2, HYAL2, MECOM, ARHGAP23, DDIT4, HES1, NRK, GADD45B, SPATA13, TNFAIP8L3, CSF1, GPRC5B, GPR4, EZR, PLEKHG1, RHOBTB1, SKIL, MDFI, FZD8, BMP2, PELI1, CNKSR3, SPHK1, LMCD1, TRIM25, SNAI2, SNAI1, BIRC2, PPP1R13L, PLEKHF1, DUSP5, SH…	326	1714	16650	1.99646	0.0002436	3.92951e-06	9.00729e-05
GOTERM_BP_FAT	GO:0019220~regulation of phosphate metabolic process	64	0.113606	5.73511e-08	DLC1, PPP2R5B, PDGFB, WFS1, PDGFA, EFNA1, GDF6, F2RL1, EDN1, TNFSF15, TGFB1, TGFB2, CTNNB1, PRKAR2B, MAP3K5, CTGF, EEF2K, PDGFC, FGF2, DAB2IP, HYAL2, IRS2, CCDC88C, LDB1, NTSR1, MECOM, DDIT4, HES1, CCND1, NRK, GADD45B, PMEPA1, TNFAIP8L3, CSF1, BMPR2, GPRC5B, HRH1, EZR, MDFI, PARD6A, FZD8, BMP2, KAT2B, SMAD7, SMAD6, CNKSR3, SPHK1, BPGM, SAMSN1, WWTR1, CDC25B, SH3BP5, DUSP5, DUSP4, CBLB, SRPX2, ITG…	326	1610	16650	2.03026	0.000296174	4.70187e-06	0.000109515
GOTERM_BP_FAT	GO:0051174~regulation of phosphorus metabolic process	64	0.113606	5.77709e-08	DLC1, PPP2R5B, PDGFB, WFS1, PDGFA, EFNA1, GDF6, F2RL1, EDN1, TNFSF15, TGFB1, TGFB2, CTNNB1, PRKAR2B, MAP3K5, CTGF, EEF2K, PDGFC, FGF2, DAB2IP, HYAL2, IRS2, CCDC88C, LDB1, NTSR1, MECOM, DDIT4, HES1, CCND1, NRK, GADD45B, PMEPA1, TNFAIP8L3, CSF1, BMPR2, GPRC5B, HRH1, EZR, MDFI, PARD6A, FZD8, BMP2, KAT2B, SMAD7, SMAD6, CNKSR3, SPHK1, BPGM, SAMSN1, WWTR1, CDC25B, SH3BP5, DUSP5, DUSP4, CBLB, SRPX2, ITG…	326	1611	16650	2.029	0.000298342	4.66228e-06	0.000110317
GOTERM_BP_FAT	GO:0051240~positive regulation of multicellular organismal process	59	0.104731	6.49399e-08	PDLIM7, PTGS2, PDGFB, PPP2R5B, PDGFA, GDF6, F2RL1, EDN1, TSPAN6, GJA1, JAG1, ITSN2, LGR4, TGFB1, FOXS1, TGFB2, CTNNB1, CITED2, CTGF, EEF2K, RHOB, SLC1A1, FGF2, HYAL2, DAB2IP, PTGER4, ENC1, SIX4, HES1, CCND1, THBD, PHLDB1, CSF1, BMPR2, GPRC5B, TPM1, HRH1, EZR, NFATC4, SKIL, RUNX1, ANGPTL4, BMP2, PELI1, CPNE5, SPHK1, WWTR1, SNAI1, BIRC2, SRPX2, ITGA5, LIPG, IRF1, TGFBR3, SMURF2, ABL1, ABL2, ENG, F2R	326	1431	16650	2.10576	0.000335359	5.16021e-06	0.000124007
GOTERM_BP_FAT	GO:0001822~kidney development	22	0.0390521	6.80614e-08	BMP2, HYAL2, PDGFB, SMAD7, WFS1, PDGFA, SMAD6, FSTL3, SOX4, JAG1, SIX4, WWTR1, LGR4, TGFB1, GPR4, CTNNB1, TGFB2, HES1, TACSTD2, ADAMTS1, FGF2, GCNT1	326	267	16650	4.20831	0.000351475	5.32631e-06	0.000129967
GOTERM_BP_FAT	GO:0030335~positive regulation of cell migration	27	0.0479276	6.89935e-08	CXCL1, PDGFB, PTGS2, PDGFA, CSF1, EDN1, CXCL2, F2RL1, BMPR2, TGFB1, TGFB2, ITGAV, RHOB, PDGFC, FGF2, IRS2, STX4, BMP2, DAB2IP, SPHK1, SNAI2, SNAI1, ITGA6, SRPX2, ITGA5, SMURF2, F2R	326	395	16650	3.49111	0.000356288	5.31867e-06	0.000131747
GOTERM_BP_FAT	GO:0003206~cardiac chamber morphogenesis	15	0.0266264	7.40055e-08	HES1, DHRS3, SMAD7, SMAD6, BMPR2, SOX4, TGFBR3, ADAMTS1, JAG1, TPM1, ENG, PPP1R13L, TGFB1, CITED2, TGFB2	326	118	16650	6.49241	0.000382165	5.62113e-06	0.000141318
GOTERM_BP_FAT	GO:0007155~cell adhesion	66	0.117156	7.77212e-08	DLC1, MPZL2, EFNA1, F2RL1, CLDN5, JAG2, FSTL3, CXADR, TGFB1, TGFB2, CTNNB1, CITED2, CD47, PCDH1, CTGF, RHOB, PTPRK, DAB2IP, STX4, PTGER4, LDB1, FLOT2, STXBP1, FBLIM1, HES1, RND1, RCC2, TACSTD2, VCAN, SH3GL1, LIMS1, CSF1, SOX4, NEDD9, TPM1, EZR, CDC42EP1, NRARP, PPL, FAT1, ITGAV, NDRG1, GCNT1, LFNG, TES, FZD8, PELI1, BMP2, MAFB, SMAD7, SMAD6, TRIM25, DOCK8, SNAI2, PPP1R13L, LYVE1, MYO10, SRPX2, IT…	326	1699	16650	1.98403	0.00040135	5.81781e-06	0.000148413
GOTERM_BP_FAT	GO:0022604~regulation of cell morphogenesis	33	0.0585781	7.8835e-08	DLC1, PHLDB1, LIMS1, PLXNA4, PLXNA2, EFNA1, BMPR2, ITSN2, TPM1, TGFB1, CTNNB1, TGFB2, TBC1D16, CDC42EP2, EZR, CDC42EP1, EEF2K, NFATC4, SKIL, BMP2, DAB2IP, FMNL3, CPNE5, SMAD7, FBLIM1, WWTR1, SNAI1, MYO10, RCC2, TACSTD2, ABL1, ARAP3, ENG	326	568	16650	2.96731	0.0004071	5.81688e-06	0.00015054
GOTERM_BP_FAT	GO:0010605~negative regulation of macromolecule metabolic process	82	0.145558	8.23701e-08	LDLR, PDGFB, EFNA1, WFS1, F2RL1, EDN1, GJA1, LGR4, TGFB1, CITED2, FOXS1, TGFB2, CTNNB1, PRKAR2B, CTGF, PTPRK, DAB2IP, HYAL2, LDB1, FLOT2, ENC1, SIX4, MECOM, DDIT4, NRIP1, FRY, HES1, CCND1, HES2, SERPINB2, GADD45B, PMEPA1, LIMS1, BMPR2, SOX4, EZR, MEIS2, NRARP, ITGAV, NFATC4, BHLHE40, SKIL, RUNX1, MEPCE, MDFI, PARD6A, MAF, FZD8, ERF, BMP2, KAT2B, SMAD7, SMAD6, CNKSR3, LMCD1, SNAI2, SAMSN1, WWTR1, …	326	2326	16650	1.80053	0.000425351	5.99212e-06	0.000157291
GOTERM_BP_FAT	GO:0022610~biological adhesion	66	0.117156	9.04921e-08	DLC1, MPZL2, EFNA1, F2RL1, CLDN5, JAG2, FSTL3, CXADR, TGFB1, TGFB2, CTNNB1, CITED2, CD47, PCDH1, CTGF, RHOB, PTPRK, DAB2IP, STX4, PTGER4, LDB1, FLOT2, STXBP1, FBLIM1, HES1, RND1, RCC2, TACSTD2, VCAN, SH3GL1, LIMS1, CSF1, SOX4, NEDD9, TPM1, EZR, CDC42EP1, NRARP, PPL, FAT1, ITGAV, NDRG1, GCNT1, LFNG, TES, FZD8, PELI1, BMP2, MAFB, SMAD7, SMAD6, TRIM25, DOCK8, SNAI2, PPP1R13L, LYVE1, MYO10, SRPX2, IT…	326	1705	16650	1.97704	0.000467282	6.49153e-06	0.0001728
GOTERM_BP_FAT	GO:0001932~regulation of protein phosphorylation	55	0.0976302	9.09261e-08	PDGFB, PPP2R5B, PDGFA, EFNA1, GDF6, EDN1, F2RL1, TNFSF15, TGFB1, TGFB2, CTNNB1, PRKAR2B, MAP3K5, CTGF, EEF2K, PDGFC, FGF2, HYAL2, DAB2IP, CCDC88C, MECOM, DDIT4, HES1, CCND1, NRK, GADD45B, PMEPA1, TNFAIP8L3, CSF1, BMPR2, GPRC5B, EZR, MDFI, PARD6A, FZD8, BMP2, KAT2B, SMAD7, SMAD6, SPHK1, CNKSR3, SAMSN1, WWTR1, CDC25B, SH3BP5, DUSP5, DUSP4, CBLB, RGS3, ITGA5, RGS4, TGFBR3, ABL1, ENG, F2R	326	1300	16650	2.16081	0.000469523	6.43331e-06	0.000173629
GOTERM_BP_FAT	GO:0009968~negative regulation of signal transduction	49	0.0869797	9.13952e-08	DLC1, WFS1, F2RL1, TSPAN6, FSTL3, LGR4, TGFB1, TGFB2, CTNNB1, CHST11, C8ORF4, HHIP, HYAL2, DAB2IP, MECOM, DDIT4, DHRS3, CCND1, PMEPA1, EZR, NRARP, ITGAV, NFATC4, SKIL, LFNG, MDFI, BMP2, PTPRE, SMAD7, SMAD6, CNKSR3, SNAI2, WWTR1, SNAI1, DUSP5, SH3BP4, DUSP4, TNFSF10, CBLB, ITGA6, RGS3, RGS4, TGFBR3, SMURF2, ABL1, ARAP3, ENG, TOB1, IGFBP5	326	1089	16650	2.29808	0.000471945	6.37912e-06	0.000174525
GOTERM_BP_FAT	GO:0009790~embryo development	45	0.0798793	9.49187e-08	DLC1, PHLDB1, PDGFB, EFNA1, PDGFA, PLXNA2, EDN1, BMPR2, JAG2, SOBP, GJA1, SOX4, TPM1, MTHFD1L, TGFB1, TGFB2, CTNNB1, CITED2, NRARP, RSPO3, ITGAV, CHST11, PDGFC, SKIL, ACSL4, FGF2, LFNG, MDFI, BMP2, MAFB, LDB1, SMAD6, TEAD2, SIX4, SNAI1, PPP1R13L, DUSP5, HES1, DUSP4, ITGA5, HOXB8, ETS2, NRK, KLF2, ENG	326	954	16650	2.40913	0.000490135	6.53672e-06	0.000181253
GOTERM_BP_FAT	GO:0006796~phosphate-containing compound metabolic process	100	0.17751	1.02366e-07	DLC1, PDGFB, PPP2R5B, PDGFA, WFS1, EFNA1, GDF6, EDN1, F2RL1, TNFSF15, TGFB1, TGFB2, CTNNB1, PRKAR2B, MAP3K5, CTGF, MLKL, PDGFC, PTPRK, IRS2, DAB2IP, PTPRH, LPCAT2, NTSR1, MECOM, LPCAT4, DDIT4, HES1, RFK, ROR1, TNFAIP8L3, FN3K, BMPR2, OAS1, PPP1R3B, ITGAV, PEMT, STK38L, MDFI, PARD6A, BMP2, SMAD7, SMAD6, CNKSR3, SPHK1, DUSP23, BPGM, ATP13A2, CBLB, PLK3, ITGA6, SRPX2, RGS3, ITGA5, RGS4, TGFBR3, ABL1…	326	3083	16650	1.65662	0.000528578	6.95679e-06	0.000195473
GOTERM_BP_FAT	GO:0006793~phosphorus metabolic process	100	0.17751	1.12813e-07	DLC1, PDGFB, PPP2R5B, PDGFA, WFS1, EFNA1, GDF6, EDN1, F2RL1, TNFSF15, TGFB1, TGFB2, CTNNB1, PRKAR2B, MAP3K5, CTGF, MLKL, PDGFC, PTPRK, IRS2, DAB2IP, PTPRH, LPCAT2, NTSR1, MECOM, LPCAT4, DDIT4, HES1, RFK, ROR1, TNFAIP8L3, FN3K, BMPR2, OAS1, PPP1R3B, ITGAV, PEMT, STK38L, MDFI, PARD6A, BMP2, SMAD7, SMAD6, CNKSR3, SPHK1, DUSP23, BPGM, ATP13A2, CBLB, PLK3, ITGA6, SRPX2, RGS3, ITGA5, RGS4, TGFBR3, ABL1…	326	3089	16650	1.6534	0.00058251	7.56723e-06	0.000215423
GOTERM_BP_FAT	GO:0051216~cartilage development	18	0.0319517	1.15698e-07	MAF, BMP2, HYAL2, GDF6, EDN1, BMPR2, MGP, SNAI2, SNAI1, TGFB1, TGFB2, CTNNB1, CTGF, CHST11, MEX3C, STC1, RUNX1, FGF2	326	183	16650	5.02363	0.000597403	7.66128e-06	0.000220933
GOTERM_BP_FAT	GO:0031324~negative regulation of cellular metabolic process	82	0.145558	1.17161e-07	PDGFB, EFNA1, WFS1, PDGFA, F2RL1, EDN1, GJA1, LGR4, TGFB1, CITED2, FOXS1, TGFB2, CTNNB1, PRKAR2B, SIK1, PTPRK, DAB2IP, IRS2, HYAL2, LDB1, ENC1, SIX4, MECOM, DDIT4, NRIP1, FRY, HES1, CCND1, HES2, SERPINB2, GADD45B, PMEPA1, LIMS1, BMPR2, SOX4, EZR, MEIS2, NRARP, ITGAV, NFATC4, BHLHE40, SKIL, RUNX1, MEPCE, MDFI, MAF, PARD6A, FZD8, ERF, BMP2, KAT2B, SMAD7, SMAD6, CNKSR3, LMCD1, SNAI2, SAMSN1, WWTR1, …	326	2345	16650	1.78594	0.000604953	7.65993e-06	0.000223726
GOTERM_BP_FAT	GO:2000027~regulation of organ morphogenesis	21	0.037277	1.21162e-07	PARD6A, BMP2, PDGFA, CSF1, EDN1, BMPR2, SIX4, SNAI2, LGR4, TGFB1, CITED2, TGFB2, CTNNB1, HES1, TACSTD2, RSPO3, ROR1, SMURF2, ABL1, FGF2, ENG	326	252	16650	4.25613	0.000625607	7.82251e-06	0.000231367
GOTERM_BP_FAT	GO:2000147~positive regulation of cell motility	27	0.0479276	1.37844e-07	CXCL1, PDGFB, PTGS2, PDGFA, CSF1, EDN1, CXCL2, F2RL1, BMPR2, TGFB1, TGFB2, ITGAV, RHOB, PDGFC, FGF2, IRS2, STX4, BMP2, DAB2IP, SPHK1, SNAI2, SNAI1, ITGA6, SRPX2, ITGA5, SMURF2, F2R	326	409	16650	3.37161	0.000711712	8.78965e-06	0.000263222
GOTERM_BP_FAT	GO:1901700~response to oxygen-containing compound	59	0.104731	1.49687e-07	LYPD1, PTGS2, LDLR, PDGFB, EDN1, GJA1, JAG1, TGFB1, TGFB2, CTNNB1, PRKAR2B, MAP3K5, CTGF, EEF2K, RHOB, PDGFC, PTPRK, HYAL2, STX4, IRS2, DAB2IP, PTGER4, COLEC12, DDIT4, NRIP1, CCND1, THBD, COL1A2, STC1, CXCL1, CXCL2, SOX4, TPM1, SLC29A1, EZR, PEMT, GCNT1, PELI1, KAT2B, PTPRE, PDK4, TRIM25, TEAD2, SNAI2, BIRC2, SH3BP4, TNFSF10, PLK3, UCP2, FBLN5, DENND4C, TGFBR3, FBXO32, KLF2, ABL1, ABL2, NCOR2, F2…	326	1466	16650	2.05549	0.000772834	9.4284e-06	0.000285836
GOTERM_BP_FAT	GO:0051128~regulation of cellular component organization	81	0.143783	1.64014e-07	DLC1, LYPD1, PLXNA4, PPP2R5B, PDGFB, EFNA1, PLXNA2, PDGFA, F2RL1, EDN1, OSGIN2, GJA1, ITSN2, TGFB1, TGFB2, CTNNB1, TBC1D16, CD47, CTGF, EEF2K, FGF2, FMNL3, DAB2IP, STX4, HYAL2, PTGER4, LDB1, ENC1, STXBP1, FBLIM1, SIX4, LDLRAP1, HES1, RCC2, TACSTD2, TPPP, PMP22, PMEPA1, PHLDB1, LIMS1, BMPR2, ESM1, GPRC5B, TPM1, ESPN, HDGFRP3, ARIH2, CDC42EP2, EZR, CDC42EP1, FAM107A, ITGAV, PEMT, NFATC4, SKIL, ACSL…	326	2323	16650	1.78087	0.000846771	1.02063e-05	0.000313194
GOTERM_BP_FAT	GO:0065009~regulation of molecular function	94	0.166859	1.76633e-07	DLC1, LYPD1, PPP2R5B, PDGFB, EFNA1, PDGFA, WFS1, EDN1, TNFSF15, ITSN2, TGFB1, CTNNB1, FOXS1, TGFB2, TBC1D16, PRKAR2B, MAP3K5, CTGF, RAPGEF5, PDGFC, KLHL24, SIK1, FGF2, DAB2IP, STX4, IRS2, HYAL2, LDB1, BCL2L13, NTSR1, ARHGAP23, LDLRAP1, FRY, HES1, CCND1, RCC2, RFK, SERPINB2, RIN1, NRK, GADD45B, SPATA13, CXCL1, TNFAIP8L3, LIMS1, AGFG2, CSF1, RTKN, OAS1, GPRC5B, TPM1, ALDH1A1, CDC42EP2, PLEKHG1, CDC…	326	2863	16650	1.67688	0.000911896	1.08608e-05	0.000337292
GOTERM_BP_FAT	GO:0060485~mesenchyme development	20	0.0355019	1.76724e-07	BMP2, DAB2IP, LIMS1, SMAD7, EFNA1, EDN1, BMPR2, TEAD2, JAG1, SIX4, SNAI2, WWTR1, SNAI1, TGFB1, CITED2, TGFB2, CTNNB1, HES1, TGFBR3, ENG	326	234	16650	4.36527	0.000912365	1.07386e-05	0.000337466
GOTERM_BP_FAT	GO:0006468~protein phosphorylation	69	0.122482	1.77328e-07	PPP2R5B, PDGFB, EFNA1, PDGFA, GDF6, F2RL1, EDN1, TNFSF15, TGFB1, TGFB2, CTNNB1, PRKAR2B, MAP3K5, CTGF, EEF2K, PDGFC, MLKL, SIK1, FGF2, CDK14, DAB2IP, IRS2, HYAL2, PTGER4, MECOM, DDIT4, HES1, MAST4, CCND1, ROR1, NRK, GADD45B, PMEPA1, TNFAIP8L3, CSF1, BMPR2, GPRC5B, EZR, ITGAV, STK38L, MDFI, PARD6A, FZD8, BMP2, KAT2B, ALPK3, SMAD7, SMAD6, CNKSR3, SPHK1, PDK4, SAMSN1, WWTR1, ATP13A2, CDC25B, SH3BP5,…	326	1852	16650	1.90285	0.00091548	1.06499e-05	0.000338618
GOTERM_BP_FAT	GO:0014031~mesenchymal cell development	17	0.0301766	1.78918e-07	BMP2, DAB2IP, LIMS1, SMAD7, EFNA1, EDN1, JAG1, WWTR1, SNAI2, SNAI1, TGFB1, CITED2, TGFB2, CTNNB1, HES1, TGFBR3, ENG	326	167	16650	5.19911	0.000923685	1.06219e-05	0.000341655
GOTERM_BP_FAT	GO:0051241~negative regulation of multicellular organismal process	46	0.0816544	2.16025e-07	PDGFB, PTGS2, PDGFA, EFNA1, F2RL1, EDN1, BMPR2, FSTL3, GJA1, JAG1, LGR4, GPR4, TGFB1, CTNNB1, TGFB2, EZR, MEIS2, NRARP, NFATC4, RUNX1, FGF2, LFNG, DAB2IP, BMP2, PTGER4, MAFB, SMAD7, LDB1, SMAD6, TRIM25, SIX4, SNAI2, SNAI1, HES1, THBD, TACSTD2, HOXB8, IRF1, SERPINB2, STC1, PMP22, KLF2, RAB11FIP1, F2R, TOB1, IGFBP5	326	1017	16650	2.31011	0.00111515	1.26791e-05	0.000412513
GOTERM_BP_FAT	GO:0051272~positive regulation of cellular component movement	27	0.0479276	2.30381e-07	CXCL1, PDGFB, PTGS2, PDGFA, CSF1, EDN1, CXCL2, F2RL1, BMPR2, TGFB1, TGFB2, ITGAV, RHOB, PDGFC, FGF2, IRS2, STX4, BMP2, DAB2IP, SPHK1, SNAI2, SNAI1, ITGA6, SRPX2, ITGA5, SMURF2, F2R	326	420	16650	3.2833	0.00118921	1.33698e-05	0.000439926
GOTERM_BP_FAT	GO:0040017~positive regulation of locomotion	27	0.0479276	2.52722e-07	CXCL1, PDGFB, PTGS2, PDGFA, CSF1, EDN1, CXCL2, F2RL1, BMPR2, TGFB1, TGFB2, ITGAV, RHOB, PDGFC, FGF2, IRS2, STX4, BMP2, DAB2IP, SPHK1, SNAI2, SNAI1, ITGA6, SRPX2, ITGA5, SMURF2, F2R	326	422	16650	3.26774	0.00130446	1.45033e-05	0.000482586
GOTERM_BP_FAT	GO:0009892~negative regulation of metabolic process	85	0.150883	3.09081e-07	LDLR, PDGFB, EFNA1, WFS1, PDGFA, F2RL1, EDN1, GJA1, LGR4, TGFB1, CITED2, FOXS1, TGFB2, CTNNB1, PRKAR2B, CTGF, SIK1, PTPRK, DAB2IP, IRS2, HYAL2, LDB1, FLOT2, ENC1, SIX4, MECOM, DDIT4, NRIP1, FRY, HES1, CCND1, HES2, SERPINB2, GADD45B, PMEPA1, LIMS1, BMPR2, SOX4, EZR, MEIS2, NRARP, ITGAV, NFATC4, BHLHE40, SKIL, RUNX1, MEPCE, MDFI, PARD6A, MAF, FZD8, ERF, BMP2, KAT2B, SMAD7, SMAD6, CNKSR3, LMCD1, SNA…	326	2522	16650	1.72136	0.00159513	1.75427e-05	0.000590208
GOTERM_BP_FAT	GO:0001655~urogenital system development	23	0.0408272	3.48679e-07	BMP2, HYAL2, PDGFB, SMAD7, WFS1, PDGFA, SMAD6, FSTL3, SOX4, JAG1, SIX4, WWTR1, LGR4, TGFB1, GPR4, CTNNB1, TGFB2, HES1, ITGA6, TACSTD2, ADAMTS1, FGF2, GCNT1	326	320	16650	3.67092	0.0017993	1.95751e-05	0.000665821
GOTERM_BP_FAT	GO:0060411~cardiac septum morphogenesis	11	0.019526	3.57393e-07	HES1, DHRS3, SMAD7, SMAD6, BMPR2, TGFBR3, SOX4, JAG1, ENG, TGFB2, CITED2	326	63	16650	8.91762	0.00184423	1.98486e-05	0.000682463
GOTERM_BP_FAT	GO:0040007~growth	43	0.0763291	3.5753e-07	PLXNA4, WFS1, PLXNA2, CSF1, GDF6, EDN1, BMPR2, OSGIN2, GJA1, ESM1, ITSN2, TGFB1, TGFB2, FOXS1, ARIH2, EZR, FAM107A, CTGF, ITGAV, CHST11, CHRNA1, ACSL4, FGF2, BCL9, HYAL2, BMP2, CPNE5, SPHK1, SIX4, WWTR1, PPP1R13L, CTC1, SH3BP4, C3ORF58, FBLN5, MT2A, MEX3C, TGFBR3, STC1, NRK, KLF2, ABL1, IGFBP5	326	932	16650	2.3564	0.00184494	1.96449e-05	0.000682723
GOTERM_BP_FAT	GO:0003205~cardiac chamber development	16	0.0284015	3.81852e-07	HES1, DHRS3, SMAD7, SMAD6, BMPR2, SOX4, TGFBR3, ADAMTS1, JAG1, TPM1, ENG, PPP1R13L, SCN5A, TGFB1, CITED2, TGFB2	326	155	16650	5.27212	0.00197032	2.07605e-05	0.000729167
GOTERM_BP_FAT	GO:2000113~negative regulation of cellular macromolecule biosynthetic process	54	0.0958552	3.9874e-07	PDGFB, WFS1, EFNA1, EDN1, GJA1, LGR4, TGFB1, FOXS1, CTNNB1, CITED2, PTPRK, DAB2IP, LDB1, ENC1, SIX4, MECOM, NRIP1, HES1, CCND1, HES2, LIMS1, BMPR2, MEIS2, EZR, NRARP, NFATC4, BHLHE40, SKIL, RUNX1, MEPCE, MDFI, MAF, ERF, FZD8, BMP2, SMAD7, LMCD1, SNAI2, WWTR1, SNAI1, PPP1R13L, CTC1, NR1I3, PLK3, ETS2, IRF1, MEX3D, HIVEP1, SMURF2, ENG, ZFHX3, NCOR2, TOB1, IGFBP5	326	1324	16650	2.08306	0.00205737	2.14528e-05	0.000761416
GOTERM_BP_FAT	GO:0048762~mesenchymal cell differentiation	17	0.0301766	4.30694e-07	BMP2, DAB2IP, LIMS1, SMAD7, EFNA1, EDN1, JAG1, WWTR1, SNAI2, SNAI1, TGFB1, CITED2, TGFB2, CTNNB1, HES1, TGFBR3, ENG	326	178	16650	4.87782	0.00222206	2.29331e-05	0.000822434
GOTERM_BP_FAT	GO:0031325~positive regulation of cellular metabolic process	92	0.163309	4.68127e-07	DLC1, E2F4, PPP2R5B, PTGS2, LDLR, PDGFB, EFNA1, WFS1, PDGFA, GDF6, F2RL1, EDN1, FSTL3, TNFSF15, JAG1, LGR4, CBFB, TGFB1, CITED2, TGFB2, CTNNB1, PRKAR2B, MAP3K5, CTGF, PDGFC, FGF2, DAB2IP, IRS2, HYAL2, LDB1, SIX4, MECOM, BCL2L13, NTSR1, NRIP1, HES1, CCND1, NRK, GADD45B, TNFAIP8L3, CSF1, BMPR2, SOX4, NR3C1, GPRC5B, PLAGL1, ARIH2, HRH1, EZR, MEIS2, LYL1, POU2F2, PEMT, NFATC4, RUNX1, BCL9, MDFI, MAF,…	326	2839	16650	1.65508	0.00241496	2.46719e-05	0.000893915
GOTERM_BP_FAT	GO:0009893~positive regulation of metabolic process	97	0.172184	4.73051e-07	DLC1, E2F4, PPP2R5B, PDGFB, LDLR, PTGS2, EFNA1, PDGFA, WFS1, GDF6, F2RL1, EDN1, FSTL3, TNFSF15, GJA1, JAG1, LGR4, CBFB, TGFB1, CITED2, TGFB2, CTNNB1, PRKAR2B, MAP3K5, CTGF, PDGFC, FGF2, DAB2IP, IRS2, HYAL2, LDB1, SIX4, MECOM, BCL2L13, NTSR1, LDLRAP1, NRIP1, HES1, CCND1, RFK, NRK, GADD45B, TNFAIP8L3, LIMS1, CSF1, BMPR2, SOX4, NR3C1, GPRC5B, PLAGL1, ARIH2, HRH1, EZR, MEIS2, LYL1, POU2F2, PEMT, NFAT…	326	3052	16650	1.62324	0.00244033	2.46796e-05	0.000903317
GOTERM_BP_FAT	GO:0001775~cell activation	42	0.074554	5.04487e-07	LYPD1, PDGFB, LRRC8A, PDGFA, CSF1, F2RL1, EDN1, JAG2, SOX4, TPD52, CXADR, TGFB1, CBFB, CTNNB1, CD47, CTGF, LYL1, NRARP, POU2F2, C8ORF4, RHOB, NDRG1, LFNG, FZD8, HYAL2, IRS2, STX4, PELI1, PTGER4, MAFB, FLOT2, STXBP1, DOCK8, SAMSN1, HES1, THBD, SLC7A2, COL1A2, IRF1, MERTK, ABL1, F2R	326	910	16650	2.35724	0.00260228	2.60564e-05	0.000963345
GOTERM_BP_FAT	GO:0003231~cardiac ventricle development	14	0.0248513	5.19573e-07	HES1, SMAD7, SMAD6, BMPR2, SOX4, TGFBR3, JAG1, TPM1, ENG, PPP1R13L, SCN5A, TGFB1, CITED2, TGFB2	326	118	16650	6.05958	0.00268	2.65699e-05	0.000992152
GOTERM_BP_FAT	GO:0007179~transforming growth factor beta receptor signaling pathway	16	0.0284015	5.312e-07	PARD6A, PTPRK, PDGFB, SMAD7, SMAD6, CLDN5, TGFB1, CITED2, TGFB2, CHST11, COL1A2, TGFBR3, SMURF2, SKIL, ENG, PMEPA1	326	159	16650	5.13948	0.00273989	2.68981e-05	0.00101435
GOTERM_BP_FAT	GO:0098602~single organism cell adhesion	38	0.0674536	5.42262e-07	LIMS1, MPZL2, EFNA1, F2RL1, JAG2, FSTL3, SOX4, CXADR, TGFB1, CTNNB1, TGFB2, CITED2, CD47, EZR, NRARP, FAT1, ITGAV, LFNG, GCNT1, FZD8, PELI1, PTGER4, MAFB, SMAD7, FLOT2, STXBP1, FBLIM1, DOCK8, HES1, MYO10, ITGA6, RCC2, SRPX2, TACSTD2, ITGA5, IRF1, MERTK, ABL1	326	779	16650	2.4914	0.00279687	2.71917e-05	0.00103548
GOTERM_BP_FAT	GO:0008285~negative regulation of cell proliferation	34	0.0603532	5.5718e-07	CXCL1, DLC1, PTGS2, BMPR2, GJA1, SOX4, TPM1, TGFB1, CTNNB1, TGFB2, PEMT, NDRG1, FGF2, TES, PTPRK, PELI1, BMP2, DAB2IP, KAT2B, SMAD6, SNAI2, HES1, IFIT3, SH3BP4, IRF6, IRF1, TGFBR3, ADAMTS1, NRK, PMP22, ENG, F2R, IGFBP5, TOB1	326	651	16650	2.66744	0.0028737	2.76711e-05	0.00106396
GOTERM_BP_FAT	GO:0030278~regulation of ossification	17	0.0301766	5.8057e-07	BMP2, PDLIM7, PTGER4, SMAD6, CSF1, BMPR2, MGP, GJA1, JAG1, SNAI2, TGFB1, TGFB2, CTNNB1, DHRS3, FGF2, IGFBP5, TOB1	326	182	16650	4.77061	0.00299415	2.85581e-05	0.00110863
GOTERM_BP_FAT	GO:0051094~positive regulation of developmental process	47	0.0834295	5.89509e-07	PHLDB1, LIMS1, PPP2R5B, PTGS2, PDGFB, PDGFA, CSF1, GDF6, EDN1, CLDN5, BMPR2, GJA1, JAG1, ITSN2, GPRC5B, LGR4, TGFB1, FOXS1, TGFB2, CTNNB1, CITED2, MAP3K5, EZR, EEF2K, RHOB, SKIL, RUNX1, FGF2, ANGPTL4, DAB2IP, BMP2, CPNE5, ENC1, SPHK1, SIX4, WWTR1, SNAI1, HES1, CCND1, SRPX2, ITGA5, TGFBR3, SMURF2, ABL1, ZFHX3, ENG, ABL2	326	1089	16650	2.20428	0.00304018	2.87243e-05	0.0011257
GOTERM_BP_FAT	GO:0009891~positive regulation of biosynthetic process	65	0.115381	6.32257e-07	E2F4, PPP2R5B, PTGS2, LDLR, PDGFB, WFS1, PDGFA, GDF6, F2RL1, EDN1, FSTL3, JAG1, LGR4, TGFB1, CBFB, TGFB2, CTNNB1, CITED2, CTGF, PDGFC, FGF2, DAB2IP, HYAL2, IRS2, LDB1, SIX4, NTSR1, MECOM, NRIP1, HES1, BMPR2, SOX4, NR3C1, PLAGL1, HRH1, MEIS2, LYL1, POU2F2, PEMT, NFATC4, RUNX1, BCL9, MAF, FZD8, BMP2, KAT2B, MAFB, SMAD7, SMAD6, TEAD2, MAFK, WWTR1, SNAI1, CTC1, NR1I3, ITGA6, IRF6, ETS2, ARF4, IRF1, K…	326	1760	16650	1.88624	0.00326028	3.05192e-05	0.00120733
GOTERM_BP_FAT	GO:0001503~ossification	24	0.0426023	6.49035e-07	BMP2, PDLIM7, PTGS2, SMAD6, BMPR2, FSTL3, GJA1, MGP, JAG1, SNAI2, WWTR1, SNAI1, LGR4, CBFB, TGFB1, TGFB2, CTNNB1, CTGF, STC1, VCAN, RUNX1, FGF2, IGFBP5, TOB1	326	359	16650	3.41439	0.00334666	3.1039e-05	0.00123937
GOTERM_BP_FAT	GO:0060562~epithelial tube morphogenesis	22	0.0390521	7.80023e-07	DLC1, BMP2, CSF1, EDN1, SOX4, GJA1, TEAD2, SIX4, LGR4, MTHFD1L, TGFB1, CITED2, TGFB2, CTNNB1, HES1, NRARP, TACSTD2, RHOB, NFATC4, HHIP, FGF2, ENG	326	309	16650	3.63631	0.00402072	3.6961e-05	0.00148949
GOTERM_BP_FAT	GO:0001837~epithelial to mesenchymal transition	13	0.0230762	8.66396e-07	DAB2IP, BMP2, LIMS1, SMAD7, EFNA1, TGFBR3, WWTR1, SNAI2, SNAI1, ENG, TGFB1, CTNNB1, TGFB2	326	104	16650	6.3842	0.00446494	4.06804e-05	0.00165442
GOTERM_BP_FAT	GO:0001933~negative regulation of protein phosphorylation	25	0.0443774	8.70448e-07	F2RL1, TGFB1, PRKAR2B, EZR, PARD6A, HYAL2, DAB2IP, KAT2B, SMAD7, SMAD6, CNKSR3, WWTR1, SAMSN1, MECOM, DDIT4, DUSP5, SH3BP5, DUSP4, CBLB, RGS3, RGS4, GADD45B, ABL1, ENG, PMEPA1	326	393	16650	3.24896	0.00448578	4.05025e-05	0.00166216
GOTERM_BP_FAT	GO:0010941~regulation of cell death	58	0.102956	8.96354e-07	DLC1, PTGS2, EFNA1, WFS1, GDF6, EDN1, TNFSF15, TGFB1, TGFB2, CTNNB1, CITED2, MAP3K5, CTGF, CHST11, EEF2K, RHOB, SIK1, FGF2, DAB2IP, STX4, IRS2, HYAL2, STXBP1, SIX4, BCL2L13, NTSR1, MECOM, DDIT4, SERPINB2, GADD45B, SOX4, ITGAV, NFATC4, NDRG1, SKIL, ANGPTL4, BMP2, SMAD6, SPHK1, PDK4, TEAD2, DOCK8, SNAI2, SNAI1, ATP13A2, BIRC2, IFIT3, PLEKHF1, TNFSF10, PLK3, ITGA6, ITGA5, UCP2, ARF4, ABL1, MERTK, EN…	326	1509	16650	1.96307	0.00461897	4.13355e-05	0.00171163
GOTERM_BP_FAT	GO:0048598~embryonic morphogenesis	31	0.055028	8.98728e-07	DLC1, PHLDB1, EFNA1, EDN1, BMPR2, JAG2, SOBP, GJA1, SOX4, TGFB1, MTHFD1L, CTNNB1, TGFB2, CITED2, RSPO3, ITGAV, CHST11, FGF2, MDFI, MAFB, LDB1, TEAD2, SIX4, SNAI1, DUSP5, HES1, DUSP4, HOXB8, ITGA5, ETS2, ENG	326	571	16650	2.77282	0.00463118	4.10782e-05	0.00171616
GOTERM_BP_FAT	GO:0031399~regulation of protein modification process	62	0.110056	9.20382e-07	DLC1, PPP2R5B, PDGFB, WFS1, PDGFA, EFNA1, GDF6, F2RL1, EDN1, TNFSF15, TGFB1, TGFB2, CTNNB1, PRKAR2B, MAP3K5, CTGF, EEF2K, PDGFC, FGF2, DAB2IP, HYAL2, CCDC88C, MECOM, DDIT4, FRY, HES1, CCND1, NRK, GADD45B, PMEPA1, TNFAIP8L3, CSF1, BMPR2, SOX4, GPRC5B, EZR, MDFI, PARD6A, FZD8, BMP2, PELI1, KAT2B, SMAD7, SMAD6, CNKSR3, SPHK1, SAMSN1, SNAI2, WWTR1, BIRC2, CDC25B, SH3BP5, DUSP5, DUSP4, CBLB, RGS3, ITG…	326	1664	16650	1.90298	0.00474249	4.16989e-05	0.00175751
GOTERM_BP_FAT	GO:0003151~outflow tract morphogenesis	11	0.019526	9.83097e-07	HES1, DHRS3, SMAD6, CLDN5, BMPR2, TGFBR3, JAG1, ENG, CTNNB1, TGFB2, CITED2	326	70	16650	8.02585	0.00506483	4.41529e-05	0.00187727
GOTERM_BP_FAT	GO:0010717~regulation of epithelial to mesenchymal transition	11	0.019526	9.83097e-07	PHLDB1, DAB2IP, BMP2, SMAD7, EFNA1, WWTR1, SNAI1, ENG, TGFB1, CTNNB1, TGFB2	326	70	16650	8.02585	0.00506483	4.41529e-05	0.00187727
GOTERM_BP_FAT	GO:0045936~negative regulation of phosphate metabolic process	30	0.0532529	1.03664e-06	PDGFB, PDGFA, EDN1, F2RL1, TGFB1, TGFB2, PRKAR2B, EZR, PARD6A, IRS2, DAB2IP, HYAL2, KAT2B, SMAD7, SMAD6, CNKSR3, WWTR1, SAMSN1, MECOM, DDIT4, SH3BP5, DUSP5, DUSP4, CBLB, RGS3, RGS4, GADD45B, ABL1, ENG, PMEPA1	326	544	16650	2.81656	0.00533995	4.61563e-05	0.00197951
GOTERM_BP_FAT	GO:0010563~negative regulation of phosphorus metabolic process	30	0.0532529	1.03664e-06	PDGFB, PDGFA, EDN1, F2RL1, TGFB1, TGFB2, PRKAR2B, EZR, PARD6A, IRS2, DAB2IP, HYAL2, KAT2B, SMAD7, SMAD6, CNKSR3, WWTR1, SAMSN1, MECOM, DDIT4, SH3BP5, DUSP5, DUSP4, CBLB, RGS3, RGS4, GADD45B, ABL1, ENG, PMEPA1	326	544	16650	2.81656	0.00533995	4.61563e-05	0.00197951
GOTERM_BP_FAT	GO:0042326~negative regulation of phosphorylation	26	0.0461525	1.15565e-06	F2RL1, TGFB1, PRKAR2B, EZR, PARD6A, HYAL2, DAB2IP, IRS2, KAT2B, SMAD7, SMAD6, CNKSR3, WWTR1, SAMSN1, MECOM, DDIT4, SH3BP5, DUSP5, DUSP4, CBLB, RGS3, RGS4, GADD45B, ABL1, ENG, PMEPA1	326	428	16650	3.1026	0.00595118	5.10154e-05	0.00220677
GOTERM_BP_FAT	GO:0010604~positive regulation of macromolecule metabolic process	91	0.161534	1.18153e-06	DLC1, E2F4, PPP2R5B, LDLR, PDGFB, EFNA1, WFS1, PDGFA, GDF6, F2RL1, EDN1, FSTL3, TNFSF15, GJA1, JAG1, LGR4, CBFB, TGFB1, CITED2, TGFB2, CTNNB1, PRKAR2B, MAP3K5, CTGF, PDGFC, FGF2, DAB2IP, IRS2, HYAL2, LDB1, SIX4, MECOM, BCL2L13, NRIP1, HES1, CCND1, NRK, GADD45B, TNFAIP8L3, LIMS1, CSF1, BMPR2, SOX4, NR3C1, GPRC5B, PLAGL1, ARIH2, EZR, MEIS2, LYL1, POU2F2, PEMT, NFATC4, RUNX1, BCL9, MDFI, MAF, FZD8, …	326	2856	16650	1.62735	0.00608404	5.17158e-05	0.00225619
GOTERM_BP_FAT	GO:0010629~negative regulation of gene expression	57	0.10118	1.1943e-06	LDLR, PDGFB, WFS1, EFNA1, EDN1, GJA1, LGR4, TGFB1, FOXS1, TGFB2, CTNNB1, CITED2, CTGF, PTPRK, DAB2IP, LDB1, FLOT2, ENC1, SIX4, MECOM, NRIP1, HES1, CCND1, HES2, LIMS1, EZR, MEIS2, NRARP, NFATC4, BHLHE40, SKIL, RUNX1, MEPCE, MDFI, MAF, ERF, FZD8, BMP2, SMAD7, LMCD1, SNAI2, WWTR1, SNAI1, PPP1R13L, BIRC2, NR1I3, PLK3, ETS2, IRF1, MEX3D, HIVEP1, SMURF2, ENG, ZFHX3, NCOR2, TOB1, IGFBP5	326	1485	16650	1.9604	0.00614956	5.18352e-05	0.00228056
GOTERM_BP_FAT	GO:0030097~hemopoiesis	36	0.0639034	1.22327e-06	PDGFB, LRRC8A, CSF1, F2RL1, JAG2, FSTL3, SOX4, JAG1, TPD52, TGFB1, CBFB, CTNNB1, TGFB2, CITED2, ARIH2, MEIS2, LYL1, NRARP, POU2F2, RUNX1, LFNG, FZD8, HYAL2, PTGER4, MAFB, LDB1, BPGM, MECOM, CTC1, HES1, HOXB8, IRF1, TGFBR3, MERTK, ABL1, KLF2	326	739	16650	2.48802	0.00629826	5.26501e-05	0.00233588
GOTERM_BP_FAT	GO:0043067~regulation of programmed cell death	55	0.0976302	1.27873e-06	DLC1, PTGS2, EFNA1, WFS1, GDF6, EDN1, TNFSF15, TGFB1, TGFB2, CTNNB1, CITED2, MAP3K5, CTGF, CHST11, EEF2K, RHOB, SIK1, FGF2, DAB2IP, STX4, IRS2, HYAL2, STXBP1, SIX4, BCL2L13, NTSR1, MECOM, SERPINB2, GADD45B, SOX4, ITGAV, NFATC4, NDRG1, SKIL, ANGPTL4, BMP2, SMAD6, SPHK1, PDK4, DOCK8, SNAI2, SNAI1, BIRC2, IFIT3, PLEKHF1, TNFSF10, PLK3, ITGA6, ITGA5, UCP2, ARF4, ABL1, MERTK, ENG, F2R	326	1413	16650	1.988	0.00658288	5.45823e-05	0.00244178
GOTERM_BP_FAT	GO:0010558~negative regulation of macromolecule biosynthetic process	55	0.0976302	1.41533e-06	PDGFB, WFS1, EFNA1, EDN1, GJA1, LGR4, TGFB1, FOXS1, CTNNB1, CITED2, PTPRK, DAB2IP, LDB1, ENC1, SIX4, MECOM, NRIP1, HES1, CCND1, HES2, LIMS1, BMPR2, MEIS2, EZR, NRARP, ITGAV, NFATC4, BHLHE40, SKIL, RUNX1, MEPCE, MDFI, MAF, ERF, FZD8, BMP2, SMAD7, LMCD1, SNAI2, WWTR1, SNAI1, PPP1R13L, CTC1, NR1I3, PLK3, ETS2, IRF1, MEX3D, HIVEP1, SMURF2, ENG, ZFHX3, NCOR2, TOB1, IGFBP5	326	1418	16650	1.98099	0.00728353	5.99178e-05	0.00270263
GOTERM_BP_FAT	GO:0035239~tube morphogenesis	23	0.0408272	1.42832e-06	DLC1, BMP2, DAB2IP, CSF1, EDN1, SOX4, GJA1, TEAD2, SIX4, LGR4, MTHFD1L, TGFB1, CITED2, TGFB2, CTNNB1, HES1, NRARP, TACSTD2, RHOB, NFATC4, HHIP, FGF2, ENG	326	348	16650	3.37556	0.00735014	5.99762e-05	0.00272743
GOTERM_BP_FAT	GO:0048534~hematopoietic or lymphoid organ development	37	0.0656785	1.44133e-06	PDGFB, LRRC8A, CSF1, F2RL1, JAG2, FSTL3, SOX4, JAG1, TPD52, TGFB1, CBFB, CTNNB1, TGFB2, CITED2, ARIH2, MEIS2, LYL1, NRARP, POU2F2, RUNX1, LFNG, FZD8, HYAL2, PTGER4, MAFB, LDB1, BPGM, SIX4, MECOM, CTC1, HES1, HOXB8, IRF1, TGFBR3, MERTK, ABL1, KLF2	326	778	16650	2.42895	0.00741684	6.00343e-05	0.00275228
GOTERM_BP_FAT	GO:1902533~positive regulation of intracellular signal transduction	41	0.0727789	1.48569e-06	TNFAIP8L3, PTGS2, PDGFB, EFNA1, PDGFA, GDF6, CSF1, F2RL1, EDN1, TSPAN6, TNFSF15, GJA1, GPRC5B, GPR4, TGFB1, TGFB2, CTNNB1, MAP3K5, CTGF, C8ORF4, PDGFC, SKIL, FGF2, MDFI, FZD8, DAB2IP, BMP2, PELI1, SPHK1, LMCD1, TRIM25, BIRC2, PLEKHF1, DUSP5, HES1, TNFSF10, NRK, GADD45B, ABL1, F2R, IGFBP5	326	915	16650	2.28854	0.00764425	6.1387e-05	0.00283699
GOTERM_BP_FAT	GO:0031328~positive regulation of cellular biosynthetic process	63	0.111831	1.55214e-06	E2F4, PTGS2, LDLR, PDGFB, PPP2R5B, WFS1, PDGFA, GDF6, F2RL1, EDN1, FSTL3, JAG1, LGR4, TGFB1, CBFB, CTNNB1, CITED2, PDGFC, FGF2, HYAL2, IRS2, DAB2IP, LDB1, SIX4, NTSR1, MECOM, NRIP1, HES1, BMPR2, SOX4, NR3C1, PLAGL1, HRH1, MEIS2, LYL1, POU2F2, PEMT, NFATC4, RUNX1, BCL9, MAF, FZD8, BMP2, KAT2B, MAFB, SMAD7, SMAD6, TEAD2, MAFK, WWTR1, SNAI1, CTC1, NR1I3, ITGA6, IRF6, ETS2, ARF4, IRF1, KLF2, ENG, ZFH…	326	1729	16650	1.86098	0.00798474	6.36233e-05	0.00296386
GOTERM_BP_FAT	GO:0000122~negative regulation of transcription from RNA polymerase II promoter	36	0.0639034	1.58129e-06	PDGFB, EFNA1, WFS1, EDN1, TGFB1, CTNNB1, CITED2, EZR, MEIS2, NRARP, NFATC4, BHLHE40, SKIL, MEPCE, MDFI, MAF, FZD8, ERF, DAB2IP, BMP2, SMAD7, LMCD1, WWTR1, SNAI2, SNAI1, PPP1R13L, NRIP1, HES1, CCND1, PLK3, ETS2, HIVEP1, SMURF2, ZFHX3, ENG, NCOR2	326	748	16650	2.45809	0.00813412	6.4308e-05	0.00301953
GOTERM_BP_FAT	GO:0045892~negative regulation of transcription, DNA-templated	47	0.0834295	1.6386e-06	LIMS1, PDGFB, EFNA1, WFS1, EDN1, LGR4, TGFB1, CITED2, CTNNB1, FOXS1, EZR, MEIS2, NRARP, NFATC4, BHLHE40, SKIL, RUNX1, MEPCE, MDFI, MAF, PTPRK, FZD8, ERF, DAB2IP, BMP2, SMAD7, LDB1, LMCD1, SIX4, MECOM, WWTR1, SNAI2, SNAI1, PPP1R13L, NRIP1, HES1, CCND1, NR1I3, PLK3, ETS2, HES2, IRF1, HIVEP1, SMURF2, ZFHX3, ENG, NCOR2	326	1130	16650	2.1243	0.00842767	6.6118e-05	0.00312897
GOTERM_BP_FAT	GO:0061061~muscle structure development	31	0.055028	1.70187e-06	PDGFB, EDN1, FHL3, GJA1, JAG1, CXADR, TPM1, TGFB1, CTNNB1, TGFB2, CITED2, PLAGL1, MAP3K5, TEAD4, NFATC4, SKIL, SIK1, CHRNA1, FGF2, BCL9, BMP2, SMAD7, FLOT2, SIX4, HES1, TMOD2, TGFBR3, ABL1, ENG, ZFHX3, IGFBP5	326	589	16650	2.68809	0.00875163	6.81384e-05	0.00324977
GOTERM_BP_FAT	GO:0009890~negative regulation of biosynthetic process	57	0.10118	1.79085e-06	PDGFB, WFS1, PDGFA, EFNA1, EDN1, GJA1, LGR4, TGFB1, FOXS1, CTNNB1, CITED2, SIK1, PTPRK, DAB2IP, LDB1, ENC1, SIX4, MECOM, NRIP1, HES1, CCND1, HES2, LIMS1, BMPR2, EZR, MEIS2, NRARP, ITGAV, NFATC4, BHLHE40, SKIL, RUNX1, MEPCE, MDFI, MAF, ERF, FZD8, BMP2, SMAD7, LMCD1, SNAI2, WWTR1, SNAI1, PPP1R13L, CTC1, NR1I3, PLK3, ETS2, IRF1, MEX3D, HIVEP1, SMURF2, ENG, ZFHX3, NCOR2, TOB1, IGFBP5	326	1504	16650	1.93564	0.00920709	7.11493e-05	0.00341968
GOTERM_BP_FAT	GO:0034330~cell junction organization	19	0.0337268	2.0294e-06	DLC1, PARD6A, PTPRK, LIMS1, SMAD7, LDB1, CLDN5, GJA1, FBLIM1, SNAI2, CXADR, GJA4, SNAI1, TGFB1, TGFB2, CTNNB1, ITGA6, RCC2, ITGA5	326	249	16650	3.89718	0.0104271	8.0011e-05	0.0038752
GOTERM_BP_FAT	GO:0001525~angiogenesis	25	0.0443774	2.08506e-06	PTGS2, PDGFA, EFNA1, EDN1, ESM1, JAG1, GPR4, CTNNB1, TGFB2, NRARP, CTGF, RSPO3, ITGAV, RHOB, NFATC4, RUNX1, FGF2, ANGPTL4, FZD8, DAB2IP, FMNL3, SPHK1, SRPX2, ITGA5, ENG	326	413	16650	3.09162	0.0107115	8.15825e-05	0.00398147
GOTERM_BP_FAT	GO:1903507~negative regulation of nucleic acid-templated transcription	48	0.0852046	2.12392e-06	LIMS1, PDGFB, EFNA1, WFS1, EDN1, LGR4, TGFB1, CITED2, CTNNB1, FOXS1, EZR, MEIS2, NRARP, NFATC4, BHLHE40, SKIL, RUNX1, MEPCE, MDFI, MAF, PTPRK, FZD8, ERF, DAB2IP, BMP2, SMAD7, LDB1, LMCD1, SIX4, MECOM, WWTR1, SNAI2, SNAI1, PPP1R13L, NRIP1, HES1, CCND1, NR1I3, PLK3, ETS2, HES2, IRF1, HIVEP1, SMURF2, ZFHX3, ENG, NCOR2, TOB1	326	1177	16650	2.08287	0.0109101	8.24781e-05	0.00405567
GOTERM_BP_FAT	GO:0031327~negative regulation of cellular biosynthetic process	56	0.0994053	2.38014e-06	PDGFB, WFS1, PDGFA, EFNA1, EDN1, GJA1, LGR4, TGFB1, FOXS1, CTNNB1, CITED2, SIK1, PTPRK, DAB2IP, LDB1, ENC1, SIX4, MECOM, NRIP1, HES1, CCND1, HES2, LIMS1, BMPR2, MEIS2, EZR, NRARP, NFATC4, BHLHE40, SKIL, RUNX1, MEPCE, MDFI, MAF, ERF, FZD8, BMP2, SMAD7, LMCD1, SNAI2, WWTR1, SNAI1, PPP1R13L, CTC1, NR1I3, PLK3, ETS2, IRF1, MEX3D, HIVEP1, SMURF2, ENG, ZFHX3, NCOR2, TOB1, IGFBP5	326	1480	16650	1.93252	0.0122182	9.1738e-05	0.00454493
GOTERM_BP_FAT	GO:0010557~positive regulation of macromolecule biosynthetic process	59	0.104731	2.44565e-06	E2F4, PDGFB, PPP2R5B, PDGFA, GDF6, F2RL1, EDN1, FSTL3, JAG1, LGR4, TGFB1, CBFB, TGFB2, CTNNB1, CITED2, CTGF, PDGFC, FGF2, HYAL2, IRS2, DAB2IP, LDB1, SIX4, MECOM, NRIP1, HES1, BMPR2, SOX4, NR3C1, PLAGL1, MEIS2, LYL1, POU2F2, NFATC4, RUNX1, BCL9, MAF, FZD8, BMP2, KAT2B, SMAD7, MAFB, SMAD6, TEAD2, WWTR1, MAFK, SNAI1, CTC1, NR1I3, ITGA6, IRF6, ETS2, ARF4, IRF1, KLF2, ENG, ZFHX3, NCOR2, F2R	326	1597	16650	1.88688	0.0125524	9.35645e-05	0.00467002
GOTERM_BP_FAT	GO:0045944~positive regulation of transcription from RNA polymerase II promoter	44	0.0781042	2.53796e-06	E2F4, PDGFB, PPP2R5B, F2RL1, EDN1, BMPR2, FSTL3, SOX4, NR3C1, JAG1, CBFB, TGFB1, CTNNB1, CITED2, PLAGL1, MEIS2, POU2F2, NFATC4, RUNX1, FGF2, BCL9, MAF, FZD8, HYAL2, DAB2IP, BMP2, KAT2B, MAFB, SMAD7, LDB1, SMAD6, TEAD2, SIX4, MAFK, WWTR1, NRIP1, HES1, NR1I3, ITGA6, ETS2, ARF4, IRF1, KLF2, ENG	326	1041	16650	2.15873	0.0130231	9.63821e-05	0.00484629
GOTERM_BP_FAT	GO:0044093~positive regulation of molecular function	65	0.115381	2.88166e-06	DLC1, PPP2R5B, PDGFB, EFNA1, WFS1, PDGFA, EDN1, TNFSF15, ITSN2, TGFB1, TGFB2, CTNNB1, TBC1D16, PRKAR2B, MAP3K5, CTGF, RAPGEF5, PDGFC, FGF2, DAB2IP, STX4, IRS2, NTSR1, BCL2L13, ARHGAP23, HES1, CCND1, RCC2, RFK, RIN1, NRK, GADD45B, SPATA13, CXCL1, TNFAIP8L3, LIMS1, AGFG2, CSF1, GPRC5B, TPM1, ALDH1A1, CDC42EP2, CDC42EP1, PLEKHG1, LFNG, GLRX, MDFI, FZD8, BMP2, CNKSR3, SPHK1, TRIM25, DOCK8, CDC25B, DU…	326	1840	16650	1.80423	0.0147736	0.000108635	0.00550257
GOTERM_BP_FAT	GO:0060389~pathway-restricted SMAD protein phosphorylation	10	0.017751	3.00893e-06	BMP2, SMAD7, GDF6, SMAD6, BMPR2, TGFBR3, ENG, TGFB1, PMEPA1, TGFB2	326	62	16650	8.23768	0.015421	0.000112611	0.00574559
GOTERM_BP_FAT	GO:1902679~negative regulation of RNA biosynthetic process	48	0.0852046	3.12947e-06	LIMS1, PDGFB, EFNA1, WFS1, EDN1, LGR4, TGFB1, CITED2, CTNNB1, FOXS1, EZR, MEIS2, NRARP, NFATC4, BHLHE40, SKIL, RUNX1, MEPCE, MDFI, MAF, PTPRK, FZD8, ERF, DAB2IP, BMP2, SMAD7, LDB1, LMCD1, SIX4, MECOM, WWTR1, SNAI2, SNAI1, PPP1R13L, NRIP1, HES1, CCND1, NR1I3, PLK3, ETS2, HES2, IRF1, HIVEP1, SMURF2, ZFHX3, ENG, NCOR2, TOB1	326	1194	16650	2.05321	0.0160338	0.000116279	0.00597575
GOTERM_BP_FAT	GO:0045596~negative regulation of cell differentiation	32	0.0568031	3.21171e-06	PDGFB, EFNA1, FSTL3, JAG1, TGFB1, CTNNB1, TGFB2, MEIS2, NRARP, ITGAV, NFATC4, SKIL, RUNX1, BMP2, DAB2IP, SMAD7, MAFB, LDB1, SIX4, SNAI2, WWTR1, SNAI1, HES1, CCND1, RCC2, TACSTD2, HOXB8, IRF1, PMP22, ZFHX3, IGFBP5, TOB1	326	640	16650	2.55368	0.0164517	0.000118482	0.00613279
GOTERM_BP_FAT	GO:0060537~muscle tissue development	23	0.0408272	3.40168e-06	BMP2, SMAD7, EDN1, BMPR2, GJA1, SIX4, CXADR, TPM1, PPP1R13L, TGFB1, CITED2, TGFB2, CTNNB1, PLAGL1, C3ORF58, TGFBR3, SKIL, SIK1, CHRNA1, FGF2, ENG, BCL9, IGFBP5	326	367	16650	3.2008	0.0174163	0.0001246	0.00649553
GOTERM_BP_FAT	GO:0030155~regulation of cell adhesion	32	0.0568031	3.51962e-06	DLC1, LIMS1, EFNA1, CSF1, JAG2, FSTL3, TPM1, TGFB1, CTNNB1, TGFB2, CITED2, CD47, NRARP, ITGAV, PELI1, STX4, BMP2, SMAD7, LDB1, FLOT2, SNAI2, HES1, MYO10, RND1, ITGA6, RCC2, TACSTD2, ITGA5, IRF1, ABL1, ENG, ABL2	326	643	16650	2.54177	0.0180146	0.000128012	0.00672072
GOTERM_BP_FAT	GO:1903508~positive regulation of nucleic acid-templated transcription	52	0.092305	3.58243e-06	E2F4, PDGFB, PPP2R5B, GDF6, EDN1, F2RL1, FSTL3, JAG1, LGR4, TGFB1, CBFB, CTNNB1, CITED2, FGF2, HYAL2, DAB2IP, LDB1, SIX4, MECOM, NRIP1, HES1, BMPR2, SOX4, NR3C1, PLAGL1, MEIS2, LYL1, POU2F2, NFATC4, RUNX1, BCL9, MAF, FZD8, BMP2, KAT2B, SMAD7, MAFB, SMAD6, TEAD2, WWTR1, MAFK, SNAI1, NR1I3, ITGA6, IRF6, ETS2, ARF4, IRF1, KLF2, ENG, ZFHX3, F2R	326	1349	16650	1.96874	0.0183332	0.000129385	0.00684066
GOTERM_BP_FAT	GO:0045893~positive regulation of transcription, DNA-templated	52	0.092305	3.58243e-06	E2F4, PDGFB, PPP2R5B, GDF6, EDN1, F2RL1, FSTL3, JAG1, LGR4, TGFB1, CBFB, CTNNB1, CITED2, FGF2, HYAL2, DAB2IP, LDB1, SIX4, MECOM, NRIP1, HES1, BMPR2, SOX4, NR3C1, PLAGL1, MEIS2, LYL1, POU2F2, NFATC4, RUNX1, BCL9, MAF, FZD8, BMP2, KAT2B, SMAD7, MAFB, SMAD6, TEAD2, WWTR1, MAFK, SNAI1, NR1I3, ITGA6, IRF6, ETS2, ARF4, IRF1, KLF2, ENG, ZFHX3, F2R	326	1349	16650	1.96874	0.0183332	0.000129385	0.00684066
GOTERM_BP_FAT	GO:0051246~regulation of protein metabolic process	81	0.143783	3.9099e-06	DLC1, PPP2R5B, PDGFB, EFNA1, WFS1, PDGFA, GDF6, F2RL1, EDN1, TNFSF15, GJA1, TGFB1, TGFB2, CTNNB1, PRKAR2B, MAP3K5, CTGF, EEF2K, PDGFC, FGF2, DAB2IP, HYAL2, CCDC88C, FLOT2, ENC1, MECOM, BCL2L13, DDIT4, FRY, HES1, MAST4, CCND1, SERPINB2, NRK, GADD45B, PMEPA1, TNFAIP8L3, CSF1, BMPR2, SOX4, GPRC5B, ARIH2, EZR, ITGAV, MDFI, PARD6A, FZD8, RNF144B, PELI1, BMP2, KAT2B, SMAD7, SMAD6, CNKSR3, SPHK1, SNAI2,…	326	2512	16650	1.64688	0.0199921	0.000140231	0.00746593
GOTERM_BP_FAT	GO:0009792~embryo development ending in birth or egg hatching	30	0.0532529	4.00153e-06	DLC1, PDGFB, PLXNA2, EDN1, BMPR2, JAG2, SOX4, GJA1, TPM1, TGFB1, MTHFD1L, CTNNB1, TGFB2, CITED2, NRARP, RSPO3, CHST11, SKIL, ACSL4, LFNG, FGF2, MDFI, BMP2, TEAD2, SIX4, SNAI1, HES1, HOXB8, NRK, KLF2	326	583	16650	2.62815	0.0204558	0.000142528	0.0076409
GOTERM_BP_FAT	GO:0003179~heart valve morphogenesis	8	0.0142008	4.25447e-06	BMP2, EFNA1, SMAD6, BMPR2, SOX4, JAG1, TGFB1, TGFB2	326	35	16650	11.674	0.0217347	0.000150498	0.00812385
GOTERM_BP_FAT	GO:0050790~regulation of catalytic activity	77	0.136682	4.70882e-06	DLC1, PPP2R5B, PDGFB, EFNA1, WFS1, PDGFA, EDN1, TNFSF15, ITSN2, TGFB1, TGFB2, CTNNB1, TBC1D16, PRKAR2B, MAP3K5, CTGF, RAPGEF5, PDGFC, FGF2, DAB2IP, STX4, IRS2, HYAL2, LDB1, BCL2L13, ARHGAP23, FRY, CCND1, RCC2, RFK, SERPINB2, RIN1, NRK, GADD45B, SPATA13, CXCL1, TNFAIP8L3, LIMS1, AGFG2, CSF1, RTKN, OAS1, GPRC5B, TPM1, ALDH1A1, CDC42EP2, PPP1R3B, CDC42EP1, PLEKHG1, ANGPTL4, MDFI, FZD8, BMP2, KAT2B, …	326	2357	16650	1.66851	0.0240277	0.000165436	0.00899141
GOTERM_BP_FAT	GO:0042981~regulation of apoptotic process	53	0.0940801	4.74013e-06	DLC1, PTGS2, WFS1, EFNA1, GDF6, EDN1, TNFSF15, TGFB1, TGFB2, CTNNB1, CITED2, MAP3K5, CTGF, CHST11, EEF2K, RHOB, SIK1, DAB2IP, STX4, IRS2, HYAL2, STXBP1, SIX4, BCL2L13, NTSR1, SERPINB2, GADD45B, SOX4, ITGAV, NFATC4, NDRG1, SKIL, ANGPTL4, BMP2, SMAD6, SPHK1, PDK4, DOCK8, SNAI2, SNAI1, BIRC2, IFIT3, PLEKHF1, TNFSF10, PLK3, ITGA6, ITGA5, UCP2, ARF4, ABL1, MERTK, ENG, F2R	326	1400	16650	1.9335	0.0241855	0.000165411	0.00905118
GOTERM_BP_FAT	GO:0002520~immune system development	37	0.0656785	4.8958e-06	PDGFB, LRRC8A, CSF1, F2RL1, JAG2, FSTL3, SOX4, JAG1, TPD52, TGFB1, CBFB, CTNNB1, TGFB2, CITED2, ARIH2, MEIS2, LYL1, NRARP, POU2F2, RUNX1, LFNG, FZD8, HYAL2, PTGER4, MAFB, LDB1, BPGM, SIX4, MECOM, CTC1, HES1, HOXB8, IRF1, TGFBR3, MERTK, ABL1, KLF2	326	821	16650	2.30173	0.0249698	0.000169696	0.00934842
GOTERM_BP_FAT	GO:0007267~cell-cell signaling	56	0.0994053	4.95354e-06	LYPD1, PTGS2, PDGFB, PDGFA, EFNA1, EDN1, SYT9, GJA1, GJA4, LGR4, CTNNB1, TGFB2, PCDH1, CTGF, RSPO3, CHRNA1, SLC1A1, FGF2, CDK14, STX4, IRS2, DAB2IP, CCDC88C, LDB1, FLOT2, STXBP1, NTSR1, HES1, CCND1, MYRIP, ROR1, RIN1, PMP22, RAB11FIP1, SOX4, GPRC5B, SLC29A1, HRH1, NRARP, FAT1, NFATC4, STX11, SCN5A, BCL9, MDFI, PARD6A, FZD8, BMP2, SNAI2, WWTR1, TNFSF10, UCP2, TMOD2, SMURF2, ABL1, MERTK	326	1517	16650	1.88538	0.0252606	0.000170553	0.00945866
GOTERM_BP_FAT	GO:0043085~positive regulation of catalytic activity	57	0.10118	5.25107e-06	DLC1, PDGFB, WFS1, PDGFA, EFNA1, EDN1, TNFSF15, ITSN2, TGFB1, TGFB2, CTNNB1, TBC1D16, PRKAR2B, MAP3K5, CTGF, RAPGEF5, PDGFC, FGF2, STX4, IRS2, DAB2IP, BCL2L13, ARHGAP23, CCND1, RCC2, RFK, RIN1, NRK, GADD45B, SPATA13, CXCL1, TNFAIP8L3, LIMS1, AGFG2, CSF1, GPRC5B, TPM1, ALDH1A1, CDC42EP2, CDC42EP1, PLEKHG1, MDFI, FZD8, BMP2, DOCK8, CDC25B, DUSP5, TNFSF10, ITGA6, RGS3, RGS4, ARF4, DENND4C, ABL1, ARA…	326	1559	16650	1.86735	0.0267574	0.000179599	0.0100268
GOTERM_BP_FAT	GO:1902680~positive regulation of RNA biosynthetic process	52	0.092305	5.39726e-06	E2F4, PDGFB, PPP2R5B, GDF6, EDN1, F2RL1, FSTL3, JAG1, LGR4, TGFB1, CBFB, CTNNB1, CITED2, FGF2, HYAL2, DAB2IP, LDB1, SIX4, MECOM, NRIP1, HES1, BMPR2, SOX4, NR3C1, PLAGL1, MEIS2, LYL1, POU2F2, NFATC4, RUNX1, BCL9, MAF, FZD8, BMP2, KAT2B, SMAD7, MAFB, SMAD6, TEAD2, WWTR1, MAFK, SNAI1, NR1I3, ITGA6, IRF6, ETS2, ARF4, IRF1, KLF2, ENG, ZFHX3, F2R	326	1369	16650	1.93998	0.0274919	0.000183384	0.0103059
GOTERM_BP_FAT	GO:0014706~striated muscle tissue development	22	0.0390521	5.64639e-06	BMP2, SMAD7, EDN1, BMPR2, GJA1, SIX4, CXADR, TPM1, PPP1R13L, TGFB1, CITED2, TGFB2, CTNNB1, PLAGL1, C3ORF58, TGFBR3, SKIL, SIK1, CHRNA1, FGF2, ENG, BCL9	326	350	16650	3.21034	0.0287425	0.000190594	0.0107816
GOTERM_BP_FAT	GO:0045934~negative regulation of nucleobase-containing compound metabolic process	52	0.092305	5.67517e-06	PDGFB, WFS1, EFNA1, EDN1, GJA1, LGR4, TGFB1, FOXS1, CTNNB1, CITED2, PTPRK, DAB2IP, LDB1, SIX4, MECOM, DDIT4, NRIP1, HES1, CCND1, HES2, LIMS1, BMPR2, MEIS2, EZR, NRARP, NFATC4, BHLHE40, SKIL, RUNX1, MEPCE, MDFI, MAF, ERF, FZD8, BMP2, SMAD7, LMCD1, SNAI2, WWTR1, SNAI1, PPP1R13L, CTC1, NR1I3, PLK3, ETS2, IRF1, HIVEP1, SMURF2, ENG, ZFHX3, NCOR2, TOB1	326	1371	16650	1.93715	0.0288869	0.000190322	0.0108365
GOTERM_BP_FAT	GO:0034329~cell junction assembly	16	0.0284015	5.69376e-06	DLC1, PARD6A, PTPRK, LIMS1, SMAD7, LDB1, CLDN5, FBLIM1, GJA1, GJA4, SNAI2, SNAI1, CTNNB1, ITGA6, RCC2, ITGA5	326	192	16650	4.25613	0.0289801	0.000189713	0.010872
GOTERM_BP_FAT	GO:0042592~homeostatic process	59	0.104731	6.17354e-06	E2F4, PTGS2, LDLR, LRRC8A, WFS1, F2RL1, EDN1, GJA1, CXADR, LGR4, TGFB1, TGFB2, CTNNB1, CITED2, PRKAR2B, CTGF, CHRNA1, FGF2, STX4, IRS2, HYAL2, PTGER4, LDB1, NTSR1, LDLRAP1, STC1, CSF1, SOX4, OAS1, GPRC5B, KCNJ2, GPR4, SLC29A1, SLC4A7, SKIL, SCN5A, GLRX, ANGPTL4, MAFB, SMAD7, PDK4, BPGM, ATP13A3, ABCB6, ATP13A2, PPP1R13L, CTC1, DIO2, UCP2, MT2A, MEX3C, LIPG, TGFBR3, KLF2, ABL1, ABL2, SLC46A1, F2R,…	326	1645	16650	1.83182	0.0313834	0.000204379	0.0117881
GOTERM_BP_FAT	GO:0051254~positive regulation of RNA metabolic process	53	0.0940801	6.35835e-06	E2F4, PDGFB, PPP2R5B, GDF6, EDN1, F2RL1, FSTL3, JAG1, LGR4, TGFB1, CBFB, CTNNB1, CITED2, FGF2, HYAL2, DAB2IP, LDB1, SIX4, MECOM, NRIP1, HES1, BMPR2, SOX4, NR3C1, PLAGL1, MEIS2, LYL1, POU2F2, NFATC4, RUNX1, BCL9, MAF, FZD8, BMP2, KAT2B, SMAD7, MAFB, SMAD6, TEAD2, WWTR1, MAFK, SNAI1, NR1I3, ITGA6, IRF6, ETS2, ARF4, IRF1, KLF2, ENG, ZFHX3, TOB1, F2R	326	1415	16650	1.913	0.0323076	0.000209156	0.012141
GOTERM_BP_FAT	GO:0001763~morphogenesis of a branching structure	16	0.0284015	6.89541e-06	BMP2, PDGFA, CSF1, EDN1, SIX4, SNAI2, LGR4, TGFB1, CTNNB1, NRARP, TACSTD2, RSPO3, NFATC4, HHIP, FGF2, ENG	326	195	16650	4.19066	0.0349882	0.000225385	0.0131664
GOTERM_BP_FAT	GO:0090101~negative regulation of transmembrane receptor protein serine/threonine kinase signaling pathway	12	0.0213011	7.06387e-06	SMAD7, SMAD6, CHST11, FSTL3, TGFBR3, SMURF2, SKIL, ABL1, ENG, TGFB1, PMEPA1, TOB1	326	106	16650	5.78192	0.0358275	0.000229439	0.013488
GOTERM_BP_FAT	GO:0010628~positive regulation of gene expression	60	0.106506	7.06884e-06	E2F4, LDLR, PDGFB, PPP2R5B, GDF6, F2RL1, EDN1, FSTL3, GJA1, JAG1, LGR4, TGFB1, CBFB, TGFB2, CTNNB1, CITED2, CTGF, FGF2, HYAL2, DAB2IP, LDB1, SIX4, MECOM, NRIP1, HES1, LIMS1, CSF1, BMPR2, SOX4, NR3C1, PLAGL1, MEIS2, EZR, LYL1, POU2F2, NFATC4, RUNX1, BCL9, MAF, FZD8, BMP2, KAT2B, SMAD7, MAFB, SMAD6, TEAD2, WWTR1, MAFK, SNAI1, NR1I3, ITGA6, IRF6, ETS2, ARF4, IRF1, KLF2, ENG, ZFHX3, NCOR2, F2R	326	1692	16650	1.81112	0.0358522	0.000228166	0.0134975
GOTERM_BP_FAT	GO:0090288~negative regulation of cellular response to growth factor stimulus	13	0.0230762	7.22231e-06	DAB2IP, SMAD7, SMAD6, FSTL3, TGFB1, CHST11, TGFBR3, SMURF2, SKIL, ABL1, ENG, PMEPA1, TOB1	326	127	16650	5.22801	0.0366162	0.000231671	0.0137906
GOTERM_BP_FAT	GO:0050678~regulation of epithelial cell proliferation	20	0.0355019	7.29901e-06	PTPRK, LIMS1, BMP2, DAB2IP, PDGFB, BMPR2, GJA1, SIX4, SNAI2, TGFB1, TGFB2, CTNNB1, HES1, CCND1, NRARP, TACSTD2, TGFBR3, FGF2, ENG, SCN5A	326	300	16650	3.40491	0.0369978	0.000232686	0.013937
GOTERM_BP_FAT	GO:1903524~positive regulation of blood circulation	11	0.019526	7.39659e-06	HRH1, PTGS2, CTGF, EDN1, F2RL1, GJA1, ABL1, SLC1A1, TPM1, TGFB2, F2R	326	87	16650	6.45758	0.037483	0.00023435	0.0141233
GOTERM_BP_FAT	GO:0048568~embryonic organ development	24	0.0426023	8.06694e-06	MDFI, BMP2, PDGFB, EFNA1, PDGFA, MAFB, EDN1, SOBP, GJA1, TEAD2, SIX4, SNAI1, PPP1R13L, MTHFD1L, TGFB1, CITED2, TGFB2, CTNNB1, HES1, HOXB8, RSPO3, CHST11, NRK, ENG	326	417	16650	2.93949	0.0408098	0.000254028	0.0154032
GOTERM_BP_FAT	GO:0045597~positive regulation of cell differentiation	37	0.0656785	8.3441e-06	LIMS1, PDLIM7, PTGS2, PPP2R5B, CSF1, GDF6, EDN1, CLDN5, BMPR2, GJA1, JAG1, ITSN2, GPRC5B, TGFB1, CTNNB1, TGFB2, MAP3K5, CTGF, EEF2K, SKIL, RUNX1, FGF2, DAB2IP, BMP2, CPNE5, ENC1, WWTR1, SNAI2, SNAI1, PPP1R13L, HES1, ADAMTS9, TACSTD2, ABL1, ZFHX3, ENG, ABL2	326	841	16650	2.247	0.0421819	0.000261162	0.0159324
GOTERM_BP_FAT	GO:0051172~negative regulation of nitrogen compound metabolic process	55	0.0976302	8.43819e-06	PDGFB, WFS1, EFNA1, EDN1, GJA1, LGR4, TGFB1, FOXS1, CTNNB1, CITED2, PTPRK, DAB2IP, LDB1, ENC1, SIX4, MECOM, DDIT4, NRIP1, HES1, CCND1, HES2, LIMS1, BMPR2, MEIS2, EZR, NRARP, NFATC4, BHLHE40, SKIL, RUNX1, MEPCE, MDFI, MAF, ERF, FZD8, BMP2, SMAD7, LMCD1, SNAI2, WWTR1, SNAI1, PPP1R13L, CTC1, NR1I3, PLK3, ETS2, IRF1, MEX3D, HIVEP1, SMURF2, ENG, ZFHX3, NCOR2, TOB1, IGFBP5	326	1506	16650	1.86524	0.0426473	0.000262516	0.016112
GOTERM_BP_FAT	GO:0044087~regulation of cellular component biogenesis	36	0.0639034	8.51553e-06	DLC1, PHLDB1, LIMS1, PPP2R5B, F2RL1, EDN1, GJA1, TPM1, TGFB1, CTNNB1, ESPN, TBC1D16, CDC42EP2, EZR, CDC42EP1, CTGF, EEF2K, FGF2, DAB2IP, PTGER4, LDB1, SMAD6, STXBP1, FBLIM1, SIX4, SNAI2, SNAI1, BIRC2, MYO10, RCC2, SRPX2, TACSTD2, TPPP, TMOD2, ABL1, PMEPA1	326	807	16650	2.27838	0.0430297	0.000263336	0.0162597
GOTERM_BP_FAT	GO:1901701~cellular response to oxygen-containing compound	39	0.0692287	8.5242e-06	LYPD1, PTGS2, PDGFB, LDLR, EDN1, SOX4, TPM1, TGFB1, CTNNB1, SLC29A1, PRKAR2B, MAP3K5, EZR, EEF2K, RHOB, PDGFC, PTPRK, DAB2IP, IRS2, STX4, KAT2B, PTPRE, PTGER4, PDK4, COLEC12, TEAD2, SNAI2, DDIT4, NRIP1, SH3BP4, UCP2, COL1A2, DENND4C, STC1, FBXO32, KLF2, ABL1, ABL2, IGFBP5	326	912	16650	2.18407	0.0430725	0.000262035	0.0162762
GOTERM_BP_FAT	GO:0051253~negative regulation of RNA metabolic process	48	0.0852046	8.64468e-06	LIMS1, PDGFB, EFNA1, WFS1, EDN1, LGR4, TGFB1, CITED2, CTNNB1, FOXS1, EZR, MEIS2, NRARP, NFATC4, BHLHE40, SKIL, RUNX1, MEPCE, MDFI, MAF, PTPRK, FZD8, ERF, DAB2IP, BMP2, SMAD7, LDB1, LMCD1, SIX4, MECOM, WWTR1, SNAI2, SNAI1, PPP1R13L, NRIP1, HES1, CCND1, NR1I3, PLK3, ETS2, HES2, IRF1, HIVEP1, SMURF2, ZFHX3, ENG, NCOR2, TOB1	326	1240	16650	1.97704	0.0436678	0.000264166	0.0165063
GOTERM_BP_FAT	GO:0030029~actin filament-based process	32	0.0568031	8.65591e-06	CXCL1, DLC1, PDLIM7, PDGFA, F2RL1, EDN1, FHL3, GJA1, NEDD9, KCNJ2, CXADR, TPM1, TGFB1, TGFB2, ESPN, CDC42EP2, EZR, CDC42EP1, CTGF, FAT1, SCN5A, FMNL3, PTGER4, SIX4, FRY, MYRIP, RND1, TACSTD2, TMOD2, STC1, ABL1, ABL2	326	672	16650	2.43208	0.0437233	0.000262954	0.0165277
GOTERM_BP_FAT	GO:0003170~heart valve development	8	0.0142008	9.10075e-06	BMP2, EFNA1, SMAD6, BMPR2, SOX4, JAG1, TGFB1, TGFB2	326	39	16650	10.4766	0.0459179	0.000274849	0.017377
GOTERM_BP_FAT	GO:0061138~morphogenesis of a branching epithelium	15	0.0266264	1.01358e-05	BMP2, PDGFA, CSF1, EDN1, SIX4, LGR4, TGFB1, CTNNB1, TACSTD2, NRARP, RSPO3, NFATC4, HHIP, FGF2, ENG	326	177	16650	4.32827	0.0510049	0.000304324	0.0193532
GOTERM_BP_FAT	GO:0003197~endocardial cushion development	8	0.0142008	1.08481e-05	BMP2, BMPR2, JAG1, SNAI2, SNAI1, ENG, TGFB2, CITED2	326	40	16650	10.2147	0.0544902	0.000323826	0.0207132
GOTERM_BP_FAT	GO:0010769~regulation of cell morphogenesis involved in differentiation	21	0.037277	1.20135e-05	PHLDB1, LIMS1, BMP2, DAB2IP, PLXNA4, SMAD7, PLXNA2, EFNA1, BMPR2, WWTR1, SNAI1, TGFB1, TGFB2, CTNNB1, RCC2, TACSTD2, EEF2K, NFATC4, SKIL, ABL1, ENG	326	339	16650	3.16385	0.0601643	0.000356547	0.0229381
GOTERM_BP_FAT	GO:0040008~regulation of growth	31	0.055028	1.27122e-05	PLXNA4, WFS1, PLXNA2, CSF1, EDN1, BMPR2, OSGIN2, GJA1, NEDD9, ESM1, ITSN2, TGFB1, TGFB2, FOXS1, EZR, FAM107A, CTGF, ACSL4, FGF2, DAB2IP, HYAL2, CPNE5, SPHK1, SIX4, SH3BP4, FBLN5, MT2A, TGFBR3, NRK, ABL1, IGFBP5	326	652	16650	2.42835	0.0635496	0.000375122	0.0242719
GOTERM_BP_FAT	GO:0043549~regulation of kinase activity	35	0.0621283	1.27845e-05	TNFAIP8L3, PDGFB, PDGFA, EFNA1, CSF1, EDN1, TNFSF15, GPRC5B, TGFB1, TGFB2, PRKAR2B, MAP3K5, PDGFC, FGF2, MDFI, FZD8, IRS2, BMP2, DAB2IP, HYAL2, KAT2B, LDB1, WWTR1, CDC25B, SH3BP5, DUSP5, DUSP4, CCND1, CBLB, RGS3, RGS4, NRK, GADD45B, ABL1, F2R	326	788	16650	2.2685	0.0638993	0.000375113	0.0244099
GOTERM_BP_FAT	GO:0032268~regulation of cellular protein metabolic process	75	0.133132	1.42803e-05	DLC1, PPP2R5B, PDGFB, EFNA1, WFS1, PDGFA, GDF6, F2RL1, EDN1, TNFSF15, TGFB1, TGFB2, CTNNB1, PRKAR2B, MAP3K5, CTGF, EEF2K, PDGFC, FGF2, DAB2IP, HYAL2, CCDC88C, ENC1, MECOM, BCL2L13, DDIT4, FRY, HES1, CCND1, SERPINB2, NRK, GADD45B, PMEPA1, TNFAIP8L3, CSF1, BMPR2, SOX4, GPRC5B, ARIH2, EZR, MDFI, PARD6A, RNF144B, FZD8, BMP2, PELI1, KAT2B, SMAD7, SMAD6, CNKSR3, SPHK1, SAMSN1, SNAI2, WWTR1, ATP13A2, BI…	326	2346	16650	1.63279	0.0711037	0.000416626	0.0272656
GOTERM_BP_FAT	GO:0060993~kidney morphogenesis	11	0.019526	1.48185e-05	HES1, BMP2, TACSTD2, SOX4, SIX4, WWTR1, GCNT1, FGF2, LGR4, TGFB1, CTNNB1	326	94	16650	5.9767	0.0736825	0.000429898	0.0282931
GOTERM_BP_FAT	GO:0016337~single organismal cell-cell adhesion	33	0.0585781	1.49152e-05	MPZL2, F2RL1, JAG2, FSTL3, SOX4, CXADR, TGFB1, CITED2, CTNNB1, TGFB2, CD47, EZR, NRARP, FAT1, ITGAV, LFNG, GCNT1, FZD8, PELI1, PTGER4, SMAD7, MAFB, FLOT2, STXBP1, FBLIM1, DOCK8, HES1, MYO10, ITGA6, SRPX2, ITGA5, IRF1, ABL1	326	725	16650	2.32473	0.0741449	0.000430284	0.0284776
GOTERM_BP_FAT	GO:0030509~BMP signaling pathway	13	0.0230762	1.56931e-05	BMP2, SMAD7, SMAD6, GDF6, BMPR2, FSTL3, HES1, TGFBR3, SMURF2, SKIL, ABL1, ENG, TOB1	326	137	16650	4.8464	0.0778574	0.000450207	0.0299627
GOTERM_BP_FAT	GO:0072006~nephron development	13	0.0230762	1.68917e-05	BMP2, PDGFB, PDGFA, SIX4, JAG1, WWTR1, LGR4, GPR4, TGFB1, CTNNB1, HES1, TACSTD2, FGF2	326	138	16650	4.81128	0.0835488	0.000481908	0.0322509
GOTERM_BP_FAT	GO:0048705~skeletal system morphogenesis	16	0.0284015	1.76995e-05	MDFI, HYAL2, BMPR2, MGP, SIX4, MTHFD1L, TGFB1, CITED2, TGFB2, CTNNB1, DHRS3, HOXB8, CTGF, CHST11, STC1, HHIP	326	211	16650	3.87288	0.0873645	0.000502174	0.0337929
GOTERM_BP_FAT	GO:0048738~cardiac muscle tissue development	15	0.0266264	1.78051e-05	BMP2, C3ORF58, SMAD7, EDN1, BMPR2, TGFBR3, GJA1, SIK1, CXADR, FGF2, TPM1, ENG, PPP1R13L, TGFB1, TGFB2	326	186	16650	4.11884	0.0878623	0.000502411	0.0339945
GOTERM_BP_FAT	GO:0003279~cardiac septum development	11	0.019526	1.78626e-05	HES1, DHRS3, SMAD7, SMAD6, BMPR2, TGFBR3, SOX4, JAG1, ENG, TGFB2, CITED2	326	96	16650	5.85219	0.088133	0.000501293	0.0341042
GOTERM_BP_FAT	GO:0098609~cell-cell adhesion	45	0.0798793	1.85199e-05	MPZL2, F2RL1, CLDN5, JAG2, FSTL3, SOX4, CXADR, TGFB1, CTNNB1, TGFB2, CITED2, CD47, PCDH1, EZR, CDC42EP1, NRARP, FAT1, PPL, ITGAV, NDRG1, GCNT1, LFNG, TES, FZD8, DAB2IP, BMP2, PELI1, PTGER4, MAFB, SMAD7, FLOT2, STXBP1, FBLIM1, TRIM25, DOCK8, PPP1R13L, HES1, MYO10, ITGA6, SRPX2, ITGA5, TACSTD2, IRF1, ABL1, SH3GL1	326	1164	16650	1.9745	0.0912234	0.000516925	0.0353589
GOTERM_BP_FAT	GO:0032989~cellular component morphogenesis	49	0.0869797	2.0819e-05	DLC1, E2F4, PLXNA4, PLXNA2, EFNA1, EDN1, GJA1, ITSN2, TGFB1, TGFB2, CTNNB1, TBC1D16, EEF2K, DAB2IP, FMNL3, STXBP1, FBLIM1, SIX4, FRY, HES1, RCC2, TACSTD2, STC1, PHLDB1, LIMS1, BMPR2, TPM1, CDC42EP2, CDC42EP1, EZR, ITGAV, NFATC4, SKIL, BMP2, SMAD7, CPNE5, SNAI2, WWTR1, SNAI1, MYO10, MAP1S, TMOD2, TGFBR3, RFX2, KLF2, ABL1, MERTK, ARAP3, ENG	326	1321	16650	1.89448	0.101951	0.000577957	0.0397477
GOTERM_BP_FAT	GO:0030336~negative regulation of cell migration	16	0.0284015	2.09063e-05	DLC1, PTPRK, DAB2IP, HYAL2, PTGER4, SMAD7, TPM1, TGFB1, CITED2, TACSTD2, RHOB, STC1, ARAP3, FGF2, ENG, IGFBP5	326	214	16650	3.81859	0.102356	0.000577279	0.0399144
GOTERM_BP_FAT	GO:0051093~negative regulation of developmental process	33	0.0585781	2.21968e-05	PDGFB, EFNA1, BMPR2, FSTL3, GJA1, JAG1, TGFB1, GPR4, CTNNB1, TGFB2, MEIS2, NRARP, NFATC4, RUNX1, LFNG, BMP2, DAB2IP, SMAD7, MAFB, LDB1, SIX4, SNAI2, SNAI1, HES1, CCND1, RCC2, TACSTD2, HOXB8, IRF1, PMP22, ABL1, ZFHX3, IGFBP5	326	739	16650	2.28069	0.10832	0.000609643	0.0423777
GOTERM_BP_FAT	GO:0071900~regulation of protein serine/threonine kinase activity	25	0.0443774	2.26566e-05	PDGFB, PDGFA, EFNA1, EDN1, TNFSF15, TGFB1, PRKAR2B, MAP3K5, PDGFC, FGF2, MDFI, FZD8, HYAL2, DAB2IP, BMP2, KAT2B, DUSP5, DUSP4, CCND1, RGS3, RGS4, NRK, GADD45B, ABL1, F2R	326	476	16650	2.68244	0.110435	0.000618977	0.0432554
GOTERM_BP_FAT	GO:0060393~regulation of pathway-restricted SMAD protein phosphorylation	9	0.0159759	2.31501e-05	BMP2, SMAD7, GDF6, SMAD6, BMPR2, ENG, TGFB1, PMEPA1, TGFB2	326	61	16650	7.53545	0.112699	0.000629125	0.0441972
GOTERM_BP_FAT	GO:0007399~nervous system development	70	0.124257	2.33478e-05	DLC1, PLXNA4, PPP2R5B, PLXNA2, EFNA1, GDF6, CLDN5, JAG2, GJA1, ITSN2, JAG1, MTHFD1L, TGFB1, TGFB2, CTNNB1, CITED2, PCDH1, EEF2K, RAPGEF5, PDGFC, HHIP, FGF2, PTPRK, DAB2IP, IRS2, ANKS1A, LDB1, ENC1, STXBP1, SIX4, DDIT4, FRY, TACC2, HES1, RND1, VCAN, PMP22, SH3GL1, CXCL1, CSF1, BMPR2, SOX4, GPRC5B, HDGFRP3, EZR, SLC4A7, NFATC4, NDRG1, SKIL, RUNX1, ACSL4, SCN5A, FZD8, BMP2, MAFB, CPNE5, SPHK1, TEAD2…	326	2170	16650	1.64754	0.113605	0.000631177	0.0445747
GOTERM_BP_FAT	GO:0070371~ERK1 and ERK2 cascade	17	0.0301766	2.41477e-05	TNFAIP8L3, BMP2, DAB2IP, PDGFB, PTGER4, PDGFA, CNKSR3, F2RL1, TGFB1, DUSP4, EZR, CTGF, ITGAV, PDGFC, ABL1, FGF2, F2R	326	243	16650	3.57305	0.11726	0.000649396	0.0461015
GOTERM_BP_FAT	GO:0043405~regulation of MAP kinase activity	20	0.0355019	2.45483e-05	MDFI, FZD8, BMP2, DAB2IP, HYAL2, PDGFB, EFNA1, PDGFA, EDN1, TGFB1, DUSP5, DUSP4, MAP3K5, RGS3, RGS4, NRK, PDGFC, GADD45B, FGF2, F2R	326	327	16650	3.12377	0.119085	0.000656746	0.0468661
GOTERM_BP_FAT	GO:0051050~positive regulation of transport	38	0.0674536	2.45581e-05	PDGFB, PTGS2, WFS1, F2RL1, EDN1, GJA1, SYT9, SOX4, KCNJ2, TGFB1, TGFB2, CD47, ARIH2, EZR, ITGAV, PEMT, EEF2K, C8ORF4, SCN5A, GLRX, IRS2, STX4, HYAL2, PTGER4, CNKSR3, SPHK1, STXBP1, NTSR1, ATP13A2, LDLRAP1, HES1, MYRIP, PLK3, LIPG, STC1, MERTK, ABL1, F2R	326	920	16650	2.10956	0.119129	0.000653623	0.0468848
GOTERM_BP_FAT	GO:0010556~regulation of macromolecule biosynthetic process	114	0.202361	2.47806e-05	PPP2R5B, PDGFB, EFNA1, PDGFA, WFS1, GDF6, F2RL1, EDN1, FSTL3, ZNF827, JAG1, CBFB, TGFB1, CITED2, TGFB2, CTNNB1, CTGF, C8ORF4, PDGFC, PTPRK, DAB2IP, IRS2, ENC1, ZNF48, ZNF792, SIX4, MECOM, HES1, HES2, BMPR2, SOX4, ZNF618, PLAGL1, MEIS2, PPP1R3B, NRARP, LYL1, ZNF697, ITGAV, TEAD4, BHLHE40, SKIL, RUNX1, MEPCE, MDFI, PELI1, BMP2, MAFB, SMAD7, SMAD6, SPHK1, LMCD1, TEAD2, MAFK, ZSCAN2, CTC1, TULP4, NR1…	326	4107	16650	1.41768	0.120141	0.000656161	0.0473095
GOTERM_BP_FAT	GO:0017015~regulation of transforming growth factor beta receptor signaling pathway	11	0.019526	2.55905e-05	SMAD7, SMAD6, CHST11, TGFBR3, SMURF2, SKIL, ENG, TGFB1, PMEPA1, BCL9, CITED2	326	100	16650	5.6181	0.123814	0.000674143	0.0488553
GOTERM_BP_FAT	GO:1903844~regulation of cellular response to transforming growth factor beta stimulus	11	0.019526	2.55905e-05	SMAD7, SMAD6, CHST11, TGFBR3, SMURF2, SKIL, ENG, TGFB1, PMEPA1, BCL9, CITED2	326	100	16650	5.6181	0.123814	0.000674143	0.0488553
GOTERM_BP_FAT	GO:0060317~cardiac epithelial to mesenchymal transition	7	0.0124257	2.57577e-05	BMP2, EFNA1, TGFBR3, SNAI2, SNAI1, ENG, TGFB2	326	31	16650	11.5328	0.12457	0.000675104	0.0491745
GOTERM_BP_FAT	GO:0060284~regulation of cell development	36	0.0639034	2.60442e-05	PHLDB1, LIMS1, PLXNA4, PPP2R5B, PLXNA2, EFNA1, CSF1, GDF6, EDN1, CLDN5, BMPR2, JAG1, ITSN2, GPRC5B, TGFB1, CTNNB1, TGFB2, EEF2K, NFATC4, SKIL, FGF2, DAB2IP, BMP2, CPNE5, SMAD7, ENC1, WWTR1, SNAI1, HES1, RCC2, TACSTD2, PMP22, ABL1, ZFHX3, ENG, ABL2	326	851	16650	2.16058	0.125865	0.000679163	0.0497213
GOTERM_BP_FAT	GO:0043009~chordate embryonic development	28	0.0497027	2.64541e-05	DLC1, PDGFB, PLXNA2, EDN1, BMPR2, JAG2, SOX4, GJA1, TPM1, TGFB1, MTHFD1L, CTNNB1, TGFB2, CITED2, NRARP, RSPO3, CHST11, SKIL, LFNG, MDFI, BMP2, TEAD2, SIX4, SNAI1, HES1, HOXB8, NRK, KLF2	326	577	16650	2.47844	0.127714	0.000686385	0.0505037
GOTERM_BP_FAT	GO:0043408~regulation of MAPK cascade	31	0.055028	2.66522e-05	TNFAIP8L3, PDGFB, PDGFA, EFNA1, GDF6, F2RL1, EDN1, TGFB1, CTNNB1, TGFB2, MAP3K5, EZR, CTGF, PDGFC, FGF2, MDFI, FZD8, BMP2, DAB2IP, HYAL2, CNKSR3, MECOM, DUSP5, DUSP4, RGS3, RGS4, TGFBR3, NRK, GADD45B, ABL1, F2R	326	678	16650	2.33522	0.128605	0.000688064	0.0508817
GOTERM_BP_FAT	GO:0031400~negative regulation of protein modification process	28	0.0497027	2.69745e-05	F2RL1, SOX4, TGFB1, CTNNB1, PRKAR2B, EZR, PARD6A, DAB2IP, HYAL2, KAT2B, SMAD7, SMAD6, CNKSR3, WWTR1, SAMSN1, MECOM, FRY, DDIT4, SH3BP5, DUSP5, DUSP4, CBLB, RGS3, RGS4, ABL1, GADD45B, ENG, PMEPA1	326	578	16650	2.47415	0.130055	0.000692919	0.0514969
GOTERM_BP_FAT	GO:0048732~gland development	23	0.0408272	2.90285e-05	BMP2, IRS2, PDGFA, MAFB, CSF1, FSTL3, SIX4, CTC1, TGFB1, CITED2, CTNNB1, TGFB2, SLC29A1, HES1, CCND1, EZR, UCP2, IRF6, TGFBR3, ABL1, FGF2, NCOR2, IGFBP5	326	421	16650	2.79025	0.139235	0.000741974	0.0554171
GOTERM_BP_FAT	GO:0001649~osteoblast differentiation	15	0.0266264	3.02741e-05	BMP2, PDLIM7, BMPR2, GJA1, JAG1, WWTR1, SNAI2, SNAI1, LGR4, CBFB, CTNNB1, VCAN, FGF2, IGFBP5, TOB1	326	195	16650	3.92874	0.144756	0.00076999	0.0577945
GOTERM_BP_FAT	GO:0009611~response to wounding	30	0.0532529	3.06039e-05	PDGFB, PDGFA, EDN1, F2RL1, GJA1, TPM1, TGFB1, GPR4, TGFB2, PRKAR2B, MAP3K5, CTGF, RHOB, PDGFC, FGF2, BCL9, STXBP1, DOCK8, MAFK, LYVE1, THBD, ITGA5, ARF4, COL1A2, SERPINB2, IRF1, MERTK, ENG, FABP5, F2R	326	649	16650	2.36088	0.146211	0.000774561	0.0584239
GOTERM_BP_FAT	GO:0048589~developmental growth	28	0.0497027	3.08128e-05	PLXNA4, PLXNA2, CSF1, EDN1, BMPR2, GJA1, ITSN2, TGFB1, TGFB2, FOXS1, ARIH2, EZR, CHST11, CHRNA1, FGF2, BCL9, CPNE5, SIX4, WWTR1, PPP1R13L, CTC1, C3ORF58, MEX3C, TGFBR3, NRK, STC1, ABL1, KLF2	326	583	16650	2.45294	0.147132	0.000776044	0.0588226
GOTERM_BP_FAT	GO:0045935~positive regulation of nucleobase-containing compound metabolic process	57	0.10118	3.15478e-05	E2F4, PDGFB, PPP2R5B, WFS1, PDGFA, GDF6, F2RL1, EDN1, FSTL3, JAG1, LGR4, TGFB1, CBFB, CTNNB1, CITED2, PDGFC, FGF2, HYAL2, DAB2IP, LDB1, SIX4, MECOM, NRIP1, HES1, BMPR2, SOX4, NR3C1, PLAGL1, MEIS2, LYL1, POU2F2, NFATC4, RUNX1, BCL9, MAF, FZD8, BMP2, KAT2B, SMAD7, MAFB, SMAD6, TEAD2, WWTR1, MAFK, SNAI1, CTC1, NR1I3, ITGA6, IRF6, ETS2, ARF4, IRF1, KLF2, ENG, ZFHX3, F2R, TOB1	326	1658	16650	1.75585	0.150364	0.000790691	0.0602252
GOTERM_BP_FAT	GO:0071772~response to BMP	13	0.0230762	3.18068e-05	BMP2, SMAD7, SMAD6, GDF6, BMPR2, FSTL3, HES1, TGFBR3, SMURF2, SKIL, ABL1, ENG, TOB1	326	147	16650	4.51671	0.151499	0.00079333	0.0607195
GOTERM_BP_FAT	GO:0071773~cellular response to BMP stimulus	13	0.0230762	3.18068e-05	BMP2, SMAD7, SMAD6, GDF6, BMPR2, FSTL3, HES1, TGFBR3, SMURF2, SKIL, ABL1, ENG, TOB1	326	147	16650	4.51671	0.151499	0.00079333	0.0607195
GOTERM_BP_FAT	GO:0048754~branching morphogenesis of an epithelial tube	13	0.0230762	3.18068e-05	BMP2, CSF1, EDN1, SIX4, LGR4, TGFB1, CTNNB1, TACSTD2, NRARP, NFATC4, HHIP, ENG, FGF2	326	147	16650	4.51671	0.151499	0.00079333	0.0607195
GOTERM_BP_FAT	GO:0061035~regulation of cartilage development	9	0.0159759	3.30741e-05	MAF, BMP2, CTGF, GDF6, BMPR2, SNAI2, TGFB1, CTNNB1, TGFB2	326	64	16650	7.18223	0.157036	0.000820964	0.0631382
GOTERM_BP_FAT	GO:0060548~negative regulation of cell death	37	0.0656785	3.33301e-05	WFS1, EFNA1, EDN1, SOX4, CTNNB1, CITED2, CTGF, ITGAV, CHST11, EEF2K, FGF2, ANGPTL4, IRS2, SMAD6, PDK4, SPHK1, STXBP1, TEAD2, DOCK8, SIX4, NTSR1, SNAI2, MECOM, SNAI1, ATP13A2, BIRC2, IFIT3, TNFSF10, PLK3, ITGA6, ITGA5, UCP2, ARF4, SERPINB2, MERTK, ABL1, F2R	326	897	16650	2.10672	0.158149	0.000823358	0.0636266
GOTERM_BP_FAT	GO:0051726~regulation of cell cycle	39	0.0692287	3.83691e-05	E2F4, PPP2R5B, PTGS2, PDGFB, EDN1, SOX4, TGFB1, CTNNB1, TGFB2, CITED2, PLAGL1, CTGF, C8ORF4, RHOB, NDRG1, SKIL, SIK1, FGF2, MEPCE, CABLES1, CDK14, PTPRK, DAB2IP, BMP2, KAT2B, SPHK1, MECOM, BIRC2, CTC1, CDC25B, HES1, CCND1, PLK3, RCC2, IRF6, IRF1, GADD45B, ABL1, ZFHX3	326	976	16650	2.04085	0.179778	0.000943269	0.0732427
GOTERM_BP_FAT	GO:0032872~regulation of stress-activated MAPK cascade	15	0.0266264	3.99193e-05	MDFI, FZD8, BMP2, DAB2IP, GDF6, EDN1, F2RL1, MECOM, TGFB2, MAP3K5, EZR, CTGF, TGFBR3, NRK, GADD45B	326	200	16650	3.83052	0.186319	0.000976713	0.0762008
GOTERM_BP_FAT	GO:0000902~cell morphogenesis	46	0.0816544	4.00475e-05	DLC1, PHLDB1, LIMS1, E2F4, PLXNA4, PLXNA2, EFNA1, BMPR2, GJA1, ITSN2, TPM1, TGFB1, TGFB2, CTNNB1, TBC1D16, CDC42EP2, EZR, CDC42EP1, ITGAV, EEF2K, NFATC4, SKIL, FMNL3, DAB2IP, BMP2, CPNE5, SMAD7, STXBP1, FBLIM1, WWTR1, SNAI2, SNAI1, FRY, HES1, MYO10, RCC2, MAP1S, TACSTD2, TGFBR3, STC1, RFX2, KLF2, MERTK, ABL1, ARAP3, ENG	326	1240	16650	1.89467	0.186858	0.00097523	0.0764456
GOTERM_BP_FAT	GO:0045787~positive regulation of cell cycle	20	0.0355019	4.01371e-05	DAB2IP, E2F4, PPP2R5B, PDGFB, SPHK1, EDN1, SOX4, TGFB1, CDC25B, CITED2, TGFB2, HES1, PLAGL1, CCND1, PLK3, RCC2, CTGF, NDRG1, ABL1, MEPCE	326	339	16650	3.01319	0.187234	0.000972824	0.0766165
GOTERM_BP_FAT	GO:0031098~stress-activated protein kinase signaling cascade	17	0.0301766	4.13498e-05	MDFI, FZD8, BMP2, DAB2IP, PTGER4, CCDC88C, GDF6, EDN1, F2RL1, MECOM, TGFB2, MAP3K5, EZR, CTGF, TGFBR3, NRK, GADD45B	326	254	16650	3.41831	0.192309	0.00099752	0.0789304
GOTERM_BP_FAT	GO:2000146~negative regulation of cell motility	16	0.0284015	4.15683e-05	DLC1, PTPRK, DAB2IP, HYAL2, PTGER4, SMAD7, TPM1, TGFB1, CITED2, TACSTD2, RHOB, STC1, ARAP3, FGF2, ENG, IGFBP5	326	227	16650	3.5999	0.193221	0.000998129	0.0793475
GOTERM_BP_FAT	GO:0070302~regulation of stress-activated protein kinase signaling cascade	15	0.0266264	4.21351e-05	MDFI, FZD8, BMP2, DAB2IP, GDF6, EDN1, F2RL1, MECOM, TGFB2, MAP3K5, EZR, CTGF, TGFBR3, NRK, GADD45B	326	201	16650	3.81146	0.195579	0.00100705	0.0804288
GOTERM_BP_FAT	GO:0045859~regulation of protein kinase activity	32	0.0568031	4.26282e-05	PDGFB, PDGFA, EFNA1, CSF1, EDN1, TNFSF15, GPRC5B, TGFB1, TGFB2, PRKAR2B, MAP3K5, PDGFC, FGF2, MDFI, FZD8, BMP2, DAB2IP, HYAL2, KAT2B, WWTR1, CDC25B, SH3BP5, DUSP5, DUSP4, CBLB, CCND1, RGS3, RGS4, NRK, GADD45B, ABL1, F2R	326	730	16650	2.23884	0.197625	0.00101414	0.0813698
GOTERM_BP_FAT	GO:0003181~atrioventricular valve morphogenesis	6	0.0106506	4.32371e-05	BMP2, EFNA1, SMAD6, BMPR2, SOX4, TGFB2	326	21	16650	14.5925	0.200145	0.0010239	0.0825317
GOTERM_BP_FAT	GO:0034405~response to fluid shear stress	7	0.0124257	4.47867e-05	PTGS2, SMAD7, SMAD6, GJA1, KLF2, TGFB1, CITED2	326	34	16650	10.5152	0.206521	0.00105574	0.0854884
GOTERM_BP_FAT	GO:0030855~epithelial cell differentiation	27	0.0479276	4.61902e-05	E2F4, PDGFB, CLDN5, FN3K, F2RL1, BMPR2, JAG2, SOX4, GJA1, JAG1, TGFB1, GPR4, CTNNB1, EZR, PPL, SLC4A7, SKIL, FGF2, MAF, BMP2, WWTR1, HES1, CCND1, IRF6, STC1, KLF2, ENG	326	563	16650	2.44936	0.212253	0.00108386	0.0881663
GOTERM_BP_FAT	GO:0030512~negative regulation of transforming growth factor beta receptor signaling pathway	9	0.0159759	4.63284e-05	SMAD7, SMAD6, CHST11, TGFBR3, SMURF2, SKIL, ENG, TGFB1, PMEPA1	326	67	16650	6.86064	0.212815	0.00108218	0.0884299
GOTERM_BP_FAT	GO:1903845~negative regulation of cellular response to transforming growth factor beta stimulus	9	0.0159759	4.63284e-05	SMAD7, SMAD6, CHST11, TGFBR3, SMURF2, SKIL, ENG, TGFB1, PMEPA1	326	67	16650	6.86064	0.212815	0.00108218	0.0884299
GOTERM_BP_FAT	GO:0051173~positive regulation of nitrogen compound metabolic process	59	0.104731	4.93315e-05	E2F4, PTGS2, PDGFB, PPP2R5B, WFS1, PDGFA, GDF6, F2RL1, EDN1, FSTL3, JAG1, LGR4, TGFB1, CBFB, CTNNB1, CITED2, PDGFC, FGF2, HYAL2, DAB2IP, LDB1, SIX4, MECOM, NRIP1, HES1, BMPR2, SOX4, NR3C1, PLAGL1, MEIS2, LYL1, POU2F2, NFATC4, RUNX1, BCL9, MAF, FZD8, BMP2, KAT2B, SMAD7, MAFB, SMAD6, TEAD2, WWTR1, MAFK, SNAI1, CTC1, NR1I3, ITGA6, IRF6, ETS2, ARF4, IRF1, KLF2, ENG, ZFHX3, NCOR2, F2R, TOB1	326	1767	16650	1.70534	0.224931	0.0011471	0.0941595
GOTERM_BP_FAT	GO:0051271~negative regulation of cellular component movement	17	0.0301766	5.22388e-05	DLC1, PTPRK, DAB2IP, HYAL2, PTGER4, SMAD7, TPM1, TGFB1, CITED2, TACSTD2, RHOB, TGFBR3, STC1, ARAP3, FGF2, ENG, IGFBP5	326	259	16650	3.35232	0.236483	0.00120922	0.099706
GOTERM_BP_FAT	GO:2000112~regulation of cellular macromolecule biosynthetic process	110	0.19526	5.26026e-05	PDGFB, PPP2R5B, PDGFA, WFS1, EFNA1, GDF6, F2RL1, EDN1, FSTL3, ZNF827, JAG1, CBFB, TGFB1, CITED2, CTNNB1, C8ORF4, PDGFC, PTPRK, DAB2IP, IRS2, ENC1, ZNF48, ZNF792, SIX4, MECOM, HES1, HES2, BMPR2, SOX4, ZNF618, PLAGL1, MEIS2, PPP1R3B, NRARP, LYL1, ZNF697, TEAD4, BHLHE40, SKIL, RUNX1, MEPCE, MDFI, PELI1, BMP2, MAFB, SMAD7, SMAD6, SPHK1, LMCD1, TEAD2, MAFK, ZSCAN2, CTC1, TULP4, NR1I3, PLK3, DIO2, ITGA…	326	3991	16650	1.40769	0.237917	0.00121221	0.1004
GOTERM_BP_FAT	GO:2000826~regulation of heart morphogenesis	7	0.0124257	5.31727e-05	HES1, BMP2, BMPR2, ENG, TGFB1, CTNNB1, TGFB2	326	35	16650	10.2147	0.240158	0.0012199	0.101488
GOTERM_BP_FAT	GO:0045860~positive regulation of protein kinase activity	24	0.0426023	5.3425e-05	MDFI, FZD8, BMP2, DAB2IP, PDGFB, EFNA1, PDGFA, CSF1, EDN1, TNFSF15, GPRC5B, TGFB1, CDC25B, TGFB2, DUSP5, PRKAR2B, MAP3K5, CCND1, NRK, PDGFC, ABL1, GADD45B, FGF2, F2R	326	470	16650	2.60801	0.241147	0.00122026	0.101969
GOTERM_BP_FAT	GO:0051338~regulation of transferase activity	38	0.0674536	5.41502e-05	TNFAIP8L3, PDGFB, PDGFA, EFNA1, CSF1, EDN1, TNFSF15, GPRC5B, TGFB1, CTNNB1, TGFB2, PRKAR2B, MAP3K5, PDGFC, FGF2, MDFI, FZD8, HYAL2, DAB2IP, BMP2, IRS2, KAT2B, SMAD7, LDB1, WWTR1, CTC1, CDC25B, SH3BP5, DUSP5, DUSP4, CCND1, CBLB, RGS3, RGS4, NRK, GADD45B, ABL1, F2R	326	955	16650	2.03225	0.243984	0.00123137	0.103352
GOTERM_BP_FAT	GO:0033674~positive regulation of kinase activity	25	0.0443774	5.81752e-05	MDFI, TNFAIP8L3, FZD8, DAB2IP, BMP2, PDGFB, EFNA1, PDGFA, CSF1, EDN1, TNFSF15, GPRC5B, TGFB1, CDC25B, TGFB2, DUSP5, PRKAR2B, CCND1, MAP3K5, PDGFC, NRK, GADD45B, ABL1, FGF2, F2R	326	505	16650	2.5284	0.25954	0.00131704	0.111031
GOTERM_BP_FAT	GO:0043123~positive regulation of I-kappaB kinase/NF-kappaB signaling	14	0.0248513	6.10223e-05	PELI1, PTGS2, SPHK1, F2RL1, TSPAN6, GJA1, TRIM25, GPRC5B, BIRC2, CTNNB1, TNFSF10, C8ORF4, ABL1, F2R	326	182	16650	3.92874	0.27035	0.00137543	0.116462
GOTERM_BP_FAT	GO:0010718~positive regulation of epithelial to mesenchymal transition	7	0.0124257	6.27685e-05	BMP2, WWTR1, SNAI1, ENG, TGFB1, CTNNB1, TGFB2	326	36	16650	9.93098	0.276901	0.00140861	0.119792
GOTERM_BP_FAT	GO:0003158~endothelium development	11	0.019526	6.30786e-05	EZR, CLDN5, F2RL1, BMPR2, RHOB, GJA1, STC1, JAG1, GJA4, ENG, CTNNB1	326	111	16650	5.06135	0.278059	0.00140944	0.120384
GOTERM_BP_FAT	GO:0045321~leukocyte activation	32	0.0568031	6.50285e-05	LRRC8A, CSF1, F2RL1, EDN1, JAG2, SOX4, TPD52, CXADR, TGFB1, CBFB, CTNNB1, CD47, LYL1, NRARP, POU2F2, NDRG1, LFNG, FZD8, PELI1, IRS2, STX4, HYAL2, PTGER4, MAFB, FLOT2, DOCK8, SAMSN1, HES1, SLC7A2, IRF1, MERTK, ABL1	326	747	16650	2.18789	0.285294	0.00144673	0.124103
GOTERM_BP_FAT	GO:0042060~wound healing	26	0.0461525	6.58587e-05	PDGFB, PDGFA, EDN1, F2RL1, GJA1, TPM1, TGFB1, GPR4, TGFB2, PRKAR2B, MAP3K5, RHOB, PDGFC, FGF2, BCL9, STXBP1, DOCK8, MAFK, THBD, ITGA5, SERPINB2, IRF1, COL1A2, MERTK, ENG, F2R	326	542	16650	2.45003	0.288352	0.0014589	0.125686
GOTERM_BP_FAT	GO:1901698~response to nitrogen compound	36	0.0639034	7.26461e-05	LYPD1, PTGS2, EDN1, GJA1, JAG1, TGFB1, CTNNB1, PRKAR2B, HRH1, MAP3K5, EZR, CTGF, PEMT, EEF2K, PDGFC, CHRNA1, GCNT1, PELI1, IRS2, KAT2B, PTPRE, PDK4, COLEC12, BIRC2, SH3BP4, CCND1, TNFSF10, THBD, UCP2, COL1A2, DENND4C, STC1, ABL1, KLF2, NCOR2, IGFBP5	326	895	16650	2.05436	0.312869	0.00160227	0.138631
GOTERM_BP_FAT	GO:0036293~response to decreased oxygen levels	18	0.0319517	7.29461e-05	BMP2, PTGS2, EDN1, BIRC2, TGFB1, DDIT4, CITED2, TGFB2, SLC29A1, PLK3, UCP2, CTGF, EEF2K, TGFBR3, NDRG1, STC1, ENG, ANGPTL4	326	295	16650	3.11636	0.313933	0.00160204	0.139203
GOTERM_BP_FAT	GO:0060412~ventricular septum morphogenesis	7	0.0124257	7.36981e-05	HES1, SMAD7, BMPR2, TGFBR3, SOX4, TGFB2, CITED2	326	37	16650	9.66258	0.316593	0.00161168	0.140637
GOTERM_BP_FAT	GO:0032103~positive regulation of response to external stimulus	17	0.0301766	7.49536e-05	CXCL1, CD47, HYAL2, STX4, THBD, PTGER4, PDGFB, LDLR, PTGS2, OSMR, CSF1, F2RL1, CXCL2, BMPR2, GPRC5B, FGF2, TGFB1	326	267	16650	3.25188	0.321011	0.00163221	0.143032
GOTERM_BP_FAT	GO:0010243~response to organonitrogen compound	33	0.0585781	7.64033e-05	LYPD1, PTGS2, EDN1, GJA1, JAG1, TGFB1, CTNNB1, PRKAR2B, HRH1, EZR, CTGF, PEMT, EEF2K, PDGFC, CHRNA1, GCNT1, IRS2, KAT2B, PTPRE, PDK4, BIRC2, SH3BP4, CCND1, TNFSF10, THBD, UCP2, COL1A2, DENND4C, STC1, ABL1, KLF2, NCOR2, IGFBP5	326	789	16650	2.13616	0.326076	0.00165677	0.145796
GOTERM_BP_FAT	GO:0072080~nephron tubule development	10	0.017751	7.72037e-05	HES1, BMP2, TACSTD2, JAG1, SIX4, WWTR1, FGF2, LGR4, TGFB1, CTNNB1	326	92	16650	5.55148	0.328857	0.00166711	0.147322
GOTERM_BP_FAT	GO:0048608~reproductive structure development	22	0.0390521	7.79763e-05	MDFI, PTGS2, PDGFB, BMPR2, FSTL3, SIX4, BIRC2, SNAI1, LGR4, CITED2, TGFB2, CTNNB1, NRIP1, HES1, TNFSF10, CCND1, RSPO3, ADAMTS1, NRK, STC1, MERTK, LFNG	326	418	16650	2.68809	0.33153	0.00167677	0.148796
GOTERM_BP_FAT	GO:0003208~cardiac ventricle morphogenesis	9	0.0159759	7.8133e-05	SMAD7, TGFBR3, SOX4, JAG1, TPM1, ENG, PPP1R13L, TGFB1, TGFB2	326	72	16650	6.3842	0.332071	0.00167318	0.149094
GOTERM_BP_FAT	GO:0010720~positive regulation of cell development	24	0.0426023	8.04456e-05	LIMS1, BMP2, DAB2IP, PPP2R5B, CPNE5, GDF6, CSF1, CLDN5, ENC1, EDN1, BMPR2, ITSN2, GPRC5B, WWTR1, SNAI1, TGFB1, TGFB2, CTNNB1, HES1, EEF2K, SKIL, ABL1, ABL2, ENG	326	483	16650	2.53782	0.340002	0.00171555	0.153504
GOTERM_BP_FAT	GO:0002683~negative regulation of immune system process	21	0.037277	8.05362e-05	DAB2IP, PELI1, PTGER4, MAFB, LDB1, F2RL1, FSTL3, TSPAN6, SAMSN1, LGR4, TGFB1, TGFB2, CTNNB1, HES1, MEIS2, EZR, NRARP, HOXB8, IRF1, RUNX1, MERTK	326	388	16650	2.76429	0.340311	0.00171041	0.153677
GOTERM_BP_FAT	GO:0090183~regulation of kidney development	8	0.0142008	8.15625e-05	PDGFB, PDGFA, TACSTD2, SIX4, WWTR1, LGR4, TGFB1, CTNNB1	326	54	16650	7.56646	0.343799	0.0017251	0.155634
GOTERM_BP_FAT	GO:0010594~regulation of endothelial cell migration	11	0.019526	8.51761e-05	DAB2IP, SRPX2, PDGFB, PTGS2, EFNA1, EDN1, BMPR2, RHOB, STC1, FGF2, TGFB1	326	115	16650	4.8853	0.355933	0.00179412	0.162524
GOTERM_BP_FAT	GO:0051403~stress-activated MAPK cascade	16	0.0284015	8.60118e-05	MDFI, FZD8, BMP2, DAB2IP, PTGER4, GDF6, EDN1, F2RL1, MECOM, TGFB2, MAP3K5, EZR, CTGF, TGFBR3, NRK, GADD45B	326	242	16650	3.37677	0.358708	0.00180435	0.164117
GOTERM_BP_FAT	GO:0003171~atrioventricular valve development	6	0.0106506	8.60707e-05	BMP2, EFNA1, SMAD6, BMPR2, SOX4, TGFB2	326	24	16650	12.7684	0.358903	0.00179828	0.164229
GOTERM_BP_FAT	GO:0032874~positive regulation of stress-activated MAPK cascade	12	0.0213011	8.97481e-05	MDFI, FZD8, MAP3K5, DAB2IP, BMP2, CTGF, GDF6, EDN1, F2RL1, NRK, GADD45B, TGFB2	326	139	16650	4.40923	0.370966	0.00186749	0.17124
GOTERM_BP_FAT	GO:0030036~actin cytoskeleton organization	26	0.0461525	9.0571e-05	CXCL1, DLC1, PDLIM7, PDGFA, EDN1, F2RL1, FHL3, NEDD9, CXADR, TPM1, TGFB1, ESPN, CDC42EP2, CDC42EP1, EZR, CTGF, FAT1, FMNL3, PTGER4, SIX4, FRY, RND1, TACSTD2, TMOD2, ABL1, ABL2	326	553	16650	2.40129	0.373634	0.00187703	0.172809
GOTERM_BP_FAT	GO:0061458~reproductive system development	22	0.0390521	9.2115e-05	MDFI, PTGS2, PDGFB, BMPR2, FSTL3, SIX4, BIRC2, SNAI1, LGR4, CITED2, TGFB2, CTNNB1, NRIP1, HES1, TNFSF10, CCND1, RSPO3, ADAMTS1, NRK, STC1, MERTK, LFNG	326	423	16650	2.65631	0.37861	0.00190137	0.175753
GOTERM_BP_FAT	GO:0070304~positive regulation of stress-activated protein kinase signaling cascade	12	0.0213011	9.57356e-05	MDFI, FZD8, MAP3K5, DAB2IP, BMP2, CTGF, GDF6, EDN1, F2RL1, NRK, GADD45B, TGFB2	326	140	16650	4.37774	0.390123	0.00196817	0.182655
GOTERM_BP_FAT	GO:0042692~muscle cell differentiation	20	0.0355019	9.64928e-05	BMP2, PDGFB, FLOT2, EDN1, JAG1, SIX4, CXADR, TPM1, TGFB1, CTNNB1, HES1, MAP3K5, TMOD2, NFATC4, ABL1, SIK1, ENG, ZFHX3, BCL9, IGFBP5	326	362	16650	2.82175	0.392504	0.00197586	0.184098
GOTERM_BP_FAT	GO:0006464~cellular protein modification process	105	0.186385	9.67711e-05	DLC1, PDGFB, PPP2R5B, PDGFA, WFS1, EFNA1, GDF6, EDN1, F2RL1, TNFSF15, CBFB, TGFB1, TGFB2, CTNNB1, PRKAR2B, MAP3K5, ST3GAL5, CTGF, PDGFC, MLKL, PTPRK, IRS2, DAB2IP, PTPRH, ENC1, MECOM, DDIT4, FRY, HES1, ROR1, TNFAIP8L3, FN3K, BMPR2, SOX4, ARIH2, PPP1R3B, ITGAV, STK38L, GCNT1, PARD6A, MDFI, MGAT4A, ST6GAL1, PELI1, BMP2, SMAD7, SMAD6, CNKSR3, SPHK1, DUSP23, ATP13A2, TULP4, CBLB, PLK3, RGS3, ITGA5, R…	326	3818	16650	1.40459	0.393377	0.00197373	0.184629
GOTERM_BP_FAT	GO:0036211~protein modification process	105	0.186385	9.67711e-05	DLC1, PDGFB, PPP2R5B, PDGFA, WFS1, EFNA1, GDF6, EDN1, F2RL1, TNFSF15, CBFB, TGFB1, TGFB2, CTNNB1, PRKAR2B, MAP3K5, ST3GAL5, CTGF, PDGFC, MLKL, PTPRK, IRS2, DAB2IP, PTPRH, ENC1, MECOM, DDIT4, FRY, HES1, ROR1, TNFAIP8L3, FN3K, BMPR2, SOX4, ARIH2, PPP1R3B, ITGAV, STK38L, GCNT1, PARD6A, MDFI, MGAT4A, ST6GAL1, PELI1, BMP2, SMAD7, SMAD6, CNKSR3, SPHK1, DUSP23, ATP13A2, TULP4, CBLB, PLK3, RGS3, ITGA5, R…	326	3818	16650	1.40459	0.393377	0.00197373	0.184629
GOTERM_BP_FAT	GO:0061326~renal tubule development	10	0.017751	9.9218e-05	HES1, BMP2, TACSTD2, JAG1, SIX4, WWTR1, FGF2, LGR4, TGFB1, CTNNB1	326	95	16650	5.37617	0.400996	0.00201563	0.189293
GOTERM_BP_FAT	GO:0007266~Rho protein signal transduction	10	0.017751	9.9218e-05	DLC1, CDC42EP2, CDC42EP1, F2RL1, COL1A2, RHOB, RTKN, ARAP3, GPR4, F2R	326	95	16650	5.37617	0.400996	0.00201563	0.189293
GOTERM_BP_FAT	GO:0045216~cell-cell junction organization	15	0.0266264	0.000101365	DLC1, PARD6A, PTPRK, LIMS1, SMAD7, LDB1, CLDN5, GJA1, SNAI2, CXADR, GJA4, TGFB1, TGFB2, CTNNB1, RCC2	326	218	16650	3.51424	0.407603	0.00205114	0.193386
GOTERM_BP_FAT	GO:0023014~signal transduction by protein phosphorylation	35	0.0621283	0.000108679	TNFAIP8L3, PDGFB, PDGFA, EFNA1, GDF6, F2RL1, EDN1, BMPR2, TGFB1, CTNNB1, TGFB2, MAP3K5, EZR, CTGF, ITGAV, PDGFC, FGF2, MDFI, FZD8, HYAL2, IRS2, BMP2, DAB2IP, PTGER4, CNKSR3, MECOM, DUSP5, DUSP4, RGS3, RGS4, TGFBR3, NRK, GADD45B, ABL1, F2R	326	877	16650	2.03829	0.429566	0.0021904	0.207325
GOTERM_BP_FAT	GO:0032970~regulation of actin filament-based process	19	0.0337268	0.000110225	DLC1, PTGER4, PDGFA, F2RL1, EDN1, KCNJ2, TPM1, TGFB1, TGFB2, CDC42EP2, CDC42EP1, EZR, CTGF, TACSTD2, TMOD2, STC1, ABL1, ABL2, SCN5A	326	335	16650	2.89671	0.434102	0.00221288	0.210271
GOTERM_BP_FAT	GO:0000165~MAPK cascade	34	0.0603532	0.000110343	TNFAIP8L3, PDGFB, PDGFA, EFNA1, GDF6, F2RL1, EDN1, TGFB1, CTNNB1, TGFB2, MAP3K5, EZR, CTGF, ITGAV, PDGFC, FGF2, MDFI, FZD8, HYAL2, IRS2, BMP2, DAB2IP, PTGER4, CNKSR3, MECOM, DUSP5, DUSP4, RGS3, RGS4, TGFBR3, NRK, GADD45B, ABL1, F2R	326	841	16650	2.06481	0.434449	0.00220669	0.210497
GOTERM_BP_FAT	GO:0006355~regulation of transcription, DNA-templated	100	0.17751	0.000111406	PDGFB, PPP2R5B, WFS1, EFNA1, GDF6, EDN1, F2RL1, ZNF827, FSTL3, JAG1, CBFB, TGFB1, CTNNB1, CITED2, C8ORF4, PTPRK, DAB2IP, ZNF48, ZNF792, SIX4, MECOM, HES1, HES2, BMPR2, SOX4, ZNF618, PLAGL1, MEIS2, NRARP, LYL1, ZNF697, TEAD4, BHLHE40, SKIL, RUNX1, MEPCE, MDFI, PELI1, BMP2, SMAD7, MAFB, SMAD6, SPHK1, LMCD1, TEAD2, MAFK, ZSCAN2, TULP4, NR1I3, PLK3, ITGA6, HOXB8, ETS2, ARF4, TGFBR3, HIVEP2, HIVEP1, S…	326	3603	16650	1.41753	0.437546	0.00221933	0.212523
GOTERM_BP_FAT	GO:0007517~muscle organ development	20	0.0355019	0.000111533	BMP2, SMAD7, EDN1, FHL3, GJA1, SIX4, TPM1, TGFB1, CITED2, TGFB2, CTNNB1, PLAGL1, TEAD4, TGFBR3, SKIL, CHRNA1, FGF2, ENG, ZFHX3, BCL9	326	366	16650	2.79091	0.437914	0.00221332	0.212765
GOTERM_BP_FAT	GO:1905114~cell surface receptor signaling pathway involved in cell-cell signaling	25	0.0443774	0.000112257	MDFI, PARD6A, FZD8, BMP2, DAB2IP, CCDC88C, LDB1, SOX4, GPRC5B, SNAI2, WWTR1, NTSR1, LGR4, CTNNB1, SLC29A1, CCND1, NRARP, RSPO3, ROR1, SMURF2, NFATC4, ABL1, FGF2, CDK14, BCL9	326	527	16650	2.42285	0.440011	0.00221914	0.214144
GOTERM_BP_FAT	GO:0031589~cell-substrate adhesion	18	0.0319517	0.000113794	DLC1, PTPRK, LIMS1, EFNA1, SMAD6, CSF1, LDB1, CTNNB1, LYVE1, ITGA6, RCC2, CTGF, ITGA5, TACSTD2, ITGAV, FBLN5, ABL1, MERTK	326	306	16650	3.00433	0.444441	0.00224092	0.217074
GOTERM_BP_FAT	GO:0072073~kidney epithelium development	12	0.0213011	0.000115788	HES1, BMP2, SMAD7, TACSTD2, SMAD6, JAG1, SIX4, WWTR1, FGF2, LGR4, TGFB1, CTNNB1	326	143	16650	4.2859	0.450134	0.00227148	0.220873
GOTERM_BP_FAT	GO:0048844~artery morphogenesis	8	0.0142008	0.000115823	HES1, SMAD7, BMPR2, SOX4, JAG1, ENG, TGFB2, CITED2	326	57	16650	7.16823	0.450233	0.00226357	0.22094
GOTERM_BP_FAT	GO:0001657~ureteric bud development	10	0.017751	0.00011664	HES1, BMP2, SMAD7, TACSTD2, SMAD6, SIX4, FGF2, LGR4, TGFB1, CTNNB1	326	97	16650	5.26532	0.452548	0.00227093	0.222496
GOTERM_BP_FAT	GO:0070372~regulation of ERK1 and ERK2 cascade	16	0.0284015	0.000118217	TNFAIP8L3, BMP2, DAB2IP, PDGFB, PDGFA, CNKSR3, F2RL1, TGFB1, DUSP4, EZR, CTGF, TGFBR3, PDGFC, ABL1, FGF2, F2R	326	249	16650	3.28184	0.45699	0.00229296	0.225502
GOTERM_BP_FAT	GO:0010632~regulation of epithelial cell migration	13	0.0230762	0.000123143	DAB2IP, SRPX2, PDGFB, PTGS2, TACSTD2, EFNA1, EDN1, BMPR2, RHOB, STC1, FGF2, TGFB1, TGFB2	326	169	16650	3.92874	0.470633	0.00237946	0.234888
GOTERM_BP_FAT	GO:0072163~mesonephric epithelium development	10	0.017751	0.000126268	HES1, BMP2, SMAD7, TACSTD2, SMAD6, SIX4, FGF2, LGR4, TGFB1, CTNNB1	326	98	16650	5.21159	0.47911	0.00243068	0.240841
GOTERM_BP_FAT	GO:0072164~mesonephric tubule development	10	0.017751	0.000126268	HES1, BMP2, SMAD7, TACSTD2, SMAD6, SIX4, FGF2, LGR4, TGFB1, CTNNB1	326	98	16650	5.21159	0.47911	0.00243068	0.240841
GOTERM_BP_FAT	GO:0008284~positive regulation of cell proliferation	34	0.0603532	0.000131627	PTGS2, PDGFB, OSMR, PDGFA, CSF1, EDN1, BMPR2, SOX4, ESM1, TGFB1, TGFB2, CTNNB1, CD47, MAP3K5, CTGF, NRARP, ITGAV, PDGFC, SCN5A, FGF2, BMP2, IRS2, STX4, PELI1, SPHK1, VWCE, WWTR1, CTC1, CDC25B, HES1, CCND1, TGFBR3, ABL1, F2R	326	849	16650	2.04535	0.493332	0.00252432	0.251051
GOTERM_BP_FAT	GO:0016055~Wnt signaling pathway	23	0.0408272	0.000138248	MDFI, PARD6A, FZD8, BMP2, DAB2IP, CCDC88C, LDB1, SOX4, GPRC5B, SNAI2, WWTR1, LGR4, CTNNB1, CCND1, NRARP, RSPO3, ROR1, NFATC4, SMURF2, ABL1, FGF2, CDK14, BCL9	326	468	16650	2.51003	0.510368	0.00264132	0.263663
GOTERM_BP_FAT	GO:0060840~artery development	9	0.0159759	0.000138329	HES1, SMAD7, SMAD6, BMPR2, SOX4, JAG1, ENG, TGFB2, CITED2	326	78	16650	5.89311	0.510572	0.00263312	0.263817
GOTERM_BP_FAT	GO:1903506~regulation of nucleic acid-templated transcription	100	0.17751	0.000141341	PDGFB, PPP2R5B, WFS1, EFNA1, GDF6, EDN1, F2RL1, ZNF827, FSTL3, JAG1, CBFB, TGFB1, CTNNB1, CITED2, C8ORF4, PTPRK, DAB2IP, ZNF48, ZNF792, SIX4, MECOM, HES1, HES2, BMPR2, SOX4, ZNF618, PLAGL1, MEIS2, NRARP, LYL1, ZNF697, TEAD4, BHLHE40, SKIL, RUNX1, MEPCE, MDFI, PELI1, BMP2, SMAD7, MAFB, SMAD6, SPHK1, LMCD1, TEAD2, MAFK, ZSCAN2, TULP4, NR1I3, PLK3, ITGA6, HOXB8, ETS2, ARF4, TGFBR3, HIVEP2, HIVEP1, S…	326	3625	16650	1.40893	0.518128	0.00268051	0.269554
GOTERM_BP_FAT	GO:0198738~cell-cell signaling by wnt	23	0.0408272	0.000142571	MDFI, PARD6A, FZD8, BMP2, DAB2IP, CCDC88C, LDB1, SOX4, GPRC5B, SNAI2, WWTR1, LGR4, CTNNB1, CCND1, NRARP, RSPO3, ROR1, NFATC4, SMURF2, ABL1, FGF2, CDK14, BCL9	326	469	16650	2.50468	0.52118	0.00269391	0.271897
GOTERM_BP_FAT	GO:0051247~positive regulation of protein metabolic process	51	0.0905299	0.000143333	DLC1, TNFAIP8L3, PDGFB, EFNA1, PDGFA, WFS1, GDF6, CSF1, F2RL1, EDN1, TNFSF15, BMPR2, SOX4, GJA1, GPRC5B, TGFB1, CTNNB1, TGFB2, PRKAR2B, ARIH2, MAP3K5, EZR, CTGF, PDGFC, FGF2, MDFI, FZD8, RNF144B, DAB2IP, PELI1, BMP2, SMAD7, SPHK1, SNAI2, BCL2L13, BIRC2, CDC25B, DUSP5, HES1, CCND1, TNFSF10, PLK3, ITGA5, IRF1, NRK, GADD45B, ABL1, KLF2, ENG, NCOR2, F2R	326	1508	16650	1.72729	0.523063	0.00269843	0.273349
GOTERM_BP_FAT	GO:0044057~regulation of system process	24	0.0426023	0.000150687	PTGS2, PDGFB, SMAD7, F2RL1, SPHK1, EDN1, BMPR2, LMCD1, GJA1, KCNJ2, NTSR1, CXADR, TPM1, TGFB2, HRH1, CTGF, STC1, FBXO32, ABL1, SCN5A, RAB11FIP1, SLC1A1, F2R, IGFBP5	326	504	16650	2.43208	0.540839	0.00282638	0.287353
GOTERM_BP_FAT	GO:0070482~response to oxygen levels	18	0.0319517	0.000155599	BMP2, PTGS2, EDN1, BIRC2, TGFB1, DDIT4, CITED2, TGFB2, SLC29A1, PLK3, UCP2, CTGF, EEF2K, TGFBR3, NDRG1, STC1, ENG, ANGPTL4	326	314	16650	2.92779	0.552344	0.00290783	0.296707
GOTERM_BP_FAT	GO:0050900~leukocyte migration	20	0.0355019	0.000158485	CXCL1, PDGFB, PTGER4, CSF1, F2RL1, CXCL2, EDN1, DOCK8, CXADR, TGFB1, TGFB2, CD47, HRH1, THBD, ITGA6, ITGA5, ITGAV, COL1A2, MERTK, GCNT1	326	376	16650	2.71668	0.558969	0.00295101	0.302203
GOTERM_BP_FAT	GO:0008015~blood circulation	24	0.0426023	0.000160204	E2F4, PTGS2, PDGFB, SMAD7, F2RL1, EDN1, BMPR2, GJA1, KCNJ2, CXADR, NTSR1, TPM1, PPP1R13L, TGFB1, TGFB2, HRH1, CTGF, COL1A2, STC1, ABL1, ENG, SCN5A, SLC1A1, F2R	326	506	16650	2.42246	0.562867	0.00297226	0.305476
GOTERM_BP_FAT	GO:0050673~epithelial cell proliferation	19	0.0337268	0.000170888	PTPRK, BMP2, DAB2IP, PDGFB, BMPR2, GJA1, SNAI2, LGR4, TGFB1, TGFB2, CTNNB1, CCND1, NRARP, IRF6, TGFBR3, FGF2, ENG, SCN5A, IGFBP5	326	347	16650	2.79654	0.586339	0.00315883	0.325816
GOTERM_BP_FAT	GO:2001141~regulation of RNA biosynthetic process	100	0.17751	0.000173	PDGFB, PPP2R5B, WFS1, EFNA1, GDF6, EDN1, F2RL1, ZNF827, FSTL3, JAG1, CBFB, TGFB1, CTNNB1, CITED2, C8ORF4, PTPRK, DAB2IP, ZNF48, ZNF792, SIX4, MECOM, HES1, HES2, BMPR2, SOX4, ZNF618, PLAGL1, MEIS2, NRARP, LYL1, ZNF697, TEAD4, BHLHE40, SKIL, RUNX1, MEPCE, MDFI, PELI1, BMP2, SMAD7, MAFB, SMAD6, SPHK1, LMCD1, TEAD2, MAFK, ZSCAN2, TULP4, NR1I3, PLK3, ITGA6, HOXB8, ETS2, ARF4, TGFBR3, HIVEP2, HIVEP1, S…	326	3644	16650	1.40158	0.59083	0.00318643	0.329838
GOTERM_BP_FAT	GO:0040013~negative regulation of locomotion	16	0.0284015	0.000174732	DLC1, PTPRK, DAB2IP, HYAL2, PTGER4, SMAD7, TPM1, TGFB1, CITED2, TACSTD2, RHOB, STC1, ARAP3, FGF2, ENG, IGFBP5	326	258	16650	3.16736	0.594473	0.00320683	0.333134
GOTERM_BP_FAT	GO:0010562~positive regulation of phosphorus metabolic process	39	0.0692287	0.000175161	DLC1, TNFAIP8L3, PDGFB, EFNA1, PDGFA, WFS1, CSF1, GDF6, F2RL1, EDN1, BMPR2, TNFSF15, GPRC5B, TGFB1, CTNNB1, TGFB2, PRKAR2B, MAP3K5, HRH1, CTGF, PDGFC, FGF2, MDFI, FZD8, DAB2IP, BMP2, SPHK1, NTSR1, CDC25B, DUSP5, HES1, CCND1, ITGA6, ITGA5, NRK, GADD45B, ABL1, ENG, F2R	326	1049	16650	1.89883	0.595372	0.00320332	0.333951
GOTERM_BP_FAT	GO:0045937~positive regulation of phosphate metabolic process	39	0.0692287	0.000175161	DLC1, TNFAIP8L3, PDGFB, EFNA1, PDGFA, WFS1, CSF1, GDF6, F2RL1, EDN1, BMPR2, TNFSF15, GPRC5B, TGFB1, CTNNB1, TGFB2, PRKAR2B, MAP3K5, HRH1, CTGF, PDGFC, FGF2, MDFI, FZD8, DAB2IP, BMP2, SPHK1, NTSR1, CDC25B, DUSP5, HES1, CCND1, ITGA6, ITGA5, NRK, GADD45B, ABL1, ENG, F2R	326	1049	16650	1.89883	0.595372	0.00320332	0.333951
GOTERM_BP_FAT	GO:0051248~negative regulation of protein metabolic process	39	0.0692287	0.000175161	F2RL1, EDN1, SOX4, TGFB1, CTNNB1, PRKAR2B, EZR, ITGAV, PARD6A, HYAL2, DAB2IP, KAT2B, SMAD7, FLOT2, SMAD6, CNKSR3, ENC1, WWTR1, SAMSN1, MECOM, ATP13A2, BIRC2, DDIT4, FRY, SH3BP5, DUSP5, DUSP4, CBLB, RGS3, RGS4, SERPINB2, MEX3D, GADD45B, ABL1, ENG, PMEPA1, NCOR2, IGFBP5, TOB1	326	1049	16650	1.89883	0.595372	0.00320332	0.333951
GOTERM_BP_FAT	GO:0003013~circulatory system process	24	0.0426023	0.000178088	E2F4, PTGS2, PDGFB, SMAD7, F2RL1, EDN1, BMPR2, GJA1, KCNJ2, CXADR, NTSR1, TPM1, PPP1R13L, TGFB1, TGFB2, HRH1, CTGF, COL1A2, STC1, ABL1, ENG, SCN5A, SLC1A1, F2R	326	510	16650	2.40346	0.601445	0.00324528	0.339524
GOTERM_BP_FAT	GO:0080134~regulation of response to stress	45	0.0798793	0.000184188	PTGS2, PDGFB, LDLR, OSMR, PDGFA, WFS1, GDF6, F2RL1, EDN1, TSPAN6, GJA1, GPRC5B, LGR4, TGFB1, TGFB2, CD47, MAP3K5, EZR, CTGF, SKIL, FGF2, MDFI, FZD8, HYAL2, DAB2IP, BMP2, PELI1, PTGER4, FLOT2, SAMHD1, COLEC12, SNAI2, MECOM, SNAI1, BIRC2, THBD, SLC7A2, FBLN5, IRF1, SERPINB2, TGFBR3, NRK, GADD45B, ABL1, F2R	326	1285	16650	1.78857	0.613808	0.00334447	0.351133
GOTERM_BP_FAT	GO:0001823~mesonephros development	10	0.017751	0.000184958	HES1, BMP2, SMAD7, TACSTD2, SMAD6, SIX4, FGF2, LGR4, TGFB1, CTNNB1	326	103	16650	4.9586	0.615341	0.00334666	0.352599
GOTERM_BP_FAT	GO:1900744~regulation of p38MAPK cascade	6	0.0106506	0.000186674	MAP3K5, DAB2IP, BMP2, EZR, GDF6, GADD45B	326	28	16650	10.9443	0.618735	0.00336586	0.355864
GOTERM_BP_FAT	GO:0030510~regulation of BMP signaling pathway	9	0.0159759	0.000196569	HES1, SMAD7, SMAD6, BMPR2, FSTL3, SKIL, ABL1, ENG, TOB1	326	82	16650	5.60564	0.637735	0.00353166	0.374695
GOTERM_BP_FAT	GO:0003281~ventricular septum development	8	0.0142008	0.000219341	HES1, SMAD7, SMAD6, BMPR2, TGFBR3, SOX4, TGFB2, CITED2	326	63	16650	6.48554	0.677941	0.00392637	0.418015
GOTERM_BP_FAT	GO:0007050~cell cycle arrest	15	0.0266264	0.000222606	DAB2IP, KAT2B, E2F4, PPP2R5B, SOX4, TGFB1, TGFB2, PLAGL1, CCND1, PLK3, IRF6, IRF1, SKIL, ABL1, ZFHX3	326	235	16650	3.26002	0.683327	0.00397094	0.424225
GOTERM_BP_FAT	GO:0048538~thymus development	7	0.0124257	0.00022649	HES1, MAFB, SIX4, ABL1, CTC1, CTNNB1, CITED2	326	45	16650	7.94479	0.689619	0.00402619	0.431612
GOTERM_BP_FAT	GO:0043410~positive regulation of MAPK cascade	23	0.0408272	0.000232353	MDFI, TNFAIP8L3, FZD8, BMP2, DAB2IP, PDGFB, EFNA1, PDGFA, GDF6, F2RL1, EDN1, TGFB1, TGFB2, CTNNB1, DUSP5, MAP3K5, CTGF, NRK, PDGFC, ABL1, GADD45B, FGF2, F2R	326	485	16650	2.42205	0.698878	0.00411604	0.44276
GOTERM_BP_FAT	GO:0021700~developmental maturation	15	0.0266264	0.000232542	ANKS1A, BMP2, DAB2IP, STXBP1, GJA1, CBFB, CDC25B, TGFB2, CTNNB1, HES1, RND1, LYL1, POU2F2, NFATC4, KLF2	326	236	16650	3.2462	0.699173	0.00410531	0.44312
GOTERM_BP_FAT	GO:0031401~positive regulation of protein modification process	41	0.0727789	0.000237104	DLC1, TNFAIP8L3, PDGFB, EFNA1, PDGFA, WFS1, GDF6, CSF1, F2RL1, EDN1, BMPR2, TNFSF15, SOX4, GPRC5B, TGFB1, TGFB2, CTNNB1, PRKAR2B, MAP3K5, CTGF, PDGFC, FGF2, MDFI, FZD8, DAB2IP, BMP2, PELI1, SMAD7, SPHK1, SNAI2, BIRC2, CDC25B, DUSP5, HES1, CCND1, ITGA5, NRK, GADD45B, ABL1, ENG, F2R	326	1143	16650	1.83204	0.70618	0.00417144	0.451795
GOTERM_BP_FAT	GO:0032270~positive regulation of cellular protein metabolic process	48	0.0852046	0.000238425	DLC1, TNFAIP8L3, PDGFB, EFNA1, PDGFA, WFS1, GDF6, CSF1, F2RL1, EDN1, BMPR2, TNFSF15, SOX4, GPRC5B, TGFB1, TGFB2, CTNNB1, PRKAR2B, ARIH2, MAP3K5, EZR, CTGF, PDGFC, FGF2, MDFI, FZD8, RNF144B, DAB2IP, BMP2, PELI1, SMAD7, SPHK1, SNAI2, BCL2L13, BIRC2, CDC25B, DUSP5, HES1, CCND1, TNFSF10, PLK3, ITGA5, NRK, GADD45B, ABL1, ENG, NCOR2, F2R	326	1420	16650	1.72643	0.708179	0.0041804	0.454307
GOTERM_BP_FAT	GO:0051130~positive regulation of cellular component organization	42	0.074554	0.000241568	PHLDB1, LIMS1, PDGFB, PPP2R5B, F2RL1, EDN1, BMPR2, ITSN2, GPRC5B, TPM1, TGFB1, ESPN, CTNNB1, TGFB2, CD47, CDC42EP2, ARIH2, EZR, CDC42EP1, CTGF, ITGAV, PEMT, EEF2K, SKIL, FGF2, DAB2IP, BMP2, STX4, CPNE5, ENC1, WWTR1, SNAI2, SNAI1, LDLRAP1, HES1, TNFSF10, SRPX2, TPPP, MERTK, ABL1, ENG, ABL2	326	1183	16650	1.81326	0.712878	0.00422106	0.460282
GOTERM_BP_FAT	GO:0060675~ureteric bud morphogenesis	8	0.0142008	0.000242216	HES1, BMP2, TACSTD2, SIX4, FGF2, LGR4, TGFB1, CTNNB1	326	64	16650	6.3842	0.713837	0.00421809	0.461514
GOTERM_BP_FAT	GO:0032269~negative regulation of cellular protein metabolic process	37	0.0656785	0.000249581	F2RL1, EDN1, SOX4, TGFB1, CTNNB1, PRKAR2B, EZR, PARD6A, HYAL2, DAB2IP, KAT2B, SMAD7, SMAD6, CNKSR3, ENC1, WWTR1, SAMSN1, MECOM, ATP13A2, BIRC2, DDIT4, FRY, SH3BP5, DUSP5, DUSP4, CBLB, RGS3, RGS4, SERPINB2, MEX3D, GADD45B, ABL1, ENG, PMEPA1, NCOR2, IGFBP5, TOB1	326	992	16650	1.90496	0.724522	0.00433149	0.475516
GOTERM_BP_FAT	GO:1903532~positive regulation of secretion by cell	18	0.0319517	0.000249852	STX4, IRS2, HYAL2, PTGER4, F2RL1, EDN1, STXBP1, SOX4, GJA1, SYT9, NTSR1, ATP13A2, TGFB1, TGFB2, MYRIP, EZR, ABL1, F2R	326	327	16650	2.81139	0.724907	0.00432167	0.476031
GOTERM_BP_FAT	GO:0045778~positive regulation of ossification	9	0.0159759	0.000252344	BMP2, PDLIM7, BMPR2, GJA1, JAG1, FGF2, TGFB1, CTNNB1, TGFB2	326	85	16650	5.4078	0.728426	0.00435011	0.480768
GOTERM_BP_FAT	GO:0051345~positive regulation of hydrolase activity	35	0.0621283	0.000253045	DLC1, LIMS1, PDGFB, AGFG2, PDGFA, TNFSF15, ITSN2, TPM1, TBC1D16, ALDH1A1, CDC42EP2, MAP3K5, PLEKHG1, CDC42EP1, CTGF, RAPGEF5, FGF2, DAB2IP, IRS2, BMP2, DOCK8, BCL2L13, ARHGAP23, TNFSF10, ITGA6, RCC2, RGS3, RGS4, ARF4, DENND4C, RIN1, ARAP3, SPATA13, ABL2, F2R	326	917	16650	1.94937	0.729408	0.00434767	0.482101
GOTERM_BP_FAT	GO:0043122~regulation of I-kappaB kinase/NF-kappaB signaling	15	0.0266264	0.000253697	DAB2IP, PELI1, PTGS2, SPHK1, F2RL1, TSPAN6, GJA1, TRIM25, GPRC5B, BIRC2, CTNNB1, TNFSF10, C8ORF4, ABL1, F2R	326	238	16650	3.21893	0.730318	0.00434439	0.48334
GOTERM_BP_FAT	GO:0060563~neuroepithelial cell differentiation	7	0.0124257	0.000256238	HES1, BMP2, JAG2, SOX4, SLC4A7, JAG1, FGF2	326	46	16650	7.77207	0.733835	0.00437331	0.488169
GOTERM_BP_FAT	GO:1901699~cellular response to nitrogen compound	25	0.0443774	0.000261777	LYPD1, PTGS2, EDN1, TGFB1, CTNNB1, PRKAR2B, HRH1, MAP3K5, EZR, EEF2K, PDGFC, IRS2, PTPRE, KAT2B, PDK4, COLEC12, SH3BP4, UCP2, DENND4C, COL1A2, STC1, ABL1, KLF2, NCOR2, IGFBP5	326	558	16650	2.28824	0.741344	0.00445294	0.498697
GOTERM_BP_FAT	GO:0032147~activation of protein kinase activity	17	0.0301766	0.000265151	MDFI, BMP2, DAB2IP, PDGFB, EFNA1, TNFSF15, GPRC5B, TGFB2, DUSP5, PRKAR2B, MAP3K5, NRK, PDGFC, GADD45B, ABL1, FGF2, F2R	326	298	16650	2.9136	0.745813	0.0044954	0.505109
GOTERM_BP_FAT	GO:0072171~mesonephric tubule morphogenesis	8	0.0142008	0.000266973	HES1, BMP2, TACSTD2, SIX4, FGF2, LGR4, TGFB1, CTNNB1	326	65	16650	6.28598	0.748195	0.00451143	0.508572
GOTERM_BP_FAT	GO:1903522~regulation of blood circulation	17	0.0301766	0.000283827	PTGS2, SMAD7, EDN1, F2RL1, BMPR2, GJA1, KCNJ2, CXADR, TPM1, TGFB2, HRH1, CTGF, STC1, ABL1, SCN5A, SLC1A1, F2R	326	300	16650	2.89417	0.769194	0.00477996	0.540596
GOTERM_BP_FAT	GO:0006351~transcription, DNA-templated	98	0.173959	0.00029808	E2F4, PPP2R5B, PDGFB, EFNA1, WFS1, GDF6, F2RL1, EDN1, FSTL3, ZNF827, JAG1, CBFB, TGFB1, LGR4, CITED2, FOXS1, CTNNB1, CTGF, C8ORF4, SIK1, FGF2, PTPRK, DAB2IP, HYAL2, KHDRBS3, LDB1, ZNF48, ZNF792, SIX4, MECOM, NRIP1, HES1, CCND1, HES2, LIMS1, BMPR2, SOX4, NR3C1, ZNF618, ZNF175, PLAGL1, ZNF704, EZR, MEIS2, LYL1, NRARP, ZNF697, TEAD4, POU2F2, NFATC4, SKIL, BHLHE40, RUNX1, MEPCE, BCL9, MAF, MDFI, FZD8…	326	3605	16650	1.38841	0.785579	0.00500313	0.567671
GOTERM_BP_FAT	GO:0045667~regulation of osteoblast differentiation	10	0.017751	0.000303831	BMP2, PDLIM7, BMPR2, GJA1, JAG1, SNAI2, FGF2, CTNNB1, TOB1, IGFBP5	326	110	16650	4.64306	0.791856	0.0050829	0.578593
GOTERM_BP_FAT	GO:0050714~positive regulation of protein secretion	14	0.0248513	0.000307298	STX4, IRS2, HYAL2, PTGER4, F2RL1, GJA1, SOX4, ATP13A2, TGFB1, TGFB2, MYRIP, EZR, ABL1, F2R	326	214	16650	3.34126	0.795551	0.00512416	0.585176
GOTERM_BP_FAT	GO:0001934~positive regulation of protein phosphorylation	34	0.0603532	0.000310821	TNFAIP8L3, PDGFB, PDGFA, EFNA1, CSF1, GDF6, F2RL1, EDN1, BMPR2, TNFSF15, GPRC5B, TGFB1, CTNNB1, TGFB2, PRKAR2B, MAP3K5, CTGF, PDGFC, FGF2, MDFI, FZD8, DAB2IP, BMP2, SPHK1, CDC25B, DUSP5, HES1, CCND1, ITGA5, NRK, GADD45B, ABL1, ENG, F2R	326	890	16650	1.95113	0.799238	0.00516609	0.591865
GOTERM_BP_FAT	GO:0003073~regulation of systemic arterial blood pressure	9	0.0159759	0.000320451	PDGFB, EDN1, F2RL1, BMPR2, GJA1, NTSR1, TPM1, ENG, F2R	326	88	16650	5.22344	0.808984	0.00530868	0.610151
GOTERM_BP_FAT	GO:0048145~regulation of fibroblast proliferation	9	0.0159759	0.000320451	DAB2IP, PDGFB, PDGFA, SPHK1, PDGFC, ABL1, TGFB1, CTC1, CTNNB1	326	88	16650	5.22344	0.808984	0.00530868	0.610151
GOTERM_BP_FAT	GO:0072009~nephron epithelium development	10	0.017751	0.000325074	HES1, BMP2, TACSTD2, JAG1, SIX4, WWTR1, FGF2, LGR4, TGFB1, CTNNB1	326	111	16650	4.60123	0.813492	0.00536785	0.618927
GOTERM_BP_FAT	GO:0050730~regulation of peptidyl-tyrosine phosphorylation	14	0.0248513	0.000337819	HYAL2, PPP2R5B, PDGFB, EFNA1, PDGFA, GPRC5B, SAMSN1, TGFB1, SH3BP5, HES1, CBLB, ITGA5, PDGFC, ABL1	326	216	16650	3.31033	0.825378	0.00555998	0.643119
GOTERM_BP_FAT	GO:0042327~positive regulation of phosphorylation	35	0.0621283	0.000338784	TNFAIP8L3, PDGFB, PDGFA, EFNA1, CSF1, GDF6, F2RL1, EDN1, BMPR2, TNFSF15, GPRC5B, TGFB1, CTNNB1, TGFB2, PRKAR2B, MAP3K5, CTGF, PDGFC, FGF2, MDFI, FZD8, DAB2IP, BMP2, SPHK1, CDC25B, DUSP5, HES1, CCND1, ITGA6, ITGA5, NRK, GADD45B, ABL1, ENG, F2R	326	932	16650	1.918	0.826246	0.00555811	0.644949
GOTERM_BP_FAT	GO:1901342~regulation of vasculature development	15	0.0266264	0.000340378	DAB2IP, PTGS2, PDGFB, EFNA1, PDGFA, SPHK1, GPR4, CTNNB1, SRPX2, ITGA5, RHOB, RUNX1, FGF2, ENG, ANGPTL4	326	245	16650	3.12696	0.827671	0.00556651	0.647974
GOTERM_BP_FAT	GO:0007219~Notch signaling pathway	12	0.0213011	0.000345217	DTX4, HES1, BMP2, KAT2B, NRARP, C8ORF4, JAG2, JAG1, SNAI2, LFNG, SNAI1, TGFB1	326	162	16650	3.78323	0.831926	0.00562763	0.657158
GOTERM_BP_FAT	GO:0010595~positive regulation of endothelial cell migration	8	0.0142008	0.000353682	SRPX2, PDGFB, PTGS2, EDN1, BMPR2, RHOB, FGF2, TGFB1	326	68	16650	6.00866	0.839119	0.00574711	0.67322
GOTERM_BP_FAT	GO:0051252~regulation of RNA metabolic process	101	0.179285	0.000361606	PDGFB, PPP2R5B, WFS1, EFNA1, GDF6, EDN1, F2RL1, ZNF827, FSTL3, JAG1, CBFB, TGFB1, CITED2, CTNNB1, C8ORF4, PTPRK, DAB2IP, ZNF48, ZNF792, SIX4, MECOM, HES1, HES2, BMPR2, SOX4, OAS1, ZNF618, PLAGL1, MEIS2, NRARP, LYL1, ZNF697, TEAD4, BHLHE40, SKIL, RUNX1, MEPCE, MDFI, PELI1, BMP2, SMAD7, MAFB, SMAD6, SPHK1, LMCD1, TEAD2, MAFK, ZSCAN2, TULP4, NR1I3, PLK3, ITGA6, HOXB8, ETS2, ARF4, TGFBR3, HIVEP2, HIV…	326	3762	16650	1.37119	0.845573	0.0058571	0.688255
GOTERM_BP_FAT	GO:0033993~response to lipid	33	0.0585781	0.000361648	CXCL1, LDLR, PTGS2, EDN1, CXCL2, NR3C1, ABCA3, TGFB1, CTNNB1, TGFB2, CTGF, DAB2IP, PELI1, PTGER4, PDK4, TRIM25, TEAD2, NTSR1, SNAI2, DDIT4, NRIP1, CCND1, NR1I3, THBD, UCP2, STC1, FBXO32, ABL1, ENG, ABL2, PMEPA1, NCOR2, F2R	326	860	16650	1.9598	0.845606	0.00583947	0.688335
GOTERM_BP_FAT	GO:0022008~neurogenesis	48	0.0852046	0.000362987	PLXNA4, PPP2R5B, PLXNA2, EFNA1, CSF1, GDF6, BMPR2, JAG2, GJA1, SOX4, JAG1, ITSN2, GPRC5B, TGFB1, CTNNB1, TGFB2, HDGFRP3, EZR, EEF2K, SLC4A7, NFATC4, NDRG1, HHIP, SKIL, RUNX1, ACSL4, FGF2, PTPRK, FZD8, DAB2IP, BMP2, ANKS1A, CPNE5, LDB1, ENC1, STXBP1, SIX4, DDIT4, FRY, HES1, RND1, MAP1S, ARF4, VCAN, PMP22, ABL1, ZFHX3, ABL2	326	1447	16650	1.69422	0.846671	0.00584276	0.690874
GOTERM_BP_FAT	GO:0010942~positive regulation of cell death	26	0.0461525	0.000378328	DLC1, PTGS2, TNFSF15, SOX4, TGFB1, CTNNB1, TGFB2, MAP3K5, CTGF, RHOB, NFATC4, SKIL, SIK1, BMP2, DAB2IP, HYAL2, BCL2L13, NTSR1, DDIT4, PLEKHF1, TNFSF10, ITGA6, UCP2, ABL1, GADD45B, F2R	326	607	16650	2.18767	0.858355	0.00607008	0.719973
GOTERM_BP_FAT	GO:0031344~regulation of cell projection organization	25	0.0443774	0.000378344	DAB2IP, PLXNA4, PPP2R5B, CPNE5, PLXNA2, EFNA1, F2RL1, ENC1, BMPR2, ITSN2, GPRC5B, ESPN, TBC1D16, CDC42EP2, MYO10, CDC42EP1, EZR, RCC2, TACSTD2, EEF2K, NFATC4, SKIL, PMP22, ABL1, ABL2	326	572	16650	2.23224	0.858367	0.00605154	0.720004
GOTERM_BP_FAT	GO:0001558~regulation of cell growth	20	0.0355019	0.000378758	HYAL2, PLXNA4, CPNE5, PLXNA2, SPHK1, EDN1, BMPR2, OSGIN2, GJA1, ITSN2, ESM1, TGFB1, TGFB2, SH3BP4, FAM107A, CTGF, FBLN5, ACSL4, ABL1, IGFBP5	326	403	16650	2.53467	0.85867	0.00603945	0.720789
GOTERM_BP_FAT	GO:0007389~pattern specification process	21	0.037277	0.000381305	MDFI, BMP2, MAFB, PLXNA2, SMAD6, LDB1, EDN1, BMPR2, GJA1, SNAI1, CITED2, CTNNB1, HES1, NRARP, HOXB8, ETS2, NFATC4, STC1, HHIP, LFNG, ENG	326	436	16650	2.45997	0.860517	0.00606123	0.725619
GOTERM_BP_FAT	GO:0097659~nucleic acid-templated transcription	101	0.179285	0.000395145	PDGFB, PPP2R5B, WFS1, EFNA1, GDF6, EDN1, F2RL1, ZNF827, FSTL3, JAG1, CBFB, TGFB1, CITED2, CTNNB1, CTGF, C8ORF4, PTPRK, DAB2IP, ZNF48, ZNF792, SIX4, MECOM, HES1, HES2, BMPR2, SOX4, ZNF618, PLAGL1, MEIS2, NRARP, LYL1, ZNF697, TEAD4, BHLHE40, SKIL, RUNX1, MEPCE, MDFI, PELI1, BMP2, SMAD7, MAFB, SMAD6, SPHK1, LMCD1, TEAD2, MAFK, ZSCAN2, TULP4, NR1I3, PLK3, ITGA6, HOXB8, ETS2, ARF4, TGFBR3, HIVEP2, HIV…	326	3771	16650	1.36792	0.870144	0.00626132	0.751862
GOTERM_BP_FAT	GO:0061005~cell differentiation involved in kidney development	7	0.0124257	0.000407196	HES1, PDGFB, JAG1, WWTR1, LGR4, GPR4, CTNNB1	326	50	16650	7.15031	0.877983	0.00643198	0.774709
GOTERM_BP_FAT	GO:0043069~negative regulation of programmed cell death	32	0.0568031	0.000410779	WFS1, EFNA1, EDN1, CTNNB1, CITED2, ITGAV, CHST11, EEF2K, ANGPTL4, IRS2, SMAD6, PDK4, SPHK1, STXBP1, DOCK8, SIX4, NTSR1, SNAI2, MECOM, SNAI1, BIRC2, IFIT3, TNFSF10, PLK3, ITGA6, UCP2, ITGA5, ARF4, SERPINB2, MERTK, ABL1, F2R	326	829	16650	1.97148	0.880221	0.00646861	0.781499
GOTERM_BP_FAT	GO:0030098~lymphocyte differentiation	17	0.0301766	0.000411875	FZD8, LRRC8A, PTGER4, MAFB, JAG2, SOX4, TPD52, TGFB1, CBFB, CTNNB1, NRARP, LYL1, POU2F2, IRF1, ABL1, MERTK, LFNG	326	310	16650	2.80081	0.880898	0.00646612	0.783578
GOTERM_BP_FAT	GO:0042476~odontogenesis	10	0.017751	0.000422706	BMP2, ITGA6, CSF1, EDN1, COL1A2, JAG2, SCN5A, TGFB1, CTNNB1, TGFB2	326	115	16650	4.44118	0.88738	0.00661552	0.804103
GOTERM_BP_FAT	GO:0002040~sprouting angiogenesis	8	0.0142008	0.000423063	SRPX2, PTGS2, NRARP, ITGA5, RSPO3, ESM1, FGF2, ENG	326	70	16650	5.83699	0.887588	0.00660109	0.80478
GOTERM_BP_FAT	GO:0014070~response to organic cyclic compound	34	0.0603532	0.000426169	LYPD1, PTGS2, EDN1, NR3C1, ABCA3, TGFB1, CTNNB1, TGFB2, PRKAR2B, HRH1, EZR, CTGF, EEF2K, CHRNA1, PELI1, BMP2, TRIM25, COLEC12, SNAI2, BIRC2, DDIT4, NRIP1, CCND1, NR1I3, THBD, ITGA6, STC1, FBXO32, ABL1, KLF2, ENG, PMEPA1, NCOR2, IGFBP5	326	906	16650	1.91667	0.889378	0.00662939	0.810666
GOTERM_BP_FAT	GO:0007169~transmembrane receptor protein tyrosine kinase signaling pathway	27	0.0479276	0.000429564	PDGFB, PPP2R5B, PDGFA, EFNA1, CSF1, BMPR2, ESM1, TGFB1, CTNNB1, CTGF, ITGAV, PDGFC, FGF2, IRS2, ANKS1A, BMP2, DAB2IP, PTPRE, PDK4, DDIT4, CBLB, ITGA5, ARF4, ROR1, ABL1, ABL2, IGFBP5	326	648	16650	2.12807	0.891301	0.00666197	0.817098
GOTERM_BP_FAT	GO:0002521~leukocyte differentiation	22	0.0390521	0.000432607	FZD8, LRRC8A, PTGER4, MAFB, CSF1, F2RL1, JAG2, FSTL3, SOX4, TPD52, CBFB, TGFB1, CITED2, CTNNB1, NRARP, LYL1, POU2F2, IRF1, ABL1, MERTK, RUNX1, LFNG	326	474	16650	2.37051	0.892997	0.00668894	0.822864
GOTERM_BP_FAT	GO:0002062~chondrocyte differentiation	9	0.0159759	0.000433875	BMP2, GDF6, CHST11, BMPR2, MEX3C, RUNX1, SNAI2, TGFB1, CTNNB1	326	92	16650	4.99633	0.893696	0.00668847	0.825268
GOTERM_BP_FAT	GO:0090068~positive regulation of cell cycle process	15	0.0266264	0.000434737	DAB2IP, E2F4, PPP2R5B, PDGFB, EDN1, SOX4, TGFB1, CDC25B, PLAGL1, CCND1, PLK3, RCC2, CTGF, NDRG1, MEPCE	326	251	16650	3.05221	0.894169	0.00668178	0.826901
GOTERM_BP_FAT	GO:0034121~regulation of toll-like receptor signaling pathway	7	0.0124257	0.000454015	PELI1, DAB2IP, FLOT2, F2RL1, IRF1, BIRC2, LGR4	326	51	16650	7.0101	0.904203	0.00695641	0.863418
GOTERM_BP_FAT	GO:0007010~cytoskeleton organization	40	0.0710038	0.000477122	CXCL1, DLC1, PHLDB1, PDLIM7, PDGFA, TUBB2A, F2RL1, EDN1, FHL3, NEDD9, CXADR, TPM1, TGFB1, ESPN, CTNNB1, TGFB2, HDGFRP3, CDC42EP2, EZR, CDC42EP1, CTGF, FAT1, PPL, PARD6A, FMNL3, PTGER4, SIX4, BIRC2, FRY, TACC2, MAST4, PLK3, RND1, MAP1S, TACSTD2, TPPP, TMOD2, ABL1, ARAP3, ABL2	326	1144	16650	1.78579	0.914985	0.00728763	0.907172
GOTERM_BP_FAT	GO:0014066~regulation of phosphatidylinositol 3-kinase signaling	11	0.019526	0.000478107	DAB2IP, IRS2, PDGFB, C3ORF58, PPP2R5B, PDGFA, F2RL1, PDGFC, FGF2, TGFB2, F2R	326	142	16650	3.95641	0.915416	0.0072811	0.909037
GOTERM_BP_FAT	GO:0098801~regulation of renal system process	6	0.0106506	0.000480229	PDGFB, EDN1, F2RL1, GJA1, STC1, F2R	326	34	16650	9.01299	0.916339	0.0072918	0.913053
GOTERM_BP_FAT	GO:0009628~response to abiotic stimulus	37	0.0656785	0.000496832	LRRC8A, PTGS2, EDN1, GJA1, KCNJ2, GPR4, TGFB1, TGFB2, CITED2, SLC29A1, HRH1, MEIS2, CTGF, EEF2K, C8ORF4, RHOB, NDRG1, NFATC4, BHLHE40, SIK1, ANGPTL4, PTPRK, HYAL2, BMP2, PTGER4, NTSR1, SNAI2, BIRC2, DDIT4, CCND1, PLK3, THBD, UCP2, IRF1, TGFBR3, STC1, ENG	326	1029	16650	1.83647	0.923217	0.00752091	0.944479
GOTERM_BP_FAT	GO:0043087~regulation of GTPase activity	28	0.0497027	0.000499149	DLC1, LIMS1, PDGFB, AGFG2, PDGFA, RTKN, ITSN2, ALDH1A1, TBC1D16, CDC42EP2, PLEKHG1, CDC42EP1, RAPGEF5, FGF2, IRS2, DAB2IP, DOCK8, ARHGAP23, SH3BP4, ITGA6, RCC2, RGS3, RGS4, ARF4, DENND4C, RIN1, ARAP3, SPATA13	326	691	16650	2.06955	0.924131	0.00753378	0.948863
GOTERM_BP_FAT	GO:0003229~ventricular cardiac muscle tissue development	7	0.0124257	0.000504926	SMAD7, TGFBR3, TPM1, ENG, PPP1R13L, TGFB1, TGFB2	326	52	16650	6.87529	0.926362	0.00759847	0.959795
GOTERM_BP_FAT	GO:0060688~regulation of morphogenesis of a branching structure	7	0.0124257	0.000504926	PDGFA, TACSTD2, SIX4, SNAI2, LGR4, TGFB1, CTNNB1	326	52	16650	6.87529	0.926362	0.00759847	0.959795
GOTERM_BP_FAT	GO:0001666~response to hypoxia	16	0.0284015	0.000526928	BMP2, PTGS2, EDN1, BIRC2, TGFB1, DDIT4, CITED2, TGFB2, SLC29A1, PLK3, UCP2, TGFBR3, NDRG1, STC1, ENG, ANGPTL4	326	286	16650	2.85727	0.934277	0.00790533	1.00142
GOTERM_BP_FAT	GO:0090257~regulation of muscle system process	13	0.0230762	0.000529586	PTGS2, SMAD7, SPHK1, EDN1, LMCD1, KCNJ2, TPM1, CTGF, STC1, FBXO32, SCN5A, IGFBP5, F2R	326	198	16650	3.35332	0.935173	0.00792204	1.00645
GOTERM_BP_FAT	GO:0048771~tissue remodeling	11	0.019526	0.000533866	RSPO3, PDK4, BMPR2, GJA1, JAG1, LGR4, TGFB1, CTNNB1, TGFB2, F2R, IGFBP5	326	144	16650	3.90146	0.936591	0.00796278	1.01454
GOTERM_BP_FAT	GO:0072078~nephron tubule morphogenesis	8	0.0142008	0.000547095	HES1, BMP2, TACSTD2, SIX4, FGF2, LGR4, TGFB1, CTNNB1	326	73	16650	5.59711	0.940781	0.00813585	1.03956
GOTERM_BP_FAT	GO:0007249~I-kappaB kinase/NF-kappaB signaling	15	0.0266264	0.000550128	DAB2IP, PELI1, PTGS2, SPHK1, F2RL1, TSPAN6, GJA1, TRIM25, GPRC5B, BIRC2, CTNNB1, TNFSF10, C8ORF4, ABL1, F2R	326	257	16650	2.98095	0.941702	0.0081573	1.04529
GOTERM_BP_FAT	GO:0001890~placenta development	11	0.019526	0.000563704	MDFI, HES1, PDGFB, PTGS2, RSPO3, BMPR2, STC1, NRK, BIRC2, SNAI1, CITED2	326	145	16650	3.87455	0.945652	0.00833391	1.07096
GOTERM_BP_FAT	GO:0007265~Ras protein signal transduction	17	0.0301766	0.00058212	DLC1, DAB2IP, CSF1, F2RL1, RTKN, ITSN2, GPR4, TGFB2, CDC42EP2, CDC42EP1, PLEKHG1, COL1A2, RHOB, ARAP3, FGF2, SPATA13, F2R	326	320	16650	2.71329	0.950586	0.00858052	1.10576
GOTERM_BP_FAT	GO:0048699~generation of neurons	45	0.0798793	0.000598977	PLXNA4, PPP2R5B, PLXNA2, EFNA1, CSF1, GDF6, BMPR2, JAG2, GJA1, SOX4, JAG1, ITSN2, GPRC5B, TGFB1, CTNNB1, TGFB2, HDGFRP3, EZR, EEF2K, SLC4A7, NFATC4, HHIP, SKIL, RUNX1, ACSL4, FZD8, PTPRK, DAB2IP, BMP2, ANKS1A, CPNE5, LDB1, ENC1, STXBP1, SIX4, DDIT4, FRY, HES1, RND1, MAP1S, ARF4, PMP22, ABL1, ZFHX3, ABL2	326	1357	16650	1.69367	0.954709	0.00880286	1.13761
GOTERM_BP_FAT	GO:0006109~regulation of carbohydrate metabolic process	12	0.0213011	0.000602068	IRS2, HRH1, KAT2B, PPP1R3B, PDGFB, PDK4, BPGM, NTSR1, SIK1, TGFB1, DDIT4, IGFBP5	326	173	16650	3.54268	0.955427	0.00882301	1.14345
GOTERM_BP_FAT	GO:0042633~hair cycle	9	0.0159759	0.000619395	PTGS2, PDGFA, LDB1, SNAI1, PPP1R13L, LGR4, CTNNB1, TGFB2, IGFBP5	326	97	16650	4.73879	0.959244	0.00905017	1.17617
GOTERM_BP_FAT	GO:0042303~molting cycle	9	0.0159759	0.000619395	PTGS2, PDGFA, LDB1, SNAI1, PPP1R13L, LGR4, CTNNB1, TGFB2, IGFBP5	326	97	16650	4.73879	0.959244	0.00905017	1.17617
GOTERM_BP_FAT	GO:0051047~positive regulation of secretion	18	0.0319517	0.000639945	STX4, IRS2, HYAL2, PTGER4, F2RL1, EDN1, STXBP1, SOX4, GJA1, SYT9, NTSR1, ATP13A2, TGFB1, TGFB2, MYRIP, EZR, ABL1, F2R	326	355	16650	2.58965	0.963351	0.00932277	1.21496
GOTERM_BP_FAT	GO:0035051~cardiocyte differentiation	10	0.017751	0.000651117	HES1, BMP2, EDN1, TGFBR3, JAG1, SIK1, CXADR, TGFB1, TGFB2, CITED2	326	122	16650	4.18636	0.965407	0.00945813	1.23605
GOTERM_BP_FAT	GO:0019219~regulation of nucleobase-containing compound metabolic process	107	0.189935	0.000660058	PDGFB, PPP2R5B, PDGFA, WFS1, EFNA1, GDF6, F2RL1, EDN1, FSTL3, ZNF827, JAG1, CBFB, TGFB1, CITED2, CTNNB1, C8ORF4, PDGFC, PTPRK, DAB2IP, ZNF48, ZNF792, SIX4, MECOM, DDIT4, HES1, HES2, BMPR2, SOX4, OAS1, ZNF618, PLAGL1, MEIS2, NRARP, LYL1, ZNF697, TEAD4, BHLHE40, SKIL, RUNX1, MEPCE, MDFI, PELI1, BMP2, SMAD7, MAFB, SMAD6, SPHK1, LMCD1, TEAD2, BPGM, MAFK, ZSCAN2, CTC1, TULP4, NR1I3, PLK3, ITGA6, HOXB8…	326	4104	16650	1.3316	0.96697	0.00956056	1.25292
GOTERM_BP_FAT	GO:0051493~regulation of cytoskeleton organization	20	0.0355019	0.00066139	DLC1, PHLDB1, PTGER4, PDGFA, F2RL1, EDN1, TPM1, TGFB1, HDGFRP3, ESPN, TGFB2, CTNNB1, CDC42EP2, CDC42EP1, EZR, CTGF, TACSTD2, TMOD2, ABL1, ABL2	326	422	16650	2.42055	0.967196	0.00955299	1.25544
GOTERM_BP_FAT	GO:0048146~positive regulation of fibroblast proliferation	7	0.0124257	0.000684658	PDGFB, PDGFA, SPHK1, PDGFC, ABL1, TGFB1, CTC1	326	55	16650	6.50028	0.970913	0.00985995	1.29933
GOTERM_BP_FAT	GO:0043583~ear development	13	0.0230762	0.000692461	MAF, BMP2, MAFB, EDN1, JAG2, SOBP, SIX4, JAG1, TGFB1, TGFB2, HES1, C1QTNF5, SLC4A7	326	204	16650	3.25469	0.972063	0.00994408	1.31405
GOTERM_BP_FAT	GO:0032956~regulation of actin cytoskeleton organization	16	0.0284015	0.00069653	DLC1, PTGER4, PDGFA, EDN1, F2RL1, TPM1, TGFB1, TGFB2, CDC42EP2, CDC42EP1, EZR, CTGF, TACSTD2, TMOD2, ABL1, ABL2	326	294	16650	2.77952	0.972644	0.00997452	1.32172
GOTERM_BP_FAT	GO:0043409~negative regulation of MAPK cascade	11	0.019526	0.000697212	DUSP5, DUSP4, HYAL2, DAB2IP, EZR, RGS3, RGS4, CNKSR3, F2RL1, MECOM, ABL1	326	149	16650	3.77054	0.972741	0.00995665	1.32301
GOTERM_BP_FAT	GO:0072088~nephron epithelium morphogenesis	8	0.0142008	0.000698452	HES1, BMP2, TACSTD2, SIX4, FGF2, LGR4, TGFB1, CTNNB1	326	76	16650	5.37617	0.972915	0.00994677	1.32534
GOTERM_BP_FAT	GO:0043066~negative regulation of apoptotic process	31	0.055028	0.000702109	WFS1, EFNA1, EDN1, CTNNB1, CITED2, ITGAV, CHST11, EEF2K, ANGPTL4, IRS2, SMAD6, PDK4, SPHK1, STXBP1, DOCK8, SIX4, NTSR1, SNAI2, SNAI1, BIRC2, IFIT3, TNFSF10, PLK3, ITGA6, UCP2, ITGA5, ARF4, SERPINB2, MERTK, ABL1, F2R	326	818	16650	1.93555	0.973422	0.00997114	1.33224
GOTERM_BP_FAT	GO:0007264~small GTPase mediated signal transduction	23	0.0408272	0.000704975	DLC1, DAB2IP, CSF1, F2RL1, RTKN, DOCK8, ITSN2, GPR4, TGFB2, CDC42EP2, ARL5A, CDC42EP1, RND1, PLEKHG1, ARF4, COL1A2, RHOB, RHOBTB1, RAPGEF5, ARAP3, FGF2, SPATA13, F2R	326	527	16650	2.22902	0.973813	0.00998421	1.33764
GOTERM_BP_FAT	GO:0043547~positive regulation of GTPase activity	26	0.0461525	0.000715381	DLC1, LIMS1, PDGFB, PDGFA, AGFG2, ITSN2, TBC1D16, ALDH1A1, CDC42EP2, CDC42EP1, PLEKHG1, RAPGEF5, FGF2, DAB2IP, IRS2, DOCK8, ARHGAP23, ITGA6, RCC2, RGS3, RGS4, ARF4, DENND4C, RIN1, ARAP3, SPATA13	326	634	16650	2.0945	0.975184	0.0101032	1.35726
GOTERM_BP_FAT	GO:0048878~chemical homeostasis	37	0.0656785	0.000715863	LDLR, WFS1, F2RL1, EDN1, GJA1, SOX4, OAS1, GPRC5B, KCNJ2, TGFB1, GPR4, SLC29A1, PRKAR2B, SLC4A7, SCN5A, FGF2, ANGPTL4, IRS2, STX4, HYAL2, PTGER4, SMAD7, PDK4, NTSR1, ATP13A3, ABCB6, ATP13A2, LDLRAP1, UCP2, MT2A, LIPG, STC1, ABL1, ABL2, SLC46A1, F2R, IGFBP5	326	1049	16650	1.80145	0.975246	0.0100824	1.35817
GOTERM_BP_FAT	GO:0045931~positive regulation of mitotic cell cycle	10	0.017751	0.000732271	HES1, CCND1, RCC2, PDGFB, EDN1, SPHK1, ABL1, TGFB1, MEPCE, CDC25B	326	124	16650	4.11884	0.977259	0.0102844	1.38909
GOTERM_BP_FAT	GO:0051222~positive regulation of protein transport	21	0.037277	0.000745225	STX4, IRS2, HYAL2, PTGS2, PTGER4, F2RL1, SPHK1, SOX4, GJA1, ATP13A2, TGFB1, TGFB2, HES1, MYRIP, ARIH2, PLK3, EZR, PEMT, C8ORF4, ABL1, F2R	326	460	16650	2.33162	0.978731	0.010437	1.4135
GOTERM_BP_FAT	GO:0051223~regulation of protein transport	29	0.0514778	0.000750349	PTGS2, F2RL1, GJA1, SOX4, SYT9, LGR4, TGFB1, TGFB2, ARIH2, EZR, PEMT, C8ORF4, MDFI, IRS2, STX4, DAB2IP, HYAL2, PTGER4, SPHK1, SNAI2, WWTR1, ATP13A2, HES1, MYRIP, PLK3, UCP2, ABL1, RAB11FIP1, F2R	326	746	16650	1.98544	0.979287	0.01048	1.42315
GOTERM_BP_FAT	GO:0003006~developmental process involved in reproduction	26	0.0461525	0.00075101	PDGFB, PTGS2, CSF1, BMPR2, FSTL3, LGR4, TGFB1, CITED2, CTNNB1, TGFB2, RSPO3, LFNG, MDFI, SIX4, BIRC2, SNAI1, NRIP1, CDC25B, HES1, TNFSF10, CCND1, NRK, STC1, ADAMTS1, RFX2, MERTK	326	636	16650	2.08792	0.979358	0.010461	1.4244
GOTERM_BP_FAT	GO:0061333~renal tubule morphogenesis	8	0.0142008	0.000755672	HES1, BMP2, TACSTD2, SIX4, FGF2, LGR4, TGFB1, CTNNB1	326	77	16650	5.30635	0.979849	0.0104973	1.43318
GOTERM_BP_FAT	GO:0090100~positive regulation of transmembrane receptor protein serine/threonine kinase signaling pathway	9	0.0159759	0.000758399	HES1, BMP2, GDF6, BMPR2, TGFBR3, ENG, TGFB1, TGFB2, CITED2	326	100	16650	4.59663	0.980131	0.0105067	1.43832
GOTERM_BP_FAT	GO:0048839~inner ear development	12	0.0213011	0.000767542	MAF, HES1, BMP2, C1QTNF5, MAFB, JAG2, SOBP, SLC4A7, JAG1, SIX4, TGFB1, TGFB2	326	178	16650	3.44317	0.981049	0.0106043	1.45554
GOTERM_BP_FAT	GO:0051171~regulation of nitrogen compound metabolic process	113	0.200586	0.000774305	PPP2R5B, PDGFB, PTGS2, PDGFA, WFS1, EFNA1, GDF6, F2RL1, EDN1, FSTL3, ZNF827, JAG1, CBFB, TGFB1, CITED2, CTNNB1, C8ORF4, PDGFC, PTPRK, DAB2IP, ENC1, ZNF48, ZNF792, SIX4, MECOM, DDIT4, HES1, HES2, BMPR2, SOX4, OAS1, ZNF618, PLAGL1, MEIS2, NRARP, LYL1, ZNF697, TEAD4, BHLHE40, SKIL, RUNX1, MEPCE, MDFI, PELI1, BMP2, MAFB, SMAD7, SMAD6, SPHK1, LMCD1, TEAD2, BPGM, MAFK, ZSCAN2, CTC1, TULP4, NR1I3, PLK3,…	326	4404	16650	1.31047	0.9817	0.0106688	1.46827
GOTERM_BP_FAT	GO:0003002~regionalization	17	0.0301766	0.000780178	MDFI, BMP2, MAFB, PLXNA2, SMAD6, LDB1, EDN1, BMPR2, SNAI1, CITED2, CTNNB1, HES1, NRARP, HOXB8, ETS2, HHIP, LFNG	326	329	16650	2.63906	0.982247	0.0107207	1.47933
GOTERM_BP_FAT	GO:0003183~mitral valve morphogenesis	4	0.00710038	0.000798635	EFNA1, SMAD6, BMPR2, SOX4	326	10	16650	20.4294	0.983862	0.0109439	1.51407
GOTERM_BP_FAT	GO:0042482~positive regulation of odontogenesis	4	0.00710038	0.000798635	BMP2, CSF1, EDN1, TGFB1	326	10	16650	20.4294	0.983862	0.0109439	1.51407
GOTERM_BP_FAT	GO:0051336~regulation of hydrolase activity	44	0.0781042	0.00080471	DLC1, LIMS1, PDGFB, PDGFA, AGFG2, TNFSF15, RTKN, OAS1, ITSN2, TPM1, TGFB2, TBC1D16, ALDH1A1, MAP3K5, CDC42EP2, CDC42EP1, PLEKHG1, CTGF, RAPGEF5, FGF2, ANGPTL4, DAB2IP, BMP2, IRS2, DOCK8, BCL2L13, ARHGAP23, ATP13A2, BIRC2, SH3BP4, TNFSF10, ITGA6, RCC2, RGS3, RGS4, ARF4, SERPINB2, DENND4C, RIN1, ABL1, ARAP3, SPATA13, ABL2, F2R	326	1337	16650	1.68081	0.984361	0.0109976	1.52551
GOTERM_BP_FAT	GO:0051347~positive regulation of transferase activity	26	0.0461525	0.000810369	MDFI, TNFAIP8L3, FZD8, DAB2IP, BMP2, PDGFB, EFNA1, PDGFA, CSF1, EDN1, TNFSF15, GPRC5B, TGFB1, CDC25B, TGFB2, CTNNB1, DUSP5, PRKAR2B, CCND1, MAP3K5, PDGFC, NRK, GADD45B, ABL1, FGF2, F2R	326	640	16650	2.07487	0.984812	0.0110453	1.53616
GOTERM_BP_FAT	GO:0072028~nephron morphogenesis	8	0.0142008	0.000816536	HES1, BMP2, TACSTD2, SIX4, FGF2, LGR4, TGFB1, CTNNB1	326	78	16650	5.23832	0.985289	0.0110997	1.54776
GOTERM_BP_FAT	GO:0008544~epidermis development	16	0.0284015	0.000849779	PDGFA, FLOT2, LDB1, JAG2, JAG1, SNAI1, LGR4, TGFB2, CTNNB1, HES1, CTGF, IRF6, PPL, SLC4A7, FABP5, IGFBP5	326	300	16650	2.72393	0.987611	0.0115188	1.61029
GOTERM_BP_FAT	GO:0071902~positive regulation of protein serine/threonine kinase activity	16	0.0284015	0.000849779	MDFI, FZD8, BMP2, DAB2IP, PDGFB, EFNA1, PDGFA, EDN1, TNFSF15, TGFB1, DUSP5, MAP3K5, CCND1, PDGFC, GADD45B, FGF2	326	300	16650	2.72393	0.987611	0.0115188	1.61029
GOTERM_BP_FAT	GO:0000904~cell morphogenesis involved in differentiation	29	0.0514778	0.000858272	PHLDB1, LIMS1, PLXNA4, PLXNA2, EFNA1, BMPR2, TGFB1, CTNNB1, TGFB2, EZR, ITGAV, EEF2K, NFATC4, SKIL, BMP2, DAB2IP, SMAD7, STXBP1, WWTR1, SNAI2, SNAI1, HES1, RCC2, TACSTD2, TGFBR3, STC1, MERTK, ABL1, ENG	326	753	16650	1.96698	0.988143	0.0116029	1.62626
GOTERM_BP_FAT	GO:0046649~lymphocyte activation	26	0.0461525	0.00086148	FZD8, IRS2, PELI1, PTGER4, LRRC8A, MAFB, FLOT2, F2RL1, JAG2, SOX4, DOCK8, TPD52, CXADR, SAMSN1, TGFB1, CBFB, CTNNB1, HES1, CD47, NRARP, LYL1, POU2F2, IRF1, ABL1, MERTK, LFNG	326	643	16650	2.06519	0.988338	0.0116156	1.63229
GOTERM_BP_FAT	GO:0030030~cell projection organization	43	0.0763291	0.000861949	E2F4, PLXNA4, PPP2R5B, PLXNA2, PDGFA, EFNA1, F2RL1, BMPR2, GJA1, MTSS1L, ITSN2, GPRC5B, TPM1, ESPN, TGFB2, HDGFRP3, TBC1D16, CDC42EP2, EZR, CDC42EP1, EEF2K, NFATC4, SKIL, ACSL4, PTPRK, DAB2IP, CPNE5, ENC1, STXBP1, WWTR1, FRY, HES1, MYO10, ITGA6, RCC2, MAP1S, TACSTD2, ARF4, RFX2, PMP22, ABL1, SPATA13, ABL2	326	1301	16650	1.68806	0.988367	0.0115917	1.63317
GOTERM_BP_FAT	GO:0043065~positive regulation of apoptotic process	24	0.0426023	0.000891002	DLC1, BMP2, DAB2IP, HYAL2, PTGS2, TNFSF15, SOX4, BCL2L13, NTSR1, TGFB1, TGFB2, CTNNB1, PLEKHF1, MAP3K5, TNFSF10, ITGA6, CTGF, RHOB, NFATC4, SKIL, ABL1, SIK1, GADD45B, F2R	326	572	16650	2.14295	0.989989	0.0119491	1.68778
GOTERM_BP_FAT	GO:0043542~endothelial cell migration	11	0.019526	0.000899743	DAB2IP, SRPX2, PDGFB, PTGS2, EFNA1, EDN1, BMPR2, RHOB, STC1, FGF2, TGFB1	326	154	16650	3.64812	0.990431	0.0120345	1.7042
GOTERM_BP_FAT	GO:0001658~branching involved in ureteric bud morphogenesis	7	0.0124257	0.00091032	BMP2, TACSTD2, SIX4, FGF2, LGR4, TGFB1, CTNNB1	326	58	16650	6.16406	0.990941	0.0121437	1.72407
GOTERM_BP_FAT	GO:0050878~regulation of body fluid levels	22	0.0390521	0.000932284	HYAL2, PDGFB, WFS1, PDGFA, EDN1, F2RL1, STXBP1, GJA1, DOCK8, MAFK, SLC29A1, PRKAR2B, CCND1, THBD, COL1A2, IRF1, SERPINB2, RHOB, PDGFC, MERTK, NCOR2, F2R	326	503	16650	2.23384	0.991913	0.012403	1.76532
GOTERM_BP_FAT	GO:0033002~muscle cell proliferation	11	0.019526	0.000945537	MAP3K5, PDGFB, C3ORF58, PTGS2, EDN1, TGFBR3, GJA1, FGF2, TPM1, TGFB2, IGFBP5	326	155	16650	3.62458	0.992449	0.012546	1.7902
GOTERM_BP_FAT	GO:0032101~regulation of response to external stimulus	28	0.0497027	0.000952208	CXCL1, PLXNA4, PDGFB, LDLR, PTGS2, PLXNA2, PDGFA, OSMR, CSF1, EDN1, CXCL2, F2RL1, BMPR2, TSPAN6, GJA1, GPRC5B, TGFB1, CD47, FGF2, STX4, HYAL2, PTGER4, SNAI2, BIRC2, THBD, SLC7A2, SERPINB2, F2R	326	721	16650	1.98344	0.992704	0.0126016	1.80272
GOTERM_BP_FAT	GO:0019229~regulation of vasoconstriction	7	0.0124257	0.00099701	HRH1, PTGS2, EDN1, BMPR2, GJA1, ABL1, F2R	326	59	16650	6.05958	0.994213	0.0131572	1.88678
GOTERM_BP_FAT	GO:0001817~regulation of cytokine production	24	0.0426023	0.00101363	DTX4, HYAL2, PELI1, PTGS2, PTGER4, F2RL1, SPHK1, TSPAN6, TRIM25, GPRC5B, SNAI2, BIRC2, LGR4, TGFB1, TGFB2, CTNNB1, MAST4, EZR, IRF1, NFATC4, ABL1, RUNX1, KLF2, F2R	326	577	16650	2.12438	0.994689	0.0133411	1.91794
GOTERM_BP_FAT	GO:0043068~positive regulation of programmed cell death	24	0.0426023	0.00101363	DLC1, BMP2, DAB2IP, HYAL2, PTGS2, TNFSF15, SOX4, BCL2L13, NTSR1, TGFB1, TGFB2, CTNNB1, PLEKHF1, MAP3K5, TNFSF10, ITGA6, CTGF, RHOB, NFATC4, SKIL, ABL1, SIK1, GADD45B, F2R	326	577	16650	2.12438	0.994689	0.0133411	1.91794
GOTERM_BP_FAT	GO:0031952~regulation of protein autophosphorylation	6	0.0106506	0.00103214	PDGFB, PPP2R5B, PDGFA, EEF2K, PDGFC, ENG	326	40	16650	7.66104	0.995174	0.0135487	1.95263
GOTERM_BP_FAT	GO:0010634~positive regulation of epithelial cell migration	9	0.0159759	0.00104497	SRPX2, PDGFB, PTGS2, EDN1, BMPR2, RHOB, FGF2, TGFB1, TGFB2	326	105	16650	4.37774	0.995484	0.0136813	1.97668
GOTERM_BP_FAT	GO:0003174~mitral valve development	4	0.00710038	0.0010823	EFNA1, SMAD6, BMPR2, SOX4	326	11	16650	18.5722	0.996277	0.014131	2.0466
GOTERM_BP_FAT	GO:0045669~positive regulation of osteoblast differentiation	7	0.0124257	0.00108991	BMP2, PDLIM7, BMPR2, GJA1, JAG1, FGF2, CTNNB1	326	60	16650	5.95859	0.99642	0.0141938	2.06085
GOTERM_BP_FAT	GO:0061045~negative regulation of wound healing	7	0.0124257	0.00108991	THBD, PDGFB, PDGFA, EDN1, SERPINB2, GJA1, FGF2	326	60	16650	5.95859	0.99642	0.0141938	2.06085
GOTERM_BP_FAT	GO:0031960~response to corticosteroid	11	0.019526	0.00109452	CCND1, PTGS2, CTGF, EDN1, STC1, FBXO32, NR3C1, ENG, ABCA3, TGFB1, DDIT4	326	158	16650	3.55576	0.996505	0.0142177	2.06949
GOTERM_BP_FAT	GO:0048017~inositol lipid-mediated signaling	12	0.0213011	0.00114546	TNFAIP8L3, DAB2IP, IRS2, EZR, PDGFB, PDGFA, EDN1, F2RL1, PDGFC, FGF2, TGFB2, F2R	326	187	16650	3.27745	0.997314	0.0148375	2.1648
GOTERM_BP_FAT	GO:0071417~cellular response to organonitrogen compound	21	0.037277	0.00115905	IRS2, KAT2B, PTPRE, PTGS2, PDK4, EDN1, TGFB1, CTNNB1, PRKAR2B, SH3BP4, HRH1, EZR, UCP2, DENND4C, COL1A2, EEF2K, PDGFC, STC1, ABL1, KLF2, IGFBP5	326	477	16650	2.24852	0.997496	0.0149748	2.19021
GOTERM_BP_FAT	GO:0043406~positive regulation of MAP kinase activity	13	0.0230762	0.00118441	MDFI, FZD8, BMP2, DAB2IP, PDGFB, EFNA1, PDGFA, EDN1, TGFB1, DUSP5, MAP3K5, PDGFC, FGF2	326	217	16650	3.05971	0.997804	0.015262	2.23763
GOTERM_BP_FAT	GO:0032880~regulation of protein localization	34	0.0603532	0.00118614	LYPD1, PTGS2, F2RL1, GJA1, SYT9, SOX4, LGR4, TGFB1, CTNNB1, TGFB2, ARIH2, EZR, PEMT, C8ORF4, MDFI, PARD6A, IRS2, STX4, DAB2IP, HYAL2, PTGER4, SPHK1, SIX4, SNAI2, WWTR1, ATP13A2, LDLRAP1, HES1, MYRIP, PLK3, UCP2, ABL1, RAB11FIP1, F2R	326	962	16650	1.8051	0.997824	0.0152461	2.24087
GOTERM_BP_FAT	GO:0006606~protein import into nucleus	15	0.0266264	0.00126241	MDFI, DAB2IP, HYAL2, PTGS2, SPHK1, SNAI2, WWTR1, TGFB1, TGFB2, CTNNB1, HES1, CBLB, C8ORF4, TOB1, F2R	326	280	16650	2.73609	0.998533	0.0161788	2.38331
GOTERM_BP_FAT	GO:0044744~protein targeting to nucleus	15	0.0266264	0.00126241	MDFI, DAB2IP, HYAL2, PTGS2, SPHK1, SNAI2, WWTR1, TGFB1, TGFB2, CTNNB1, HES1, CBLB, C8ORF4, TOB1, F2R	326	280	16650	2.73609	0.998533	0.0161788	2.38331
GOTERM_BP_FAT	GO:1902593~single-organism nuclear import	15	0.0266264	0.00129045	MDFI, DAB2IP, HYAL2, PTGS2, SPHK1, SNAI2, WWTR1, TGFB1, TGFB2, CTNNB1, HES1, CBLB, C8ORF4, TOB1, F2R	326	281	16650	2.72635	0.998731	0.0164946	2.43564
GOTERM_BP_FAT	GO:0055008~cardiac muscle tissue morphogenesis	7	0.0124257	0.00129548	BMP2, SMAD7, TGFBR3, TPM1, ENG, TGFB1, TGFB2	326	62	16650	5.76638	0.998764	0.0165176	2.44502
GOTERM_BP_FAT	GO:0043536~positive regulation of blood vessel endothelial cell migration	5	0.00887548	0.00130366	SRPX2, PDGFB, PTGS2, FGF2, TGFB1	326	25	16650	10.2147	0.998815	0.0165801	2.46028
GOTERM_BP_FAT	GO:0060037~pharyngeal system development	5	0.00887548	0.00130366	HES1, PLXNA2, BMPR2, SIX4, TGFB2	326	25	16650	10.2147	0.998815	0.0165801	2.46028
GOTERM_BP_FAT	GO:0003014~renal system process	9	0.0159759	0.0013316	PRKAR2B, HYAL2, PDGFB, WFS1, EDN1, F2RL1, GJA1, STC1, F2R	326	109	16650	4.21709	0.998974	0.0168912	2.51238
GOTERM_BP_FAT	GO:0043255~regulation of carbohydrate biosynthetic process	8	0.0142008	0.0013587	IRS2, HRH1, KAT2B, PPP1R3B, PDGFB, NTSR1, SIK1, TGFB1	326	85	16650	4.80693	0.999108	0.0171899	2.56287
GOTERM_BP_FAT	GO:0032774~RNA biosynthetic process	101	0.179285	0.00136992	PDGFB, PPP2R5B, WFS1, EFNA1, GDF6, EDN1, F2RL1, ZNF827, FSTL3, JAG1, CBFB, TGFB1, CITED2, CTNNB1, CTGF, C8ORF4, PTPRK, DAB2IP, ZNF48, ZNF792, SIX4, MECOM, HES1, HES2, BMPR2, SOX4, ZNF618, PLAGL1, MEIS2, NRARP, LYL1, ZNF697, TEAD4, BHLHE40, SKIL, RUNX1, MEPCE, MDFI, PELI1, BMP2, SMAD7, MAFB, SMAD6, SPHK1, LMCD1, TEAD2, MAFK, ZSCAN2, TULP4, NR1I3, PLK3, ITGA6, HOXB8, ETS2, ARF4, TGFBR3, HIVEP2, HIV…	326	3905	16650	1.32098	0.999159	0.0172884	2.58377
GOTERM_BP_FAT	GO:0046328~regulation of JNK cascade	11	0.019526	0.00138516	MDFI, FZD8, MAP3K5, DAB2IP, CTGF, EDN1, F2RL1, TGFBR3, NRK, MECOM, GADD45B	326	163	16650	3.44669	0.999222	0.0174366	2.61216
GOTERM_BP_FAT	GO:0009725~response to hormone	31	0.055028	0.00138957	PTGS2, EDN1, GJA1, NR3C1, ABCA3, TGFB1, CTNNB1, TGFB2, PRKAR2B, CTGF, EEF2K, SIK1, GCNT1, IRS2, KAT2B, PTPRE, PTGER4, PDK4, DDIT4, NRIP1, TNFSF10, NR1I3, CCND1, UCP2, DENND4C, TGFBR3, FBXO32, STC1, ENG, PMEPA1, IGFBP5	326	854	16650	1.85396	0.99924	0.0174492	2.62037
GOTERM_BP_FAT	GO:0071407~cellular response to organic cyclic compound	22	0.0390521	0.00140398	BMP2, PTGS2, EDN1, COLEC12, NR3C1, SNAI2, TGFB1, DDIT4, CTNNB1, NRIP1, NR1I3, HRH1, EZR, ITGA6, EEF2K, FBXO32, STC1, ABL1, KLF2, PMEPA1, NCOR2, IGFBP5	326	520	16650	2.16081	0.999295	0.017586	2.64721
GOTERM_BP_FAT	GO:0051051~negative regulation of transport	20	0.0355019	0.00140427	MDFI, IRS2, DAB2IP, PTGS2, PTGER4, F2RL1, EDN1, SOX4, SNAI2, WWTR1, NTSR1, LGR4, TGFB1, EZR, UCP2, ITGAV, STC1, ACSL4, RAB11FIP1, F2R	326	450	16650	2.26994	0.999296	0.0175471	2.64775
GOTERM_BP_FAT	GO:0032835~glomerulus development	7	0.0124257	0.00140876	HES1, PDGFB, PDGFA, JAG1, WWTR1, LGR4, GPR4	326	63	16650	5.67485	0.999312	0.0175602	2.6561
GOTERM_BP_FAT	GO:1903707~negative regulation of hemopoiesis	10	0.017751	0.00141	HES1, MEIS2, MAFB, NRARP, HOXB8, LDB1, IRF1, FSTL3, RUNX1, CTNNB1	326	136	16650	3.75541	0.999316	0.0175333	2.65841
GOTERM_BP_FAT	GO:0010675~regulation of cellular carbohydrate metabolic process	10	0.017751	0.00141	IRS2, HRH1, KAT2B, PPP1R3B, PDK4, BPGM, NTSR1, SIK1, DDIT4, IGFBP5	326	136	16650	3.75541	0.999316	0.0175333	2.65841
GOTERM_BP_FAT	GO:0007160~cell-matrix adhesion	12	0.0213011	0.00141682	DLC1, PTPRK, LIMS1, LYVE1, ITGA6, RCC2, CTGF, ITGAV, CSF1, FBLN5, LDB1, CTNNB1	326	192	16650	3.1921	0.99934	0.0175751	2.6711
GOTERM_BP_FAT	GO:0003093~regulation of glomerular filtration	4	0.00710038	0.00142229	PDGFB, F2RL1, GJA1, F2R	326	12	16650	17.0245	0.999358	0.0176001	2.68128
GOTERM_BP_FAT	GO:0060394~negative regulation of pathway-restricted SMAD protein phosphorylation	4	0.00710038	0.00142229	SMAD7, SMAD6, ENG, PMEPA1	326	12	16650	17.0245	0.999358	0.0176001	2.68128
GOTERM_BP_FAT	GO:0051049~regulation of transport	54	0.0958552	0.00142333	PTGS2, LRRC8A, PDGFB, WFS1, EDN1, F2RL1, SYT9, GJA1, LGR4, TGFB1, TGFB2, CTNNB1, TBC1D16, CD47, EEF2K, C8ORF4, KLHL24, SIK1, HYAL2, STX4, IRS2, DAB2IP, PTGER4, STXBP1, NTSR1, LDLRAP1, HES1, MYRIP, STC1, RAB11FIP1, SOX4, KCNJ2, ARIH2, EZR, ITGAV, PEMT, SCN9A, ACSL4, SCN5A, GLRX, MDFI, CNKSR3, SPHK1, SNAI2, WWTR1, ATP13A2, PLK3, UCP2, LIPG, YIPF5, ABL1, MERTK, ABL2, F2R	326	1796	16650	1.53562	0.999362	0.0175709	2.68322
GOTERM_BP_FAT	GO:0030111~regulation of Wnt signaling pathway	16	0.0284015	0.00143842	MDFI, BMP2, DAB2IP, SOX4, WWTR1, SNAI2, GPRC5B, LGR4, CCND1, NRARP, RSPO3, NFATC4, SMURF2, ABL1, FGF2, CDK14	326	316	16650	2.58601	0.99941	0.0177133	2.71129
GOTERM_BP_FAT	GO:0045765~regulation of angiogenesis	13	0.0230762	0.00143887	DAB2IP, SRPX2, PTGS2, ITGA5, EFNA1, SPHK1, RHOB, RUNX1, FGF2, ENG, GPR4, CTNNB1, ANGPTL4	326	222	16650	2.9908	0.999411	0.0176767	2.71213
GOTERM_BP_FAT	GO:0060070~canonical Wnt signaling pathway	15	0.0266264	0.00144313	FZD8, BMP2, DAB2IP, SOX4, WWTR1, SNAI2, GPRC5B, LGR4, CTNNB1, CCND1, NRARP, RSPO3, SMURF2, FGF2, BCL9	326	284	16650	2.69755	0.999424	0.0176866	2.72007
GOTERM_BP_FAT	GO:0010770~positive regulation of cell morphogenesis involved in differentiation	11	0.019526	0.00145021	BMP2, LIMS1, BMPR2, EEF2K, SKIL, WWTR1, SNAI1, ENG, TGFB1, CTNNB1, TGFB2	326	164	16650	3.42567	0.999445	0.0177306	2.73323
GOTERM_BP_FAT	GO:0001816~cytokine production	25	0.0443774	0.00147209	MAF, DTX4, HYAL2, PELI1, PTGS2, PTGER4, F2RL1, SPHK1, TSPAN6, TRIM25, GPRC5B, SNAI2, BIRC2, LGR4, TGFB1, TGFB2, CTNNB1, MAST4, EZR, IRF1, NFATC4, ABL1, RUNX1, KLF2, F2R	326	631	16650	2.02352	0.999504	0.0179534	2.77391
GOTERM_BP_FAT	GO:0051224~negative regulation of protein transport	12	0.0213011	0.00147537	MDFI, DAB2IP, EZR, PTGER4, UCP2, F2RL1, SOX4, WWTR1, SNAI2, RAB11FIP1, LGR4, F2R	326	193	16650	3.17556	0.999512	0.0179507	2.78002
GOTERM_BP_FAT	GO:0070201~regulation of establishment of protein localization	30	0.0532529	0.00149493	PTGS2, F2RL1, GJA1, SOX4, SYT9, LGR4, TGFB1, TGFB2, ARIH2, EZR, PEMT, C8ORF4, MDFI, IRS2, STX4, DAB2IP, HYAL2, PTGER4, SPHK1, SNAI2, WWTR1, ATP13A2, LDLRAP1, HES1, MYRIP, PLK3, UCP2, ABL1, RAB11FIP1, F2R	326	820	16650	1.86855	0.999559	0.018144	2.81638
GOTERM_BP_FAT	GO:0033673~negative regulation of kinase activity	14	0.0248513	0.00151491	IRS2, DAB2IP, HYAL2, KAT2B, WWTR1, SH3BP5, DUSP5, PRKAR2B, DUSP4, CBLB, RGS3, RGS4, GADD45B, ABL1	326	254	16650	2.81508	0.999603	0.0183413	2.8535
GOTERM_BP_FAT	GO:0038066~p38MAPK cascade	5	0.00887548	0.00151724	MAP3K5, BMP2, EZR, GDF6, GADD45B	326	26	16650	9.82185	0.999607	0.0183264	2.85783
GOTERM_BP_FAT	GO:0048562~embryonic organ morphogenesis	15	0.0266264	0.0015511	MDFI, EFNA1, MAFB, EDN1, SOBP, GJA1, TEAD2, SIX4, MTHFD1L, CITED2, CTNNB1, HES1, HOXB8, CHST11, ENG	326	286	16650	2.67869	0.99967	0.0186883	2.92073
GOTERM_BP_FAT	GO:0048872~homeostasis of number of cells	13	0.0230762	0.00155208	MAFB, LDB1, CSF1, BPGM, LGR4, TGFB1, CITED2, TGFB2, TGFBR3, SKIL, KLF2, ABL1, F2R	326	224	16650	2.96409	0.999672	0.0186564	2.92253
GOTERM_BP_FAT	GO:0048144~fibroblast proliferation	8	0.0142008	0.00155622	DAB2IP, PDGFB, PDGFA, SPHK1, PDGFC, ABL1, TGFB1, CTC1	326	87	16650	4.69642	0.999679	0.0186624	2.93023
GOTERM_BP_FAT	GO:1902532~negative regulation of intracellular signal transduction	20	0.0355019	0.00156144	DLC1, DAB2IP, HYAL2, WFS1, F2RL1, CNKSR3, TSPAN6, MECOM, SNAI2, SNAI1, DDIT4, TGFB2, DUSP5, SH3BP4, DUSP4, EZR, RGS3, RGS4, ARAP3, ABL1	326	454	16650	2.24994	0.999688	0.0186811	2.93991
GOTERM_BP_FAT	GO:0010468~regulation of gene expression	110	0.19526	0.00157273	PPP2R5B, PDGFB, WFS1, EFNA1, GDF6, F2RL1, EDN1, FSTL3, ZNF827, JAG1, CBFB, TGFB1, CITED2, TGFB2, CTNNB1, CTGF, C8ORF4, PTPRK, DAB2IP, ENC1, ZNF48, ZNF792, SIX4, MECOM, HES1, HES2, BMPR2, SOX4, ZNF618, PLAGL1, MEIS2, NRARP, LYL1, ZNF697, TEAD4, BHLHE40, SKIL, RUNX1, MEPCE, MDFI, PELI1, BMP2, MAFB, SMAD7, SMAD6, SPHK1, LMCD1, TEAD2, MAFK, ZSCAN2, TULP4, NR1I3, PLK3, DIO2, ITGA6, HOXB8, ETS2, ARF4, …	326	4345	16650	1.293	0.999705	0.0187716	2.96088
GOTERM_BP_FAT	GO:0046903~secretion	37	0.0656785	0.00157551	PDGFB, PDGFA, F2RL1, EDN1, GJA1, SYT9, SOX4, TPD52, LGR4, TGFB1, TGFB2, SLC29A1, C1QTNF5, EZR, CTGF, POU2F2, STX11, ACSL4, SLC1A1, IRS2, STX4, HYAL2, PTGER4, STXBP1, NTSR1, ATP13A2, CCND1, MYRIP, UCP2, FBLN5, STC1, MERTK, ABL1, ENG, RAB11FIP1, NCOR2, F2R	326	1098	16650	1.72106	0.99971	0.0187612	2.96603
GOTERM_BP_FAT	GO:0051147~regulation of muscle cell differentiation	11	0.019526	0.00158776	MAP3K5, BMP2, PDGFB, FLOT2, EDN1, ABL1, SIK1, ENG, ZFHX3, TGFB1, CTNNB1	326	166	16650	3.3844	0.999727	0.0188623	2.98877
GOTERM_BP_FAT	GO:0019216~regulation of lipid metabolic process	15	0.0266264	0.00158951	TNFAIP8L3, BMP2, IRS2, DAB2IP, PTGS2, LDLR, PDGFB, PDGFA, PDK4, SNAI2, SNAI1, LDLRAP1, TGFB1, SIK1, FGF2	326	287	16650	2.66935	0.99973	0.0188396	2.99201
GOTERM_BP_FAT	GO:0007159~leukocyte cell-cell adhesion	21	0.037277	0.00163345	FZD8, PELI1, PTGER4, MAFB, FLOT2, F2RL1, JAG2, SOX4, DOCK8, CXADR, TGFB1, CTNNB1, HES1, CD47, EZR, NRARP, ITGA5, IRF1, ABL1, LFNG, GCNT1	326	491	16650	2.18441	0.999785	0.0193115	3.07351
GOTERM_BP_FAT	GO:0042310~vasoconstriction	7	0.0124257	0.00165782	HRH1, PTGS2, EDN1, BMPR2, GJA1, ABL1, F2R	326	65	16650	5.50024	0.99981	0.0195523	3.11868
GOTERM_BP_FAT	GO:0030182~neuron differentiation	40	0.0710038	0.00172413	PLXNA4, PPP2R5B, PLXNA2, EFNA1, GDF6, BMPR2, JAG2, GJA1, SOX4, JAG1, ITSN2, GPRC5B, CTNNB1, TGFB2, HDGFRP3, EZR, EEF2K, SLC4A7, NFATC4, SKIL, RUNX1, ACSL4, FZD8, PTPRK, DAB2IP, ANKS1A, BMP2, CPNE5, LDB1, ENC1, STXBP1, DDIT4, FRY, HES1, RND1, MAP1S, ARF4, PMP22, ABL1, ABL2	326	1226	16650	1.66635	0.999865	0.0202808	3.24148
GOTERM_BP_FAT	GO:1902893~regulation of pri-miRNA transcription from RNA polymerase II promoter	5	0.00887548	0.00175401	BMP2, PDGFB, SMAD6, NFATC4, TGFB1	326	27	16650	9.45808	0.999885	0.020582	3.29676
GOTERM_BP_FAT	GO:0070542~response to fatty acid	6	0.0106506	0.00177012	LDLR, PTGS2, CTGF, UCP2, EDN1, PDK4	326	45	16650	6.80982	0.999894	0.0207223	3.32656
GOTERM_BP_FAT	GO:0010631~epithelial cell migration	13	0.0230762	0.00180199	DAB2IP, SRPX2, PDGFB, PTGS2, TACSTD2, EFNA1, EDN1, BMPR2, RHOB, STC1, FGF2, TGFB1, TGFB2	326	228	16650	2.91209	0.99991	0.0210441	3.38549
GOTERM_BP_FAT	GO:0050708~regulation of protein secretion	18	0.0319517	0.00187406	STX4, IRS2, HYAL2, PTGER4, F2RL1, SOX4, GJA1, SYT9, ATP13A2, LGR4, TGFB1, TGFB2, MYRIP, EZR, UCP2, ABL1, RAB11FIP1, F2R	326	392	16650	2.34522	0.999938	0.021828	3.5186
GOTERM_BP_FAT	GO:0019725~cellular homeostasis	30	0.0532529	0.00189348	E2F4, LRRC8A, WFS1, F2RL1, EDN1, GJA1, SOX4, KCNJ2, TGFB1, GPR4, SLC29A1, SLC4A7, CHRNA1, FGF2, GLRX, IRS2, STX4, PTGER4, NTSR1, ATP13A3, ABCB6, ATP13A2, DIO2, UCP2, MT2A, STC1, ABL1, ABL2, SLC46A1, F2R	326	833	16650	1.83939	0.999944	0.0220023	3.55443
GOTERM_BP_FAT	GO:0035148~tube formation	10	0.017751	0.00190125	DLC1, DAB2IP, SOX4, TEAD2, SIX4, TGFB1, MTHFD1L, CTNNB1, TGFB2, CITED2	326	142	16650	3.59673	0.999946	0.0220421	3.56877
GOTERM_BP_FAT	GO:0051055~negative regulation of lipid biosynthetic process	6	0.0106506	0.00195474	BMP2, PDGFB, PDGFA, SIK1, SNAI2, SNAI1	326	46	16650	6.66178	0.999959	0.0226051	3.66741
GOTERM_BP_FAT	GO:0008217~regulation of blood pressure	11	0.019526	0.0019784	PDGFB, PTGS2, EDN1, F2RL1, BMPR2, COL1A2, GJA1, NTSR1, TPM1, ENG, F2R	326	171	16650	3.28544	0.999964	0.0228247	3.711
GOTERM_BP_FAT	GO:1904018~positive regulation of vasculature development	10	0.017751	0.001995	SRPX2, PDGFB, PTGS2, ITGA5, SPHK1, RHOB, RUNX1, FGF2, ENG, ANGPTL4	326	143	16650	3.57158	0.999967	0.022963	3.74159
GOTERM_BP_FAT	GO:0090132~epithelium migration	13	0.0230762	0.00200969	DAB2IP, SRPX2, PDGFB, PTGS2, TACSTD2, EFNA1, EDN1, BMPR2, RHOB, STC1, FGF2, TGFB1, TGFB2	326	231	16650	2.87427	0.999969	0.023079	3.76865
GOTERM_BP_FAT	GO:0009798~axis specification	8	0.0142008	0.00201788	MDFI, NRARP, SMAD6, ETS2, LDB1, STC1, CTNNB1, CITED2	326	91	16650	4.48999	0.999971	0.0231206	3.78372
GOTERM_BP_FAT	GO:1903035~negative regulation of response to wounding	7	0.0124257	0.0020924	THBD, PDGFB, PDGFA, EDN1, SERPINB2, GJA1, FGF2	326	68	16650	5.25758	0.99998	0.0239121	3.92083
GOTERM_BP_FAT	GO:0055010~ventricular cardiac muscle tissue morphogenesis	6	0.0106506	0.00215304	SMAD7, TGFBR3, TPM1, ENG, TGFB1, TGFB2	326	47	16650	6.52004	0.999985	0.0245431	4.03226
GOTERM_BP_FAT	GO:0051145~smooth muscle cell differentiation	6	0.0106506	0.00215304	HES1, PDGFB, NFATC4, ENG, TGFB1, CTNNB1	326	47	16650	6.52004	0.999985	0.0245431	4.03226
GOTERM_BP_FAT	GO:0030514~negative regulation of BMP signaling pathway	6	0.0106506	0.00215304	SMAD7, SMAD6, FSTL3, SKIL, ABL1, TOB1	326	47	16650	6.52004	0.999985	0.0245431	4.03226
GOTERM_BP_FAT	GO:0035910~ascending aorta morphogenesis	3	0.00532529	0.00222064	HES1, SOX4, TGFB2	326	4	16650	38.3052	0.99999	0.025249	4.15632
GOTERM_BP_FAT	GO:0003104~positive regulation of glomerular filtration	3	0.00532529	0.00222064	PDGFB, F2RL1, GJA1	326	4	16650	38.3052	0.99999	0.025249	4.15632
GOTERM_BP_FAT	GO:0035905~ascending aorta development	3	0.00532529	0.00222064	HES1, SOX4, TGFB2	326	4	16650	38.3052	0.99999	0.025249	4.15632
GOTERM_BP_FAT	GO:0009306~protein secretion	20	0.0355019	0.00225471	STX4, IRS2, HYAL2, PTGER4, F2RL1, SOX4, GJA1, SYT9, ATP13A2, LGR4, TGFB1, TGFB2, MYRIP, C1QTNF5, EZR, UCP2, POU2F2, ABL1, RAB11FIP1, F2R	326	469	16650	2.17798	0.999991	0.0255755	4.21879
GOTERM_BP_FAT	GO:1903672~positive regulation of sprouting angiogenesis	4	0.00710038	0.00228606	SRPX2, PTGS2, ITGA5, FGF2	326	14	16650	14.5925	0.999993	0.0258702	4.27625
GOTERM_BP_FAT	GO:1904950~negative regulation of establishment of protein localization	12	0.0213011	0.00228931	MDFI, DAB2IP, EZR, PTGER4, UCP2, F2RL1, SOX4, WWTR1, SNAI2, RAB11FIP1, LGR4, F2R	326	204	16650	3.00433	0.999993	0.02585	4.28221
GOTERM_BP_FAT	GO:0061614~pri-miRNA transcription from RNA polymerase II promoter	5	0.00887548	0.00230215	BMP2, PDGFB, SMAD6, NFATC4, TGFB1	326	29	16650	8.8058	0.999993	0.0259365	4.30571
GOTERM_BP_FAT	GO:0035909~aorta morphogenesis	5	0.00887548	0.00230215	HES1, SOX4, JAG1, ENG, TGFB2	326	29	16650	8.8058	0.999993	0.0259365	4.30571
GOTERM_BP_FAT	GO:0045786~negative regulation of cell cycle	20	0.0355019	0.00231706	PTPRK, BMP2, DAB2IP, KAT2B, E2F4, PTGS2, PPP2R5B, SOX4, TGFB1, TGFB2, CTNNB1, PLAGL1, CCND1, PLK3, IRF6, IRF1, RHOB, SKIL, ABL1, ZFHX3	326	470	16650	2.17335	0.999994	0.0260457	4.33302
GOTERM_BP_FAT	GO:1901861~regulation of muscle tissue development	9	0.0159759	0.00232571	BMP2, EDN1, TGFBR3, GJA1, SIX4, FGF2, TGFB1, CTNNB1, IGFBP5	326	119	16650	3.86271	0.999994	0.0260852	4.34887
GOTERM_BP_FAT	GO:0046330~positive regulation of JNK cascade	9	0.0159759	0.00232571	MDFI, FZD8, MAP3K5, DAB2IP, CTGF, EDN1, F2RL1, NRK, GADD45B	326	119	16650	3.86271	0.999994	0.0260852	4.34887
GOTERM_BP_FAT	GO:0051170~nuclear import	15	0.0266264	0.0023264	MDFI, DAB2IP, HYAL2, PTGS2, SPHK1, SNAI2, WWTR1, TGFB1, TGFB2, CTNNB1, HES1, CBLB, C8ORF4, TOB1, F2R	326	299	16650	2.56222	0.999994	0.0260363	4.35013
GOTERM_BP_FAT	GO:0035904~aorta development	6	0.0106506	0.00236562	HES1, SMAD6, SOX4, JAG1, ENG, TGFB2	326	48	16650	6.3842	0.999995	0.0264128	4.4219
GOTERM_BP_FAT	GO:0010862~positive regulation of pathway-restricted SMAD protein phosphorylation	6	0.0106506	0.00236562	BMP2, GDF6, BMPR2, ENG, TGFB1, TGFB2	326	48	16650	6.3842	0.999995	0.0264128	4.4219
GOTERM_BP_FAT	GO:0007423~sensory organ development	21	0.037277	0.00237411	MAF, BMP2, MAFB, EDN1, BMPR2, JAG2, SOBP, GJA1, JAG1, SIX4, PPP1R13L, TGFB1, CITED2, TGFB2, CTNNB1, HES1, C1QTNF5, MEIS2, SLC4A7, SKIL, MERTK	326	507	16650	2.11548	0.999995	0.0264493	4.43743
GOTERM_BP_FAT	GO:0016049~cell growth	19	0.0337268	0.0023942	HYAL2, PLXNA4, CPNE5, PLXNA2, SPHK1, EDN1, BMPR2, OSGIN2, GJA1, ITSN2, TGFB1, TGFB2, SH3BP4, ARIH2, ITGAV, MEX3C, TGFBR3, ACSL4, ABL1	326	436	16650	2.22569	0.999996	0.0266131	4.47418
GOTERM_BP_FAT	GO:0043588~skin development	13	0.0230762	0.00239991	ITGA6, PDGFA, IRF6, LDB1, PPL, COL1A2, JAG1, SNAI1, ABCB6, LGR4, CTNNB1, TGFB2, IGFBP5	326	236	16650	2.81338	0.999996	0.0266185	4.48462
GOTERM_BP_FAT	GO:0031349~positive regulation of defense response	18	0.0319517	0.00243126	DAB2IP, HYAL2, PELI1, PTGS2, LDLR, PTGER4, OSMR, FLOT2, F2RL1, TSPAN6, GJA1, COLEC12, GPRC5B, BIRC2, LGR4, TGFB1, CD47, IRF1	326	402	16650	2.28688	0.999997	0.0269043	4.54192
GOTERM_BP_FAT	GO:0030198~extracellular matrix organization	16	0.0284015	0.00244866	PHLDB1, PDGFB, PDGFA, TGFB1, TGFB2, CD47, ITGA6, CTGF, ITGA5, ITGAV, FBLN5, COL1A2, VCAN, ABL1, FGF2, ENG	326	334	16650	2.44664	0.999997	0.0270365	4.5737
GOTERM_BP_FAT	GO:0090130~tissue migration	13	0.0230762	0.00248148	DAB2IP, SRPX2, PDGFB, PTGS2, TACSTD2, EFNA1, EDN1, BMPR2, RHOB, STC1, FGF2, TGFB1, TGFB2	326	237	16650	2.80151	0.999997	0.027336	4.63364
GOTERM_BP_FAT	GO:0006469~negative regulation of protein kinase activity	13	0.0230762	0.00248148	DAB2IP, HYAL2, KAT2B, WWTR1, DUSP5, SH3BP5, PRKAR2B, DUSP4, CBLB, RGS3, RGS4, ABL1, GADD45B	326	237	16650	2.80151	0.999997	0.027336	4.63364
GOTERM_BP_FAT	GO:0043062~extracellular structure organization	16	0.0284015	0.00254117	PHLDB1, PDGFB, PDGFA, TGFB1, TGFB2, CD47, ITGA6, CTGF, ITGA5, ITGAV, FBLN5, COL1A2, VCAN, ABL1, FGF2, ENG	326	335	16650	2.43934	0.999998	0.0279256	4.74255
GOTERM_BP_FAT	GO:0007015~actin filament organization	16	0.0284015	0.00254117	DLC1, PTGER4, F2RL1, NEDD9, TPM1, FRY, ESPN, CDC42EP2, CDC42EP1, RND1, EZR, CTGF, TACSTD2, FAT1, TMOD2, ABL1	326	335	16650	2.43934	0.999998	0.0279256	4.74255
GOTERM_BP_FAT	GO:0070374~positive regulation of ERK1 and ERK2 cascade	11	0.019526	0.00255286	TNFAIP8L3, BMP2, PDGFB, PDGFA, CTGF, F2RL1, PDGFC, ABL1, FGF2, TGFB1, F2R	326	177	16650	3.17407	0.999998	0.027993	4.76387
GOTERM_BP_FAT	GO:0045446~endothelial cell differentiation	8	0.0142008	0.00257903	EZR, CLDN5, F2RL1, BMPR2, STC1, JAG1, ENG, CTNNB1	326	95	16650	4.30094	0.999998	0.0282164	4.81157
GOTERM_BP_FAT	GO:0050921~positive regulation of chemotaxis	9	0.0159759	0.00258065	CXCL1, STX4, PDGFB, CSF1, CXCL2, F2RL1, BMPR2, FGF2, TGFB1	326	121	16650	3.79886	0.999998	0.0281743	4.81453
GOTERM_BP_FAT	GO:0071260~cellular response to mechanical stimulus	7	0.0124257	0.00260791	PTGER4, PTGS2, IRF1, GJA1, KCNJ2, ENG, TGFB1	326	71	16650	5.03543	0.999999	0.0284081	4.8642
GOTERM_BP_FAT	GO:0003203~endocardial cushion morphogenesis	5	0.00887548	0.00261599	BMP2, SNAI2, SNAI1, ENG, TGFB2	326	30	16650	8.51227	0.999999	0.028435	4.8789
GOTERM_BP_FAT	GO:0033280~response to vitamin D	5	0.00887548	0.00261599	PTGS2, STC1, TRIM25, SNAI2, TGFB1	326	30	16650	8.51227	0.999999	0.028435	4.8789
GOTERM_BP_FAT	GO:0048638~regulation of developmental growth	15	0.0266264	0.00262585	EZR, PLXNA4, CPNE5, PLXNA2, CSF1, EDN1, BMPR2, GJA1, TGFBR3, NRK, ITSN2, SIX4, ABL1, FGF2, FOXS1	326	303	16650	2.5284	0.999999	0.0284809	4.89686
GOTERM_BP_FAT	GO:0016331~morphogenesis of embryonic epithelium	10	0.017751	0.00263785	DLC1, JAG2, SOX4, TEAD2, SIX4, TGFB1, MTHFD1L, CTNNB1, TGFB2, CITED2	326	149	16650	3.42776	0.999999	0.0285495	4.9187
GOTERM_BP_FAT	GO:0031346~positive regulation of cell projection organization	15	0.0266264	0.00270497	DAB2IP, PPP2R5B, CPNE5, ENC1, F2RL1, BMPR2, ITSN2, GPRC5B, ESPN, CDC42EP2, CDC42EP1, EEF2K, SKIL, ABL1, ABL2	326	304	16650	2.52008	0.999999	0.0292051	5.04082
GOTERM_BP_FAT	GO:1901888~regulation of cell junction assembly	7	0.0124257	0.00279928	DLC1, LIMS1, RCC2, LDB1, GJA1, SNAI2, SNAI1	326	72	16650	4.96549	0.999999	0.0301463	5.21215
GOTERM_BP_FAT	GO:0030214~hyaluronan catabolic process	4	0.00710038	0.00281656	HYAL2, LYVE1, FGF2, TGFB1	326	15	16650	13.6196	1	0.0302668	5.2435
GOTERM_BP_FAT	GO:0034616~response to laminar fluid shear stress	4	0.00710038	0.00281656	SMAD7, SMAD6, KLF2, TGFB1	326	15	16650	13.6196	1	0.0302668	5.2435
GOTERM_BP_FAT	GO:0009605~response to external stimulus	59	0.104731	0.00284877	PLXNA4, PTGS2, LDLR, PDGFB, OSMR, PLXNA2, PDGFA, EFNA1, F2RL1, EDN1, TSPAN6, GJA1, CXADR, TGFB1, TGFB2, CITED2, CD47, SIK1, FGF2, DAB2IP, HYAL2, STX4, PTGER4, NTSR1, DDIT4, CCND1, THBD, SERPINB2, STC1, CXCL1, CSF1, CXCL2, BMPR2, OAS1, GPRC5B, KCNJ2, ZNF175, HRH1, EZR, MEIS2, ITGAV, PEMT, BHLHE40, ACSL4, PELI1, PDK4, SAMHD1, TRIM25, SNAI2, BIRC2, IFIT3, ITGA6, SLC7A2, UCP2, LIPG, IRF1, ABL1, ENG, …	326	2073	16650	1.45361	1	0.0305447	5.30195
GOTERM_BP_FAT	GO:0006937~regulation of muscle contraction	10	0.017751	0.00288523	PTGS2, SMAD7, CTGF, EDN1, SPHK1, STC1, KCNJ2, TPM1, SCN5A, F2R	326	151	16650	3.38236	1	0.030866	5.36804
GOTERM_BP_FAT	GO:1904951~positive regulation of establishment of protein localization	21	0.037277	0.00295576	STX4, IRS2, HYAL2, PTGS2, PTGER4, F2RL1, SPHK1, SOX4, GJA1, ATP13A2, TGFB1, TGFB2, HES1, MYRIP, ARIH2, PLK3, EZR, PEMT, C8ORF4, ABL1, F2R	326	517	16650	2.07456	1	0.0315444	5.49577
GOTERM_BP_FAT	GO:0002064~epithelial cell development	12	0.0213011	0.00296893	EZR, E2F4, PDGFB, CLDN5, F2RL1, GJA1, SLC4A7, STC1, JAG1, ENG, GPR4, CTNNB1	326	211	16650	2.90466	1	0.0316176	5.51961
GOTERM_BP_FAT	GO:0060415~muscle tissue morphogenesis	7	0.0124257	0.00300097	BMP2, SMAD7, TGFBR3, TPM1, ENG, TGFB1, TGFB2	326	73	16650	4.89747	1	0.0318882	5.57757
GOTERM_BP_FAT	GO:0007596~blood coagulation	16	0.0284015	0.00306313	PDGFB, PDGFA, EDN1, F2RL1, STXBP1, DOCK8, MAFK, PRKAR2B, THBD, COL1A2, SERPINB2, IRF1, RHOB, PDGFC, MERTK, F2R	326	342	16650	2.38941	1	0.0324722	5.68992
GOTERM_BP_FAT	GO:0030099~myeloid cell differentiation	16	0.0284015	0.00314314	MAFB, LDB1, CSF1, F2RL1, FSTL3, BPGM, JAG1, TGFB1, CBFB, CITED2, CTNNB1, MEIS2, HOXB8, TGFBR3, KLF2, RUNX1	326	343	16650	2.38244	1	0.0332393	5.83435
GOTERM_BP_FAT	GO:0007254~JNK cascade	11	0.019526	0.00324327	MDFI, FZD8, MAP3K5, DAB2IP, PTGER4, CTGF, EDN1, F2RL1, NRK, MECOM, GADD45B	326	183	16650	3.07	1	0.0342117	6.01481
GOTERM_BP_FAT	GO:0001838~embryonic epithelial tube formation	9	0.0159759	0.00331406	DLC1, SOX4, TEAD2, SIX4, TGFB1, MTHFD1L, CTNNB1, TGFB2, CITED2	326	126	16650	3.64812	1	0.0348754	6.14218
GOTERM_BP_FAT	GO:0045907~positive regulation of vasoconstriction	5	0.00887548	0.00332928	HRH1, PTGS2, GJA1, ABL1, F2R	326	32	16650	7.98025	1	0.0349618	6.16955
GOTERM_BP_FAT	GO:0001569~patterning of blood vessels	5	0.00887548	0.00332928	NRARP, EDN1, NFATC4, ENG, CTNNB1	326	32	16650	7.98025	1	0.0349618	6.16955
GOTERM_BP_FAT	GO:0045927~positive regulation of growth	13	0.0230762	0.00336459	EZR, CPNE5, WFS1, CSF1, EDN1, SPHK1, BMPR2, TGFBR3, ITSN2, ACSL4, FGF2, TGFB2, FOXS1	326	246	16650	2.69901	1	0.0352551	6.233
GOTERM_BP_FAT	GO:0043535~regulation of blood vessel endothelial cell migration	6	0.0106506	0.00337035	SRPX2, PDGFB, PTGS2, EFNA1, FGF2, TGFB1	326	52	16650	5.89311	1	0.0352431	6.24335
GOTERM_BP_FAT	GO:0048015~phosphatidylinositol-mediated signaling	11	0.019526	0.00337509	DAB2IP, IRS2, EZR, PDGFB, PDGFA, EDN1, F2RL1, PDGFC, FGF2, TGFB2, F2R	326	184	16650	3.05331	1	0.0352207	6.25187
GOTERM_BP_FAT	GO:0032844~regulation of homeostatic process	19	0.0337268	0.00341361	STX4, PTGS2, LDLR, SMAD7, MAFB, LDB1, PDK4, EDN1, GJA1, NTSR1, CTC1, TGFB1, TGFB2, CTNNB1, UCP2, ABL1, FGF2, SCN5A, F2R	326	451	16650	2.15166	1	0.0355444	6.32103
GOTERM_BP_FAT	GO:1900745~positive regulation of p38MAPK cascade	4	0.00710038	0.00341682	MAP3K5, BMP2, GDF6, GADD45B	326	16	16650	12.7684	1	0.0355058	6.32679
GOTERM_BP_FAT	GO:0044706~multi-multicellular organism process	12	0.0213011	0.00342755	THBD, PTGS2, UCP2, EDN1, BMPR2, STC1, NRK, SMURF2, ACSL4, TGFB1, CITED2, IGFBP5	326	215	16650	2.85062	1	0.0355442	6.34606
GOTERM_BP_FAT	GO:0014065~phosphatidylinositol 3-kinase signaling	8	0.0142008	0.00344084	DAB2IP, PDGFB, PDGFA, EDN1, F2RL1, PDGFC, TGFB2, F2R	326	100	16650	4.08589	1	0.0356083	6.3699
GOTERM_BP_FAT	GO:0071901~negative regulation of protein serine/threonine kinase activity	9	0.0159759	0.00347841	DUSP5, PRKAR2B, DUSP4, HYAL2, DAB2IP, KAT2B, RGS3, RGS4, ABL1	326	127	16650	3.61939	1	0.035919	6.43729
GOTERM_BP_FAT	GO:0072175~epithelial tube formation	9	0.0159759	0.00347841	DLC1, SOX4, TEAD2, SIX4, TGFB1, MTHFD1L, CTNNB1, TGFB2, CITED2	326	127	16650	3.61939	1	0.035919	6.43729
GOTERM_BP_FAT	GO:0045766~positive regulation of angiogenesis	9	0.0159759	0.00347841	SRPX2, PTGS2, ITGA5, SPHK1, RHOB, RUNX1, FGF2, ENG, ANGPTL4	326	127	16650	3.61939	1	0.035919	6.43729
GOTERM_BP_FAT	GO:1903827~regulation of cellular protein localization	22	0.0390521	0.00352925	MDFI, PARD6A, LYPD1, STX4, DAB2IP, HYAL2, PTGS2, SPHK1, SOX4, SNAI2, WWTR1, ATP13A2, LDLRAP1, TGFB1, CTNNB1, TGFB2, HES1, ARIH2, EZR, PLK3, PEMT, C8ORF4	326	562	16650	1.99932	1	0.0363626	6.52839
GOTERM_BP_FAT	GO:0072089~stem cell proliferation	8	0.0142008	0.00363676	ARIH2, HHIP, RUNX1, MECOM, SNAI2, TGFB1, CTC1, CTNNB1	326	101	16650	4.04544	1	0.0373769	6.72077
GOTERM_BP_FAT	GO:0050920~regulation of chemotaxis	11	0.019526	0.00364566	CXCL1, STX4, PLXNA4, PDGFB, PLXNA2, CSF1, CXCL2, F2RL1, BMPR2, FGF2, TGFB1	326	186	16650	3.02048	1	0.0373926	6.73669
GOTERM_BP_FAT	GO:0046890~regulation of lipid biosynthetic process	9	0.0159759	0.00364902	BMP2, PDGFB, LDLR, PTGS2, PDGFA, PDK4, SIK1, SNAI2, SNAI1	326	128	16650	3.59111	1	0.0373523	6.74268
GOTERM_BP_FAT	GO:0061041~regulation of wound healing	9	0.0159759	0.00364902	THBD, PDGFB, PDGFA, EDN1, F2RL1, SERPINB2, GJA1, FGF2, F2R	326	128	16650	3.59111	1	0.0373523	6.74268
GOTERM_BP_FAT	GO:0018108~peptidyl-tyrosine phosphorylation	16	0.0284015	0.00370381	HYAL2, PDGFB, EFNA1, SAMSN1, GPRC5B, TGFB1, SH3BP5, HES1, CBLB, ITGA5, ROR1, ABL1, MERTK, FGF2, ABL2, F2R	326	349	16650	2.34148	1	0.0378287	6.84057
GOTERM_BP_FAT	GO:0045785~positive regulation of cell adhesion	17	0.0301766	0.00384472	STX4, LIMS1, SMAD7, CSF1, FLOT2, LDB1, FSTL3, TPM1, TGFB1, TGFB2, CITED2, HES1, CD47, MYO10, ITGA6, ITGA5, ITGAV	326	385	16650	2.2552	1	0.0391648	7.09185
GOTERM_BP_FAT	GO:0035050~embryonic heart tube development	7	0.0124257	0.00391778	HES1, BMP2, GJA1, TEAD2, ENG, CTNNB1, CITED2	326	77	16650	4.64306	1	0.039817	7.22188
GOTERM_BP_FAT	GO:0018212~peptidyl-tyrosine modification	16	0.0284015	0.00393329	HYAL2, PDGFB, EFNA1, SAMSN1, GPRC5B, TGFB1, SH3BP5, HES1, CBLB, ITGA5, ROR1, ABL1, MERTK, FGF2, ABL2, F2R	326	351	16650	2.32814	1	0.0398935	7.24947
GOTERM_BP_FAT	GO:2000136~regulation of cell proliferation involved in heart morphogenesis	4	0.00710038	0.00408955	HES1, BMPR2, ENG, CTNNB1	326	17	16650	12.0173	1	0.0413672	7.52692
GOTERM_BP_FAT	GO:0001977~renal system process involved in regulation of blood volume	4	0.00710038	0.00408955	PDGFB, F2RL1, GJA1, F2R	326	17	16650	12.0173	1	0.0413672	7.52692
GOTERM_BP_FAT	GO:0003156~regulation of organ formation	5	0.00887548	0.00416453	HES1, BMP2, FGF2, CTNNB1, CITED2	326	34	16650	7.51083	1	0.0420289	7.65978
GOTERM_BP_FAT	GO:0019438~aromatic compound biosynthetic process	109	0.193485	0.00426621	PPP2R5B, PDGFB, WFS1, EFNA1, GDF6, F2RL1, EDN1, FSTL3, ZNF827, JAG1, CBFB, TGFB1, MTHFD1L, CITED2, TGFB2, CTNNB1, CTGF, C8ORF4, PTPRK, DAB2IP, ZNF48, ZNF792, SIX4, MECOM, HES1, RFK, HES2, BMPR2, SOX4, OAS1, ZNF618, PLAGL1, MEIS2, NRARP, LYL1, ZNF697, TEAD4, BHLHE40, SKIL, RUNX1, MEPCE, MDFI, PELI1, BMP2, MAFB, SMAD7, SMAD6, SPHK1, LMCD1, TEAD2, MAFK, ABCB6, ZSCAN2, CTC1, TULP4, NR1I3, PLK3, ITGA6…	326	4424	16650	1.25837	1	0.0429511	7.83965
GOTERM_BP_FAT	GO:0001667~ameboidal-type cell migration	15	0.0266264	0.00428513	HYAL2, DAB2IP, SRPX2, PDGFB, PTGS2, TACSTD2, EFNA1, EDN1, BMPR2, RHOB, SMURF2, STC1, FGF2, TGFB1, TGFB2	326	320	16650	2.39408	1	0.0430542	7.87309
GOTERM_BP_FAT	GO:0071385~cellular response to glucocorticoid stimulus	6	0.0106506	0.00430249	EDN1, STC1, FBXO32, NR3C1, TGFB1, DDIT4	326	55	16650	5.57167	1	0.0431413	7.90374
GOTERM_BP_FAT	GO:0072593~reactive oxygen species metabolic process	12	0.0213011	0.00436357	PDGFB, PTGS2, RFK, CTGF, SLC7A2, FBLN5, EDN1, PDK4, F2RL1, KLF2, TGFB1, DDIT4	326	222	16650	2.76074	1	0.043657	8.01157
GOTERM_BP_FAT	GO:0006006~glucose metabolic process	11	0.019526	0.00439571	IRS2, KAT2B, PPP1R3B, PDK4, ENO2, OAS1, BPGM, SIK1, FABP5, PGM2L1, IGFBP5	326	191	16650	2.94141	1	0.0438873	8.06826
GOTERM_BP_FAT	GO:0030879~mammary gland development	9	0.0159759	0.00439708	SLC29A1, IRS2, CCND1, IRF6, CSF1, FGF2, TGFB1, NCOR2, IGFBP5	326	132	16650	3.48229	1	0.0438162	8.07068
GOTERM_BP_FAT	GO:0022404~molting cycle process	7	0.0124257	0.00444704	PDGFA, LDB1, SNAI1, LGR4, CTNNB1, TGFB2, IGFBP5	326	79	16650	4.52551	1	0.0442188	8.15872
GOTERM_BP_FAT	GO:0022405~hair cycle process	7	0.0124257	0.00444704	PDGFA, LDB1, SNAI1, LGR4, CTNNB1, TGFB2, IGFBP5	326	79	16650	4.52551	1	0.0442188	8.15872
GOTERM_BP_FAT	GO:0001942~hair follicle development	7	0.0124257	0.00444704	PDGFA, LDB1, SNAI1, LGR4, CTNNB1, TGFB2, IGFBP5	326	79	16650	4.52551	1	0.0442188	8.15872
GOTERM_BP_FAT	GO:0010959~regulation of metal ion transport	15	0.0266264	0.00449772	PTGS2, PDGFB, WFS1, CNKSR3, GJA1, KCNJ2, NTSR1, TGFB1, CTNNB1, STC1, ABL1, SIK1, SCN5A, GLRX, F2R	326	322	16650	2.37921	1	0.0446268	8.24796
GOTERM_BP_FAT	GO:0051348~negative regulation of transferase activity	16	0.0284015	0.00455931	IRS2, DAB2IP, HYAL2, KAT2B, SMAD7, WWTR1, CTC1, SH3BP5, DUSP5, PRKAR2B, DUSP4, CBLB, RGS3, RGS4, GADD45B, ABL1	326	357	16650	2.28901	1	0.0451387	8.3563
GOTERM_BP_FAT	GO:0034645~cellular macromolecule biosynthetic process	121	0.214787	0.0045869	PPP2R5B, PDGFB, EFNA1, PDGFA, WFS1, GDF6, F2RL1, EDN1, FSTL3, ZNF827, JAG1, DSE, CBFB, TGFB1, CITED2, CTNNB1, ST3GAL5, CTGF, C8ORF4, PDGFC, PTPRK, DAB2IP, IRS2, ENC1, ZNF48, ZNF792, SIX4, MECOM, HES1, HES2, BMPR2, SOX4, ZNF618, PLAGL1, MEIS2, PPP1R3B, NRARP, LYL1, ZNF697, TEAD4, BHLHE40, SKIL, RUNX1, GCNT1, MEPCE, MDFI, MGAT4A, ST6GAL1, PELI1, BMP2, MAFB, SMAD7, SMAD6, SPHK1, LMCD1, TEAD2, MAFK, …	326	5012	16650	1.23302	1	0.0453195	8.40479
GOTERM_BP_FAT	GO:0045823~positive regulation of heart contraction	5	0.00887548	0.00463074	CTGF, EDN1, SLC1A1, TPM1, TGFB2	326	35	16650	7.29623	1	0.0456565	8.48179
GOTERM_BP_FAT	GO:0061028~establishment of endothelial barrier	5	0.00887548	0.00463074	EZR, CLDN5, F2RL1, ENG, CTNNB1	326	35	16650	7.29623	1	0.0456565	8.48179
GOTERM_BP_FAT	GO:2000736~regulation of stem cell differentiation	5	0.00887548	0.00463074	HES1, TACSTD2, TEAD2, JAG1, TGFB2	326	35	16650	7.29623	1	0.0456565	8.48179
GOTERM_BP_FAT	GO:0050817~coagulation	16	0.0284015	0.00468772	PDGFB, PDGFA, EDN1, F2RL1, STXBP1, DOCK8, MAFK, PRKAR2B, THBD, COL1A2, SERPINB2, IRF1, RHOB, PDGFC, MERTK, F2R	326	358	16650	2.28262	1	0.0461186	8.58178
GOTERM_BP_FAT	GO:0007599~hemostasis	16	0.0284015	0.00468772	PDGFB, PDGFA, EDN1, F2RL1, STXBP1, DOCK8, MAFK, PRKAR2B, THBD, COL1A2, SERPINB2, IRF1, RHOB, PDGFC, MERTK, F2R	326	358	16650	2.28262	1	0.0461186	8.58178
GOTERM_BP_FAT	GO:0051960~regulation of nervous system development	27	0.0479276	0.0046907	PLXNA4, PPP2R5B, PLXNA2, EFNA1, GDF6, CSF1, BMPR2, JAG1, ITSN2, GPRC5B, TGFB1, CTNNB1, EEF2K, NFATC4, SKIL, FGF2, BMP2, DAB2IP, CPNE5, ENC1, SIX4, HES1, SRPX2, PMP22, ABL1, ABL2, ZFHX3	326	769	16650	1.79322	1	0.0460598	8.58702
GOTERM_BP_FAT	GO:0048644~muscle organ morphogenesis	7	0.0124257	0.00473059	BMP2, SMAD7, TGFBR3, TPM1, ENG, TGFB1, TGFB2	326	80	16650	4.46894	1	0.0463553	8.65695
GOTERM_BP_FAT	GO:0007229~integrin-mediated signaling pathway	8	0.0142008	0.00474645	CD47, ITGA6, RCC2, ITGA5, CTGF, ITGAV, NEDD9, ADAMTS1	326	106	16650	3.85461	1	0.0464195	8.68473
GOTERM_BP_FAT	GO:0046834~lipid phosphorylation	8	0.0142008	0.00474645	INPP1, IRS2, PDGFB, PDGFA, SPHK1, CERK, FGF2, FAM126A	326	106	16650	3.85461	1	0.0464195	8.68473
GOTERM_BP_FAT	GO:1903055~positive regulation of extracellular matrix organization	4	0.00710038	0.00483722	PHLDB1, ABL1, TGFB1, TGFB2	326	18	16650	11.3497	1	0.0471989	8.84363
GOTERM_BP_FAT	GO:0003198~epithelial to mesenchymal transition involved in endocardial cushion formation	4	0.00710038	0.00483722	SNAI2, SNAI1, ENG, TGFB2	326	18	16650	11.3497	1	0.0471989	8.84363
GOTERM_BP_FAT	GO:0044708~single-organism behavior	17	0.0301766	0.0048702	LYPD1, PTGS2, WFS1, CLDN5, GJA1, NTSR1, PRKAR2B, HRH1, MEIS2, SRPX2, HOXB8, ITGA5, ARF4, SCN9A, TMOD2, RIN1, ABL1	326	395	16650	2.19811	1	0.0474244	8.9013
GOTERM_BP_FAT	GO:0098773~skin epidermis development	7	0.0124257	0.00502723	PDGFA, LDB1, SNAI1, LGR4, CTNNB1, TGFB2, IGFBP5	326	81	16650	4.41377	1	0.0488275	9.17542
GOTERM_BP_FAT	GO:0034446~substrate adhesion-dependent cell spreading	7	0.0124257	0.00502723	LIMS1, RCC2, TACSTD2, EFNA1, ITGAV, ABL1, MERTK	326	81	16650	4.41377	1	0.0488275	9.17542
GOTERM_BP_FAT	GO:0007612~learning	9	0.0159759	0.00503156	PRKAR2B, HRH1, MEIS2, PTGS2, ARF4, CLDN5, RIN1, NTSR1, ABL1	326	135	16650	3.40491	1	0.0487772	9.18297
GOTERM_BP_FAT	GO:0044723~single-organism carbohydrate metabolic process	24	0.0426023	0.00503714	INPP1, MGAT4A, ST6GAL1, IRS2, KAT2B, PDGFB, PDK4, OAS1, BPGM, NTSR1, TGFB1, DDIT4, PGM2L1, ALDH1A1, HRH1, PPP1R3B, ST3GAL5, ARF4, CHST11, ENO2, SIK1, GCNT1, FABP5, IGFBP5	326	656	16650	1.86855	1	0.0487388	9.19269
GOTERM_BP_FAT	GO:0030212~hyaluronan metabolic process	5	0.00887548	0.00513081	HYAL2, LYVE1, PDGFB, FGF2, TGFB1	326	36	16650	7.09356	1	0.049532	9.35579
GOTERM_BP_FAT	GO:0071156~regulation of cell cycle arrest	8	0.0142008	0.0052553	PLAGL1, DAB2IP, CCND1, E2F4, PLK3, PPP2R5B, SOX4, TGFB1	326	108	16650	3.78323	1	0.0506117	9.57215
GOTERM_BP_FAT	GO:0016051~carbohydrate biosynthetic process	11	0.019526	0.00526545	IRS2, HRH1, KAT2B, PPP1R3B, PDGFB, CHST11, ENO2, BPGM, NTSR1, SIK1, TGFB1	326	196	16650	2.86638	1	0.0506131	9.58976
GOTERM_BP_FAT	GO:0044092~negative regulation of molecular function	35	0.0621283	0.00532615	LYPD1, PDGFB, WFS1, RTKN, TGFB2, FOXS1, PRKAR2B, NFATC4, BHLHE40, SIK1, MEPCE, ANGPTL4, MDFI, HYAL2, DAB2IP, PELI1, IRS2, KAT2B, SMAD7, WWTR1, BIRC2, CTC1, FRY, SH3BP5, DUSP5, DUSP4, SH3BP4, CBLB, RCC2, RGS3, RGS4, SERPINB2, GADD45B, ABL1, ENG	326	1100	16650	1.62507	1	0.0510881	9.69506
GOTERM_BP_FAT	GO:0034504~protein localization to nucleus	16	0.0284015	0.00536712	MDFI, DAB2IP, HYAL2, PTGS2, SPHK1, SIX4, SNAI2, WWTR1, TGFB1, TGFB2, CTNNB1, HES1, CBLB, C8ORF4, F2R, TOB1	326	363	16650	2.25118	1	0.0513767	9.76606
GOTERM_BP_FAT	GO:1903725~regulation of phospholipid metabolic process	6	0.0106506	0.00540521	TNFAIP8L3, DAB2IP, PDGFB, PDGFA, FGF2, TGFB1	326	58	16650	5.28348	1	0.0516373	9.83202
GOTERM_BP_FAT	GO:0071384~cellular response to corticosteroid stimulus	6	0.0106506	0.00540521	EDN1, STC1, FBXO32, NR3C1, TGFB1, DDIT4	326	58	16650	5.28348	1	0.0516373	9.83202
GOTERM_BP_FAT	GO:0051607~defense response to virus	12	0.0213011	0.00542034	IFIT3, HYAL2, F2RL1, TSPAN6, IRF1, SAMHD1, OAS1, TRIM25, CXADR, BIRC2, ZNF175, DDIT4	326	229	16650	2.67635	1	0.0516831	9.85821
GOTERM_BP_FAT	GO:0017038~protein import	15	0.0266264	0.00542557	MDFI, DAB2IP, HYAL2, PTGS2, SPHK1, SNAI2, WWTR1, TGFB1, TGFB2, CTNNB1, HES1, CBLB, C8ORF4, TOB1, F2R	326	329	16650	2.32858	1	0.0516367	9.86726
GOTERM_BP_FAT	GO:0018130~heterocycle biosynthetic process	108	0.19171	0.00551594	PDGFB, PPP2R5B, WFS1, EFNA1, GDF6, F2RL1, EDN1, FSTL3, ZNF827, JAG1, CBFB, TGFB1, MTHFD1L, CITED2, CTNNB1, CTGF, C8ORF4, PTPRK, DAB2IP, ZNF48, ZNF792, SIX4, MECOM, HES1, RFK, HES2, BMPR2, SOX4, OAS1, ZNF618, PLAGL1, MEIS2, NRARP, LYL1, ZNF697, TEAD4, BHLHE40, SKIL, RUNX1, MEPCE, MDFI, PELI1, BMP2, MAFB, SMAD7, SMAD6, SPHK1, LMCD1, TEAD2, MAFK, ABCB6, ZSCAN2, CTC1, TULP4, NR1I3, PLK3, ITGA6, HOXB8…	326	4411	16650	1.2505	1	0.0523799	10.0235
GOTERM_BP_FAT	GO:0001701~in utero embryonic development	15	0.0266264	0.00561338	MDFI, BMP2, PDGFB, EDN1, JAG2, GJA1, SNAI1, TPM1, CITED2, CTNNB1, HES1, RSPO3, NRK, SKIL, KLF2	326	331	16650	2.31451	1	0.0531853	10.1917
GOTERM_BP_FAT	GO:0045833~negative regulation of lipid metabolic process	7	0.0124257	0.00566114	DAB2IP, BMP2, PDGFB, PDGFA, SIK1, SNAI2, SNAI1	326	83	16650	4.30741	1	0.0535288	10.274
GOTERM_BP_FAT	GO:0051781~positive regulation of cell division	7	0.0124257	0.00566114	PDGFB, PDGFA, PDGFC, FGF2, TGFB1, TGFB2, CDC25B	326	83	16650	4.30741	1	0.0535288	10.274
GOTERM_BP_FAT	GO:0071425~hematopoietic stem cell proliferation	4	0.00710038	0.00566206	ARIH2, RUNX1, MECOM, CTC1	326	19	16650	10.7523	1	0.0534398	10.2756
GOTERM_BP_FAT	GO:0003094~glomerular filtration	4	0.00710038	0.00566206	PDGFB, F2RL1, GJA1, F2R	326	19	16650	10.7523	1	0.0534398	10.2756
GOTERM_BP_FAT	GO:0035315~hair cell differentiation	5	0.00887548	0.00566579	HES1, JAG2, SLC4A7, JAG1, CTNNB1	326	37	16650	6.90184	1	0.0533769	10.2821
GOTERM_BP_FAT	GO:1904888~cranial skeletal system development	6	0.0106506	0.00581338	CHST11, SIX4, TGFB1, MTHFD1L, CTNNB1, TGFB2	326	59	16650	5.19393	1	0.0546332	10.536
GOTERM_BP_FAT	GO:0001885~endothelial cell development	6	0.0106506	0.00581338	EZR, CLDN5, F2RL1, STC1, ENG, CTNNB1	326	59	16650	5.19393	1	0.0546332	10.536
GOTERM_BP_FAT	GO:0019318~hexose metabolic process	12	0.0213011	0.00585426	ALDH1A1, IRS2, KAT2B, PPP1R3B, PDK4, ENO2, OAS1, BPGM, SIK1, FABP5, PGM2L1, IGFBP5	326	231	16650	2.65318	1	0.0549082	10.6062
GOTERM_BP_FAT	GO:1900046~regulation of hemostasis	7	0.0124257	0.0059991	THBD, PDGFB, PDGFA, EDN1, F2RL1, SERPINB2, F2R	326	84	16650	4.25613	1	0.0561302	10.8546
GOTERM_BP_FAT	GO:0030193~regulation of blood coagulation	7	0.0124257	0.0059991	THBD, PDGFB, PDGFA, EDN1, F2RL1, SERPINB2, F2R	326	84	16650	4.25613	1	0.0561302	10.8546
GOTERM_BP_FAT	GO:0051056~regulation of small GTPase mediated signal transduction	14	0.0248513	0.0061	DLC1, DAB2IP, CSF1, F2RL1, ITSN2, ARHGAP23, GPR4, TGFB2, PLEKHG1, RHOB, RHOBTB1, ARAP3, SPATA13, F2R	326	299	16650	2.39141	1	0.0569468	11.0272
GOTERM_BP_FAT	GO:0051098~regulation of binding	14	0.0248513	0.00621682	MDFI, BMP2, DAB2IP, PDGFB, LDLRAP1, TGFB1, TGFB2, CTNNB1, HES1, TGFBR3, NFATC4, ABL1, LFNG, MEPCE	326	300	16650	2.38344	1	0.0579042	11.2267
GOTERM_BP_FAT	GO:0003012~muscle system process	17	0.0301766	0.00622854	PTGS2, SMAD7, SPHK1, EDN1, LMCD1, GJA1, KCNJ2, TPM1, PPP1R13L, CTGF, TMOD2, FBXO32, STC1, CHRNA1, SCN5A, IGFBP5, F2R	326	405	16650	2.14383	1	0.0579064	11.2467
GOTERM_BP_FAT	GO:0043269~regulation of ion transport	21	0.037277	0.00633092	IRS2, LRRC8A, PTGS2, PDGFB, WFS1, CNKSR3, EDN1, GJA1, KCNJ2, NTSR1, TGFB1, CTNNB1, SCN9A, KLHL24, STC1, ACSL4, ABL1, SIK1, SCN5A, F2R, GLRX	326	554	16650	1.936	1	0.0587273	11.4212
GOTERM_BP_FAT	GO:0060021~palate development	7	0.0124257	0.00635154	DHRS3, CLDN5, JAG2, TGFBR3, SNAI2, SNAI1, TGFB2	326	85	16650	4.20606	1	0.0588082	11.4562
GOTERM_BP_FAT	GO:0071158~positive regulation of cell cycle arrest	7	0.0124257	0.00635154	PLAGL1, DAB2IP, E2F4, PLK3, PPP2R5B, SOX4, TGFB1	326	85	16650	4.20606	1	0.0588082	11.4562
GOTERM_BP_FAT	GO:0045598~regulation of fat cell differentiation	8	0.0142008	0.00639457	HES1, BMP2, PTGS2, MEX3C, JAG1, WWTR1, SNAI2, TGFB1	326	112	16650	3.64812	1	0.0590903	11.5294
GOTERM_BP_FAT	GO:0097205~renal filtration	4	0.00710038	0.00656609	PDGFB, F2RL1, GJA1, F2R	326	20	16650	10.2147	1	0.0605235	11.8206
GOTERM_BP_FAT	GO:0003215~cardiac right ventricle morphogenesis	4	0.00710038	0.00656609	SOX4, JAG1, PPP1R13L, TGFB2	326	20	16650	10.2147	1	0.0605235	11.8206
GOTERM_BP_FAT	GO:1902895~positive regulation of pri-miRNA transcription from RNA polymerase II promoter	4	0.00710038	0.00656609	BMP2, PDGFB, SMAD6, TGFB1	326	20	16650	10.2147	1	0.0605235	11.8206
GOTERM_BP_FAT	GO:0060541~respiratory system development	11	0.019526	0.00669573	HES1, PDGFA, CTGF, BMPR2, FSTL3, HHIP, SIX4, KLF2, FGF2, CTNNB1, IGFBP5	326	203	16650	2.76754	1	0.0615753	12.0401
GOTERM_BP_FAT	GO:0046578~regulation of Ras protein signal transduction	11	0.019526	0.00669573	DLC1, DAB2IP, PLEKHG1, CSF1, F2RL1, ITSN2, ARAP3, SPATA13, GPR4, TGFB2, F2R	326	203	16650	2.76754	1	0.0615753	12.0401
GOTERM_BP_FAT	GO:0048660~regulation of smooth muscle cell proliferation	8	0.0142008	0.00670607	MAP3K5, PDGFB, PTGS2, EDN1, FGF2, TPM1, CTNNB1, IGFBP5	326	113	16650	3.61583	1	0.0615585	12.0576
GOTERM_BP_FAT	GO:0007610~behavior	21	0.037277	0.00670647	LYPD1, PTGS2, WFS1, CLDN5, SOBP, GJA1, GPRC5B, NTSR1, ESPN, PRKAR2B, HRH1, MEIS2, SRPX2, HOXB8, ITGA5, ARF4, SCN9A, TMOD2, RIN1, ABL1, ZFHX3	326	557	16650	1.92558	1	0.0614532	12.0583
GOTERM_BP_FAT	GO:0033273~response to vitamin	7	0.0124257	0.00671879	CCND1, PTGS2, PEMT, STC1, TRIM25, SNAI2, TGFB1	326	86	16650	4.15716	1	0.0614543	12.0791
GOTERM_BP_FAT	GO:0090184~positive regulation of kidney development	5	0.00887548	0.00684463	PDGFB, PDGFA, SIX4, LGR4, TGFB1	326	39	16650	6.5479	1	0.0624623	12.2915
GOTERM_BP_FAT	GO:1901862~negative regulation of muscle tissue development	5	0.00887548	0.00684463	BMP2, GJA1, SIX4, TGFB1, IGFBP5	326	39	16650	6.5479	1	0.0624623	12.2915
GOTERM_BP_FAT	GO:0035850~epithelial cell differentiation involved in kidney development	5	0.00887548	0.00684463	PDGFB, JAG1, WWTR1, GPR4, CTNNB1	326	39	16650	6.5479	1	0.0624623	12.2915
GOTERM_BP_FAT	GO:0070489~T cell aggregation	18	0.0319517	0.00685427	FZD8, PELI1, PTGER4, MAFB, FLOT2, F2RL1, JAG2, SOX4, DOCK8, CXADR, TGFB1, CTNNB1, HES1, CD47, NRARP, IRF1, ABL1, LFNG	326	446	16650	2.06127	1	0.0624378	12.3078
GOTERM_BP_FAT	GO:0042110~T cell activation	18	0.0319517	0.00685427	FZD8, PELI1, PTGER4, MAFB, FLOT2, F2RL1, JAG2, SOX4, DOCK8, CXADR, TGFB1, CTNNB1, HES1, CD47, NRARP, IRF1, ABL1, LFNG	326	446	16650	2.06127	1	0.0624378	12.3078
GOTERM_BP_FAT	GO:0055082~cellular chemical homeostasis	25	0.0443774	0.00686206	WFS1, EDN1, F2RL1, GJA1, SOX4, KCNJ2, TGFB1, GPR4, SLC29A1, SLC4A7, FGF2, IRS2, STX4, PTGER4, ATP13A3, NTSR1, ATP13A2, ABCB6, UCP2, MT2A, STC1, ABL1, ABL2, SLC46A1, F2R	326	713	16650	1.7908	1	0.0623971	12.3209
GOTERM_BP_FAT	GO:0030217~T cell differentiation	11	0.019526	0.00692799	FZD8, PTGER4, MAFB, NRARP, JAG2, IRF1, SOX4, ABL1, LFNG, TGFB1, CTNNB1	326	204	16650	2.75397	1	0.0628691	12.432
GOTERM_BP_FAT	GO:1903510~mucopolysaccharide metabolic process	8	0.0142008	0.00702872	HYAL2, LYVE1, PDGFB, CHST11, VCAN, FGF2, DSE, TGFB1	326	114	16650	3.58411	1	0.0636452	12.6015
GOTERM_BP_FAT	GO:0097530~granulocyte migration	8	0.0142008	0.00702872	CXCL1, HRH1, PTGER4, CSF1, EDN1, CXCL2, CXADR, TGFB2	326	114	16650	3.58411	1	0.0636452	12.6015
GOTERM_BP_FAT	GO:0045664~regulation of neuron differentiation	21	0.037277	0.00703528	BMP2, DAB2IP, PLXNA4, PPP2R5B, CPNE5, PLXNA2, EFNA1, GDF6, ENC1, BMPR2, JAG1, ITSN2, GPRC5B, HES1, EEF2K, NFATC4, SKIL, PMP22, ABL1, ABL2, ZFHX3	326	560	16650	1.91526	1	0.0635918	12.6125
GOTERM_BP_FAT	GO:0051384~response to glucocorticoid	9	0.0159759	0.00706733	CCND1, PTGS2, EDN1, STC1, FBXO32, NR3C1, ABCA3, TGFB1, DDIT4	326	143	16650	3.21442	1	0.063762	12.6663
GOTERM_BP_FAT	GO:0071593~lymphocyte aggregation	18	0.0319517	0.00707028	FZD8, PELI1, PTGER4, MAFB, FLOT2, F2RL1, JAG2, SOX4, DOCK8, CXADR, TGFB1, CTNNB1, HES1, CD47, NRARP, IRF1, ABL1, LFNG	326	447	16650	2.05666	1	0.063677	12.6713
GOTERM_BP_FAT	GO:0060341~regulation of cellular localization	28	0.0497027	0.00708404	LYPD1, PTGS2, SOX4, TGFB1, CTNNB1, TGFB2, ARIH2, EZR, PEMT, C8ORF4, MDFI, PARD6A, STX4, DAB2IP, HYAL2, SPHK1, STXBP1, NTSR1, SNAI2, WWTR1, ATP13A2, LDLRAP1, HES1, PLK3, UCP2, YIPF5, ABL1, F2R	326	834	16650	1.7147	1	0.0636867	12.6944
GOTERM_BP_FAT	GO:0007044~cell-substrate junction assembly	7	0.0124257	0.0071012	DLC1, PTPRK, LIMS1, ITGA6, RCC2, ITGA5, LDB1	326	87	16650	4.10937	1	0.063726	12.7232
GOTERM_BP_FAT	GO:0055024~regulation of cardiac muscle tissue development	6	0.0106506	0.00716754	BMP2, EDN1, TGFBR3, GJA1, FGF2, TGFB1	326	62	16650	4.94261	1	0.0641928	12.8345
GOTERM_BP_FAT	GO:0051962~positive regulation of nervous system development	18	0.0319517	0.00734712	BMP2, DAB2IP, PPP2R5B, CPNE5, GDF6, CSF1, ENC1, BMPR2, ITSN2, GPRC5B, CTNNB1, HES1, SRPX2, EEF2K, SKIL, ABL1, FGF2, ABL2	326	449	16650	2.04749	1	0.0656396	13.1351
GOTERM_BP_FAT	GO:0034654~nucleobase-containing compound biosynthetic process	106	0.18816	0.00744357	PDGFB, PPP2R5B, WFS1, EFNA1, GDF6, F2RL1, EDN1, FSTL3, ZNF827, JAG1, CBFB, TGFB1, CITED2, CTNNB1, CTGF, C8ORF4, PTPRK, DAB2IP, ZNF48, ZNF792, SIX4, MECOM, HES1, RFK, HES2, BMPR2, SOX4, OAS1, ZNF618, PLAGL1, MEIS2, NRARP, LYL1, ZNF697, TEAD4, BHLHE40, SKIL, RUNX1, MEPCE, MDFI, PELI1, BMP2, MAFB, SMAD7, SMAD6, SPHK1, LMCD1, TEAD2, MAFK, ZSCAN2, CTC1, TULP4, NR1I3, PLK3, ITGA6, HOXB8, ETS2, ARF4, TG…	326	4357	16650	1.24255	1	0.0663608	13.2961
GOTERM_BP_FAT	GO:1903726~negative regulation of phospholipid metabolic process	3	0.00532529	0.00747594	DAB2IP, PDGFB, PDGFA	326	7	16650	21.8887	1	0.0665263	13.3501
GOTERM_BP_FAT	GO:0061626~pharyngeal arch artery morphogenesis	3	0.00532529	0.00747594	HES1, BMPR2, TGFB2	326	7	16650	21.8887	1	0.0665263	13.3501
GOTERM_BP_FAT	GO:0060373~regulation of ventricular cardiac muscle cell membrane depolarization	3	0.00532529	0.00747594	SMAD7, GJA1, SCN5A	326	7	16650	21.8887	1	0.0665263	13.3501
GOTERM_BP_FAT	GO:0030902~hindbrain development	9	0.0159759	0.00766166	HES1, DLC1, MAFB, PLXNA2, LDB1, ABL1, FGF2, SCN5A, CTNNB1	326	145	16650	3.17009	1	0.0680109	13.6592
GOTERM_BP_FAT	GO:0008360~regulation of cell shape	9	0.0159759	0.00766166	DLC1, MYO10, CDC42EP2, FMNL3, EZR, CDC42EP1, FBLIM1, ARAP3, TPM1	326	145	16650	3.17009	1	0.0680109	13.6592
GOTERM_BP_FAT	GO:0016202~regulation of striated muscle tissue development	8	0.0142008	0.00770837	BMP2, EDN1, TGFBR3, GJA1, SIX4, FGF2, TGFB1, CTNNB1	326	116	16650	3.52232	1	0.0682956	13.7367
GOTERM_BP_FAT	GO:0042063~gliogenesis	12	0.0213011	0.00779548	HES1, DAB2IP, BMP2, CSF1, SOX4, NDRG1, VCAN, ABL1, FGF2, TGFB1, CTNNB1, TGFB2	326	240	16650	2.55368	1	0.0689254	13.8812
GOTERM_BP_FAT	GO:0030324~lung development	10	0.017751	0.00784685	HES1, PDGFA, CTGF, BMPR2, FSTL3, HHIP, KLF2, FGF2, CTNNB1, IGFBP5	326	176	16650	2.90191	1	0.0692473	13.9663
GOTERM_BP_FAT	GO:0050767~regulation of neurogenesis	24	0.0426023	0.00789188	BMP2, DAB2IP, PLXNA4, PPP2R5B, CPNE5, PLXNA2, EFNA1, GDF6, CSF1, ENC1, BMPR2, JAG1, ITSN2, GPRC5B, TGFB1, CTNNB1, HES1, EEF2K, NFATC4, SKIL, PMP22, ABL1, ABL2, ZFHX3	326	682	16650	1.79731	1	0.0695137	14.0409
GOTERM_BP_FAT	GO:1904019~epithelial cell apoptotic process	7	0.0124257	0.00791288	MAP3K5, DAB2IP, WFS1, BMPR2, JAG2, ABL1, ANGPTL4	326	89	16650	4.01703	1	0.0695747	14.0756
GOTERM_BP_FAT	GO:0050818~regulation of coagulation	7	0.0124257	0.00791288	THBD, PDGFB, PDGFA, EDN1, F2RL1, SERPINB2, F2R	326	89	16650	4.01703	1	0.0695747	14.0756
GOTERM_BP_FAT	GO:0001656~metanephros development	7	0.0124257	0.00791288	HES1, PDGFB, PDGFA, SIX4, WWTR1, LGR4, CTNNB1	326	89	16650	4.01703	1	0.0695747	14.0756
GOTERM_BP_FAT	GO:0060828~regulation of canonical Wnt signaling pathway	12	0.0213011	0.00794001	DAB2IP, BMP2, NRARP, RSPO3, SOX4, SMURF2, WWTR1, GPRC5B, SNAI2, FGF2, LGR4, CDK14	326	241	16650	2.54308	1	0.0696875	14.1205
GOTERM_BP_FAT	GO:0006875~cellular metal ion homeostasis	19	0.0337268	0.00805644	PTGER4, WFS1, EDN1, F2RL1, GJA1, KCNJ2, ATP13A3, NTSR1, ATP13A2, ABCB6, GPR4, TGFB1, MT2A, STC1, ABL1, FGF2, ABL2, SLC46A1, F2R	326	491	16650	1.97637	1	0.0705571	14.3127
GOTERM_BP_FAT	GO:0048666~neuron development	31	0.055028	0.00806459	PLXNA4, PPP2R5B, EFNA1, PLXNA2, BMPR2, GJA1, ITSN2, GPRC5B, HDGFRP3, TGFB2, EZR, EEF2K, SLC4A7, NFATC4, SKIL, ACSL4, RUNX1, PTPRK, ANKS1A, DAB2IP, CPNE5, ENC1, STXBP1, FRY, HES1, RND1, MAP1S, ARF4, PMP22, ABL1, ABL2	326	965	16650	1.64071	1	0.0705072	14.3262
GOTERM_BP_FAT	GO:0070486~leukocyte aggregation	18	0.0319517	0.00810763	FZD8, PELI1, PTGER4, MAFB, FLOT2, F2RL1, JAG2, SOX4, DOCK8, CXADR, TGFB1, CTNNB1, HES1, CD47, NRARP, IRF1, ABL1, LFNG	326	454	16650	2.02495	1	0.0707521	14.3971
GOTERM_BP_FAT	GO:0043254~regulation of protein complex assembly	16	0.0284015	0.00813728	DAB2IP, PPP2R5B, PTGER4, SMAD6, STXBP1, FBLIM1, BIRC2, TGFB1, CTNNB1, CDC42EP2, CDC42EP1, TPPP, TMOD2, ABL1, FGF2, PMEPA1	326	381	16650	2.14482	1	0.0708832	14.446
GOTERM_BP_FAT	GO:0048545~response to steroid hormone	16	0.0284015	0.00813728	PTGS2, EDN1, NR3C1, ABCA3, TGFB1, DDIT4, TGFB2, CTNNB1, NRIP1, NR1I3, CCND1, CTGF, FBXO32, STC1, ENG, PMEPA1	326	381	16650	2.14482	1	0.0708832	14.446
GOTERM_BP_FAT	GO:0060038~cardiac muscle cell proliferation	5	0.00887548	0.00817517	C3ORF58, TGFBR3, GJA1, FGF2, TGFB2	326	41	16650	6.22849	1	0.0710833	14.5084
GOTERM_BP_FAT	GO:1903034~regulation of response to wounding	9	0.0159759	0.00829285	THBD, PDGFB, PDGFA, EDN1, F2RL1, SERPINB2, GJA1, FGF2, F2R	326	147	16650	3.12696	1	0.0719523	14.7019
GOTERM_BP_FAT	GO:0001892~embryonic placenta development	7	0.0124257	0.00834282	MDFI, HES1, PDGFB, RSPO3, NRK, SNAI1, CITED2	326	90	16650	3.97239	1	0.0722508	14.7839
GOTERM_BP_FAT	GO:0000302~response to reactive oxygen species	11	0.019526	0.00840658	PTPRK, MAP3K5, HYAL2, PLK3, UCP2, FBLN5, EDN1, RHOB, ABL1, KLF2, TPM1	326	210	16650	2.67528	1	0.0726633	14.8884
GOTERM_BP_FAT	GO:0048634~regulation of muscle organ development	8	0.0142008	0.00843538	BMP2, EDN1, TGFBR3, GJA1, SIX4, FGF2, TGFB1, CTNNB1	326	118	16650	3.46262	1	0.0727828	14.9356
GOTERM_BP_FAT	GO:0050680~negative regulation of epithelial cell proliferation	8	0.0142008	0.00843538	PTPRK, DAB2IP, TGFBR3, GJA1, SNAI2, ENG, TGFB1, TGFB2	326	118	16650	3.46262	1	0.0727828	14.9356
GOTERM_BP_FAT	GO:0045995~regulation of embryonic development	8	0.0142008	0.00843538	HES1, PHLDB1, NRARP, NRK, SIX4, LFNG, SNAI1, CTNNB1	326	118	16650	3.46262	1	0.0727828	14.9356
GOTERM_BP_FAT	GO:0001704~formation of primary germ layer	8	0.0142008	0.00843538	DUSP5, DUSP4, ITGA5, ITGAV, ETS2, BMPR2, SNAI1, CTNNB1	326	118	16650	3.46262	1	0.0727828	14.9356
GOTERM_BP_FAT	GO:0005996~monosaccharide metabolic process	12	0.0213011	0.00843618	ALDH1A1, IRS2, KAT2B, PPP1R3B, PDK4, ENO2, OAS1, BPGM, SIK1, FABP5, PGM2L1, IGFBP5	326	243	16650	2.52215	1	0.0726686	14.9369
GOTERM_BP_FAT	GO:0007009~plasma membrane organization	13	0.0230762	0.00847702	PLEKHF1, LYPD1, STX4, EZR, FLOT2, DENND4C, STXBP1, NDRG1, MTSS1L, LDLRAP1, TGFB1, FAM126A, TGFB2	326	277	16650	2.39696	1	0.0728877	15.0038
GOTERM_BP_FAT	GO:0060348~bone development	10	0.017751	0.00869013	DHRS3, BMP2, PTGER4, BMPR2, STC1, PDGFC, ENG, TGFB1, CTC1, CITED2	326	179	16650	2.85327	1	0.0745343	15.352
GOTERM_BP_FAT	GO:0014068~positive regulation of phosphatidylinositol 3-kinase signaling	6	0.0106506	0.0087277	PDGFB, PDGFA, F2RL1, PDGFC, TGFB2, F2R	326	65	16650	4.71449	1	0.0747221	15.4132
GOTERM_BP_FAT	GO:0051149~positive regulation of muscle cell differentiation	7	0.0124257	0.00878929	MAP3K5, EDN1, ABL1, ENG, ZFHX3, TGFB1, CTNNB1	326	91	16650	3.92874	1	0.0751074	15.5135
GOTERM_BP_FAT	GO:0051899~membrane depolarization	7	0.0124257	0.00878929	SMAD7, EDN1, SCN9A, GJA1, ABL1, KCNJ2, SCN5A	326	91	16650	3.92874	1	0.0751074	15.5135
GOTERM_BP_FAT	GO:0010771~negative regulation of cell morphogenesis involved in differentiation	8	0.0142008	0.00881724	DAB2IP, RCC2, SMAD7, TACSTD2, EFNA1, NFATC4, CTNNB1, TGFB2	326	119	16650	3.43352	1	0.0752142	15.559
GOTERM_BP_FAT	GO:0002224~toll-like receptor signaling pathway	8	0.0142008	0.00881724	PELI1, DAB2IP, FLOT2, F2RL1, IRF1, COLEC12, BIRC2, LGR4	326	119	16650	3.43352	1	0.0752142	15.559
GOTERM_BP_FAT	GO:0042770~signal transduction in response to DNA damage	8	0.0142008	0.00881724	PLAGL1, E2F4, PLK3, SOX4, NDRG1, ABL1, SNAI2, SNAI1	326	119	16650	3.43352	1	0.0752142	15.559
GOTERM_BP_FAT	GO:0008347~glial cell migration	5	0.00887548	0.00889965	DAB2IP, CSF1, VCAN, CTNNB1, TGFB2	326	42	16650	6.08019	1	0.0757684	15.693
GOTERM_BP_FAT	GO:0043551~regulation of phosphatidylinositol 3-kinase activity	5	0.00887548	0.00889965	TNFAIP8L3, DAB2IP, PDGFB, FGF2, TGFB1	326	42	16650	6.08019	1	0.0757684	15.693
GOTERM_BP_FAT	GO:0060047~heart contraction	12	0.0213011	0.00892934	SMAD7, CTGF, EDN1, GJA1, STC1, KCNJ2, CXADR, SLC1A1, TPM1, SCN5A, PPP1R13L, TGFB2	326	245	16650	2.50157	1	0.075888	15.7412
GOTERM_BP_FAT	GO:0030323~respiratory tube development	10	0.017751	0.00899641	HES1, PDGFA, CTGF, BMPR2, FSTL3, HHIP, KLF2, FGF2, CTNNB1, IGFBP5	326	180	16650	2.83742	1	0.0763132	15.85
GOTERM_BP_FAT	GO:0043270~positive regulation of ion transport	11	0.019526	0.00924507	PDGFB, WFS1, EDN1, CNKSR3, STC1, NTSR1, ABL1, KCNJ2, SCN5A, GLRX, F2R	326	213	16650	2.6376	1	0.0782194	16.2523
GOTERM_BP_FAT	GO:0048636~positive regulation of muscle organ development	6	0.0106506	0.00929601	EDN1, TGFBR3, GJA1, FGF2, TGFB1, CTNNB1	326	66	16650	4.64306	1	0.078507	16.3345
GOTERM_BP_FAT	GO:0045844~positive regulation of striated muscle tissue development	6	0.0106506	0.00929601	EDN1, TGFBR3, GJA1, FGF2, TGFB1, CTNNB1	326	66	16650	4.64306	1	0.078507	16.3345
GOTERM_BP_FAT	GO:0002088~lens development in camera-type eye	6	0.0106506	0.00929601	MAF, GJA1, SKIL, TGFB1, CTNNB1, CITED2	326	66	16650	4.64306	1	0.078507	16.3345
GOTERM_BP_FAT	GO:0050769~positive regulation of neurogenesis	16	0.0284015	0.00932818	BMP2, DAB2IP, PPP2R5B, CPNE5, GDF6, CSF1, ENC1, BMPR2, ITSN2, GPRC5B, CTNNB1, HES1, EEF2K, SKIL, ABL1, ABL2	326	387	16650	2.11157	1	0.078641	16.3864
GOTERM_BP_FAT	GO:0045933~positive regulation of muscle contraction	5	0.00887548	0.00966478	PTGS2, CTGF, EDN1, SPHK1, F2R	326	43	16650	5.93879	1	0.0812416	16.9272
GOTERM_BP_FAT	GO:0003015~heart process	12	0.0213011	0.0097295	SMAD7, CTGF, EDN1, GJA1, STC1, KCNJ2, CXADR, SLC1A1, TPM1, SCN5A, PPP1R13L, TGFB2	326	248	16650	2.4713	1	0.0816332	17.0308
GOTERM_BP_FAT	GO:0045638~negative regulation of myeloid cell differentiation	7	0.0124257	0.00973312	MEIS2, MAFB, HOXB8, LDB1, FSTL3, RUNX1, CTNNB1	326	93	16650	3.84425	1	0.0815307	17.0366
GOTERM_BP_FAT	GO:0090189~regulation of branching involved in ureteric bud morphogenesis	4	0.00710038	0.00977043	TACSTD2, SIX4, LGR4, TGFB1	326	23	16650	8.88237	1	0.0816998	17.0962
GOTERM_BP_FAT	GO:0003148~outflow tract septum morphogenesis	4	0.00710038	0.00977043	SMAD6, BMPR2, ENG, TGFB2	326	23	16650	8.88237	1	0.0816998	17.0962
GOTERM_BP_FAT	GO:0003272~endocardial cushion formation	4	0.00710038	0.00977043	SNAI2, SNAI1, ENG, TGFB2	326	23	16650	8.88237	1	0.0816998	17.0962
GOTERM_BP_FAT	GO:0072215~regulation of metanephros development	4	0.00710038	0.00977043	PDGFB, PDGFA, WWTR1, CTNNB1	326	23	16650	8.88237	1	0.0816998	17.0962
GOTERM_BP_FAT	GO:0032967~positive regulation of collagen biosynthetic process	4	0.00710038	0.00977043	CTGF, ENG, TGFB1, F2R	326	23	16650	8.88237	1	0.0816998	17.0962
GOTERM_BP_FAT	GO:1905005~regulation of epithelial to mesenchymal transition involved in endocardial cushion formation	3	0.00532529	0.00984003	ENG, TGFB1, TGFB2	326	8	16650	19.1526	1	0.0821278	17.2074
GOTERM_BP_FAT	GO:0055017~cardiac muscle tissue growth	6	0.0106506	0.00988932	C3ORF58, EDN1, TGFBR3, GJA1, FGF2, TGFB2	326	67	16650	4.57376	1	0.0823913	17.2861
GOTERM_BP_FAT	GO:0034333~adherens junction assembly	6	0.0106506	0.00988932	DLC1, PTPRK, LIMS1, RCC2, SMAD7, CTNNB1	326	67	16650	4.57376	1	0.0823913	17.2861
GOTERM_BP_FAT	GO:1901863~positive regulation of muscle tissue development	6	0.0106506	0.00988932	EDN1, TGFBR3, GJA1, FGF2, TGFB1, CTNNB1	326	67	16650	4.57376	1	0.0823913	17.2861
GOTERM_BP_FAT	GO:0005975~carbohydrate metabolic process	26	0.0461525	0.0102461	INPP1, PDGFB, OAS1, TGFB1, ALDH1A1, HRH1, PPP1R3B, ST3GAL5, CHST11, ENO2, HHIP, SIK1, GCNT1, MGAT4A, IRS2, HYAL2, ST6GAL1, KAT2B, PDK4, BPGM, NTSR1, DDIT4, PGM2L1, ARF4, FABP5, IGFBP5	326	778	16650	1.70683	1	0.0851121	17.8535
GOTERM_BP_FAT	GO:0080135~regulation of cellular response to stress	21	0.037277	0.0104201	MDFI, FZD8, BMP2, DAB2IP, WFS1, GDF6, EDN1, F2RL1, MECOM, SNAI2, SNAI1, TGFB2, MAP3K5, EZR, CTGF, FBLN5, TGFBR3, NRK, SKIL, ABL1, GADD45B	326	581	16650	1.84603	1	0.086362	18.1288
GOTERM_BP_FAT	GO:0048469~cell maturation	9	0.0159759	0.0104212	HES1, ANKS1A, RND1, POU2F2, GJA1, KLF2, CBFB, CTNNB1, CDC25B	326	153	16650	3.00433	1	0.0862329	18.1304
GOTERM_BP_FAT	GO:2000377~regulation of reactive oxygen species metabolic process	9	0.0159759	0.0104212	PDGFB, PTGS2, FBLN5, ARF4, EDN1, F2RL1, KLF2, BIRC2, TGFB1	326	153	16650	3.00433	1	0.0862329	18.1304
GOTERM_BP_FAT	GO:0033627~cell adhesion mediated by integrin	5	0.00887548	0.0104714	ITGA6, ITGA5, ITGAV, SNAI2, TGFB2	326	44	16650	5.80382	1	0.0864944	18.2098
GOTERM_BP_FAT	GO:0035023~regulation of Rho protein signal transduction	8	0.0142008	0.0104724	DLC1, PLEKHG1, F2RL1, ITSN2, ARAP3, SPATA13, GPR4, F2R	326	123	16650	3.32186	1	0.0863647	18.2113
GOTERM_BP_FAT	GO:0050801~ion homeostasis	24	0.0426023	0.0105651	HYAL2, PTGER4, SMAD7, WFS1, F2RL1, PDK4, EDN1, GJA1, KCNJ2, NTSR1, ATP13A3, ABCB6, ATP13A2, GPR4, TGFB1, MT2A, SLC4A7, STC1, ABL1, FGF2, ABL2, SCN5A, SLC46A1, F2R	326	699	16650	1.7536	1	0.0869615	18.3576
GOTERM_BP_FAT	GO:0022607~cellular component assembly	68	0.120706	0.0106771	DLC1, E2F4, PPP2R5B, PDGFA, F2RL1, EDN1, CLDN5, GJA1, GJA4, TGFB1, CTNNB1, TBC1D16, CTGF, EEF2K, PDGFC, MLKL, FGF2, SLC1A1, PTPRK, STX4, PTGER4, CCDC88C, LDB1, FLOT2, STXBP1, FBLIM1, COLEC12, SIX4, HES1, RCC2, TACSTD2, TPPP, COL1A2, PMP22, SPATA13, PMEPA1, PHLDB1, LIMS1, NEDD9, OAS1, KCNJ2, TPM1, ESPN, HDGFRP3, CDC42EP2, C1QTNF5, EZR, CDC42EP1, SKIL, BCL9, ANGPTL4, PARD6A, SMAD7, SMAD6, SAMHD1, S…	326	2618	16650	1.32659	1	0.0877075	18.5339
GOTERM_BP_FAT	GO:0030177~positive regulation of Wnt signaling pathway	9	0.0159759	0.0108119	BMP2, NRARP, RSPO3, SOX4, SMURF2, ABL1, GPRC5B, FGF2, LGR4	326	154	16650	2.98482	1	0.0886295	18.7455
GOTERM_BP_FAT	GO:0007417~central nervous system development	29	0.0514778	0.010892	DLC1, PLXNA4, PLXNA2, BMPR2, SOX4, TGFB1, CTNNB1, CITED2, PDGFC, SCN5A, FGF2, IRS2, BMP2, DAB2IP, MAFB, LDB1, SPHK1, ABCB6, DDIT4, TACC2, HES1, MAP1S, HOXB8, ARF4, VCAN, ABL1, ZFHX3, ENG, SH3GL1	326	904	16650	1.63842	1	0.0891192	18.8711
GOTERM_BP_FAT	GO:0044253~positive regulation of multicellular organismal metabolic process	4	0.00710038	0.0110073	CTGF, ENG, TGFB1, F2R	326	24	16650	8.51227	1	0.0898824	19.0515
GOTERM_BP_FAT	GO:0003071~renal system process involved in regulation of systemic arterial blood pressure	4	0.00710038	0.0110073	PDGFB, F2RL1, GJA1, F2R	326	24	16650	8.51227	1	0.0898824	19.0515
GOTERM_BP_FAT	GO:0035411~catenin import into nucleus	4	0.00710038	0.0110073	DAB2IP, WWTR1, SNAI2, CTNNB1	326	24	16650	8.51227	1	0.0898824	19.0515
GOTERM_BP_FAT	GO:0010714~positive regulation of collagen metabolic process	4	0.00710038	0.0110073	CTGF, ENG, TGFB1, F2R	326	24	16650	8.51227	1	0.0898824	19.0515
GOTERM_BP_FAT	GO:0007162~negative regulation of cell adhesion	11	0.019526	0.0110782	DLC1, PELI1, BMP2, RND1, RCC2, NRARP, TACSTD2, IRF1, ABL1, SNAI2, TGFB1	326	219	16650	2.56534	1	0.090295	19.1622
GOTERM_BP_FAT	GO:0050890~cognition	12	0.0213011	0.0111965	PRKAR2B, HRH1, MEIS2, PTGS2, ITGA5, ARF4, CLDN5, TMOD2, SOBP, RIN1, NTSR1, ABL1	326	253	16650	2.42246	1	0.0910767	19.3467
GOTERM_BP_FAT	GO:0007565~female pregnancy	10	0.017751	0.0113707	THBD, PTGS2, UCP2, BMPR2, STC1, SMURF2, ACSL4, TGFB1, CITED2, IGFBP5	326	187	16650	2.73121	1	0.0922897	19.6176
GOTERM_BP_FAT	GO:0007611~learning or memory	11	0.019526	0.0114467	PRKAR2B, HRH1, MEIS2, PTGS2, ITGA5, ARF4, CLDN5, TMOD2, RIN1, NTSR1, ABL1	326	220	16650	2.55368	1	0.0927353	19.7355
GOTERM_BP_FAT	GO:0008593~regulation of Notch signaling pathway	6	0.0106506	0.0118242	HES1, NRARP, C8ORF4, JAG2, JAG1, LFNG	326	70	16650	4.37774	1	0.0955112	20.3187
GOTERM_BP_FAT	GO:0045834~positive regulation of lipid metabolic process	8	0.0142008	0.0118542	TNFAIP8L3, IRS2, PDGFB, LDLR, PTGS2, LDLRAP1, FGF2, TGFB1	326	126	16650	3.24277	1	0.0955947	20.365
GOTERM_BP_FAT	GO:0033036~macromolecule localization	72	0.127807	0.011994	LYPD1, LDLR, PTGS2, F2RL1, EDN1, SYT9, GJA1, LGR4, TGFB1, CTNNB1, TGFB2, TBC1D16, ANKRD50, CHST11, C8ORF4, RHOB, CUTA, PTPRK, DAB2IP, STX4, IRS2, HYAL2, PTGER4, FLOT2, STXBP1, SIX4, NTSR1, LDLRAP1, NRIP1, HES1, ADAMTS9, MYRIP, RCC2, RAB11FIP1, TNFAIP8L3, LIMS1, SOX4, ABCA3, ARIH2, C1QTNF5, EZR, ITGAV, POU2F2, PEMT, ACSL4, STX11, MDFI, PARD6A, OSBPL3, SMAD7, SPHK1, SNAI2, WWTR1, ATP13A2, PLEKHF1, …	326	2817	16650	1.3054	1	0.0965225	20.5798
GOTERM_BP_FAT	GO:0030195~negative regulation of blood coagulation	5	0.00887548	0.0122123	THBD, PDGFB, PDGFA, EDN1, SERPINB2	326	46	16650	5.55148	1	0.0980486	20.9142
GOTERM_BP_FAT	GO:0032330~regulation of chondrocyte differentiation	5	0.00887548	0.0122123	MAF, CTGF, GDF6, SNAI2, CTNNB1	326	46	16650	5.55148	1	0.0980486	20.9142
GOTERM_BP_FAT	GO:1900047~negative regulation of hemostasis	5	0.00887548	0.0122123	THBD, PDGFB, PDGFA, EDN1, SERPINB2	326	46	16650	5.55148	1	0.0980486	20.9142
GOTERM_BP_FAT	GO:0010719~negative regulation of epithelial to mesenchymal transition	4	0.00710038	0.0123306	DAB2IP, SMAD7, EFNA1, TGFB2	326	25	16650	8.17178	1	0.098803	21.0949
GOTERM_BP_FAT	GO:0042481~regulation of odontogenesis	4	0.00710038	0.0123306	BMP2, CSF1, EDN1, TGFB1	326	25	16650	8.17178	1	0.098803	21.0949
GOTERM_BP_FAT	GO:0061311~cell surface receptor signaling pathway involved in heart development	4	0.00710038	0.0123306	BMP2, JAG1, SNAI1, CTNNB1	326	25	16650	8.17178	1	0.098803	21.0949
GOTERM_BP_FAT	GO:2000209~regulation of anoikis	4	0.00710038	0.0123306	ITGA5, PDK4, SIK1, SNAI2	326	25	16650	8.17178	1	0.098803	21.0949
GOTERM_BP_FAT	GO:2000191~regulation of fatty acid transport	4	0.00710038	0.0123306	IRS2, EDN1, ACSL4, NTSR1	326	25	16650	8.17178	1	0.098803	21.0949
GOTERM_BP_FAT	GO:0051017~actin filament bundle assembly	8	0.0142008	0.0123428	DLC1, EZR, PTGER4, TACSTD2, CTGF, NEDD9, TPM1, ESPN	326	127	16650	3.21724	1	0.0987444	21.1135
GOTERM_BP_FAT	GO:0006935~chemotaxis	20	0.0355019	0.012401	CXCL1, STX4, PLXNA4, PDGFB, PLXNA2, EFNA1, PDGFA, CSF1, F2RL1, CXCL2, EDN1, BMPR2, CXADR, TGFB1, TGFB2, HRH1, EZR, ITGAV, FGF2, ENG	326	552	16650	1.85049	1	0.0990363	21.2022
GOTERM_BP_FAT	GO:0033554~cellular response to stress	49	0.0869797	0.0124135	E2F4, PPP2R5B, PTGS2, WFS1, GDF6, F2RL1, EDN1, BMPR2, SOX4, TPM1, CITED2, TGFB2, SLC29A1, PLAGL1, MAP3K5, EZR, CTGF, EEF2K, C8ORF4, RHOB, NDRG1, NFATC4, SKIL, RNF121, MDFI, PTPRK, FZD8, DAB2IP, BMP2, PTGER4, CCDC88C, PDK4, TRIM25, MECOM, SNAI2, SNAI1, ATP13A2, CTC1, DDIT4, CCND1, PLK3, UCP2, FBLN5, TGFBR3, STC1, NRK, ABL1, GADD45B, KLF2	326	1773	16650	1.41151	1	0.0989802	21.2213
GOTERM_BP_FAT	GO:0071496~cellular response to external stimulus	12	0.0213011	0.012483	ITGA6, PTGER4, PTGS2, UCP2, PDK4, BMPR2, IRF1, GJA1, KCNJ2, SNAI2, ENG, TGFB1	326	257	16650	2.38476	1	0.099357	21.3271
GOTERM_BP_FAT	GO:0061101~neuroendocrine cell differentiation	3	0.00532529	0.0124894	HES1, BMP2, FGF2	326	9	16650	17.0245	1	0.0992535	21.3368
GOTERM_BP_FAT	GO:0061308~cardiac neural crest cell development involved in heart development	3	0.00532529	0.0124894	HES1, JAG1, CITED2	326	9	16650	17.0245	1	0.0992535	21.3368
GOTERM_BP_FAT	GO:0061307~cardiac neural crest cell differentiation involved in heart development	3	0.00532529	0.0124894	HES1, JAG1, CITED2	326	9	16650	17.0245	1	0.0992535	21.3368
GOTERM_BP_FAT	GO:0001570~vasculogenesis	6	0.0106506	0.0125224	TGFBR3, TEAD2, ENG, TGFB1, CTNNB1, CITED2	326	71	16650	4.31608	1	0.0993518	21.3869
GOTERM_BP_FAT	GO:0042330~taxis	20	0.0355019	0.0125424	CXCL1, STX4, PLXNA4, PDGFB, PLXNA2, EFNA1, PDGFA, CSF1, F2RL1, CXCL2, EDN1, BMPR2, CXADR, TGFB1, TGFB2, HRH1, EZR, ITGAV, FGF2, ENG	326	553	16650	1.84715	1	0.0993521	21.4174
GOTERM_BP_FAT	GO:1903706~regulation of hemopoiesis	14	0.0248513	0.0125705	MAFB, CSF1, LDB1, FSTL3, JAG1, TGFB1, CTNNB1, HES1, MEIS2, NRARP, HOXB8, C8ORF4, IRF1, RUNX1	326	328	16650	2.17997	1	0.099413	21.4601
GOTERM_BP_FAT	GO:0050866~negative regulation of cell activation	9	0.0159759	0.01293	PELI1, THBD, PDGFB, NRARP, PDGFA, IRF1, MERTK, SAMSN1, TGFB1	326	159	16650	2.89096	1	0.101969	22.0043
GOTERM_BP_FAT	GO:0002221~pattern recognition receptor signaling pathway	9	0.0159759	0.01293	PELI1, DAB2IP, FLOT2, F2RL1, TSPAN6, IRF1, COLEC12, BIRC2, LGR4	326	159	16650	2.89096	1	0.101969	22.0043
GOTERM_BP_FAT	GO:0097529~myeloid leukocyte migration	9	0.0159759	0.01293	CXCL1, HRH1, PTGER4, PDGFB, CSF1, EDN1, CXCL2, CXADR, TGFB2	326	159	16650	2.89096	1	0.101969	22.0043
GOTERM_BP_FAT	GO:0035335~peptidyl-tyrosine dephosphorylation	7	0.0124257	0.0129954	DUSP5, DUSP4, PTPRK, PTPRE, PTPRH, DUSP23, CDC25B	326	99	16650	3.61127	1	0.102305	22.1029
GOTERM_BP_FAT	GO:0021545~cranial nerve development	5	0.00887548	0.013148	HES1, PLXNA4, SIX4, CTNNB1, CITED2	326	47	16650	5.43336	1	0.103294	22.3326
GOTERM_BP_FAT	GO:0072577~endothelial cell apoptotic process	5	0.00887548	0.013148	MAP3K5, DAB2IP, BMPR2, ABL1, ANGPTL4	326	47	16650	5.43336	1	0.103294	22.3326
GOTERM_BP_FAT	GO:0072132~mesenchyme morphogenesis	5	0.00887548	0.013148	BMP2, SNAI2, SNAI1, ENG, TGFB2	326	47	16650	5.43336	1	0.103294	22.3326
GOTERM_BP_FAT	GO:0043407~negative regulation of MAP kinase activity	6	0.0106506	0.013248	DUSP5, DUSP4, HYAL2, DAB2IP, RGS3, RGS4	326	72	16650	4.25613	1	0.103885	22.4827
GOTERM_BP_FAT	GO:0060419~heart growth	6	0.0106506	0.013248	C3ORF58, EDN1, TGFBR3, GJA1, FGF2, TGFB2	326	72	16650	4.25613	1	0.103885	22.4827
GOTERM_BP_FAT	GO:0006936~muscle contraction	14	0.0248513	0.0132784	PTGS2, SMAD7, SPHK1, EDN1, GJA1, KCNJ2, TPM1, PPP1R13L, CTGF, TMOD2, STC1, CHRNA1, SCN5A, F2R	326	331	16650	2.16021	1	0.103956	22.5283
GOTERM_BP_FAT	GO:0006952~defense response	43	0.0763291	0.0133379	CXCL1, LYPD1, PTGS2, LDLR, OSMR, CSF1, F2RL1, EDN1, CXCL2, TSPAN6, GJA1, OAS1, GPRC5B, CXADR, LGR4, ZNF175, TGFB1, CD47, HRH1, MAP3K5, SCN9A, NFATC4, HYAL2, DAB2IP, BMP2, PELI1, PTGER4, FLOT2, SPHK1, SAMHD1, COLEC12, TRIM25, BIRC2, DDIT4, IFIT3, APOL1, IRF6, SLC7A2, MT2A, IRF1, ABL1, ABL2, F2R	326	1518	16650	1.44675	1	0.104242	22.6175
GOTERM_BP_FAT	GO:0003018~vascular process in circulatory system	9	0.0159759	0.0133877	HRH1, PTGS2, EDN1, F2RL1, BMPR2, GJA1, ABL1, TGFB1, F2R	326	160	16650	2.87289	1	0.104456	22.692
GOTERM_BP_FAT	GO:0055065~metal ion homeostasis	20	0.0355019	0.0135826	HYAL2, PTGER4, WFS1, EDN1, F2RL1, GJA1, KCNJ2, ATP13A3, NTSR1, ABCB6, ATP13A2, GPR4, TGFB1, MT2A, STC1, ABL1, FGF2, ABL2, SLC46A1, F2R	326	558	16650	1.8306	1	0.105745	22.9832
GOTERM_BP_FAT	GO:0001936~regulation of endothelial cell proliferation	7	0.0124257	0.0136052	BMP2, PDGFB, NRARP, BMPR2, GJA1, FGF2, ENG	326	100	16650	3.57515	1	0.105754	23.0169
GOTERM_BP_FAT	GO:0061217~regulation of mesonephros development	4	0.00710038	0.013741	TACSTD2, SIX4, LGR4, TGFB1	326	26	16650	7.85748	1	0.106599	23.219
GOTERM_BP_FAT	GO:0000188~inactivation of MAPK activity	4	0.00710038	0.013741	DUSP5, DUSP4, RGS3, RGS4	326	26	16650	7.85748	1	0.106599	23.219
GOTERM_BP_FAT	GO:0045992~negative regulation of embryonic development	4	0.00710038	0.013741	NRARP, LFNG, SNAI1, CTNNB1	326	26	16650	7.85748	1	0.106599	23.219
GOTERM_BP_FAT	GO:0050679~positive regulation of epithelial cell proliferation	9	0.0159759	0.0138571	BMP2, CCND1, PDGFB, NRARP, BMPR2, FGF2, SCN5A, TGFB1, CTNNB1	326	161	16650	2.85505	1	0.107296	23.3914
GOTERM_BP_FAT	GO:0006941~striated muscle contraction	9	0.0159759	0.0138571	SMAD7, CTGF, GJA1, STC1, KCNJ2, CHRNA1, TPM1, SCN5A, PPP1R13L	326	161	16650	2.85505	1	0.107296	23.3914
GOTERM_BP_FAT	GO:0048639~positive regulation of developmental growth	9	0.0159759	0.0138571	EZR, CPNE5, CSF1, EDN1, BMPR2, TGFBR3, ITSN2, FGF2, FOXS1	326	161	16650	2.85505	1	0.107296	23.3914
GOTERM_BP_FAT	GO:0021915~neural tube development	9	0.0159759	0.0138571	HES1, DLC1, PLXNA2, SOX4, TEAD2, TGFB1, MTHFD1L, TGFB2, CITED2	326	161	16650	2.85505	1	0.107296	23.3914
GOTERM_BP_FAT	GO:1901652~response to peptide	17	0.0301766	0.0140624	IRS2, KAT2B, PTPRE, PDK4, EDN1, GJA1, JAG1, TGFB1, PRKAR2B, TNFSF10, CTGF, UCP2, DENND4C, EEF2K, KLF2, GCNT1, IGFBP5	326	444	16650	1.95552	1	0.108645	23.6954
GOTERM_BP_FAT	GO:0032940~secretion by cell	30	0.0532529	0.0141831	PDGFB, PDGFA, F2RL1, EDN1, GJA1, SYT9, SOX4, LGR4, TGFB1, TGFB2, C1QTNF5, EZR, CTGF, POU2F2, STX11, SLC1A1, IRS2, STX4, HYAL2, PTGER4, STXBP1, NTSR1, ATP13A2, MYRIP, UCP2, MERTK, ABL1, ENG, RAB11FIP1, F2R	326	966	16650	1.58614	1	0.109368	23.8735
GOTERM_BP_FAT	GO:0002065~columnar/cuboidal epithelial cell differentiation	7	0.0124257	0.0142348	HES1, BMP2, JAG2, SOX4, SLC4A7, JAG1, FGF2	326	101	16650	3.53976	1	0.109585	23.9497
GOTERM_BP_FAT	GO:0060322~head development	24	0.0426023	0.0143217	DLC1, BMP2, IRS2, DAB2IP, PLXNA4, PLXNA2, MAFB, LDB1, CLDN5, SPHK1, BMPR2, ABCB6, TGFB1, DDIT4, TACC2, TGFB2, CTNNB1, HES1, MAP1S, ARF4, ABL1, FGF2, ZFHX3, SCN5A	326	720	16650	1.70245	1	0.110058	24.0777
GOTERM_BP_FAT	GO:0061572~actin filament bundle organization	8	0.0142008	0.0144429	DLC1, EZR, PTGER4, TACSTD2, CTGF, NEDD9, TPM1, ESPN	326	131	16650	3.119	1	0.110778	24.2558
GOTERM_BP_FAT	GO:0010976~positive regulation of neuron projection development	11	0.019526	0.01459	DAB2IP, PPP2R5B, CPNE5, ENC1, BMPR2, EEF2K, SKIL, ITSN2, ABL1, GPRC5B, ABL2	326	229	16650	2.45332	1	0.111684	24.4712
GOTERM_BP_FAT	GO:0090279~regulation of calcium ion import	7	0.0124257	0.0148844	PDGFB, STC1, NTSR1, ABL1, TGFB1, CTNNB1, F2R	326	102	16650	3.50505	1	0.113654	24.9011
GOTERM_BP_FAT	GO:0055080~cation homeostasis	22	0.0390521	0.0150045	HYAL2, PTGER4, WFS1, F2RL1, PDK4, EDN1, GJA1, KCNJ2, NTSR1, ATP13A3, ABCB6, ATP13A2, GPR4, TGFB1, MT2A, SLC4A7, STC1, ABL1, FGF2, ABL2, SLC46A1, F2R	326	643	16650	1.74746	1	0.114355	25.0756
GOTERM_BP_FAT	GO:0051046~regulation of secretion	23	0.0408272	0.0150049	STX4, IRS2, HYAL2, PTGER4, F2RL1, EDN1, STXBP1, SOX4, GJA1, SYT9, NTSR1, ATP13A2, LGR4, TGFB1, TGFB2, MYRIP, EZR, UCP2, STC1, ACSL4, ABL1, RAB11FIP1, F2R	326	683	16650	1.7199	1	0.114191	25.0762
GOTERM_BP_FAT	GO:0033157~regulation of intracellular protein transport	15	0.0266264	0.0151818	MDFI, DAB2IP, HYAL2, PTGS2, SPHK1, SOX4, WWTR1, SNAI2, ATP13A2, TGFB1, HES1, ARIH2, PLK3, PEMT, C8ORF4	326	373	16650	2.0539	1	0.115298	25.3328
GOTERM_BP_FAT	GO:0031069~hair follicle morphogenesis	4	0.00710038	0.0152394	SNAI1, CTNNB1, TGFB2, IGFBP5	326	27	16650	7.56646	1	0.115544	25.4161
GOTERM_BP_FAT	GO:0034139~regulation of toll-like receptor 3 signaling pathway	3	0.00532529	0.0154121	PELI1, FLOT2, F2RL1	326	10	16650	15.3221	1	0.116614	25.6655
GOTERM_BP_FAT	GO:0035414~negative regulation of catenin import into nucleus	3	0.00532529	0.0154121	DAB2IP, WWTR1, SNAI2	326	10	16650	15.3221	1	0.116614	25.6655
GOTERM_BP_FAT	GO:0045444~fat cell differentiation	10	0.017751	0.0155384	BMP2, CCND1, ITGA6, PTGS2, GDF6, SMAD6, JAG1, WWTR1, SNAI2, TGFB1	326	197	16650	2.59257	1	0.117348	25.8474
GOTERM_BP_FAT	GO:0071621~granulocyte chemotaxis	7	0.0124257	0.0155544	CXCL1, HRH1, CSF1, EDN1, CXCL2, CXADR, TGFB2	326	103	16650	3.47102	1	0.117292	25.8703
GOTERM_BP_FAT	GO:0051302~regulation of cell division	8	0.0142008	0.0155835	PLK3, PDGFB, PDGFA, PDGFC, FGF2, TGFB1, TGFB2, CDC25B	326	133	16650	3.0721	1	0.11733	25.9122
GOTERM_BP_FAT	GO:1903729~regulation of plasma membrane organization	6	0.0106506	0.0155937	LYPD1, STX4, EZR, LDLRAP1, TGFB1, TGFB2	326	75	16650	4.08589	1	0.117233	25.9268
GOTERM_BP_FAT	GO:0009743~response to carbohydrate	10	0.017751	0.0159564	SLC29A1, IRS2, STX4, PTGS2, CTGF, UCP2, SOX4, GJA1, COLEC12, TGFB1	326	198	16650	2.57948	1	0.119638	26.4463
GOTERM_BP_FAT	GO:0010975~regulation of neuron projection development	16	0.0284015	0.0160501	DAB2IP, PLXNA4, PPP2R5B, CPNE5, EFNA1, PLXNA2, ENC1, BMPR2, ITSN2, GPRC5B, EEF2K, NFATC4, SKIL, PMP22, ABL1, ABL2	326	413	16650	1.97864	1	0.12013	26.58
GOTERM_BP_FAT	GO:0050819~negative regulation of coagulation	5	0.00887548	0.0162247	THBD, PDGFB, PDGFA, EDN1, SERPINB2	326	50	16650	5.10736	1	0.12119	26.8283
GOTERM_BP_FAT	GO:0001841~neural tube formation	7	0.0124257	0.0162449	DLC1, SOX4, TEAD2, TGFB1, MTHFD1L, TGFB2, CITED2	326	104	16650	3.43765	1	0.121159	26.857
GOTERM_BP_FAT	GO:0008016~regulation of heart contraction	11	0.019526	0.016533	SMAD7, CTGF, EDN1, GJA1, STC1, KCNJ2, CXADR, SLC1A1, TPM1, SCN5A, TGFB2	326	233	16650	2.4112	1	0.123011	27.265
GOTERM_BP_FAT	GO:0071214~cellular response to abiotic stimulus	12	0.0213011	0.0165437	PTPRK, HYAL2, PTGER4, PTGS2, IRF1, RHOB, GJA1, NFATC4, KCNJ2, SNAI2, ENG, TGFB1	326	268	16650	2.28688	1	0.122911	27.2801
GOTERM_BP_FAT	GO:0007049~cell cycle	46	0.0816544	0.0166715	E2F4, PPP2R5B, PTGS2, PDGFB, EDN1, JAG2, OSGIN2, NEDD9, SOX4, NR3C1, TGFB1, TGFB2, CTNNB1, CITED2, PLAGL1, PRKAR2B, EZR, CTGF, C8ORF4, RHOB, NDRG1, SKIL, SIK1, LFNG, MEPCE, CABLES1, CDK14, PHLDA1, PARD6A, PTPRK, ERF, DAB2IP, BMP2, KAT2B, SPHK1, BIRC2, CTC1, CDC25B, HES1, CCND1, PLK3, RCC2, IRF6, IRF1, ABL1, ZFHX3	326	1672	16650	1.40514	1	0.12363	27.4602
GOTERM_BP_FAT	GO:0050880~regulation of blood vessel size	8	0.0142008	0.0167867	HRH1, PTGS2, EDN1, F2RL1, BMPR2, GJA1, ABL1, F2R	326	135	16650	3.02658	1	0.124259	27.6224
GOTERM_BP_FAT	GO:0045987~positive regulation of smooth muscle contraction	4	0.00710038	0.0168263	PTGS2, EDN1, SPHK1, F2R	326	28	16650	7.29623	1	0.124359	27.678
GOTERM_BP_FAT	GO:0051482~positive regulation of cytosolic calcium ion concentration involved in phospholipase C-activating G-protein coupled signaling pathway	4	0.00710038	0.0168263	EDN1, F2RL1, GPR4, F2R	326	28	16650	7.29623	1	0.124359	27.678
GOTERM_BP_FAT	GO:0043276~anoikis	4	0.00710038	0.0168263	ITGA5, PDK4, SIK1, SNAI2	326	28	16650	7.29623	1	0.124359	27.678
GOTERM_BP_FAT	GO:0009952~anterior/posterior pattern specification	10	0.017751	0.0169841	HES1, BMP2, NRARP, PLXNA2, HOXB8, ETS2, LDB1, BMPR2, LFNG, CTNNB1	326	200	16650	2.55368	1	0.12528	27.8993
GOTERM_BP_FAT	GO:0007548~sex differentiation	12	0.0213011	0.0170019	TNFSF10, CCND1, FSTL3, ADAMTS1, SIX4, MERTK, LFNG, LGR4, NRIP1, CTNNB1, TGFB2, CITED2	326	269	16650	2.27838	1	0.125227	27.9243
GOTERM_BP_FAT	GO:0010876~lipid localization	14	0.0248513	0.0172355	TNFAIP8L3, IRS2, OSBPL3, LDLR, EDN1, NTSR1, LDLRAP1, ABCA3, NRIP1, APOL1, ITGAV, LIPG, ACSL4, APOL6	326	342	16650	2.09073	1	0.126669	28.2506
GOTERM_BP_FAT	GO:0007492~endoderm development	6	0.0106506	0.0173024	DUSP5, DUSP4, ITGA5, ITGAV, TGFB1, CTNNB1	326	77	16650	3.97976	1	0.126954	28.3439
GOTERM_BP_FAT	GO:0043550~regulation of lipid kinase activity	5	0.00887548	0.0173421	TNFAIP8L3, DAB2IP, PDGFB, FGF2, TGFB1	326	51	16650	5.00722	1	0.127049	28.3992
GOTERM_BP_FAT	GO:0035150~regulation of tube size	8	0.0142008	0.0174123	HRH1, PTGS2, EDN1, F2RL1, BMPR2, GJA1, ABL1, F2R	326	136	16650	3.00433	1	0.127355	28.4968
GOTERM_BP_FAT	GO:0009612~response to mechanical stimulus	10	0.017751	0.0174678	MEIS2, PTGER4, PTGS2, EDN1, IRF1, GJA1, KCNJ2, ENG, TGFB1, CITED2	326	201	16650	2.54098	1	0.127558	28.5738
GOTERM_BP_FAT	GO:0030003~cellular cation homeostasis	20	0.0355019	0.0176098	PTGER4, WFS1, EDN1, F2RL1, GJA1, KCNJ2, ATP13A3, NTSR1, ABCB6, ATP13A2, GPR4, TGFB1, MT2A, SLC4A7, STC1, ABL1, FGF2, ABL2, SLC46A1, F2R	326	573	16650	1.78267	1	0.128355	28.7708
GOTERM_BP_FAT	GO:0030330~DNA damage response, signal transduction by p53 class mediator	7	0.0124257	0.0176889	PLAGL1, E2F4, PLK3, SOX4, NDRG1, SNAI2, SNAI1	326	106	16650	3.37279	1	0.128718	28.8802
GOTERM_BP_FAT	GO:0050709~negative regulation of protein secretion	7	0.0124257	0.0176889	EZR, PTGER4, UCP2, F2RL1, RAB11FIP1, LGR4, F2R	326	106	16650	3.37279	1	0.128718	28.8802
GOTERM_BP_FAT	GO:0031175~neuron projection development	26	0.0461525	0.0177622	PLXNA4, PPP2R5B, EFNA1, PLXNA2, BMPR2, GJA1, ITSN2, GPRC5B, HDGFRP3, TGFB2, EZR, EEF2K, NFATC4, SKIL, ACSL4, PTPRK, DAB2IP, CPNE5, ENC1, STXBP1, FRY, MAP1S, ARF4, PMP22, ABL1, ABL2	326	817	16650	1.62535	1	0.129039	28.9814
GOTERM_BP_FAT	GO:0009746~response to hexose	9	0.0159759	0.0180545	SLC29A1, IRS2, STX4, PTGS2, CTGF, UCP2, SOX4, GJA1, TGFB1	326	169	16650	2.7199	1	0.130854	29.3839
GOTERM_BP_FAT	GO:0022414~reproductive process	39	0.0692287	0.0180998	PTGS2, PDGFB, CSF1, EDN1, BMPR2, JAG2, FSTL3, OSGIN2, CXADR, LGR4, TGFB1, CTNNB1, TGFB2, CITED2, RSPO3, SKIL, ACSL4, LFNG, MDFI, KHDRBS3, SIX4, SNAI1, ZSCAN2, BIRC2, NRIP1, CDC25B, HES1, CCND1, TNFSF10, THBD, UCP2, ADAMTS1, STC1, SMURF2, NRK, RFX2, MERTK, NCOR2, IGFBP5	326	1373	16650	1.45074	1	0.130981	29.4461
GOTERM_BP_FAT	GO:0030031~cell projection assembly	16	0.0284015	0.0181689	E2F4, PDGFA, F2RL1, ESPN, TBC1D16, CDC42EP2, MYO10, CDC42EP1, EZR, ITGA6, RCC2, TACSTD2, RFX2, ABL1, PMP22, SPATA13	326	419	16650	1.95031	1	0.131269	29.5409
GOTERM_BP_FAT	GO:0042491~auditory receptor cell differentiation	4	0.00710038	0.0185021	HES1, JAG2, SLC4A7, JAG1	326	29	16650	7.04464	1	0.133345	29.9961
GOTERM_BP_FAT	GO:0010762~regulation of fibroblast migration	4	0.00710038	0.0185021	HYAL2, RCC2, FGF2, TGFB1	326	29	16650	7.04464	1	0.133345	29.9961
GOTERM_BP_FAT	GO:0000186~activation of MAPKK activity	5	0.00887548	0.0185064	MAP3K5, NRK, GADD45B, FGF2, F2R	326	52	16650	4.91092	1	0.13319	30.0019
GOTERM_BP_FAT	GO:0014855~striated muscle cell proliferation	5	0.00887548	0.0185064	C3ORF58, TGFBR3, GJA1, FGF2, TGFB2	326	52	16650	4.91092	1	0.13319	30.0019
GOTERM_BP_FAT	GO:0000003~reproduction	39	0.0692287	0.0185889	PTGS2, PDGFB, CSF1, EDN1, BMPR2, JAG2, FSTL3, OSGIN2, CXADR, LGR4, TGFB1, CTNNB1, TGFB2, CITED2, RSPO3, SKIL, ACSL4, LFNG, MDFI, KHDRBS3, SIX4, SNAI1, ZSCAN2, BIRC2, NRIP1, CDC25B, HES1, CCND1, TNFSF10, THBD, UCP2, ADAMTS1, STC1, SMURF2, NRK, RFX2, MERTK, NCOR2, IGFBP5	326	1375	16650	1.44863	1	0.133563	30.1142
GOTERM_BP_FAT	GO:0033690~positive regulation of osteoblast proliferation	3	0.00532529	0.0185965	BMP2, ITGAV, ABL1	326	11	16650	13.9292	1	0.133431	30.1245
GOTERM_BP_FAT	GO:0035791~platelet-derived growth factor receptor-beta signaling pathway	3	0.00532529	0.0185965	PDGFB, PDGFA, ABL1	326	11	16650	13.9292	1	0.133431	30.1245
GOTERM_BP_FAT	GO:1901654~response to ketone	9	0.0159759	0.0186368	CCND1, PTGER4, EDN1, TGFBR3, FBXO32, KLF2, TGFB1, TGFB2, DDIT4	326	170	16650	2.7039	1	0.133519	30.1793
GOTERM_BP_FAT	GO:0098771~inorganic ion homeostasis	22	0.0390521	0.0190548	HYAL2, PTGER4, WFS1, F2RL1, PDK4, EDN1, GJA1, KCNJ2, NTSR1, ATP13A3, ABCB6, ATP13A2, GPR4, TGFB1, MT2A, SLC4A7, STC1, ABL1, FGF2, ABL2, SLC46A1, F2R	326	658	16650	1.70763	1	0.13614	30.7449
GOTERM_BP_FAT	GO:0051924~regulation of calcium ion transport	10	0.017751	0.0190766	PDGFB, PTGS2, WFS1, GJA1, STC1, NTSR1, ABL1, TGFB1, CTNNB1, F2R	326	204	16650	2.50361	1	0.1361	30.7743
GOTERM_BP_FAT	GO:0042593~glucose homeostasis	10	0.017751	0.0190766	SLC29A1, IRS2, STX4, UCP2, WFS1, PDK4, SOX4, OAS1, GPRC5B, IGFBP5	326	204	16650	2.50361	1	0.1361	30.7743
GOTERM_BP_FAT	GO:0033500~carbohydrate homeostasis	10	0.017751	0.0190766	SLC29A1, IRS2, STX4, UCP2, WFS1, PDK4, SOX4, OAS1, GPRC5B, IGFBP5	326	204	16650	2.50361	1	0.1361	30.7743
GOTERM_BP_FAT	GO:0042475~odontogenesis of dentin-containing tooth	6	0.0106506	0.0191308	BMP2, ITGA6, CSF1, JAG2, SCN5A, CTNNB1	326	79	16650	3.87901	1	0.136276	30.8474
GOTERM_BP_FAT	GO:0002682~regulation of immune system process	39	0.0692287	0.0191709	CXCL1, CSF1, F2RL1, CXCL2, FSTL3, TSPAN6, JAG1, GPRC5B, CXADR, LGR4, TGFB1, TGFB2, CTNNB1, CD47, EZR, MEIS2, NRARP, C8ORF4, RUNX1, IRS2, STX4, PELI1, DAB2IP, PTGER4, MAFB, LDB1, FLOT2, SAMHD1, COLEC12, SAMSN1, BIRC2, HES1, MYO10, HOXB8, SLC7A2, COL1A2, IRF1, MERTK, ABL1	326	1378	16650	1.44548	1	0.136358	30.9014
GOTERM_BP_FAT	GO:0007584~response to nutrient	9	0.0159759	0.0192324	CCND1, PTGS2, LIPG, PEMT, STC1, TRIM25, ACSL4, SNAI2, TGFB1	326	171	16650	2.68809	1	0.136582	30.9841
GOTERM_BP_FAT	GO:0045666~positive regulation of neuron differentiation	13	0.0230762	0.019236	BMP2, DAB2IP, PPP2R5B, CPNE5, GDF6, ENC1, BMPR2, ITSN2, GPRC5B, EEF2K, SKIL, ABL1, ABL2	326	310	16650	2.1418	1	0.13642	30.9888
GOTERM_BP_FAT	GO:0036294~cellular response to decreased oxygen levels	8	0.0142008	0.0193875	SLC29A1, PLK3, PTGS2, EDN1, EEF2K, STC1, NDRG1, CITED2	326	139	16650	2.93949	1	0.137241	31.1921
GOTERM_BP_FAT	GO:0002252~immune effector process	24	0.0426023	0.0197881	STX4, HYAL2, PTGER4, F2RL1, TSPAN6, SAMHD1, OAS1, TRIM25, JAG1, GPRC5B, CXADR, BIRC2, TGFB1, ZNF175, DDIT4, TGFB2, IFIT3, CD47, MYO10, POU2F2, IRF1, C8ORF4, ABL1, LFNG	326	742	16650	1.65198	1	0.139706	31.7269
GOTERM_BP_FAT	GO:0050865~regulation of cell activation	18	0.0319517	0.0197937	STX4, IRS2, PELI1, PDGFB, PDGFA, FLOT2, F2RL1, SAMSN1, TGFB1, CTNNB1, HES1, CD47, THBD, NRARP, CTGF, SLC7A2, IRF1, MERTK	326	501	16650	1.83498	1	0.139555	31.7344
GOTERM_BP_FAT	GO:0001819~positive regulation of cytokine production	15	0.0266264	0.0197993	HYAL2, PELI1, PTGS2, PTGER4, F2RL1, TSPAN6, GPRC5B, BIRC2, TGFB1, CTNNB1, IRF1, NFATC4, ABL1, RUNX1, F2R	326	386	16650	1.98473	1	0.139404	31.7419
GOTERM_BP_FAT	GO:0042306~regulation of protein import into nucleus	9	0.0159759	0.0198416	MDFI, HYAL2, DAB2IP, PTGS2, SPHK1, C8ORF4, WWTR1, SNAI2, TGFB1	326	172	16650	2.67246	1	0.139494	31.798
GOTERM_BP_FAT	GO:0007369~gastrulation	9	0.0159759	0.0198416	DUSP5, DUSP4, ITGA5, ITGAV, ETS2, LDB1, BMPR2, SNAI1, CTNNB1	326	172	16650	2.67246	1	0.139494	31.798
GOTERM_BP_FAT	GO:0048659~smooth muscle cell proliferation	7	0.0124257	0.0200164	MAP3K5, PDGFB, PTGS2, EDN1, FGF2, TPM1, IGFBP5	326	109	16650	3.27996	1	0.140456	32.0299
GOTERM_BP_FAT	GO:0006869~lipid transport	13	0.0230762	0.0200502	TNFAIP8L3, IRS2, OSBPL3, APOL1, LDLR, ITGAV, EDN1, LIPG, ACSL4, NTSR1, APOL6, ABCA3, LDLRAP1	326	312	16650	2.12807	1	0.140489	32.0746
GOTERM_BP_FAT	GO:0048730~epidermis morphogenesis	4	0.00710038	0.0202673	SNAI1, CTNNB1, TGFB2, IGFBP5	326	30	16650	6.80982	1	0.141721	32.3614
GOTERM_BP_FAT	GO:0001893~maternal placenta development	4	0.00710038	0.0202673	PTGS2, BMPR2, STC1, CITED2	326	30	16650	6.80982	1	0.141721	32.3614
GOTERM_BP_FAT	GO:0072659~protein localization to plasma membrane	10	0.017751	0.0206952	PLEKHF1, LYPD1, STX4, EZR, FLOT2, DENND4C, STXBP1, LDLRAP1, TGFB1, FAM126A	326	207	16650	2.46732	1	0.144323	32.9234
GOTERM_BP_FAT	GO:0010633~negative regulation of epithelial cell migration	5	0.00887548	0.0209777	DAB2IP, TACSTD2, STC1, FGF2, TGFB1	326	54	16650	4.72904	1	0.145966	33.2919
GOTERM_BP_FAT	GO:0090280~positive regulation of calcium ion import	5	0.00887548	0.0209777	PDGFB, STC1, NTSR1, ABL1, F2R	326	54	16650	4.72904	1	0.145966	33.2919
GOTERM_BP_FAT	GO:0001706~endoderm formation	5	0.00887548	0.0209777	DUSP5, DUSP4, ITGA5, ITGAV, CTNNB1	326	54	16650	4.72904	1	0.145966	33.2919
GOTERM_BP_FAT	GO:0001101~response to acid chemical	12	0.0213011	0.0210737	SH3BP4, LDLR, PTGS2, CTGF, UCP2, EDN1, PDK4, PEMT, COL1A2, TEAD2, PDGFC, ABL2	326	278	16650	2.20462	1	0.146395	33.4167
GOTERM_BP_FAT	GO:0034284~response to monosaccharide	9	0.0159759	0.0211711	SLC29A1, IRS2, STX4, PTGS2, CTGF, UCP2, SOX4, GJA1, TGFB1	326	174	16650	2.64174	1	0.146831	33.5431
GOTERM_BP_FAT	GO:0070727~cellular macromolecule localization	44	0.0781042	0.0215943	LYPD1, PTGS2, SOX4, TGFB1, CTNNB1, TGFB2, TBC1D16, ARIH2, EZR, ANKRD50, PEMT, C8ORF4, RHOB, STX11, MDFI, PARD6A, PTPRK, HYAL2, DAB2IP, STX4, SMAD7, FLOT2, SPHK1, STXBP1, SIX4, WWTR1, SNAI2, ATP13A2, LDLRAP1, HES1, PLEKHF1, SH3BP4, TULP4, CBLB, MYRIP, PLK3, RCC2, FBLN5, ARF4, DENND4C, MEX3D, F2R, TOB1, FAM126A	326	1613	16650	1.3932	1	0.149366	34.0896
GOTERM_BP_FAT	GO:1904589~regulation of protein import	9	0.0159759	0.0218236	MDFI, HYAL2, DAB2IP, PTGS2, SPHK1, C8ORF4, WWTR1, SNAI2, TGFB1	326	175	16650	2.62664	1	0.150644	34.384
GOTERM_BP_FAT	GO:0060536~cartilage morphogenesis	3	0.00532529	0.0220313	STC1, SNAI2, SNAI1	326	12	16650	12.7684	1	0.151778	34.6495
GOTERM_BP_FAT	GO:0010935~regulation of macrophage cytokine production	3	0.00532529	0.0220313	GPRC5B, TGFB1, TGFB2	326	12	16650	12.7684	1	0.151778	34.6495
GOTERM_BP_FAT	GO:0003177~pulmonary valve development	3	0.00532529	0.0220313	SMAD6, JAG1, TGFB2	326	12	16650	12.7684	1	0.151778	34.6495
GOTERM_BP_FAT	GO:0003184~pulmonary valve morphogenesis	3	0.00532529	0.0220313	SMAD6, JAG1, TGFB2	326	12	16650	12.7684	1	0.151778	34.6495
GOTERM_BP_FAT	GO:0043506~regulation of JUN kinase activity	6	0.0106506	0.0221042	MDFI, FZD8, MAP3K5, DAB2IP, EDN1, NRK	326	82	16650	3.73709	1	0.152044	34.7424
GOTERM_BP_FAT	GO:0007568~aging	12	0.0213011	0.0221214	HYAL2, LIMS1, CTGF, UCP2, EDN1, ABL1, FGF2, ENG, TGFB1, CTC1, CITED2, IGFBP5	326	280	16650	2.18887	1	0.151955	34.7644
GOTERM_BP_FAT	GO:1903670~regulation of sprouting angiogenesis	4	0.00710038	0.0221218	SRPX2, PTGS2, ITGA5, FGF2	326	31	16650	6.59014	1	0.151758	34.7649
GOTERM_BP_FAT	GO:0043552~positive regulation of phosphatidylinositol 3-kinase activity	4	0.00710038	0.0221218	TNFAIP8L3, PDGFB, FGF2, TGFB1	326	31	16650	6.59014	1	0.151758	34.7649
GOTERM_BP_FAT	GO:0003209~cardiac atrium morphogenesis	4	0.00710038	0.0221218	BMPR2, SOX4, ENG, TGFB2	326	31	16650	6.59014	1	0.151758	34.7649
GOTERM_BP_FAT	GO:1903053~regulation of extracellular matrix organization	4	0.00710038	0.0221218	PHLDB1, ABL1, TGFB1, TGFB2	326	31	16650	6.59014	1	0.151758	34.7649
GOTERM_BP_FAT	GO:0032965~regulation of collagen biosynthetic process	4	0.00710038	0.0221218	CTGF, ENG, TGFB1, F2R	326	31	16650	6.59014	1	0.151758	34.7649
GOTERM_BP_FAT	GO:0043491~protein kinase B signaling	8	0.0142008	0.0222581	TNFAIP8L3, HYAL2, PLK3, PDGFA, MERTK, FGF2, TGFB1, IGFBP5	326	143	16650	2.85727	1	0.152428	34.9382
GOTERM_BP_FAT	GO:0048871~multicellular organismal homeostasis	13	0.0230762	0.022364	PRKAR2B, HYAL2, PTGS2, CTGF, WFS1, LDB1, CSF1, MEX3C, NTSR1, CXADR, PPP1R13L, F2R, CTNNB1	326	317	16650	2.0945	1	0.152902	35.0727
GOTERM_BP_FAT	GO:0006873~cellular ion homeostasis	20	0.0355019	0.0224756	PTGER4, WFS1, EDN1, F2RL1, GJA1, KCNJ2, ATP13A3, NTSR1, ABCB6, ATP13A2, GPR4, TGFB1, MT2A, SLC4A7, STC1, ABL1, FGF2, ABL2, SLC46A1, F2R	326	588	16650	1.7372	1	0.153411	35.2141
GOTERM_BP_FAT	GO:0006874~cellular calcium ion homeostasis	15	0.0266264	0.0227093	PTGER4, WFS1, EDN1, F2RL1, GJA1, ATP13A3, NTSR1, ATP13A2, GPR4, TGFB1, STC1, ABL1, FGF2, ABL2, F2R	326	393	16650	1.94937	1	0.154692	35.5093
GOTERM_BP_FAT	GO:1903530~regulation of secretion by cell	21	0.037277	0.0229905	STX4, IRS2, HYAL2, PTGER4, F2RL1, EDN1, STXBP1, SOX4, GJA1, SYT9, NTSR1, ATP13A2, LGR4, TGFB1, TGFB2, MYRIP, EZR, UCP2, ABL1, RAB11FIP1, F2R	326	630	16650	1.70245	1	0.156266	35.8626
GOTERM_BP_FAT	GO:0032386~regulation of intracellular transport	17	0.0301766	0.0235737	MDFI, DAB2IP, HYAL2, PTGS2, SPHK1, SOX4, SNAI2, WWTR1, ATP13A2, TGFB1, HES1, ARIH2, PLK3, EZR, PEMT, C8ORF4, YIPF5	326	472	16650	1.83952	1	0.159732	36.5898
GOTERM_BP_FAT	GO:0048016~inositol phosphate-mediated signaling	4	0.00710038	0.0240659	HRH1, EDN1, LMCD1, NFATC4	326	32	16650	6.3842	1	0.162607	37.1974
GOTERM_BP_FAT	GO:0001935~endothelial cell proliferation	7	0.0124257	0.0243433	BMP2, PDGFB, NRARP, BMPR2, GJA1, FGF2, ENG	326	114	16650	3.1361	1	0.164128	37.5374
GOTERM_BP_FAT	GO:0046822~regulation of nucleocytoplasmic transport	10	0.017751	0.025043	MDFI, HYAL2, DAB2IP, PTGS2, SPHK1, C8ORF4, SOX4, WWTR1, SNAI2, TGFB1	326	214	16650	2.38662	1	0.168264	38.3873
GOTERM_BP_FAT	GO:0044702~single organism reproductive process	35	0.0621283	0.0252957	PDGFB, PTGS2, EDN1, BMPR2, JAG2, FSTL3, OSGIN2, CXADR, LGR4, TGFB1, CITED2, CTNNB1, TGFB2, RSPO3, SKIL, ACSL4, LFNG, MDFI, KHDRBS3, SIX4, SNAI1, ZSCAN2, BIRC2, NRIP1, CDC25B, HES1, CCND1, TNFSF10, ADAMTS1, SMURF2, NRK, STC1, RFX2, MERTK, NCOR2	326	1231	16650	1.45213	1	0.169611	38.6915
GOTERM_BP_FAT	GO:0006954~inflammatory response	21	0.037277	0.0255177	CXCL1, HYAL2, BMP2, DAB2IP, PTGER4, PTGS2, LDLR, OSMR, CSF1, F2RL1, SPHK1, CXCL2, GJA1, GPRC5B, TGFB1, CD47, HRH1, SLC7A2, SCN9A, NFATC4, F2R	326	637	16650	1.68375	1	0.170764	38.9576
GOTERM_BP_FAT	GO:0007183~SMAD protein complex assembly	3	0.00532529	0.0257057	SMAD6, TGFB1, PMEPA1	326	13	16650	11.7862	1	0.171703	39.1821
GOTERM_BP_FAT	GO:0031274~positive regulation of pseudopodium assembly	3	0.00532529	0.0257057	CDC42EP2, CDC42EP1, F2RL1	326	13	16650	11.7862	1	0.171703	39.1821
GOTERM_BP_FAT	GO:2000484~positive regulation of interleukin-8 secretion	3	0.00532529	0.0257057	HYAL2, F2RL1, F2R	326	13	16650	11.7862	1	0.171703	39.1821
GOTERM_BP_FAT	GO:0060326~cell chemotaxis	11	0.019526	0.0260866	CXCL1, HRH1, PDGFB, CSF1, EDN1, CXCL2, F2RL1, CXADR, FGF2, ENG, TGFB2	326	251	16650	2.23829	1	0.173822	39.6345
GOTERM_BP_FAT	GO:0045747~positive regulation of Notch signaling pathway	4	0.00710038	0.0260994	HES1, JAG2, JAG1, LFNG	326	33	16650	6.19074	1	0.17368	39.6496
GOTERM_BP_FAT	GO:0006812~cation transport	29	0.0514778	0.0264539	SLC2A12, PDGFB, PTGS2, WFS1, GJA1, GJA4, KCNJ2, TGFB1, CTNNB1, CTGF, ITGAV, SCN9A, SLC4A7, SIK1, CHRNA1, SCN5A, FGF2, GLRX, CNKSR3, ATP13A3, NTSR1, STEAP1B, ATP13A2, SLC17A5, UCP2, STC1, ABL1, SLC46A1, F2R	326	975	16650	1.51911	1	0.175625	40.0677
GOTERM_BP_FAT	GO:0070373~negative regulation of ERK1 and ERK2 cascade	5	0.00887548	0.0265027	DUSP4, DAB2IP, EZR, CNKSR3, ABL1	326	58	16650	4.4029	1	0.175701	40.1251
GOTERM_BP_FAT	GO:0044089~positive regulation of cellular component biogenesis	16	0.0284015	0.0268095	PHLDB1, LIMS1, PPP2R5B, EDN1, F2RL1, TPM1, TGFB1, ESPN, CTNNB1, CDC42EP2, CDC42EP1, SRPX2, CTGF, TPPP, EEF2K, FGF2	326	441	16650	1.85301	1	0.177344	40.4844
GOTERM_BP_FAT	GO:0006811~ion transport	40	0.0710038	0.0269588	SLC2A12, PTGS2, LRRC8A, PDGFB, LRRC8B, WFS1, EDN1, GJA1, GJA4, KCNJ2, TGFB1, CTNNB1, CTGF, ITGAV, SCN9A, SLC4A7, KLHL24, CHRNA1, ACSL4, SIK1, SCN5A, SLC1A1, FGF2, GLRX, IRS2, CNKSR3, STXBP1, NTSR1, ATP13A3, ATP13A2, STEAP1B, SLC17A5, SLC16A5, APOL1, SLC7A2, UCP2, STC1, ABL1, SLC46A1, F2R	326	1458	16650	1.4012	1	0.178026	40.6585
GOTERM_BP_FAT	GO:0071453~cellular response to oxygen levels	8	0.0142008	0.0270957	SLC29A1, PLK3, PTGS2, EDN1, EEF2K, STC1, NDRG1, CITED2	326	149	16650	2.74221	1	0.178631	40.8178
GOTERM_BP_FAT	GO:0050729~positive regulation of inflammatory response	7	0.0124257	0.0272185	CD47, HYAL2, PTGER4, LDLR, PTGS2, OSMR, GPRC5B	326	117	16650	3.05569	1	0.179149	40.9603
GOTERM_BP_FAT	GO:2000379~positive regulation of reactive oxygen species metabolic process	6	0.0106506	0.0276971	PDGFB, PTGS2, EDN1, F2RL1, KLF2, TGFB1	326	87	16650	3.52232	1	0.181806	41.5124
GOTERM_BP_FAT	GO:0044070~regulation of anion transport	6	0.0106506	0.0276971	IRS2, LRRC8A, EDN1, STC1, ACSL4, NTSR1	326	87	16650	3.52232	1	0.181806	41.5124
GOTERM_BP_FAT	GO:0006029~proteoglycan metabolic process	6	0.0106506	0.0276971	BMP2, CHST11, BMPR2, VCAN, DSE, CTNNB1	326	87	16650	3.52232	1	0.181806	41.5124
GOTERM_BP_FAT	GO:1900180~regulation of protein localization to nucleus	10	0.017751	0.0277893	MDFI, HYAL2, DAB2IP, PTGS2, SPHK1, C8ORF4, WWTR1, SNAI2, TGFB1, TGFB2	326	218	16650	2.34283	1	0.182133	41.6183
GOTERM_BP_FAT	GO:0055001~muscle cell development	8	0.0142008	0.0279663	HES1, EDN1, TMOD2, NFATC4, SIX4, CXADR, TPM1, ENG	326	150	16650	2.72393	1	0.182966	41.8208
GOTERM_BP_FAT	GO:0090218~positive regulation of lipid kinase activity	4	0.00710038	0.0282221	TNFAIP8L3, PDGFB, FGF2, TGFB1	326	34	16650	6.00866	1	0.184268	42.1126
GOTERM_BP_FAT	GO:0061384~heart trabecula morphogenesis	4	0.00710038	0.0282221	TGFBR3, ADAMTS1, ENG, TGFB2	326	34	16650	6.00866	1	0.184268	42.1126
GOTERM_BP_FAT	GO:0055074~calcium ion homeostasis	15	0.0266264	0.0286208	PTGER4, WFS1, EDN1, F2RL1, GJA1, ATP13A3, NTSR1, ATP13A2, GPR4, TGFB1, STC1, ABL1, FGF2, ABL2, F2R	326	405	16650	1.89162	1	0.186415	42.5644
GOTERM_BP_FAT	GO:0043434~response to peptide hormone	15	0.0266264	0.0286208	IRS2, KAT2B, PTPRE, PDK4, EDN1, GJA1, TGFB1, PRKAR2B, TNFSF10, CTGF, UCP2, DENND4C, EEF2K, GCNT1, IGFBP5	326	405	16650	1.89162	1	0.186415	42.5644
GOTERM_BP_FAT	GO:0090066~regulation of anatomical structure size	17	0.0301766	0.0287027	PLXNA4, E2F4, LRRC8A, PTGS2, PLXNA2, EDN1, F2RL1, BMPR2, GJA1, ATP13A2, CDC42EP2, HRH1, CDC42EP1, EZR, TMOD2, ABL1, F2R	326	484	16650	1.79391	1	0.18667	42.6568
GOTERM_BP_FAT	GO:1902106~negative regulation of leukocyte differentiation	6	0.0106506	0.0289138	MAFB, NRARP, IRF1, FSTL3, RUNX1, CTNNB1	326	88	16650	3.48229	1	0.187692	42.8943
GOTERM_BP_FAT	GO:0034613~cellular protein localization	43	0.0763291	0.0291822	LYPD1, PTGS2, SOX4, TGFB1, CTNNB1, TGFB2, TBC1D16, ARIH2, EZR, ANKRD50, PEMT, C8ORF4, RHOB, STX11, MDFI, PARD6A, PTPRK, HYAL2, DAB2IP, STX4, SMAD7, FLOT2, SPHK1, STXBP1, SIX4, WWTR1, SNAI2, ATP13A2, LDLRAP1, HES1, PLEKHF1, SH3BP4, TULP4, CBLB, MYRIP, PLK3, RCC2, FBLN5, ARF4, DENND4C, F2R, TOB1, FAM126A	326	1600	16650	1.3726	1	0.189048	43.1949
GOTERM_BP_FAT	GO:0043280~positive regulation of cysteine-type endopeptidase activity involved in apoptotic process	7	0.0124257	0.0292553	DLC1, MAP3K5, TNFSF10, CTGF, TNFSF15, BCL2L13, F2R	326	119	16650	3.00433	1	0.189247	43.2765
GOTERM_BP_FAT	GO:0034332~adherens junction organization	7	0.0124257	0.0292553	DLC1, PTPRK, LIMS1, RCC2, SMAD7, LDB1, CTNNB1	326	119	16650	3.00433	1	0.189247	43.2765
GOTERM_BP_FAT	GO:0006470~protein dephosphorylation	11	0.019526	0.0294	DUSP5, DLC1, DUSP4, PTPRK, PTPRE, PPP1R3B, PPM1H, PTPRH, DUSP23, TGFB1, CDC25B	326	256	16650	2.19457	1	0.189867	43.4378
GOTERM_BP_FAT	GO:0010934~macrophage cytokine production	3	0.00532529	0.029609	GPRC5B, TGFB1, TGFB2	326	14	16650	10.9443	1	0.190863	43.6699
GOTERM_BP_FAT	GO:0031272~regulation of pseudopodium assembly	3	0.00532529	0.029609	CDC42EP2, CDC42EP1, F2RL1	326	14	16650	10.9443	1	0.190863	43.6699
GOTERM_BP_FAT	GO:0001843~neural tube closure	6	0.0106506	0.0301639	DLC1, TEAD2, TGFB1, MTHFD1L, TGFB2, CITED2	326	89	16650	3.44317	1	0.193881	44.2818
GOTERM_BP_FAT	GO:0060048~cardiac muscle contraction	7	0.0124257	0.0303102	CTGF, GJA1, STC1, KCNJ2, TPM1, SCN5A, PPP1R13L	326	120	16650	2.97929	1	0.194499	44.4421
GOTERM_BP_FAT	GO:0040019~positive regulation of embryonic development	4	0.00710038	0.0304338	HES1, PHLDB1, SIX4, CTNNB1	326	35	16650	5.83699	1	0.194983	44.5772
GOTERM_BP_FAT	GO:0032885~regulation of polysaccharide biosynthetic process	4	0.00710038	0.0304338	IRS2, PPP1R3B, PDGFB, TGFB1	326	35	16650	5.83699	1	0.194983	44.5772
GOTERM_BP_FAT	GO:0003230~cardiac atrium development	4	0.00710038	0.0304338	BMPR2, SOX4, ENG, TGFB2	326	35	16650	5.83699	1	0.194983	44.5772
GOTERM_BP_FAT	GO:1901615~organic hydroxy compound metabolic process	15	0.0266264	0.0309846	INPP1, BMP2, LDLR, SPHK1, NTSR1, SNAI2, LDLRAP1, SNAI1, TGFB2, ALDH1A1, HRH1, DHRS3, APOL1, DIO2, FGF2	326	410	16650	1.86855	1	0.197946	45.1753
GOTERM_BP_FAT	GO:0060627~regulation of vesicle-mediated transport	16	0.0284015	0.0311223	STX4, F2RL1, STXBP1, SYT9, LDLRAP1, ATP13A2, TGFB1, TBC1D16, CD47, EZR, ITGAV, EEF2K, YIPF5, ABL1, MERTK, ABL2	326	449	16650	1.82	1	0.198504	45.3239
GOTERM_BP_FAT	GO:0006027~glycosaminoglycan catabolic process	5	0.00887548	0.0311668	HYAL2, LYVE1, VCAN, FGF2, TGFB1	326	61	16650	4.18636	1	0.198521	45.3719
GOTERM_BP_FAT	GO:0030166~proteoglycan biosynthetic process	5	0.00887548	0.0311668	CHST11, BMPR2, VCAN, DSE, CTNNB1	326	61	16650	4.18636	1	0.198521	45.3719
GOTERM_BP_FAT	GO:0032355~response to estradiol	7	0.0124257	0.0313897	CCND1, PTGS2, CTGF, TGFB1, NCOR2, NRIP1, CTNNB1	326	121	16650	2.95467	1	0.199568	45.6114
GOTERM_BP_FAT	GO:0090263~positive regulation of canonical Wnt signaling pathway	7	0.0124257	0.0313897	NRARP, RSPO3, SOX4, SMURF2, GPRC5B, FGF2, LGR4	326	121	16650	2.95467	1	0.199568	45.6114
GOTERM_BP_FAT	GO:0060606~tube closure	6	0.0106506	0.0314475	DLC1, TEAD2, TGFB1, MTHFD1L, TGFB2, CITED2	326	90	16650	3.40491	1	0.19966	45.6733
GOTERM_BP_FAT	GO:0048588~developmental cell growth	9	0.0159759	0.0316388	ARIH2, PLXNA4, CPNE5, PLXNA2, EDN1, BMPR2, MEX3C, ITSN2, ABL1	326	188	16650	2.44501	1	0.200521	45.8779
GOTERM_BP_FAT	GO:0007346~regulation of mitotic cell cycle	17	0.0301766	0.0320738	E2F4, PDGFB, SPHK1, EDN1, SOX4, CTC1, TGFB1, CDC25B, CTNNB1, HES1, PLAGL1, CCND1, PLK3, RCC2, ABL1, SIK1, MEPCE	326	491	16650	1.76833	1	0.202774	46.3403
GOTERM_BP_FAT	GO:0072503~cellular divalent inorganic cation homeostasis	15	0.0266264	0.0327002	PTGER4, WFS1, EDN1, F2RL1, GJA1, ATP13A3, NTSR1, ATP13A2, GPR4, TGFB1, STC1, ABL1, FGF2, ABL2, F2R	326	413	16650	1.85497	1	0.206107	46.9995
GOTERM_BP_FAT	GO:0010712~regulation of collagen metabolic process	4	0.00710038	0.0327341	CTGF, ENG, TGFB1, F2R	326	36	16650	5.67485	1	0.206053	47.0349
GOTERM_BP_FAT	GO:0045843~negative regulation of striated muscle tissue development	4	0.00710038	0.0327341	BMP2, GJA1, SIX4, TGFB1	326	36	16650	5.67485	1	0.206053	47.0349
GOTERM_BP_FAT	GO:1905207~regulation of cardiocyte differentiation	4	0.00710038	0.0327341	BMP2, EDN1, TGFB1, TGFB2	326	36	16650	5.67485	1	0.206053	47.0349
GOTERM_BP_FAT	GO:0071548~response to dexamethasone	4	0.00710038	0.0327341	EDN1, FBXO32, TGFB1, DDIT4	326	36	16650	5.67485	1	0.206053	47.0349
GOTERM_BP_FAT	GO:0043502~regulation of muscle adaptation	5	0.00887548	0.0328219	EDN1, LMCD1, FBXO32, SCN5A, IGFBP5	326	62	16650	4.11884	1	0.206307	47.1267
GOTERM_BP_FAT	GO:0007585~respiratory gaseous exchange	5	0.00887548	0.0328219	MAFB, EDN1, CHST11, JAG2, BPGM	326	62	16650	4.11884	1	0.206307	47.1267
GOTERM_BP_FAT	GO:0097191~extrinsic apoptotic signaling pathway	10	0.017751	0.0330677	HYAL2, DAB2IP, STX4, TNFSF10, ITGA6, ITGAV, SKIL, SNAI2, TGFB1, TGFB2	326	225	16650	2.26994	1	0.207455	47.3827
GOTERM_BP_FAT	GO:0032870~cellular response to hormone stimulus	20	0.0355019	0.0337272	IRS2, KAT2B, PTPRE, PTGER4, PDK4, EDN1, NR3C1, TGFB1, DDIT4, CTNNB1, NRIP1, PRKAR2B, NR1I3, UCP2, DENND4C, EEF2K, FBXO32, STC1, SIK1, PMEPA1	326	616	16650	1.65823	1	0.210935	48.0638
GOTERM_BP_FAT	GO:0021984~adenohypophysis development	3	0.00532529	0.0337309	HES1, BMP2, FGF2	326	15	16650	10.2147	1	0.210706	48.0675
GOTERM_BP_FAT	GO:2000810~regulation of bicellular tight junction assembly	3	0.00532529	0.0337309	GJA1, SNAI2, SNAI1	326	15	16650	10.2147	1	0.210706	48.0675
GOTERM_BP_FAT	GO:1990778~protein localization to cell periphery	10	0.017751	0.0337924	PLEKHF1, LYPD1, STX4, EZR, FLOT2, DENND4C, STXBP1, LDLRAP1, TGFB1, FAM126A	326	226	16650	2.25989	1	0.210803	48.1306
GOTERM_BP_FAT	GO:1903533~regulation of protein targeting	12	0.0213011	0.0338894	MDFI, HES1, HYAL2, DAB2IP, ARIH2, PTGS2, SPHK1, C8ORF4, PEMT, WWTR1, SNAI2, TGFB1	326	300	16650	2.04294	1	0.2111	48.23
GOTERM_BP_FAT	GO:0032368~regulation of lipid transport	6	0.0106506	0.0341161	IRS2, ITGAV, EDN1, LIPG, ACSL4, NTSR1	326	92	16650	3.33089	1	0.212122	48.4614
GOTERM_BP_FAT	GO:0045637~regulation of myeloid cell differentiation	9	0.0159759	0.0342902	MEIS2, MAFB, HOXB8, CSF1, LDB1, FSTL3, JAG1, RUNX1, CTNNB1	326	191	16650	2.40661	1	0.212846	48.6386
GOTERM_BP_FAT	GO:0061180~mammary gland epithelium development	5	0.00887548	0.0345275	CCND1, IRF6, CSF1, FGF2, TGFB1	326	63	16650	4.05346	1	0.213921	48.8791
GOTERM_BP_FAT	GO:1901216~positive regulation of neuron death	5	0.00887548	0.0345275	MAP3K5, ABL1, CTNNB1, TGFB2, DDIT4	326	63	16650	4.05346	1	0.213921	48.8791
GOTERM_BP_FAT	GO:0035264~multicellular organism growth	7	0.0124257	0.0347779	EZR, CSF1, KLF2, WWTR1, PPP1R13L, CTC1, FOXS1	326	124	16650	2.88319	1	0.215064	49.1316
GOTERM_BP_FAT	GO:0032964~collagen biosynthetic process	4	0.00710038	0.0351225	CTGF, ENG, TGFB1, F2R	326	37	16650	5.52147	1	0.216726	49.4773
GOTERM_BP_FAT	GO:0044246~regulation of multicellular organismal metabolic process	4	0.00710038	0.0351225	CTGF, ENG, TGFB1, F2R	326	37	16650	5.52147	1	0.216726	49.4773
GOTERM_BP_FAT	GO:0032924~activin receptor signaling pathway	4	0.00710038	0.0351225	GDF6, BMPR2, FSTL3, CITED2	326	37	16650	5.52147	1	0.216726	49.4773
GOTERM_BP_FAT	GO:0048704~embryonic skeletal system morphogenesis	6	0.0106506	0.0355015	MDFI, HOXB8, CHST11, SIX4, MTHFD1L, CTNNB1	326	93	16650	3.29507	1	0.21857	49.8549
GOTERM_BP_FAT	GO:2000278~regulation of DNA biosynthetic process	6	0.0106506	0.0355015	PDGFB, PDGFA, BMPR2, GJA1, CTC1, CTNNB1	326	93	16650	3.29507	1	0.21857	49.8549
GOTERM_BP_FAT	GO:0046661~male sex differentiation	8	0.0142008	0.0356197	TNFSF10, CCND1, FSTL3, SIX4, LGR4, CTNNB1, TGFB2, CITED2	326	158	16650	2.58601	1	0.218969	49.9722
GOTERM_BP_FAT	GO:0046486~glycerolipid metabolic process	14	0.0248513	0.0356479	INPP1, IRS2, LDLR, PDGFB, PDGFA, LPCAT2, LPCAT4, PEMT, ACSL4, SIK1, PCYT2, FGF2, FABP5, FAM126A	326	379	16650	1.88662	1	0.21887	50.0001
GOTERM_BP_FAT	GO:0051048~negative regulation of secretion	9	0.0159759	0.0360749	EZR, PTGER4, UCP2, EDN1, F2RL1, ACSL4, RAB11FIP1, LGR4, F2R	326	193	16650	2.38167	1	0.220965	50.4212
GOTERM_BP_FAT	GO:0061097~regulation of protein tyrosine kinase activity	5	0.00887548	0.0362838	SH3BP5, HYAL2, CBLB, PDGFB, GPRC5B	326	64	16650	3.99013	1	0.221854	50.6259
GOTERM_BP_FAT	GO:2001233~regulation of apoptotic signaling pathway	14	0.0248513	0.0363429	PLEKHF1, HYAL2, DAB2IP, STX4, TNFSF10, ITGA6, WFS1, ITGAV, NFATC4, SKIL, SNAI2, SNAI1, CTNNB1, TGFB2	326	380	16650	1.88166	1	0.221921	50.6837
GOTERM_BP_FAT	GO:0046854~phosphatidylinositol phosphorylation	6	0.0106506	0.0369211	INPP1, IRS2, PDGFB, PDGFA, FGF2, FAM126A	326	94	16650	3.26002	1	0.224822	51.2457
GOTERM_BP_FAT	GO:0030595~leukocyte chemotaxis	9	0.0159759	0.0370717	CXCL1, HRH1, PDGFB, CSF1, EDN1, CXCL2, F2RL1, CXADR, TGFB2	326	194	16650	2.36939	1	0.225383	51.3911
GOTERM_BP_FAT	GO:0048635~negative regulation of muscle organ development	4	0.00710038	0.0375984	BMP2, GJA1, SIX4, TGFB1	326	38	16650	5.37617	1	0.227981	51.8962
GOTERM_BP_FAT	GO:0001974~blood vessel remodeling	4	0.00710038	0.0375984	RSPO3, BMPR2, JAG1, TGFB2	326	38	16650	5.37617	1	0.227981	51.8962
GOTERM_BP_FAT	GO:0010799~regulation of peptidyl-threonine phosphorylation	4	0.00710038	0.0375984	SMAD7, SPHK1, TGFB1, DDIT4	326	38	16650	5.37617	1	0.227981	51.8962
GOTERM_BP_FAT	GO:0060413~atrial septum morphogenesis	3	0.00532529	0.0380614	BMPR2, SOX4, TGFB2	326	16	16650	9.5763	1	0.230222	52.3363
GOTERM_BP_FAT	GO:0070316~regulation of G0 to G1 transition	3	0.00532529	0.0380614	DAB2IP, PPP2R5B, CTGF	326	16	16650	9.5763	1	0.230222	52.3363
GOTERM_BP_FAT	GO:0031269~pseudopodium assembly	3	0.00532529	0.0380614	CDC42EP2, CDC42EP1, F2RL1	326	16	16650	9.5763	1	0.230222	52.3363
GOTERM_BP_FAT	GO:0050746~regulation of lipoprotein metabolic process	3	0.00532529	0.0380614	ITGAV, LIPG, PEMT	326	16	16650	9.5763	1	0.230222	52.3363
GOTERM_BP_FAT	GO:0010544~negative regulation of platelet activation	3	0.00532529	0.0380614	THBD, PDGFB, PDGFA	326	16	16650	9.5763	1	0.230222	52.3363
GOTERM_BP_FAT	GO:0043090~amino acid import	3	0.00532529	0.0380614	SH3BP4, SLC7A2, SLC1A1	326	16	16650	9.5763	1	0.230222	52.3363
GOTERM_BP_FAT	GO:0043507~positive regulation of JUN kinase activity	5	0.00887548	0.0380907	MDFI, FZD8, MAP3K5, DAB2IP, EDN1	326	65	16650	3.92874	1	0.230117	52.364
GOTERM_BP_FAT	GO:0014020~primary neural tube formation	6	0.0106506	0.0383753	DLC1, TEAD2, TGFB1, MTHFD1L, TGFB2, CITED2	326	95	16650	3.2257	1	0.231386	52.6324
GOTERM_BP_FAT	GO:0010721~negative regulation of cell development	12	0.0213011	0.0385717	HES1, DAB2IP, RCC2, SMAD7, TACSTD2, EFNA1, NFATC4, JAG1, PMP22, TGFB1, CTNNB1, TGFB2	326	306	16650	2.00289	1	0.232177	52.8168
GOTERM_BP_FAT	GO:1902366~regulation of Notch signaling pathway involved in somitogenesis	2	0.00355019	0.0386592	NRARP, LFNG	326	2	16650	51.0736	1	0.232382	52.8987
GOTERM_BP_FAT	GO:0010512~negative regulation of phosphatidylinositol biosynthetic process	2	0.00355019	0.0386592	PDGFB, PDGFA	326	2	16650	51.0736	1	0.232382	52.8987
GOTERM_BP_FAT	GO:1902359~Notch signaling pathway involved in somitogenesis	2	0.00355019	0.0386592	NRARP, LFNG	326	2	16650	51.0736	1	0.232382	52.8987
GOTERM_BP_FAT	GO:1902568~positive regulation of eosinophil activation	2	0.00355019	0.0386592	STX4, F2RL1	326	2	16650	51.0736	1	0.232382	52.8987
GOTERM_BP_FAT	GO:1902367~negative regulation of Notch signaling pathway involved in somitogenesis	2	0.00355019	0.0386592	NRARP, LFNG	326	2	16650	51.0736	1	0.232382	52.8987
GOTERM_BP_FAT	GO:0043311~positive regulation of eosinophil degranulation	2	0.00355019	0.0386592	STX4, F2RL1	326	2	16650	51.0736	1	0.232382	52.8987
GOTERM_BP_FAT	GO:2001236~regulation of extrinsic apoptotic signaling pathway	8	0.0142008	0.0388147	HYAL2, STX4, TNFSF10, ITGA6, ITGAV, SKIL, SNAI2, TGFB2	326	161	16650	2.53782	1	0.232951	53.044
GOTERM_BP_FAT	GO:0030168~platelet activation	8	0.0142008	0.0388147	THBD, PDGFB, PDGFA, COL1A2, STXBP1, RHOB, MERTK, F2R	326	161	16650	2.53782	1	0.232951	53.044
GOTERM_BP_FAT	GO:0007204~positive regulation of cytosolic calcium ion concentration	11	0.019526	0.0391195	PTGER4, EDN1, F2RL1, GJA1, NTSR1, ABL1, ABL2, FGF2, TGFB1, GPR4, F2R	326	269	16650	2.08851	1	0.234314	53.3275
GOTERM_BP_FAT	GO:2001056~positive regulation of cysteine-type endopeptidase activity	7	0.0124257	0.03965	DLC1, MAP3K5, TNFSF10, CTGF, TNFSF15, BCL2L13, F2R	326	128	16650	2.79309	1	0.23687	53.8171
GOTERM_BP_FAT	GO:0030218~erythrocyte differentiation	6	0.0106506	0.039864	MAFB, LDB1, TGFBR3, BPGM, KLF2, CITED2	326	96	16650	3.1921	1	0.237738	54.0132
GOTERM_BP_FAT	GO:0043200~response to amino acid	6	0.0106506	0.039864	SH3BP4, CTGF, EDN1, PEMT, COL1A2, PDGFC	326	96	16650	3.1921	1	0.237738	54.0132
GOTERM_BP_FAT	GO:0043086~negative regulation of catalytic activity	25	0.0443774	0.039906	RTKN, TGFB2, PRKAR2B, ANGPTL4, HYAL2, DAB2IP, IRS2, KAT2B, SMAD7, WWTR1, BIRC2, CTC1, FRY, DUSP5, SH3BP5, DUSP4, SH3BP4, CBLB, RCC2, RGS3, RGS4, SERPINB2, GADD45B, ABL1, ENG	326	839	16650	1.52186	1	0.237693	54.0516
GOTERM_BP_FAT	GO:0030203~glycosaminoglycan metabolic process	8	0.0142008	0.0399201	HYAL2, LYVE1, PDGFB, CHST11, VCAN, FGF2, DSE, TGFB1	326	162	16650	2.52215	1	0.237501	54.0645
GOTERM_BP_FAT	GO:1903076~regulation of protein localization to plasma membrane	5	0.00887548	0.0399484	LYPD1, STX4, EZR, LDLRAP1, TGFB1	326	66	16650	3.86921	1	0.237385	54.0904
GOTERM_BP_FAT	GO:0010596~negative regulation of endothelial cell migration	4	0.00710038	0.0401612	DAB2IP, STC1, FGF2, TGFB1	326	39	16650	5.23832	1	0.238241	54.2843
GOTERM_BP_FAT	GO:0006913~nucleocytoplasmic transport	16	0.0284015	0.0402701	MDFI, DAB2IP, HYAL2, PTGS2, SPHK1, SOX4, SNAI2, WWTR1, TGFB1, TGFB2, CTNNB1, HES1, CBLB, C8ORF4, TOB1, F2R	326	465	16650	1.75737	1	0.238548	54.3833
GOTERM_BP_FAT	GO:0022407~regulation of cell-cell adhesion	14	0.0248513	0.0403347	PELI1, SMAD7, FLOT2, FSTL3, TGFB1, CTNNB1, CITED2, HES1, CD47, MYO10, ITGA6, NRARP, IRF1, ABL1	326	386	16650	1.85241	1	0.238621	54.4418
GOTERM_BP_FAT	GO:0044262~cellular carbohydrate metabolic process	11	0.019526	0.040787	INPP1, IRS2, HRH1, KAT2B, PPP1R3B, PDK4, BPGM, NTSR1, SIK1, DDIT4, IGFBP5	326	271	16650	2.0731	1	0.240726	54.8501
GOTERM_BP_FAT	GO:1904375~regulation of protein localization to cell periphery	5	0.00887548	0.041857	LYPD1, STX4, EZR, LDLRAP1, TGFB1	326	67	16650	3.81146	1	0.246037	55.8022
GOTERM_BP_FAT	GO:0003143~embryonic heart tube morphogenesis	5	0.00887548	0.041857	HES1, GJA1, TEAD2, ENG, CITED2	326	67	16650	3.81146	1	0.246037	55.8022
GOTERM_BP_FAT	GO:0050764~regulation of phagocytosis	5	0.00887548	0.041857	CD47, ITGAV, F2RL1, MERTK, TGFB1	326	67	16650	3.81146	1	0.246037	55.8022
GOTERM_BP_FAT	GO:2000021~regulation of ion homeostasis	9	0.0159759	0.0420399	SMAD7, EDN1, GJA1, NTSR1, ABL1, FGF2, SCN5A, TGFB1, F2R	326	199	16650	2.30986	1	0.246714	55.963
GOTERM_BP_FAT	GO:0009749~response to glucose	8	0.0142008	0.0421921	SLC29A1, IRS2, STX4, CTGF, UCP2, SOX4, GJA1, TGFB1	326	164	16650	2.4914	1	0.24723	56.0964
GOTERM_BP_FAT	GO:1901617~organic hydroxy compound biosynthetic process	8	0.0142008	0.0421921	BMP2, HRH1, SPHK1, NTSR1, SNAI2, FGF2, SNAI1, TGFB2	326	164	16650	2.4914	1	0.24723	56.0964
GOTERM_BP_FAT	GO:0060491~regulation of cell projection assembly	8	0.0142008	0.0421921	TBC1D16, MYO10, CDC42EP2, CDC42EP1, RCC2, TACSTD2, F2RL1, ESPN	326	164	16650	2.4914	1	0.24723	56.0964
GOTERM_BP_FAT	GO:0071396~cellular response to lipid	17	0.0301766	0.0422473	DAB2IP, LDLR, PDK4, EDN1, TEAD2, NR3C1, SNAI2, TGFB1, DDIT4, CTNNB1, NRIP1, NR1I3, FBXO32, STC1, ABL1, ABL2, PMEPA1	326	509	16650	1.7058	1	0.247244	56.1448
GOTERM_BP_FAT	GO:0034097~response to cytokine	24	0.0426023	0.0425052	CXCL1, HYAL2, DAB2IP, PTGS2, PDGFB, OSMR, CSF1, F2RL1, EDN1, SPHK1, CXCL2, TNFSF15, SAMHD1, OAS1, TRIM25, BIRC2, IFIT3, MAP3K5, IRF6, MT2A, IRF1, SKIL, ACSL4, KLF2	326	802	16650	1.52839	1	0.248303	56.3697
GOTERM_BP_FAT	GO:0009615~response to virus	12	0.0213011	0.0425469	IFIT3, HYAL2, F2RL1, TSPAN6, IRF1, SAMHD1, OAS1, TRIM25, CXADR, BIRC2, ZNF175, DDIT4	326	311	16650	1.97069	1	0.248245	56.406
GOTERM_BP_FAT	GO:0031268~pseudopodium organization	3	0.00532529	0.042591	CDC42EP2, CDC42EP1, F2RL1	326	17	16650	9.01299	1	0.2482	56.4443
GOTERM_BP_FAT	GO:0061323~cell proliferation involved in heart morphogenesis	3	0.00532529	0.042591	HES1, BMPR2, CTNNB1	326	17	16650	9.01299	1	0.2482	56.4443
GOTERM_BP_FAT	GO:2000778~positive regulation of interleukin-6 secretion	3	0.00532529	0.042591	HYAL2, F2RL1, F2R	326	17	16650	9.01299	1	0.2482	56.4443
GOTERM_BP_FAT	GO:2000811~negative regulation of anoikis	3	0.00532529	0.042591	ITGA5, PDK4, SNAI2	326	17	16650	9.01299	1	0.2482	56.4443
GOTERM_BP_FAT	GO:0034138~toll-like receptor 3 signaling pathway	3	0.00532529	0.042591	PELI1, F2RL1, COLEC12	326	17	16650	9.01299	1	0.2482	56.4443
GOTERM_BP_FAT	GO:0060216~definitive hemopoiesis	3	0.00532529	0.042591	LYL1, TGFBR3, CBFB	326	17	16650	9.01299	1	0.2482	56.4443
GOTERM_BP_FAT	GO:0010035~response to inorganic substance	16	0.0284015	0.0426439	CUTA, PTGS2, EDN1, FSTL3, ATP13A2, MAP3K5, CCND1, UCP2, MT2A, EEF2K, RHOB, NFATC4, NDRG1, ABL1, KLF2, SCN5A	326	469	16650	1.74238	1	0.2482	56.4902
GOTERM_BP_FAT	GO:0072210~metanephric nephron development	4	0.00710038	0.0428102	HES1, PDGFB, LGR4, CTNNB1	326	40	16650	5.10736	1	0.248782	56.6343
GOTERM_BP_FAT	GO:0055025~positive regulation of cardiac muscle tissue development	4	0.00710038	0.0428102	EDN1, TGFBR3, FGF2, TGFB1	326	40	16650	5.10736	1	0.248782	56.6343
GOTERM_BP_FAT	GO:0032881~regulation of polysaccharide metabolic process	4	0.00710038	0.0428102	IRS2, PPP1R3B, PDGFB, TGFB1	326	40	16650	5.10736	1	0.248782	56.6343
GOTERM_BP_FAT	GO:0051591~response to cAMP	6	0.0106506	0.0429455	THBD, EZR, EEF2K, STC1, BIRC2, IGFBP5	326	98	16650	3.12696	1	0.249204	56.7513
GOTERM_BP_FAT	GO:0003008~system process	51	0.0905299	0.0434032	E2F4, PTGS2, LDLR, PDGFB, WFS1, EDN1, CLDN5, F2RL1, JAG2, SOBP, GJA1, CXADR, TGFB1, FOXS1, TGFB2, PRKAR2B, CTGF, CHRNA1, SLC1A1, HYAL2, NTSR1, DHRS3, TACSTD2, COL1A2, RIN1, STC1, RAB11FIP1, BMPR2, KCNJ2, TPM1, ESPN, HRH1, MEIS2, EZR, SCN9A, SCN5A, SMAD7, SPHK1, LMCD1, SNAI2, PPP1R13L, ITGA5, HOXB8, ARF4, TMOD2, FBXO32, ABL1, ENG, SLC46A1, IGFBP5, F2R	326	2014	16650	1.29332	1	0.251271	57.1445
GOTERM_BP_FAT	GO:0050803~regulation of synapse structure or activity	10	0.017751	0.0435976	DAB2IP, STX4, HRH1, SRPX2, PTGS2, EEF2K, STXBP1, RIN1, NFATC4, SIX4	326	237	16650	2.15501	1	0.251989	57.3105
GOTERM_BP_FAT	GO:0046823~negative regulation of nucleocytoplasmic transport	5	0.00887548	0.0438163	MDFI, DAB2IP, SOX4, WWTR1, SNAI2	326	68	16650	3.75541	1	0.252828	57.4965
GOTERM_BP_FAT	GO:0006026~aminoglycan catabolic process	5	0.00887548	0.0438163	HYAL2, LYVE1, VCAN, FGF2, TGFB1	326	68	16650	3.75541	1	0.252828	57.4965
GOTERM_BP_FAT	GO:0072331~signal transduction by p53 class mediator	8	0.0142008	0.0445464	PLAGL1, E2F4, PLK3, SOX4, NDRG1, SNAI2, SNAI1, DDIT4	326	166	16650	2.46138	1	0.256254	58.112
GOTERM_BP_FAT	GO:0071229~cellular response to acid chemical	8	0.0142008	0.0445464	SH3BP4, LDLR, EDN1, PDK4, COL1A2, TEAD2, PDGFC, ABL2	326	166	16650	2.46138	1	0.256254	58.112
GOTERM_BP_FAT	GO:0071456~cellular response to hypoxia	7	0.0124257	0.0449352	SLC29A1, PLK3, PTGS2, EDN1, STC1, NDRG1, CITED2	326	132	16650	2.70845	1	0.25794	58.4362
GOTERM_BP_FAT	GO:0072507~divalent inorganic cation homeostasis	15	0.0266264	0.0450461	PTGER4, WFS1, EDN1, F2RL1, GJA1, ATP13A3, NTSR1, ATP13A2, GPR4, TGFB1, STC1, ABL1, FGF2, ABL2, F2R	326	433	16650	1.76929	1	0.25822	58.5283
GOTERM_BP_FAT	GO:0030100~regulation of endocytosis	9	0.0159759	0.0452267	CD47, ITGAV, F2RL1, EEF2K, ABL1, MERTK, LDLRAP1, ABL2, TGFB1	326	202	16650	2.27556	1	0.25885	58.6778
GOTERM_BP_FAT	GO:0051169~nuclear transport	16	0.0284015	0.0454485	MDFI, DAB2IP, HYAL2, PTGS2, SPHK1, SOX4, SNAI2, WWTR1, TGFB1, TGFB2, CTNNB1, HES1, CBLB, C8ORF4, TOB1, F2R	326	473	16650	1.72765	1	0.259685	58.8607
GOTERM_BP_FAT	GO:0006644~phospholipid metabolic process	14	0.0248513	0.0454728	INPP1, TNFAIP8L3, IRS2, DAB2IP, PDGFB, PDGFA, LPCAT2, LPCAT4, TGFB1, LIPG, PEMT, PCYT2, FGF2, FAM126A	326	393	16650	1.81942	1	0.259528	58.8807
GOTERM_BP_FAT	GO:0046580~negative regulation of Ras protein signal transduction	4	0.00710038	0.0455445	DLC1, DAB2IP, ARAP3, TGFB2	326	41	16650	4.98279	1	0.25961	58.9397
GOTERM_BP_FAT	GO:0003254~regulation of membrane depolarization	4	0.00710038	0.0455445	SMAD7, GJA1, NTSR1, SCN5A	326	41	16650	4.98279	1	0.25961	58.9397
GOTERM_BP_FAT	GO:0050732~negative regulation of peptidyl-tyrosine phosphorylation	4	0.00710038	0.0455445	SH3BP5, HYAL2, CBLB, SAMSN1	326	41	16650	4.98279	1	0.25961	58.9397
GOTERM_BP_FAT	GO:0032535~regulation of cellular component size	13	0.0230762	0.045663	PLXNA4, E2F4, LRRC8A, PLXNA2, EDN1, F2RL1, BMPR2, ATP13A2, CDC42EP2, EZR, CDC42EP1, TMOD2, ABL1	326	354	16650	1.87558	1	0.259924	59.037
GOTERM_BP_FAT	GO:0032024~positive regulation of insulin secretion	5	0.00887548	0.0458263	MYRIP, IRS2, STX4, SOX4, GJA1	326	69	16650	3.70099	1	0.260461	59.1706
GOTERM_BP_FAT	GO:0001938~positive regulation of endothelial cell proliferation	5	0.00887548	0.0458263	BMP2, PDGFB, NRARP, BMPR2, FGF2	326	69	16650	3.70099	1	0.260461	59.1706
GOTERM_BP_FAT	GO:0051492~regulation of stress fiber assembly	5	0.00887548	0.0458263	DLC1, PTGER4, TACSTD2, CTGF, TPM1	326	69	16650	3.70099	1	0.260461	59.1706
GOTERM_BP_FAT	GO:0043534~blood vessel endothelial cell migration	5	0.00887548	0.0458263	SRPX2, PDGFB, PTGS2, FGF2, TGFB1	326	69	16650	3.70099	1	0.260461	59.1706
GOTERM_BP_FAT	GO:0006979~response to oxidative stress	14	0.0248513	0.0458645	PTPRK, STX4, HYAL2, PTGS2, EDN1, TPM1, ATP13A2, MAP3K5, PLK3, UCP2, FBLN5, RHOB, KLF2, ABL1	326	394	16650	1.8148	1	0.260374	59.2018
GOTERM_BP_FAT	GO:1904064~positive regulation of cation transmembrane transport	6	0.0106506	0.0461667	CNKSR3, NTSR1, ABL1, KCNJ2, GLRX, F2R	326	100	16650	3.06442	1	0.261599	59.4478
GOTERM_BP_FAT	GO:0071248~cellular response to metal ion	7	0.0124257	0.0463219	MT2A, EDN1, EEF2K, FSTL3, NFATC4, ATP13A2, SCN5A	326	133	16650	2.68809	1	0.262091	59.5736
GOTERM_BP_FAT	GO:0048565~digestive tract development	7	0.0124257	0.0463219	HES1, ITGA6, PDGFC, LGR4, TGFB1, CTNNB1, TGFB2	326	133	16650	2.68809	1	0.262091	59.5736
GOTERM_BP_FAT	GO:0045017~glycerolipid biosynthetic process	9	0.0159759	0.0463223	IRS2, PDGFB, LDLR, PDGFA, PCYT2, LPCAT2, SIK1, FGF2, LPCAT4	326	203	16650	2.26435	1	0.261815	59.5739
GOTERM_BP_FAT	GO:0007420~brain development	21	0.037277	0.0468933	DLC1, BMP2, IRS2, DAB2IP, PLXNA4, PLXNA2, MAFB, LDB1, SPHK1, BMPR2, ABCB6, DDIT4, TACC2, CTNNB1, HES1, MAP1S, ARF4, ABL1, FGF2, SCN5A, ZFHX3	326	684	16650	1.56805	1	0.264359	60.0337
GOTERM_BP_FAT	GO:0035886~vascular smooth muscle cell differentiation	3	0.00532529	0.0473103	HES1, PDGFB, ENG	326	18	16650	8.51227	1	0.266133	60.3662
GOTERM_BP_FAT	GO:0032303~regulation of icosanoid secretion	3	0.00532529	0.0473103	EDN1, ACSL4, NTSR1	326	18	16650	8.51227	1	0.266133	60.3662
GOTERM_BP_FAT	GO:0071383~cellular response to steroid hormone stimulus	10	0.017751	0.047564	NR1I3, EDN1, STC1, FBXO32, NR3C1, TGFB1, PMEPA1, NRIP1, CTNNB1, DDIT4	326	241	16650	2.11924	1	0.267099	60.5673
GOTERM_BP_FAT	GO:0031214~biomineral tissue development	7	0.0124257	0.0477349	BMP2, PTGS2, BMPR2, MGP, GJA1, LGR4, TGFB1	326	134	16650	2.66802	1	0.267655	60.7022
GOTERM_BP_FAT	GO:0014032~neural crest cell development	5	0.00887548	0.0478871	HES1, EDN1, JAG1, SNAI2, CITED2	326	70	16650	3.64812	1	0.268118	60.8219
GOTERM_BP_FAT	GO:0021675~nerve development	5	0.00887548	0.0478871	HES1, PLXNA4, SIX4, CTNNB1, CITED2	326	70	16650	3.64812	1	0.268118	60.8219
GOTERM_BP_FAT	GO:1903727~positive regulation of phospholipid metabolic process	4	0.00710038	0.0483633	TNFAIP8L3, PDGFB, FGF2, TGFB1	326	42	16650	4.86415	1	0.270161	61.1945
GOTERM_BP_FAT	GO:0048483~autonomic nervous system development	4	0.00710038	0.0483633	HES1, PLXNA4, SOX4, CTNNB1	326	42	16650	4.86415	1	0.270161	61.1945
GOTERM_BP_FAT	GO:0051058~negative regulation of small GTPase mediated signal transduction	4	0.00710038	0.0483633	DLC1, DAB2IP, ARAP3, TGFB2	326	42	16650	4.86415	1	0.270161	61.1945
GOTERM_BP_FAT	GO:0046173~polyol biosynthetic process	4	0.00710038	0.0483633	HRH1, SPHK1, NTSR1, FGF2	326	42	16650	4.86415	1	0.270161	61.1945
GOTERM_BP_FAT	GO:0060173~limb development	8	0.0142008	0.0495048	ITGA6, PLXNA2, CHST11, BMPR2, SOX4, GJA1, CTNNB1, TGFB2	326	170	16650	2.40346	1	0.275418	62.0737
GOTERM_BP_FAT	GO:0007519~skeletal muscle tissue development	8	0.0142008	0.0495048	PLAGL1, SKIL, SIX4, CHRNA1, TGFB1, BCL9, CTNNB1, CITED2	326	170	16650	2.40346	1	0.275418	62.0737
GOTERM_BP_FAT	GO:0048736~appendage development	8	0.0142008	0.0495048	ITGA6, PLXNA2, CHST11, BMPR2, SOX4, GJA1, CTNNB1, TGFB2	326	170	16650	2.40346	1	0.275418	62.0737
GOTERM_BP_FAT	GO:0030500~regulation of bone mineralization	5	0.00887548	0.0499984	BMP2, BMPR2, MGP, GJA1, TGFB1	326	71	16650	3.59673	1	0.277513	62.448
GOTERM_BP_FAT	GO:0007422~peripheral nervous system development	5	0.00887548	0.0499984	PLXNA4, NDRG1, RUNX1, PMP22, CITED2	326	71	16650	3.59673	1	0.277513	62.448
GOTERM_BP_FAT	GO:0035019~somatic stem cell population maintenance	5	0.00887548	0.0499984	HES1, LDB1, SOX4, FGF2, BCL9	326	71	16650	3.59673	1	0.277513	62.448
GOTERM_BP_FAT	GO:0009100~glycoprotein metabolic process	14	0.0248513	0.0503366	MGAT4A, BMP2, ST6GAL1, KAT2B, BMPR2, DSE, CTNNB1, ADAMTS9, ST3GAL5, CHST11, ARF4, VCAN, GCNT1, PHLDA1	326	399	16650	1.79206	1	0.278853	62.7025
GOTERM_BP_FAT	GO:0046683~response to organophosphorus	7	0.0124257	0.0506403	THBD, EZR, PTGS2, EEF2K, STC1, BIRC2, IGFBP5	326	136	16650	2.62879	1	0.280022	62.9296
GOTERM_BP_FAT	GO:0006022~aminoglycan metabolic process	8	0.0142008	0.0507969	HYAL2, LYVE1, PDGFB, CHST11, VCAN, FGF2, DSE, TGFB1	326	171	16650	2.38941	1	0.280482	63.0462
GOTERM_BP_FAT	GO:1903531~negative regulation of secretion by cell	8	0.0142008	0.0507969	EZR, PTGER4, UCP2, EDN1, F2RL1, RAB11FIP1, LGR4, F2R	326	171	16650	2.38941	1	0.280482	63.0462
GOTERM_BP_FAT	GO:0042391~regulation of membrane potential	13	0.0230762	0.0509086	SLC29A1, SMAD7, UCP2, EDN1, SCN9A, GJA1, KCNJ2, ABL1, NTSR1, CXADR, CHRNA1, SCN5A, GLRX	326	360	16650	1.84433	1	0.280727	63.1292
GOTERM_BP_FAT	GO:0002244~hematopoietic progenitor cell differentiation	6	0.0106506	0.0512614	HES1, HYAL2, FSTL3, SOX4, TGFB1, CITED2	326	103	16650	2.97516	1	0.282121	63.39
GOTERM_BP_FAT	GO:0010906~regulation of glucose metabolic process	6	0.0106506	0.0512614	IRS2, KAT2B, PPP1R3B, PDK4, SIK1, IGFBP5	326	103	16650	2.97516	1	0.282121	63.39
GOTERM_BP_FAT	GO:0034394~protein localization to cell surface	4	0.00710038	0.0512657	PTPRK, STX4, FBLN5, CTNNB1	326	43	16650	4.75103	1	0.281852	63.3932
GOTERM_BP_FAT	GO:0021575~hindbrain morphogenesis	4	0.00710038	0.0512657	HES1, DLC1, LDB1, ABL1	326	43	16650	4.75103	1	0.281852	63.3932
GOTERM_BP_FAT	GO:0034260~negative regulation of GTPase activity	4	0.00710038	0.0512657	SH3BP4, DAB2IP, RCC2, RTKN	326	43	16650	4.75103	1	0.281852	63.3932
GOTERM_BP_FAT	GO:1903307~positive regulation of regulated secretory pathway	4	0.00710038	0.0512657	STX4, F2RL1, STXBP1, SYT9	326	43	16650	4.75103	1	0.281852	63.3932
GOTERM_BP_FAT	GO:0043433~negative regulation of sequence-specific DNA binding transcription factor activity	7	0.0124257	0.0521328	PELI1, DAB2IP, SMAD7, WFS1, BHLHE40, SIK1, FOXS1	326	137	16650	2.6096	1	0.285678	64.0268
GOTERM_BP_FAT	GO:0044819~mitotic G1/S transition checkpoint	5	0.00887548	0.0521602	PLAGL1, CCND1, E2F4, PLK3, SOX4	326	72	16650	3.54678	1	0.285516	64.0466
GOTERM_BP_FAT	GO:0031571~mitotic G1 DNA damage checkpoint	5	0.00887548	0.0521602	PLAGL1, CCND1, E2F4, PLK3, SOX4	326	72	16650	3.54678	1	0.285516	64.0466
GOTERM_BP_FAT	GO:0034143~regulation of toll-like receptor 4 signaling pathway	3	0.00532529	0.0522101	PELI1, DAB2IP, F2RL1	326	19	16650	8.06426	1	0.28546	64.0828
GOTERM_BP_FAT	GO:0035561~regulation of chromatin binding	3	0.00532529	0.0522101	NFATC4, MEPCE, CTNNB1	326	19	16650	8.06426	1	0.28546	64.0828
GOTERM_BP_FAT	GO:0090190~positive regulation of branching involved in ureteric bud morphogenesis	3	0.00532529	0.0522101	SIX4, LGR4, TGFB1	326	19	16650	8.06426	1	0.28546	64.0828
GOTERM_BP_FAT	GO:0045023~G0 to G1 transition	3	0.00532529	0.0522101	DAB2IP, PPP2R5B, CTGF	326	19	16650	8.06426	1	0.28546	64.0828
GOTERM_BP_FAT	GO:2000482~regulation of interleukin-8 secretion	3	0.00532529	0.0522101	HYAL2, F2RL1, F2R	326	19	16650	8.06426	1	0.28546	64.0828
GOTERM_BP_FAT	GO:0042113~B cell activation	10	0.017751	0.0529643	PELI1, IRS2, LRRC8A, LYL1, POU2F2, ABL1, TPD52, SAMSN1, LFNG, TGFB1	326	246	16650	2.07616	1	0.288723	64.6247
GOTERM_BP_FAT	GO:0008630~intrinsic apoptotic signaling pathway in response to DNA damage	6	0.0106506	0.0530299	NFATC4, SKIL, ABL1, SNAI2, SNAI1, DDIT4	326	104	16650	2.94655	1	0.288737	64.6714
GOTERM_BP_FAT	GO:0008361~regulation of cell size	8	0.0142008	0.0534492	EZR, E2F4, PLXNA4, LRRC8A, PLXNA2, EDN1, BMPR2, ABL1	326	173	16650	2.36179	1	0.29041	64.969
GOTERM_BP_FAT	GO:0035265~organ growth	7	0.0124257	0.0536519	C3ORF58, EDN1, TGFBR3, GJA1, STC1, FGF2, TGFB2	326	138	16650	2.59069	1	0.291063	65.1119
GOTERM_BP_FAT	GO:0050766~positive regulation of phagocytosis	4	0.00710038	0.0542507	CD47, ITGAV, F2RL1, MERTK	326	44	16650	4.64306	1	0.29356	65.531
GOTERM_BP_FAT	GO:0070206~protein trimerization	4	0.00710038	0.0542507	C1QTNF5, COL1A2, MLKL, SKIL	326	44	16650	4.64306	1	0.29356	65.531
GOTERM_BP_FAT	GO:1903829~positive regulation of cellular protein localization	13	0.0230762	0.0542662	PARD6A, STX4, HYAL2, PTGS2, SPHK1, TGFB1, TGFB2, HES1, ARIH2, PLK3, EZR, PEMT, C8ORF4	326	363	16650	1.82908	1	0.293336	65.5418
GOTERM_BP_FAT	GO:0044783~G1 DNA damage checkpoint	5	0.00887548	0.0543723	PLAGL1, CCND1, E2F4, PLK3, SOX4	326	73	16650	3.49819	1	0.293534	65.6155
GOTERM_BP_FAT	GO:0034101~erythrocyte homeostasis	6	0.0106506	0.0548336	MAFB, LDB1, TGFBR3, BPGM, KLF2, CITED2	326	105	16650	2.91849	1	0.295377	65.9345
GOTERM_BP_FAT	GO:0051928~positive regulation of calcium ion transport	6	0.0106506	0.0548336	PDGFB, WFS1, STC1, NTSR1, ABL1, F2R	326	105	16650	2.91849	1	0.295377	65.9345
GOTERM_BP_FAT	GO:1903828~negative regulation of cellular protein localization	7	0.0124257	0.0551977	MDFI, LYPD1, DAB2IP, SOX4, WWTR1, SNAI2, TGFB1	326	139	16650	2.57205	1	0.296762	66.1842
GOTERM_BP_FAT	GO:0048609~multicellular organismal reproductive process	23	0.0408272	0.0556674	KHDRBS3, PTGS2, EDN1, BMPR2, JAG2, FSTL3, CXADR, ZSCAN2, LGR4, TGFB1, CDC25B, CITED2, TGFB2, CTNNB1, NRIP1, ADAMTS1, STC1, RFX2, SKIL, ACSL4, MERTK, LFNG, NCOR2	326	783	16650	1.50025	1	0.298629	66.5037
GOTERM_BP_FAT	GO:0048661~positive regulation of smooth muscle cell proliferation	5	0.00887548	0.0566345	MAP3K5, PDGFB, PTGS2, EDN1, FGF2	326	74	16650	3.45092	1	0.302764	67.1528
GOTERM_BP_FAT	GO:0071357~cellular response to type I interferon	5	0.00887548	0.0566345	IFIT3, IRF6, IRF1, SAMHD1, OAS1	326	74	16650	3.45092	1	0.302764	67.1528
GOTERM_BP_FAT	GO:0060337~type I interferon signaling pathway	5	0.00887548	0.0566345	IFIT3, IRF6, IRF1, SAMHD1, OAS1	326	74	16650	3.45092	1	0.302764	67.1528
GOTERM_BP_FAT	GO:0055117~regulation of cardiac muscle contraction	5	0.00887548	0.0566345	SMAD7, CTGF, STC1, KCNJ2, SCN5A	326	74	16650	3.45092	1	0.302764	67.1528
GOTERM_BP_FAT	GO:0019233~sensory perception of pain	5	0.00887548	0.0566345	PTGS2, HOXB8, EDN1, SCN9A, NTSR1	326	74	16650	3.45092	1	0.302764	67.1528
GOTERM_BP_FAT	GO:0051099~positive regulation of binding	7	0.0124257	0.0567701	HES1, BMP2, ABL1, LFNG, TGFB1, CTNNB1, TGFB2	326	140	16650	2.55368	1	0.303083	67.2428
GOTERM_BP_FAT	GO:0019827~stem cell population maintenance	7	0.0124257	0.0567701	HES1, LDB1, SOX4, JAG1, FGF2, BCL9, CTNNB1	326	140	16650	2.55368	1	0.303083	67.2428
GOTERM_BP_FAT	GO:0032846~positive regulation of homeostatic process	9	0.0159759	0.0569743	STX4, PTGS2, EDN1, NTSR1, ABL1, TGFB1, CTNNB1, TGFB2, F2R	326	212	16650	2.16822	1	0.303713	67.378
GOTERM_BP_FAT	GO:0043010~camera-type eye development	11	0.019526	0.0570762	MAF, BMPR2, GJA1, JAG1, SKIL, MERTK, PPP1R13L, TGFB1, CTNNB1, TGFB2, CITED2	326	288	16650	1.95073	1	0.303875	67.4452
GOTERM_BP_FAT	GO:0043207~response to external biotic stimulus	24	0.0426023	0.0571222	CXCL1, DAB2IP, HYAL2, PELI1, PTGER4, PTGS2, F2RL1, CXCL2, EDN1, TSPAN6, SAMHD1, OAS1, TRIM25, CXADR, BIRC2, TGFB1, ZNF175, DDIT4, IFIT3, CD47, THBD, IRF1, ABL1, F2R	326	829	16650	1.47861	1	0.303784	67.4755
GOTERM_BP_FAT	GO:0051707~response to other organism	24	0.0426023	0.0571222	CXCL1, DAB2IP, HYAL2, PELI1, PTGER4, PTGS2, F2RL1, CXCL2, EDN1, TSPAN6, SAMHD1, OAS1, TRIM25, CXADR, BIRC2, TGFB1, ZNF175, DDIT4, IFIT3, CD47, THBD, IRF1, ABL1, F2R	326	829	16650	1.47861	1	0.303784	67.4755
GOTERM_BP_FAT	GO:0003283~atrial septum development	3	0.00532529	0.0572816	BMPR2, SOX4, TGFB2	326	20	16650	7.66104	1	0.304208	67.5804
GOTERM_BP_FAT	GO:0001759~organ induction	3	0.00532529	0.0572816	BMP2, FGF2, CTNNB1	326	20	16650	7.66104	1	0.304208	67.5804
GOTERM_BP_FAT	GO:0046697~decidualization	3	0.00532529	0.0572816	PTGS2, STC1, CITED2	326	20	16650	7.66104	1	0.304208	67.5804
GOTERM_BP_FAT	GO:0072111~cell proliferation involved in kidney development	3	0.00532529	0.0572816	BMP2, PDGFB, PDGFA	326	20	16650	7.66104	1	0.304208	67.5804
GOTERM_BP_FAT	GO:2000107~negative regulation of leukocyte apoptotic process	4	0.00710038	0.0573171	IRS2, EFNA1, DOCK8, MERTK	326	45	16650	4.53988	1	0.304069	67.6037
GOTERM_BP_FAT	GO:0043309~regulation of eosinophil degranulation	2	0.00355019	0.0574263	STX4, F2RL1	326	3	16650	34.0491	1	0.304263	67.6753
GOTERM_BP_FAT	GO:0071072~negative regulation of phospholipid biosynthetic process	2	0.00355019	0.0574263	PDGFB, PDGFA	326	3	16650	34.0491	1	0.304263	67.6753
GOTERM_BP_FAT	GO:0045448~mitotic cell cycle, embryonic	2	0.00355019	0.0574263	HES1, CTNNB1	326	3	16650	34.0491	1	0.304263	67.6753
GOTERM_BP_FAT	GO:2000591~positive regulation of metanephric mesenchymal cell migration	2	0.00355019	0.0574263	PDGFB, PDGFA	326	3	16650	34.0491	1	0.304263	67.6753
GOTERM_BP_FAT	GO:0060128~corticotropin hormone secreting cell differentiation	2	0.00355019	0.0574263	BMP2, FGF2	326	3	16650	34.0491	1	0.304263	67.6753
GOTERM_BP_FAT	GO:0035793~positive regulation of metanephric mesenchymal cell migration by platelet-derived growth factor receptor-beta signaling pathway	2	0.00355019	0.0574263	PDGFB, PDGFA	326	3	16650	34.0491	1	0.304263	67.6753
GOTERM_BP_FAT	GO:1900238~regulation of metanephric mesenchymal cell migration by platelet-derived growth factor receptor-beta signaling pathway	2	0.00355019	0.0574263	PDGFB, PDGFA	326	3	16650	34.0491	1	0.304263	67.6753
GOTERM_BP_FAT	GO:0051146~striated muscle cell differentiation	10	0.017751	0.0574943	BMP2, EDN1, TMOD2, SIX4, SIK1, CXADR, TPM1, TGFB1, BCL9, IGFBP5	326	250	16650	2.04294	1	0.304271	67.7198
GOTERM_BP_FAT	GO:0009607~response to biotic stimulus	25	0.0443774	0.0576163	CXCL1, HYAL2, DAB2IP, PELI1, PTGER4, PTGS2, WFS1, F2RL1, CXCL2, EDN1, TSPAN6, SAMHD1, TRIM25, OAS1, CXADR, BIRC2, ZNF175, TGFB1, DDIT4, IFIT3, CD47, THBD, IRF1, ABL1, F2R	326	873	16650	1.46259	1	0.304524	67.7995
GOTERM_BP_FAT	GO:0032845~negative regulation of homeostatic process	8	0.0142008	0.0580347	MAFB, UCP2, LDB1, NTSR1, ABL1, FGF2, TGFB1, F2R	326	176	16650	2.32153	1	0.306111	68.0714
GOTERM_BP_FAT	GO:0008406~gonad development	9	0.0159759	0.0582206	TNFSF10, CCND1, FSTL3, ADAMTS1, SIX4, LFNG, NRIP1, TGFB2, CITED2	326	213	16650	2.15804	1	0.306647	68.1915
GOTERM_BP_FAT	GO:0010950~positive regulation of endopeptidase activity	7	0.0124257	0.0583693	DLC1, MAP3K5, TNFSF10, CTGF, TNFSF15, BCL2L13, F2R	326	141	16650	2.53557	1	0.307015	68.2873
GOTERM_BP_FAT	GO:0031016~pancreas development	5	0.00887548	0.0589467	HES1, MEIS2, WFS1, SOX4, CTNNB1	326	75	16650	3.40491	1	0.3093	68.6565
GOTERM_BP_FAT	GO:1901655~cellular response to ketone	5	0.00887548	0.0589467	PTGER4, FBXO32, KLF2, TGFB1, DDIT4	326	75	16650	3.40491	1	0.3093	68.6565
GOTERM_BP_FAT	GO:0045913~positive regulation of carbohydrate metabolic process	5	0.00887548	0.0589467	IRS2, HRH1, KAT2B, PDGFB, NTSR1	326	75	16650	3.40491	1	0.3093	68.6565
GOTERM_BP_FAT	GO:0006816~calcium ion transport	13	0.0230762	0.0590261	PDGFB, PTGS2, CTGF, WFS1, ITGAV, STC1, ABL1, GJA4, NTSR1, FGF2, TGFB1, F2R, CTNNB1	326	369	16650	1.79934	1	0.309354	68.707
GOTERM_BP_FAT	GO:0006955~immune response	40	0.0710038	0.0600746	CXCL1, CSF1, F2RL1, EDN1, CXCL2, TSPAN6, TNFSF15, OAS1, JAG1, GPRC5B, LGR4, TGFB1, TGFB2, MAP3K5, EZR, POU2F2, C8ORF4, LFNG, ST6GAL1, DAB2IP, STX4, PELI1, PTGER4, FLOT2, SMAD6, SAMHD1, COLEC12, TRIM25, SAMSN1, BIRC2, IFIT3, MYO10, TNFSF10, APOL1, IRF6, MT2A, IRF1, TGFBR3, ABL1, ABL2	326	1551	16650	1.31718	1	0.313718	69.3661
GOTERM_BP_FAT	GO:0046847~filopodium assembly	4	0.00710038	0.060464	EZR, ITGA6, SPATA13, ESPN	326	46	16650	4.44118	1	0.315139	69.6076
GOTERM_BP_FAT	GO:0098900~regulation of action potential	4	0.00710038	0.060464	NTSR1, KCNJ2, CXADR, SCN5A	326	46	16650	4.44118	1	0.315139	69.6076
GOTERM_BP_FAT	GO:0010463~mesenchymal cell proliferation	4	0.00710038	0.060464	IRS2, BMP2, PDGFA, CTNNB1	326	46	16650	4.44118	1	0.315139	69.6076
GOTERM_BP_FAT	GO:0055021~regulation of cardiac muscle tissue growth	4	0.00710038	0.060464	EDN1, TGFBR3, GJA1, FGF2	326	46	16650	4.44118	1	0.315139	69.6076
GOTERM_BP_FAT	GO:0043393~regulation of protein binding	8	0.0142008	0.0609817	DAB2IP, BMP2, PDGFB, TGFBR3, NFATC4, ABL1, LDLRAP1, LFNG	326	178	16650	2.29544	1	0.31712	69.9258
GOTERM_BP_FAT	GO:0060538~skeletal muscle organ development	8	0.0142008	0.0609817	PLAGL1, SKIL, SIX4, CHRNA1, TGFB1, BCL9, CTNNB1, CITED2	326	178	16650	2.29544	1	0.31712	69.9258
GOTERM_BP_FAT	GO:0044085~cellular component biogenesis	69	0.122482	0.0610899	DLC1, E2F4, PPP2R5B, PDGFA, F2RL1, EDN1, CLDN5, GJA1, GJA4, TGFB1, CTNNB1, TBC1D16, CTGF, EEF2K, PDGFC, MLKL, FGF2, SLC1A1, PTPRK, DAB2IP, STX4, PTGER4, CCDC88C, LDB1, FLOT2, STXBP1, FBLIM1, COLEC12, SIX4, HES1, RCC2, TACSTD2, TPPP, COL1A2, PMP22, SPATA13, PMEPA1, PHLDB1, LIMS1, NEDD9, OAS1, KCNJ2, TPM1, ESPN, HDGFRP3, CDC42EP2, C1QTNF5, EZR, CDC42EP1, SKIL, BCL9, ANGPTL4, PARD6A, SMAD7, SMAD6, S…	326	2914	16650	1.20936	1	0.317291	69.9919
GOTERM_BP_FAT	GO:0045921~positive regulation of exocytosis	5	0.00887548	0.0613085	STX4, F2RL1, STXBP1, SYT9, ATP13A2	326	76	16650	3.36011	1	0.317947	70.125
GOTERM_BP_FAT	GO:0032504~multicellular organism reproduction	23	0.0408272	0.0614772	KHDRBS3, PTGS2, EDN1, BMPR2, JAG2, FSTL3, CXADR, ZSCAN2, LGR4, TGFB1, CDC25B, CITED2, TGFB2, CTNNB1, NRIP1, ADAMTS1, STC1, RFX2, SKIL, ACSL4, MERTK, LFNG, NCOR2	326	792	16650	1.4832	1	0.318382	70.2274
GOTERM_BP_FAT	GO:0051480~regulation of cytosolic calcium ion concentration	11	0.019526	0.0614812	PTGER4, EDN1, F2RL1, GJA1, NTSR1, ABL1, ABL2, FGF2, TGFB1, GPR4, F2R	326	292	16650	1.92401	1	0.318094	70.2298
GOTERM_BP_FAT	GO:0098727~maintenance of cell number	7	0.0124257	0.061648	HES1, LDB1, SOX4, JAG1, FGF2, BCL9, CTNNB1	326	143	16650	2.50011	1	0.31852	70.3307
GOTERM_BP_FAT	GO:0071345~cellular response to cytokine stimulus	21	0.037277	0.0616508	CXCL1, HYAL2, DAB2IP, PDGFB, OSMR, CSF1, F2RL1, EDN1, SPHK1, CXCL2, TNFSF15, SAMHD1, OAS1, TRIM25, BIRC2, IFIT3, MAP3K5, IRF6, MT2A, IRF1, KLF2	326	706	16650	1.51919	1	0.318228	70.3324
GOTERM_BP_FAT	GO:0010810~regulation of cell-substrate adhesion	8	0.0142008	0.0621326	DLC1, LIMS1, ITGA6, RCC2, ITGA5, TACSTD2, CSF1, LDB1	326	179	16650	2.28262	1	0.320027	70.6219
GOTERM_BP_FAT	GO:0048485~sympathetic nervous system development	3	0.00532529	0.0625164	PLXNA4, SOX4, CTNNB1	326	21	16650	7.29623	1	0.321392	70.8506
GOTERM_BP_FAT	GO:0007398~ectoderm development	3	0.00532529	0.0625164	ITGA6, ETS2, CTNNB1	326	21	16650	7.29623	1	0.321392	70.8506
GOTERM_BP_FAT	GO:0009950~dorsal/ventral axis specification	3	0.00532529	0.0625164	MDFI, SMAD6, CTNNB1	326	21	16650	7.29623	1	0.321392	70.8506
GOTERM_BP_FAT	GO:0072606~interleukin-8 secretion	3	0.00532529	0.0625164	HYAL2, F2RL1, F2R	326	21	16650	7.29623	1	0.321392	70.8506
GOTERM_BP_FAT	GO:0051090~regulation of sequence-specific DNA binding transcription factor activity	13	0.0230762	0.0627993	PELI1, DAB2IP, PPP2R5B, SMAD7, WFS1, EDN1, SPHK1, TRIM25, BHLHE40, SIK1, TGFB1, CTNNB1, FOXS1	326	373	16650	1.78005	1	0.322314	71.0181
GOTERM_BP_FAT	GO:0048008~platelet-derived growth factor receptor signaling pathway	4	0.00710038	0.0636901	PDGFB, PDGFA, PDGFC, ABL1	326	47	16650	4.34669	1	0.32586	71.5397
GOTERM_BP_FAT	GO:0003044~regulation of systemic arterial blood pressure mediated by a chemical signal	4	0.00710038	0.0636901	EDN1, F2RL1, TPM1, F2R	326	47	16650	4.34669	1	0.32586	71.5397
GOTERM_BP_FAT	GO:0001654~eye development	12	0.0213011	0.0639408	MAF, MEIS2, BMPR2, GJA1, JAG1, SKIL, MERTK, PPP1R13L, TGFB1, CTNNB1, TGFB2, CITED2	326	334	16650	1.83498	1	0.326632	71.6848
GOTERM_BP_FAT	GO:0097190~apoptotic signaling pathway	18	0.0319517	0.0640453	STX4, DAB2IP, HYAL2, WFS1, SNAI2, SNAI1, TGFB1, DDIT4, TGFB2, CTNNB1, PLEKHF1, MAP3K5, TNFSF10, ITGA6, ITGAV, NFATC4, SKIL, ABL1	326	583	16650	1.57689	1	0.326774	71.7451
GOTERM_BP_FAT	GO:0071322~cellular response to carbohydrate stimulus	6	0.0106506	0.0643789	SLC29A1, IRS2, STX4, UCP2, SOX4, COLEC12	326	110	16650	2.78583	1	0.327898	71.9369
GOTERM_BP_FAT	GO:0045137~development of primary sexual characteristics	9	0.0159759	0.0648765	TNFSF10, CCND1, FSTL3, ADAMTS1, SIX4, LFNG, NRIP1, TGFB2, CITED2	326	218	16650	2.10854	1	0.329719	72.2205
GOTERM_BP_FAT	GO:0055123~digestive system development	7	0.0124257	0.0650338	HES1, ITGA6, PDGFC, LGR4, TGFB1, CTNNB1, TGFB2	326	145	16650	2.46562	1	0.330082	72.3096
GOTERM_BP_FAT	GO:0033043~regulation of organelle organization	31	0.055028	0.0651006	DLC1, PHLDB1, PDGFB, PDGFA, F2RL1, EDN1, TPM1, TGFB1, TGFB2, CTNNB1, HDGFRP3, ESPN, TBC1D16, CDC42EP2, ARIH2, EZR, CDC42EP1, CTGF, PEMT, PTGER4, STXBP1, SNAI2, ATP13A2, CTC1, HES1, TNFSF10, MAP1S, TACSTD2, TMOD2, ABL1, ABL2	326	1152	16650	1.37438	1	0.330057	72.3473
GOTERM_BP_FAT	GO:0010001~glial cell differentiation	8	0.0142008	0.0651214	HES1, BMP2, SOX4, NDRG1, ABL1, FGF2, TGFB1, CTNNB1	326	181	16650	2.2574	1	0.329837	72.359
GOTERM_BP_FAT	GO:0051129~negative regulation of cellular component organization	19	0.0337268	0.0653961	DLC1, LYPD1, DAB2IP, PTGER4, SMAD7, EFNA1, SMAD6, BIRC2, TGFB1, HDGFRP3, ESPN, TGFB2, CTNNB1, RCC2, TACSTD2, TMOD2, NFATC4, PMP22, PMEPA1	326	624	16650	1.55513	1	0.330698	72.5138
GOTERM_BP_FAT	GO:0008610~lipid biosynthetic process	19	0.0337268	0.0653961	BMP2, IRS2, PTGS2, LDLR, PDGFB, PDGFA, SPHK1, PDK4, EDN1, SNAI2, LPCAT2, SNAI1, LPCAT4, ST3GAL5, PEMT, ACSL4, SIK1, PCYT2, FGF2	326	624	16650	1.55513	1	0.330698	72.5138
GOTERM_BP_FAT	GO:1902589~single-organism organelle organization	41	0.0727789	0.0657839	CXCL1, DLC1, E2F4, PDLIM7, PDGFA, F2RL1, EDN1, FHL3, SYT9, NEDD9, CXADR, TPM1, TGFB1, ESPN, CTNNB1, HDGFRP3, CDC42EP2, EZR, CDC42EP1, CTGF, FAT1, STX11, PARD6A, FMNL3, STX4, PTGER4, STXBP1, SIX4, BIRC2, FRY, TACC2, PLK3, RND1, RCC2, MAP1S, TACSTD2, TPPP, TMOD2, RFX2, ABL1, ABL2	326	1612	16650	1.29902	1	0.332035	72.7307
GOTERM_BP_FAT	GO:1901214~regulation of neuron death	10	0.017751	0.0660346	MAP3K5, WFS1, STXBP1, SIX4, ABL1, ATP13A2, CTNNB1, TGFB2, DDIT4, F2R	326	257	16650	1.9873	1	0.332787	72.8701
GOTERM_BP_FAT	GO:0034340~response to type I interferon	5	0.00887548	0.0661803	IFIT3, IRF6, IRF1, SAMHD1, OAS1	326	78	16650	3.27395	1	0.333094	72.9508
GOTERM_BP_FAT	GO:0014033~neural crest cell differentiation	5	0.00887548	0.0661803	HES1, EDN1, JAG1, SNAI2, CITED2	326	78	16650	3.27395	1	0.333094	72.9508
GOTERM_BP_FAT	GO:0051806~entry into cell of other organism involved in symbiotic interaction	6	0.0106506	0.0663931	HYAL2, LDLR, ITGA5, ITGAV, TRIM25, CXADR	326	111	16650	2.76074	1	0.333683	73.0683
GOTERM_BP_FAT	GO:0051828~entry into other organism involved in symbiotic interaction	6	0.0106506	0.0663931	HYAL2, LDLR, ITGA5, ITGAV, TRIM25, CXADR	326	111	16650	2.76074	1	0.333683	73.0683
GOTERM_BP_FAT	GO:0046718~viral entry into host cell	6	0.0106506	0.0663931	HYAL2, LDLR, ITGA5, ITGAV, TRIM25, CXADR	326	111	16650	2.76074	1	0.333683	73.0683
GOTERM_BP_FAT	GO:0030260~entry into host cell	6	0.0106506	0.0663931	HYAL2, LDLR, ITGA5, ITGAV, TRIM25, CXADR	326	111	16650	2.76074	1	0.333683	73.0683
GOTERM_BP_FAT	GO:0044409~entry into host	6	0.0106506	0.0663931	HYAL2, LDLR, ITGA5, ITGAV, TRIM25, CXADR	326	111	16650	2.76074	1	0.333683	73.0683
GOTERM_BP_FAT	GO:0000187~activation of MAPK activity	7	0.0124257	0.0667669	DUSP5, MDFI, MAP3K5, DAB2IP, BMP2, EFNA1, FGF2	326	146	16650	2.44874	1	0.334947	73.2734
GOTERM_BP_FAT	GO:0046579~positive regulation of Ras protein signal transduction	4	0.00710038	0.0669942	CSF1, F2RL1, GPR4, F2R	326	48	16650	4.25613	1	0.335593	73.3975
GOTERM_BP_FAT	GO:0045661~regulation of myoblast differentiation	4	0.00710038	0.0669942	MAP3K5, FLOT2, ZFHX3, TGFB1	326	48	16650	4.25613	1	0.335593	73.3975
GOTERM_BP_FAT	GO:0050710~negative regulation of cytokine secretion	4	0.00710038	0.0669942	EZR, PTGER4, F2RL1, LGR4	326	48	16650	4.25613	1	0.335593	73.3975
GOTERM_BP_FAT	GO:0009948~anterior/posterior axis specification	4	0.00710038	0.0669942	NRARP, ETS2, LDB1, CTNNB1	326	48	16650	4.25613	1	0.335593	73.3975
GOTERM_BP_FAT	GO:0051353~positive regulation of oxidoreductase activity	4	0.00710038	0.0669942	RFK, EDN1, ABL1, ABL2	326	48	16650	4.25613	1	0.335593	73.3975
GOTERM_BP_FAT	GO:0010171~body morphogenesis	4	0.00710038	0.0669942	PHLDB1, CLDN5, TGFB1, TGFB2	326	48	16650	4.25613	1	0.335593	73.3975
GOTERM_BP_FAT	GO:0009314~response to radiation	14	0.0248513	0.0674676	PTPRK, HYAL2, PTGS2, SNAI2, TGFB1, HRH1, CCND1, THBD, PLK3, MEIS2, RHOB, NFATC4, BHLHE40, SIK1	326	418	16650	1.7106	1	0.337267	73.6541
GOTERM_BP_FAT	GO:0070838~divalent metal ion transport	14	0.0248513	0.0674676	PDGFB, PTGS2, CTGF, WFS1, ITGAV, STC1, KCNJ2, ABL1, GJA4, NTSR1, FGF2, TGFB1, F2R, CTNNB1	326	418	16650	1.7106	1	0.337267	73.6541
GOTERM_BP_FAT	GO:0001502~cartilage condensation	3	0.00532529	0.0679061	CTGF, MGP, TGFB2	326	22	16650	6.96458	1	0.338788	73.8896
GOTERM_BP_FAT	GO:0010894~negative regulation of steroid biosynthetic process	3	0.00532529	0.0679061	BMP2, SNAI2, SNAI1	326	22	16650	6.96458	1	0.338788	73.8896
GOTERM_BP_FAT	GO:1990874~vascular smooth muscle cell proliferation	3	0.00532529	0.0679061	MAP3K5, PDGFB, TPM1	326	22	16650	6.96458	1	0.338788	73.8896
GOTERM_BP_FAT	GO:0098743~cell aggregation	3	0.00532529	0.0679061	CTGF, MGP, TGFB2	326	22	16650	6.96458	1	0.338788	73.8896
GOTERM_BP_FAT	GO:0032958~inositol phosphate biosynthetic process	3	0.00532529	0.0679061	HRH1, NTSR1, FGF2	326	22	16650	6.96458	1	0.338788	73.8896
GOTERM_BP_FAT	GO:1904705~regulation of vascular smooth muscle cell proliferation	3	0.00532529	0.0679061	MAP3K5, PDGFB, TPM1	326	22	16650	6.96458	1	0.338788	73.8896
GOTERM_BP_FAT	GO:0009110~vitamin biosynthetic process	3	0.00532529	0.0679061	RFK, SNAI2, SNAI1	326	22	16650	6.96458	1	0.338788	73.8896
GOTERM_BP_FAT	GO:0061082~myeloid leukocyte cytokine production	3	0.00532529	0.0679061	GPRC5B, TGFB1, TGFB2	326	22	16650	6.96458	1	0.338788	73.8896
GOTERM_BP_FAT	GO:0033688~regulation of osteoblast proliferation	3	0.00532529	0.0679061	BMP2, ITGAV, ABL1	326	22	16650	6.96458	1	0.338788	73.8896
GOTERM_BP_FAT	GO:0061213~positive regulation of mesonephros development	3	0.00532529	0.0679061	SIX4, LGR4, TGFB1	326	22	16650	6.96458	1	0.338788	73.8896
GOTERM_BP_FAT	GO:0061099~negative regulation of protein tyrosine kinase activity	3	0.00532529	0.0679061	SH3BP5, HYAL2, CBLB	326	22	16650	6.96458	1	0.338788	73.8896
GOTERM_BP_FAT	GO:0030183~B cell differentiation	6	0.0106506	0.0684421	LRRC8A, LYL1, POU2F2, ABL1, TPD52, LFNG	326	112	16650	2.73609	1	0.340709	74.1749
GOTERM_BP_FAT	GO:0031032~actomyosin structure organization	7	0.0124257	0.0685267	DLC1, TACSTD2, CTGF, EDN1, TMOD2, SIX4, TPM1	326	147	16650	2.43208	1	0.340748	74.2196
GOTERM_BP_FAT	GO:0002274~myeloid leukocyte activation	7	0.0124257	0.0685267	HYAL2, STX4, SLC7A2, CSF1, F2RL1, NDRG1, TGFB1	326	147	16650	2.43208	1	0.340748	74.2196
GOTERM_BP_FAT	GO:0070167~regulation of biomineral tissue development	5	0.00887548	0.0686896	BMP2, BMPR2, MGP, GJA1, TGFB1	326	79	16650	3.23251	1	0.341112	74.3055
GOTERM_BP_FAT	GO:0072511~divalent inorganic cation transport	14	0.0248513	0.0696731	PDGFB, PTGS2, CTGF, WFS1, ITGAV, STC1, KCNJ2, ABL1, GJA4, NTSR1, FGF2, TGFB1, F2R, CTNNB1	326	421	16650	1.69841	1	0.344867	74.8188
GOTERM_BP_FAT	GO:0061383~trabecula morphogenesis	4	0.00710038	0.0703751	TGFBR3, ADAMTS1, ENG, TGFB2	326	49	16650	4.16928	1	0.347441	75.1792
GOTERM_BP_FAT	GO:0045807~positive regulation of endocytosis	6	0.0106506	0.0705259	CD47, ITGAV, F2RL1, EEF2K, MERTK, LDLRAP1	326	113	16650	2.71187	1	0.347744	75.2559
GOTERM_BP_FAT	GO:0060333~interferon-gamma-mediated signaling pathway	5	0.00887548	0.0712474	IRF6, MT2A, IRF1, OAS1, TRIM25	326	80	16650	3.1921	1	0.35038	75.6201
GOTERM_BP_FAT	GO:0032231~regulation of actin filament bundle assembly	5	0.00887548	0.0712474	DLC1, PTGER4, TACSTD2, CTGF, TPM1	326	80	16650	3.1921	1	0.35038	75.6201
GOTERM_BP_FAT	GO:0030522~intracellular receptor signaling pathway	10	0.017751	0.0713082	DHRS3, NR1I3, TSPAN6, NR3C1, SNAI2, BIRC2, PMEPA1, NRIP1, CTNNB1, CITED2	326	261	16650	1.95684	1	0.350311	75.6506
GOTERM_BP_FAT	GO:0071478~cellular response to radiation	7	0.0124257	0.0721267	PTPRK, HYAL2, PTGS2, RHOB, NFATC4, SNAI2, TGFB1	326	149	16650	2.39943	1	0.353324	76.0571
GOTERM_BP_FAT	GO:0031347~regulation of defense response	20	0.0355019	0.0722296	DAB2IP, HYAL2, PELI1, PTGS2, LDLR, PTGER4, OSMR, FLOT2, F2RL1, TSPAN6, GJA1, SAMHD1, COLEC12, GPRC5B, BIRC2, LGR4, TGFB1, CD47, SLC7A2, IRF1	326	676	16650	1.51105	1	0.353424	76.1078
GOTERM_BP_FAT	GO:0032496~response to lipopolysaccharide	11	0.019526	0.073317	CXCL1, PELI1, DAB2IP, THBD, PTGER4, PTGS2, EDN1, CXCL2, ABL1, TGFB1, F2R	326	302	16650	1.8603	1	0.357499	76.6369
GOTERM_BP_FAT	GO:0016311~dephosphorylation	14	0.0248513	0.0734196	DLC1, INPP1, PTPRK, BMP2, PTPRE, PTPRH, DUSP23, TGFB1, TGFB2, CDC25B, DUSP5, DUSP4, PPP1R3B, PPM1H	326	424	16650	1.68639	1	0.357593	76.6862
GOTERM_BP_FAT	GO:0033687~osteoblast proliferation	3	0.00532529	0.0734429	BMP2, ITGAV, ABL1	326	23	16650	6.66178	1	0.357367	76.6974
GOTERM_BP_FAT	GO:0072012~glomerulus vasculature development	3	0.00532529	0.0734429	HES1, PDGFB, GPR4	326	23	16650	6.66178	1	0.357367	76.6974
GOTERM_BP_FAT	GO:0010460~positive regulation of heart rate	3	0.00532529	0.0734429	EDN1, SLC1A1, TPM1	326	23	16650	6.66178	1	0.357367	76.6974
GOTERM_BP_FAT	GO:0007184~SMAD protein import into nucleus	3	0.00532529	0.0734429	TGFB1, TGFB2, TOB1	326	23	16650	6.66178	1	0.357367	76.6974
GOTERM_BP_FAT	GO:0030728~ovulation	3	0.00532529	0.0734429	PTGS2, ADAMTS1, NRIP1	326	23	16650	6.66178	1	0.357367	76.6974
GOTERM_BP_FAT	GO:0090109~regulation of cell-substrate junction assembly	4	0.00710038	0.0738315	DLC1, LIMS1, RCC2, LDB1	326	50	16650	4.08589	1	0.358609	76.8834
GOTERM_BP_FAT	GO:0002762~negative regulation of myeloid leukocyte differentiation	4	0.00710038	0.0738315	MAFB, FSTL3, RUNX1, CTNNB1	326	50	16650	4.08589	1	0.358609	76.8834
GOTERM_BP_FAT	GO:0051893~regulation of focal adhesion assembly	4	0.00710038	0.0738315	DLC1, LIMS1, RCC2, LDB1	326	50	16650	4.08589	1	0.358609	76.8834
GOTERM_BP_FAT	GO:0060191~regulation of lipase activity	5	0.00887548	0.0738534	ARF4, ABL1, ABL2, FGF2, ANGPTL4	326	81	16650	3.15269	1	0.358377	76.8938
GOTERM_BP_FAT	GO:0050707~regulation of cytokine secretion	7	0.0124257	0.0739667	HYAL2, EZR, PTGER4, F2RL1, ABL1, LGR4, F2R	326	150	16650	2.38344	1	0.358512	76.9477
GOTERM_BP_FAT	GO:0031503~protein complex localization	6	0.0106506	0.0747974	EZR, RCC2, PTGS2, SMAD7, SPHK1, C8ORF4	326	115	16650	2.66471	1	0.361509	77.3394
GOTERM_BP_FAT	GO:0034767~positive regulation of ion transmembrane transport	6	0.0106506	0.0747974	CNKSR3, NTSR1, ABL1, KCNJ2, GLRX, F2R	326	115	16650	2.66471	1	0.361509	77.3394
GOTERM_BP_FAT	GO:0022612~gland morphogenesis	6	0.0106506	0.0747974	EZR, PDGFA, CSF1, TGFB1, TGFB2, IGFBP5	326	115	16650	2.66471	1	0.361509	77.3394
GOTERM_BP_FAT	GO:1902566~regulation of eosinophil activation	2	0.00355019	0.0758282	STX4, F2RL1	326	4	16650	25.5368	1	0.365282	77.8167
GOTERM_BP_FAT	GO:0060129~thyroid-stimulating hormone-secreting cell differentiation	2	0.00355019	0.0758282	BMP2, FGF2	326	4	16650	25.5368	1	0.365282	77.8167
GOTERM_BP_FAT	GO:0034059~response to anoxia	2	0.00355019	0.0758282	CTGF, EEF2K	326	4	16650	25.5368	1	0.365282	77.8167
GOTERM_BP_FAT	GO:0003273~cell migration involved in endocardial cushion formation	2	0.00355019	0.0758282	SNAI2, ENG	326	4	16650	25.5368	1	0.365282	77.8167
GOTERM_BP_FAT	GO:0035789~metanephric mesenchymal cell migration	2	0.00355019	0.0758282	PDGFB, PDGFA	326	4	16650	25.5368	1	0.365282	77.8167
GOTERM_BP_FAT	GO:0014045~establishment of endothelial blood-brain barrier	2	0.00355019	0.0758282	ENG, CTNNB1	326	4	16650	25.5368	1	0.365282	77.8167
GOTERM_BP_FAT	GO:0022009~central nervous system vasculogenesis	2	0.00355019	0.0758282	ENG, CTNNB1	326	4	16650	25.5368	1	0.365282	77.8167
GOTERM_BP_FAT	GO:0002001~renin secretion into blood stream	2	0.00355019	0.0758282	F2RL1, F2R	326	4	16650	25.5368	1	0.365282	77.8167
GOTERM_BP_FAT	GO:2000589~regulation of metanephric mesenchymal cell migration	2	0.00355019	0.0758282	PDGFB, PDGFA	326	4	16650	25.5368	1	0.365282	77.8167
GOTERM_BP_FAT	GO:0070777~D-aspartate transport	2	0.00355019	0.0758282	NTSR1, SLC1A1	326	4	16650	25.5368	1	0.365282	77.8167
GOTERM_BP_FAT	GO:0018076~N-terminal peptidyl-lysine acetylation	2	0.00355019	0.0758282	KAT2B, SOX4	326	4	16650	25.5368	1	0.365282	77.8167
GOTERM_BP_FAT	GO:0035788~cell migration involved in metanephros development	2	0.00355019	0.0758282	PDGFB, PDGFA	326	4	16650	25.5368	1	0.365282	77.8167
GOTERM_BP_FAT	GO:0070779~D-aspartate import	2	0.00355019	0.0758282	NTSR1, SLC1A1	326	4	16650	25.5368	1	0.365282	77.8167
GOTERM_BP_FAT	GO:0001999~renal response to blood flow involved in circulatory renin-angiotensin regulation of systemic arterial blood pressure	2	0.00355019	0.0758282	F2RL1, F2R	326	4	16650	25.5368	1	0.365282	77.8167
GOTERM_BP_FAT	GO:1900133~regulation of renin secretion into blood stream	2	0.00355019	0.0758282	F2RL1, F2R	326	4	16650	25.5368	1	0.365282	77.8167
GOTERM_BP_FAT	GO:0009794~regulation of mitotic cell cycle, embryonic	2	0.00355019	0.0758282	HES1, CTNNB1	326	4	16650	25.5368	1	0.365282	77.8167
GOTERM_BP_FAT	GO:0016567~protein ubiquitination	22	0.0390521	0.0769128	DTX4, RNF144B, PELI1, SPSB1, SMAD7, WFS1, SPHK1, ENC1, SOX4, TRIM25, WWTR1, BIRC2, CBFB, TULP4, CBLB, RNF44, ARIH2, SMURF2, FBXO32, KLHL24, RNF121, ABL1	326	770	16650	1.45925	1	0.369239	78.3086
GOTERM_BP_FAT	GO:0051926~negative regulation of calcium ion transport	4	0.00710038	0.0773621	PTGS2, STC1, NTSR1, TGFB1	326	51	16650	4.00577	1	0.37068	78.5093
GOTERM_BP_FAT	GO:0019221~cytokine-mediated signaling pathway	17	0.0301766	0.0773895	CXCL1, PDGFB, OSMR, CSF1, F2RL1, SPHK1, CXCL2, EDN1, TNFSF15, SAMHD1, OAS1, TRIM25, BIRC2, IFIT3, IRF6, MT2A, IRF1	326	554	16650	1.56724	1	0.370463	78.5215
GOTERM_BP_FAT	GO:0014074~response to purine-containing compound	7	0.0124257	0.0777266	THBD, EZR, PTGS2, EEF2K, STC1, BIRC2, IGFBP5	326	152	16650	2.35207	1	0.371459	78.6708
GOTERM_BP_FAT	GO:0010564~regulation of cell cycle process	18	0.0319517	0.0777567	DAB2IP, E2F4, PPP2R5B, PDGFB, EDN1, SOX4, CTC1, TGFB1, CDC25B, CTNNB1, PLAGL1, CCND1, PLK3, RCC2, CTGF, C8ORF4, NDRG1, MEPCE	326	595	16650	1.54508	1	0.371253	78.6841
GOTERM_BP_FAT	GO:0031954~positive regulation of protein autophosphorylation	3	0.00532529	0.0791188	PDGFB, PDGFA, PDGFC	326	24	16650	6.3842	1	0.376231	79.2774
GOTERM_BP_FAT	GO:0033137~negative regulation of peptidyl-serine phosphorylation	3	0.00532529	0.0791188	SMAD7, CNKSR3, DDIT4	326	24	16650	6.3842	1	0.376231	79.2774
GOTERM_BP_FAT	GO:0051150~regulation of smooth muscle cell differentiation	3	0.00532529	0.0791188	PDGFB, ENG, TGFB1	326	24	16650	6.3842	1	0.376231	79.2774
GOTERM_BP_FAT	GO:0090322~regulation of superoxide metabolic process	3	0.00532529	0.0791188	FBLN5, F2RL1, TGFB1	326	24	16650	6.3842	1	0.376231	79.2774
GOTERM_BP_FAT	GO:0042554~superoxide anion generation	3	0.00532529	0.0791188	EDN1, F2RL1, TGFB1	326	24	16650	6.3842	1	0.376231	79.2774
GOTERM_BP_FAT	GO:0060914~heart formation	3	0.00532529	0.0791188	HES1, BMP2, CTNNB1	326	24	16650	6.3842	1	0.376231	79.2774
GOTERM_BP_FAT	GO:0045939~negative regulation of steroid metabolic process	3	0.00532529	0.0791188	BMP2, SNAI2, SNAI1	326	24	16650	6.3842	1	0.376231	79.2774
GOTERM_BP_FAT	GO:0046887~positive regulation of hormone secretion	6	0.0106506	0.0792066	MYRIP, IRS2, STX4, EDN1, SOX4, GJA1	326	117	16650	2.61916	1	0.376245	79.315
GOTERM_BP_FAT	GO:2000106~regulation of leukocyte apoptotic process	5	0.00887548	0.0792084	IRS2, EFNA1, DOCK8, MERTK, TGFB2	326	83	16650	3.07672	1	0.375926	79.3158
GOTERM_BP_FAT	GO:0002028~regulation of sodium ion transport	5	0.00887548	0.0792084	CNKSR3, SIK1, SCN5A, TGFB1, GLRX	326	83	16650	3.07672	1	0.375926	79.3158
GOTERM_BP_FAT	GO:0032102~negative regulation of response to external stimulus	10	0.017751	0.0794916	THBD, PTGER4, PDGFB, PDGFA, EDN1, TSPAN6, SERPINB2, GJA1, SNAI2, FGF2	326	267	16650	1.91287	1	0.376696	79.4369
GOTERM_BP_FAT	GO:0046777~protein autophosphorylation	9	0.0159759	0.0794935	PDGFB, PDGFA, EEF2K, PDGFC, ABL1, SIK1, ATP13A2, ABL2, ENG	326	228	16650	2.01606	1	0.376378	79.4377
GOTERM_BP_FAT	GO:1902806~regulation of cell cycle G1/S phase transition	7	0.0124257	0.0796464	PLAGL1, CCND1, E2F4, PLK3, C8ORF4, SOX4, MEPCE	326	153	16650	2.3367	1	0.376643	79.5029
GOTERM_BP_FAT	GO:0071320~cellular response to cAMP	4	0.00710038	0.0809655	EZR, EEF2K, STC1, IGFBP5	326	52	16650	3.92874	1	0.381387	80.0567
GOTERM_BP_FAT	GO:0060420~regulation of heart growth	4	0.00710038	0.0809655	EDN1, TGFBR3, GJA1, FGF2	326	52	16650	3.92874	1	0.381387	80.0567
GOTERM_BP_FAT	GO:1903391~regulation of adherens junction organization	4	0.00710038	0.0809655	DLC1, LIMS1, RCC2, LDB1	326	52	16650	3.92874	1	0.381387	80.0567
GOTERM_BP_FAT	GO:0010038~response to metal ion	11	0.019526	0.0811814	CUTA, CCND1, PTGS2, MT2A, EDN1, EEF2K, FSTL3, NDRG1, NFATC4, ATP13A2, SCN5A	326	308	16650	1.82406	1	0.381885	80.1459
GOTERM_BP_FAT	GO:0051259~protein oligomerization	15	0.0266264	0.0813527	LIMS1, CCDC88C, SAMHD1, GJA1, COLEC12, OAS1, KCNJ2, BIRC2, C1QTNF5, COL1A2, MLKL, SKIL, SLC1A1, KCTD12, ANGPTL4	326	473	16650	1.61967	1	0.382212	80.2165
GOTERM_BP_FAT	GO:0030307~positive regulation of cell growth	7	0.0124257	0.0815927	CPNE5, EDN1, SPHK1, BMPR2, ITSN2, ACSL4, TGFB2	326	154	16650	2.32153	1	0.382801	80.315
GOTERM_BP_FAT	GO:0044255~cellular lipid metabolic process	28	0.0497027	0.081944	INPP1, TNFAIP8L3, PDGFB, LDLR, PTGS2, PDGFA, EDN1, TGFB1, ALDH1A1, PRKAR2B, ST3GAL5, PEMT, CERK, PCYT2, SIK1, ACSL4, FGF2, IRS2, DAB2IP, PDK4, SPHK1, LPCAT2, LPCAT4, DHRS3, LIPG, FABP5, NCOR2, FAM126A	326	1043	16650	1.3711	1	0.383811	80.4582
GOTERM_BP_FAT	GO:0030593~neutrophil chemotaxis	5	0.00887548	0.0819566	CXCL1, EDN1, CXCL2, CXADR, TGFB2	326	84	16650	3.0401	1	0.383532	80.4634
GOTERM_BP_FAT	GO:0043500~muscle adaptation	5	0.00887548	0.0819566	EDN1, LMCD1, FBXO32, SCN5A, IGFBP5	326	84	16650	3.0401	1	0.383532	80.4634
GOTERM_BP_FAT	GO:0051897~positive regulation of protein kinase B signaling	5	0.00887548	0.0819566	TNFAIP8L3, PDGFA, FGF2, TGFB1, IGFBP5	326	84	16650	3.0401	1	0.383532	80.4634
GOTERM_BP_FAT	GO:0060349~bone morphogenesis	5	0.00887548	0.0819566	DHRS3, BMPR2, STC1, TGFB1, CITED2	326	84	16650	3.0401	1	0.383532	80.4634
GOTERM_BP_FAT	GO:0010952~positive regulation of peptidase activity	7	0.0124257	0.0835654	DLC1, MAP3K5, TNFSF10, CTGF, TNFSF15, BCL2L13, F2R	326	155	16650	2.30655	1	0.389289	81.1069
GOTERM_BP_FAT	GO:0071241~cellular response to inorganic substance	7	0.0124257	0.0835654	MT2A, EDN1, EEF2K, FSTL3, NFATC4, ATP13A2, SCN5A	326	155	16650	2.30655	1	0.389289	81.1069
GOTERM_BP_FAT	GO:0035567~non-canonical Wnt signaling pathway	7	0.0124257	0.0835654	PARD6A, FZD8, RSPO3, ROR1, SMURF2, ABL1, CTNNB1	326	155	16650	2.30655	1	0.389289	81.1069
GOTERM_BP_FAT	GO:0043271~negative regulation of ion transport	6	0.0106506	0.0837522	IRS2, PTGS2, STC1, ACSL4, NTSR1, TGFB1	326	119	16650	2.57514	1	0.389662	81.1803
GOTERM_BP_FAT	GO:0098916~anterograde trans-synaptic signaling	18	0.0319517	0.0845917	LYPD1, STX4, PTGS2, FLOT2, EDN1, STXBP1, SYT9, NTSR1, CTNNB1, SLC29A1, HRH1, TMOD2, RIN1, NFATC4, PMP22, STX11, CHRNA1, SLC1A1	326	604	16650	1.52206	1	0.392481	81.5068
GOTERM_BP_FAT	GO:0007268~chemical synaptic transmission	18	0.0319517	0.0845917	LYPD1, STX4, PTGS2, FLOT2, EDN1, STXBP1, SYT9, NTSR1, CTNNB1, SLC29A1, HRH1, TMOD2, RIN1, NFATC4, PMP22, STX11, CHRNA1, SLC1A1	326	604	16650	1.52206	1	0.392481	81.5068
GOTERM_BP_FAT	GO:0099536~synaptic signaling	18	0.0319517	0.0845917	LYPD1, STX4, PTGS2, FLOT2, EDN1, STXBP1, SYT9, NTSR1, CTNNB1, SLC29A1, HRH1, TMOD2, RIN1, NFATC4, PMP22, STX11, CHRNA1, SLC1A1	326	604	16650	1.52206	1	0.392481	81.5068
GOTERM_BP_FAT	GO:0099537~trans-synaptic signaling	18	0.0319517	0.0845917	LYPD1, STX4, PTGS2, FLOT2, EDN1, STXBP1, SYT9, NTSR1, CTNNB1, SLC29A1, HRH1, TMOD2, RIN1, NFATC4, PMP22, STX11, CHRNA1, SLC1A1	326	604	16650	1.52206	1	0.392481	81.5068
GOTERM_BP_FAT	GO:0014910~regulation of smooth muscle cell migration	4	0.00710038	0.0846404	PDGFB, PDGFA, TPM1, IGFBP5	326	53	16650	3.85461	1	0.392333	81.5256
GOTERM_BP_FAT	GO:0030239~myofibril assembly	4	0.00710038	0.0846404	EDN1, TMOD2, SIX4, TPM1	326	53	16650	3.85461	1	0.392333	81.5256
GOTERM_BP_FAT	GO:0085029~extracellular matrix assembly	3	0.00532529	0.0849265	PHLDB1, FBLN5, TGFB1	326	25	16650	6.12883	1	0.393072	81.6356
GOTERM_BP_FAT	GO:0061437~renal system vasculature development	3	0.00532529	0.0849265	HES1, PDGFB, GPR4	326	25	16650	6.12883	1	0.393072	81.6356
GOTERM_BP_FAT	GO:0061440~kidney vasculature development	3	0.00532529	0.0849265	HES1, PDGFB, GPR4	326	25	16650	6.12883	1	0.393072	81.6356
GOTERM_BP_FAT	GO:0002063~chondrocyte development	3	0.00532529	0.0849265	CHST11, BMPR2, MEX3C	326	25	16650	6.12883	1	0.393072	81.6356
GOTERM_BP_FAT	GO:1905209~positive regulation of cardiocyte differentiation	3	0.00532529	0.0849265	EDN1, TGFB1, TGFB2	326	25	16650	6.12883	1	0.393072	81.6356
GOTERM_BP_FAT	GO:0070306~lens fiber cell differentiation	3	0.00532529	0.0849265	MAF, SKIL, TGFB1	326	25	16650	6.12883	1	0.393072	81.6356
GOTERM_BP_FAT	GO:0030206~chondroitin sulfate biosynthetic process	3	0.00532529	0.0849265	CHST11, VCAN, DSE	326	25	16650	6.12883	1	0.393072	81.6356
GOTERM_BP_FAT	GO:0072273~metanephric nephron morphogenesis	3	0.00532529	0.0849265	HES1, LGR4, CTNNB1	326	25	16650	6.12883	1	0.393072	81.6356
GOTERM_BP_FAT	GO:0008104~protein localization	58	0.102956	0.0862036	LYPD1, PTGS2, F2RL1, SYT9, GJA1, LGR4, TGFB1, TGFB2, CTNNB1, TBC1D16, ANKRD50, C8ORF4, RHOB, CUTA, PTPRK, STX4, IRS2, HYAL2, DAB2IP, PTGER4, FLOT2, STXBP1, SIX4, LDLRAP1, HES1, ADAMTS9, MYRIP, RCC2, RAB11FIP1, LIMS1, SOX4, C1QTNF5, ARIH2, EZR, POU2F2, PEMT, STX11, MDFI, PARD6A, SMAD7, SPHK1, SNAI2, WWTR1, ATP13A2, PLEKHF1, SH3BP4, TULP4, CBLB, PLK3, UCP2, FBLN5, ARF4, DENND4C, YIPF5, ABL1, F2R, T…	326	2448	16650	1.21008	1	0.39749	82.1188
GOTERM_BP_FAT	GO:0018193~peptidyl-amino acid modification	31	0.055028	0.0864873	PDGFB, EFNA1, SOX4, GPRC5B, TGFB1, CTNNB1, ST3GAL5, STK38L, FGF2, ST6GAL1, HYAL2, KAT2B, SMAD7, LDB1, CNKSR3, SPHK1, SNAI2, SAMSN1, MECOM, ATP13A2, DDIT4, SH3BP5, HES1, MAST4, CBLB, ITGA5, ROR1, MERTK, ABL1, ABL2, F2R	326	1185	16650	1.3361	1	0.398208	82.2246
GOTERM_BP_FAT	GO:0009101~glycoprotein biosynthetic process	12	0.0213011	0.0875844	MGAT4A, ST6GAL1, KAT2B, ST3GAL5, ARF4, CHST11, BMPR2, VCAN, GCNT1, DSE, CTNNB1, PHLDA1	326	354	16650	1.73131	1	0.40192	82.6278
GOTERM_BP_FAT	GO:0090317~negative regulation of intracellular protein transport	5	0.00887548	0.0875923	MDFI, DAB2IP, SOX4, WWTR1, SNAI2	326	86	16650	2.9694	1	0.401615	82.6307
GOTERM_BP_FAT	GO:0010676~positive regulation of cellular carbohydrate metabolic process	4	0.00710038	0.0883852	IRS2, HRH1, KAT2B, NTSR1	326	54	16650	3.78323	1	0.404188	82.9167
GOTERM_BP_FAT	GO:2001238~positive regulation of extrinsic apoptotic signaling pathway	4	0.00710038	0.0883852	HYAL2, TNFSF10, SKIL, TGFB2	326	54	16650	3.78323	1	0.404188	82.9167
GOTERM_BP_FAT	GO:0034764~positive regulation of transmembrane transport	6	0.0106506	0.0884329	CNKSR3, NTSR1, ABL1, KCNJ2, GLRX, F2R	326	121	16650	2.53258	1	0.404029	82.9337
GOTERM_BP_FAT	GO:0002573~myeloid leukocyte differentiation	8	0.0142008	0.0890729	MAFB, CSF1, F2RL1, FSTL3, RUNX1, TGFB1, CTNNB1, CITED2	326	195	16650	2.09533	1	0.406029	83.1611
GOTERM_BP_FAT	GO:0051701~interaction with host	7	0.0124257	0.0896412	HYAL2, LDLR, ITGA5, ITGAV, TRIM25, CXADR, TGFB1	326	158	16650	2.26276	1	0.40776	83.3605
GOTERM_BP_FAT	GO:0006942~regulation of striated muscle contraction	5	0.00887548	0.0904788	SMAD7, CTGF, STC1, KCNJ2, SCN5A	326	87	16650	2.93527	1	0.410456	83.6505
GOTERM_BP_FAT	GO:0006919~activation of cysteine-type endopeptidase activity involved in apoptotic process	5	0.00887548	0.0904788	DLC1, TNFSF10, TNFSF15, BCL2L13, F2R	326	87	16650	2.93527	1	0.410456	83.6505
GOTERM_BP_FAT	GO:1901800~positive regulation of proteasomal protein catabolic process	5	0.00887548	0.0904788	RNF144B, DAB2IP, ARIH2, PLK3, SMAD7	326	87	16650	2.93527	1	0.410456	83.6505
GOTERM_BP_FAT	GO:0098656~anion transmembrane transport	8	0.0142008	0.090505	SLC16A5, IRS2, APOL1, LRRC8A, LRRC8B, SLC7A2, SLC4A7, SLC1A1	326	196	16650	2.08464	1	0.410215	83.6595
GOTERM_BP_FAT	GO:0051250~negative regulation of lymphocyte activation	6	0.0106506	0.0908235	PELI1, NRARP, IRF1, MERTK, SAMSN1, TGFB1	326	122	16650	2.51182	1	0.411028	83.7684
GOTERM_BP_FAT	GO:0048821~erythrocyte development	3	0.00532529	0.0908586	BPGM, KLF2, CITED2	326	26	16650	5.89311	1	0.410819	83.7804
GOTERM_BP_FAT	GO:2000725~regulation of cardiac muscle cell differentiation	3	0.00532529	0.0908586	BMP2, EDN1, TGFB1	326	26	16650	5.89311	1	0.410819	83.7804
GOTERM_BP_FAT	GO:0035025~positive regulation of Rho protein signal transduction	3	0.00532529	0.0908586	F2RL1, GPR4, F2R	326	26	16650	5.89311	1	0.410819	83.7804
GOTERM_BP_FAT	GO:0061037~negative regulation of cartilage development	3	0.00532529	0.0908586	SNAI2, CTNNB1, TGFB2	326	26	16650	5.89311	1	0.410819	83.7804
GOTERM_BP_FAT	GO:0042346~positive regulation of NF-kappaB import into nucleus	3	0.00532529	0.0908586	PTGS2, SPHK1, C8ORF4	326	26	16650	5.89311	1	0.410819	83.7804
GOTERM_BP_FAT	GO:1901653~cellular response to peptide	11	0.019526	0.0913889	PRKAR2B, IRS2, KAT2B, PTPRE, UCP2, EDN1, PDK4, DENND4C, EEF2K, KLF2, TGFB1	326	315	16650	1.78352	1	0.412389	83.9601
GOTERM_BP_FAT	GO:0046942~carboxylic acid transport	10	0.017751	0.0914123	SLC16A5, IRS2, SLC17A5, SLC7A2, EDN1, STXBP1, ACSL4, NTSR1, SLC1A1, SLC46A1	326	275	16650	1.85722	1	0.412138	83.9679
GOTERM_BP_FAT	GO:0006629~lipid metabolic process	34	0.0603532	0.0916551	INPP1, TNFAIP8L3, PDGFB, LDLR, PTGS2, PDGFA, EDN1, TGFB1, ALDH1A1, PRKAR2B, FAR2, ST3GAL5, PEMT, CERK, PCYT2, SIK1, ACSL4, FGF2, DAB2IP, IRS2, BMP2, PDK4, SPHK1, LPCAT2, SNAI2, SNAI1, LDLRAP1, LPCAT4, DHRS3, APOL1, LIPG, FABP5, NCOR2, FAM126A	326	1330	16650	1.30564	1	0.412673	84.0496
GOTERM_BP_FAT	GO:0051057~positive regulation of small GTPase mediated signal transduction	4	0.00710038	0.0921987	CSF1, F2RL1, GPR4, F2R	326	55	16650	3.71445	1	0.41428	84.2308
GOTERM_BP_FAT	GO:0030521~androgen receptor signaling pathway	4	0.00710038	0.0921987	NR1I3, PMEPA1, NRIP1, CTNNB1	326	55	16650	3.71445	1	0.41428	84.2308
GOTERM_BP_FAT	GO:0044839~cell cycle G2/M phase transition	8	0.0142008	0.0922947	PRKAR2B, CCND1, PLK3, RCC2, CDK14, CTC1, CDC25B, PHLDA1	326	197	16650	2.07406	1	0.414287	84.2627
GOTERM_BP_FAT	GO:0002237~response to molecule of bacterial origin	11	0.019526	0.0923226	CXCL1, PELI1, DAB2IP, THBD, PTGER4, PTGS2, EDN1, CXCL2, ABL1, TGFB1, F2R	326	316	16650	1.77788	1	0.414052	84.2719
GOTERM_BP_FAT	GO:0048706~embryonic skeletal system development	6	0.0106506	0.0932472	MDFI, HOXB8, CHST11, SIX4, MTHFD1L, CTNNB1	326	123	16650	2.4914	1	0.417002	84.575
GOTERM_BP_FAT	GO:0045862~positive regulation of proteolysis	12	0.0213011	0.0935306	DLC1, RNF144B, MAP3K5, DAB2IP, TNFSF10, ARIH2, PLK3, SMAD7, CTGF, TNFSF15, BCL2L13, F2R	326	358	16650	1.71196	1	0.417669	84.6668
GOTERM_BP_FAT	GO:0061197~fungiform papilla morphogenesis	2	0.00355019	0.093872	SIX4, CTNNB1	326	5	16650	20.4294	1	0.41854	84.7767
GOTERM_BP_FAT	GO:0072144~glomerular mesangial cell development	2	0.00355019	0.093872	PDGFB, GPR4	326	5	16650	20.4294	1	0.41854	84.7767
GOTERM_BP_FAT	GO:1905007~positive regulation of epithelial to mesenchymal transition involved in endocardial cushion formation	2	0.00355019	0.093872	ENG, TGFB2	326	5	16650	20.4294	1	0.41854	84.7767
GOTERM_BP_FAT	GO:0010936~negative regulation of macrophage cytokine production	2	0.00355019	0.093872	TGFB1, TGFB2	326	5	16650	20.4294	1	0.41854	84.7767
GOTERM_BP_FAT	GO:0002248~connective tissue replacement involved in inflammatory response wound healing	2	0.00355019	0.093872	TGFB1, F2R	326	5	16650	20.4294	1	0.41854	84.7767
GOTERM_BP_FAT	GO:0010991~negative regulation of SMAD protein complex assembly	2	0.00355019	0.093872	SMAD6, PMEPA1	326	5	16650	20.4294	1	0.41854	84.7767
GOTERM_BP_FAT	GO:0010957~negative regulation of vitamin D biosynthetic process	2	0.00355019	0.093872	SNAI2, SNAI1	326	5	16650	20.4294	1	0.41854	84.7767
GOTERM_BP_FAT	GO:0003289~atrial septum primum morphogenesis	2	0.00355019	0.093872	SOX4, TGFB2	326	5	16650	20.4294	1	0.41854	84.7767
GOTERM_BP_FAT	GO:0035787~cell migration involved in kidney development	2	0.00355019	0.093872	PDGFB, PDGFA	326	5	16650	20.4294	1	0.41854	84.7767
GOTERM_BP_FAT	GO:0070997~neuron death	10	0.017751	0.094376	MAP3K5, WFS1, STXBP1, SIX4, ABL1, ATP13A2, CTNNB1, TGFB2, DDIT4, F2R	326	277	16650	1.84381	1	0.41998	84.9376
GOTERM_BP_FAT	GO:0002262~myeloid cell homeostasis	6	0.0106506	0.0957039	MAFB, LDB1, TGFBR3, BPGM, KLF2, CITED2	326	124	16650	2.4713	1	0.4243	85.3538
GOTERM_BP_FAT	GO:0006650~glycerophospholipid metabolic process	10	0.017751	0.0958778	INPP1, IRS2, PDGFB, PDGFA, PEMT, PCYT2, LPCAT2, FGF2, LPCAT4, FAM126A	326	278	16650	1.83718	1	0.42457	85.4075
GOTERM_BP_FAT	GO:0070509~calcium ion import	7	0.0124257	0.0959515	PDGFB, STC1, NTSR1, ABL1, FGF2, TGFB1, F2R	326	161	16650	2.22059	1	0.424489	85.4302
GOTERM_BP_FAT	GO:0045740~positive regulation of DNA replication	4	0.00710038	0.0960792	PDGFB, PDGFA, PDGFC, CTC1	326	56	16650	3.64812	1	0.424597	85.4695
GOTERM_BP_FAT	GO:0006940~regulation of smooth muscle contraction	4	0.00710038	0.0960792	PTGS2, EDN1, SPHK1, F2R	326	56	16650	3.64812	1	0.424597	85.4695
GOTERM_BP_FAT	GO:0051341~regulation of oxidoreductase activity	5	0.00887548	0.0963868	RFK, EDN1, ABL1, ABL2, ENG	326	89	16650	2.8693	1	0.425331	85.5636
GOTERM_BP_FAT	GO:0090277~positive regulation of peptide hormone secretion	5	0.00887548	0.0963868	MYRIP, IRS2, STX4, SOX4, GJA1	326	89	16650	2.8693	1	0.425331	85.5636
GOTERM_BP_FAT	GO:0045671~negative regulation of osteoclast differentiation	3	0.00532529	0.0969082	MAFB, FSTL3, CTNNB1	326	27	16650	5.67485	1	0.426803	85.7218
GOTERM_BP_FAT	GO:0035412~regulation of catenin import into nucleus	3	0.00532529	0.0969082	DAB2IP, WWTR1, SNAI2	326	27	16650	5.67485	1	0.426803	85.7218
GOTERM_BP_FAT	GO:0032369~negative regulation of lipid transport	3	0.00532529	0.0969082	IRS2, ITGAV, ACSL4	326	27	16650	5.67485	1	0.426803	85.7218
GOTERM_BP_FAT	GO:0051301~cell division	17	0.0301766	0.0975868	PARD6A, PDGFB, PDGFA, NEDD9, NR3C1, WWTR1, TGFB1, CDC25B, TGFB2, CCND1, PLK3, RCC2, RHOB, PDGFC, FGF2, CABLES1, CDK14	326	575	16650	1.51	1	0.428813	85.9253
GOTERM_BP_FAT	GO:0097193~intrinsic apoptotic signaling pathway	10	0.017751	0.0976381	PLEKHF1, MAP3K5, DAB2IP, WFS1, NFATC4, SKIL, ABL1, SNAI2, SNAI1, DDIT4	326	279	16650	1.8306	1	0.428652	85.9406
GOTERM_BP_FAT	GO:0043281~regulation of cysteine-type endopeptidase activity involved in apoptotic process	8	0.0142008	0.0980027	DLC1, MAP3K5, TNFSF10, CTGF, TNFSF15, BCL2L13, BIRC2, F2R	326	200	16650	2.04294	1	0.429571	86.0487
GOTERM_BP_FAT	GO:0044283~small molecule biosynthetic process	15	0.0266264	0.0981639	BMP2, KAT2B, PTGS2, NAGS, SPHK1, EDN1, BPGM, NTSR1, SNAI2, SNAI1, HRH1, RFK, ENO2, SIK1, FGF2	326	488	16650	1.56989	1	0.429789	86.0962
GOTERM_BP_FAT	GO:0034614~cellular response to reactive oxygen species	6	0.0106506	0.0981933	PTPRK, MAP3K5, RHOB, ABL1, KLF2, TPM1	326	125	16650	2.45153	1	0.429553	86.1048
GOTERM_BP_FAT	GO:0070661~leukocyte proliferation	10	0.017751	0.0993206	HES1, PELI1, IRS2, CSF1, F2RL1, IRF1, DOCK8, ABL1, TGFB1, CTNNB1	326	280	16650	1.82406	1	0.433076	86.4328
GOTERM_BP_FAT	GO:0030282~bone mineralization	5	0.00887548	0.0994072	BMP2, PTGS2, BMPR2, LGR4, TGFB1	326	90	16650	2.83742	1	0.433034	86.4577
