# Supplementary material for: Integration of TGF-β-induced Smad signaling in the insulin-induced transcriptional response in endothelial cells
Source: Sci Rep. 2019 Nov 18;9:16992. doi: 10.1038/s41598-019-53490-x (PMC6861289; doi:10.1038/s41598-019-53490-x)
Supplement: Supplementary file 15 — Dataset 14 [file 41598_2019_53490_MOESM15_ESM.xlsx]

## Sheet: Sheet1
Supplemental Table 14 DAVID functional annotation enrichment analysis for the 68 common genes identified between 90 min and 6 h
KEGG_PATHWAY
Category	Term	Count	%	PValue	Genes	List Total	Pop Hits	Pop Total	Fold Enrichment	Bonferroni	Benjamini	FDR
KEGG_PATHWAY	hsa04068:FoxO signaling pathway	6	0.0536673	0.000779418	IRS2, TNFSF10, PLK3, FBXO32, GADD45B, KLF2	39	134	6879	7.89782	0.0575372	0.0575372	0.817145
KEGG_PATHWAY	hsa04350:TGF-beta signaling pathway	4	0.0357782	0.0108935	SMAD7, GDF6, SMAD6, SMURF2	39	84	6879	8.39927	0.565018	0.340468	10.8867
GO Terms BP_FAT
Category	Term	Count	%	PValue	Genes	List Total	Pop Hits	Pop Total	Fold Enrichment	Bonferroni	Benjamini	FDR
GOTERM_BP_FAT	GO:0010646~regulation of cell communication	35	0.313059	2.76177e-10	DLC1, PTGS2, PDGFA, GDF6, F2RL1, EDN1, TNFSF15, SOX4, ESM1, GPR4, CITED2, HRH1, CTGF, NRARP, C8ORF4, RHOB, SKIL, PELI1, IRS2, PTPRE, SMAD7, SMAD6, SNAI2, SNAI1, DDIT4, DUSP5, HES1, TNFSF10, PLK3, RGS3, SMURF2, GADD45B, RAB11FIP1, SPATA13, PMEPA1	65	3020	16650	2.96867	7.46507e-07	7.46507e-07	4.91531e-07
GOTERM_BP_FAT	GO:0023051~regulation of signaling	35	0.313059	4.3556e-10	DLC1, PTGS2, PDGFA, GDF6, F2RL1, EDN1, TNFSF15, SOX4, ESM1, GPR4, CITED2, HRH1, CTGF, NRARP, C8ORF4, RHOB, SKIL, PELI1, IRS2, PTPRE, SMAD7, SMAD6, SNAI2, SNAI1, DDIT4, DUSP5, HES1, TNFSF10, PLK3, RGS3, SMURF2, GADD45B, RAB11FIP1, SPATA13, PMEPA1	65	3070	16650	2.92032	1.17732e-06	5.88659e-07	7.75194e-07
GOTERM_BP_FAT	GO:0009966~regulation of signal transduction	33	0.29517	4.84332e-10	DLC1, PTGS2, PDGFA, GDF6, F2RL1, EDN1, TNFSF15, SOX4, ESM1, GPR4, CITED2, CTGF, NRARP, C8ORF4, RHOB, SKIL, PELI1, IRS2, PTPRE, SMAD7, SMAD6, SNAI2, SNAI1, DDIT4, DUSP5, HES1, TNFSF10, PLK3, RGS3, SMURF2, GADD45B, SPATA13, PMEPA1	65	2728	16650	3.09864	1.30915e-06	4.36383e-07	8.61998e-07
GOTERM_BP_FAT	GO:0009719~response to endogenous stimulus	25	0.223614	9.38691e-10	IRS2, PTPRE, PTGS2, SMAD7, GDF6, SMAD6, PDK4, EDN1, NR3C1, SNAI2, DDIT4, CITED2, HES1, TNFSF10, HRH1, THBD, CTGF, STC1, FBXO32, SMURF2, SKIL, KLF2, SIK1, GCNT1, PMEPA1	65	1548	16650	4.13685	2.53728e-06	6.3432e-07	1.67065e-06
GOTERM_BP_FAT	GO:0072358~cardiovascular system development	20	0.178891	1.35633e-09	DLC1, PTGS2, SMAD7, PDGFA, SMAD6, EDN1, SOX4, ESM1, SNAI2, SNAI1, GPR4, CITED2, HES1, NRARP, CTGF, RHOB, ADAMTS1, SIK1, RUNX1, ANGPTL4	65	945	16650	5.42125	3.66617e-06	7.33234e-07	2.41396e-06
GOTERM_BP_FAT	GO:0072359~circulatory system development	20	0.178891	1.35633e-09	DLC1, PTGS2, SMAD7, PDGFA, SMAD6, EDN1, SOX4, ESM1, SNAI2, SNAI1, GPR4, CITED2, HES1, NRARP, CTGF, RHOB, ADAMTS1, SIK1, RUNX1, ANGPTL4	65	945	16650	5.42125	3.66617e-06	7.33234e-07	2.41396e-06
GOTERM_BP_FAT	GO:0016477~cell migration	22	0.19678	1.39721e-09	DLC1, IRS2, PTGS2, SMAD7, PDGFA, EDN1, F2RL1, SNAI2, SNAI1, DDIT4, CITED2, HES1, HRH1, THBD, CTGF, RHOB, SMURF2, STC1, MERTK, ABL2, GCNT1, SPATA13	65	1184	16650	4.75962	3.77665e-06	6.29443e-07	2.48671e-06
GOTERM_BP_FAT	GO:0071495~cellular response to endogenous stimulus	22	0.19678	1.41868e-09	IRS2, PTPRE, PTGS2, SMAD7, GDF6, SMAD6, PDK4, EDN1, NR3C1, SNAI2, DDIT4, CITED2, HES1, HRH1, CTGF, FBXO32, STC1, SMURF2, SKIL, SIK1, KLF2, PMEPA1	65	1185	16650	4.7556	3.8347e-06	5.47815e-07	2.52493e-06
GOTERM_BP_FAT	GO:0035556~intracellular signal transduction	31	0.277281	6.22835e-09	DLC1, PTGS2, PDGFA, GDF6, F2RL1, EDN1, TNFSF15, SOX4, GPR4, HRH1, CTGF, C8ORF4, RHOB, SKIL, SIK1, STK38L, IRS2, PELI1, SPSB1, SNAI2, SNAI1, DDIT4, DUSP5, HES1, TNFSF10, PLK3, RND1, RGS3, MERTK, GADD45B, SPATA13	65	2657	16650	2.98862	1.68351e-05	2.1044e-06	1.1085e-05
GOTERM_BP_FAT	GO:0006915~apoptotic process	25	0.223614	1.055e-08	DLC1, IRS2, PTGS2, GDF6, SMAD6, PDK4, EDN1, TNFSF15, SOX4, NR3C1, SNAI2, SNAI1, DDIT4, CITED2, TNFSF10, PLK3, CTGF, C8ORF4, RHOB, SKIL, SIK1, GADD45B, MERTK, ANGPTL4, PHLDA1	65	1747	16650	3.66562	2.85162e-05	3.16851e-06	1.87765e-05
GOTERM_BP_FAT	GO:0048870~cell motility	22	0.19678	1.11432e-08	DLC1, IRS2, PTGS2, SMAD7, PDGFA, EDN1, F2RL1, SNAI2, SNAI1, DDIT4, CITED2, HES1, HRH1, THBD, CTGF, RHOB, SMURF2, STC1, MERTK, ABL2, GCNT1, SPATA13	65	1330	16650	4.23713	3.01196e-05	3.012e-06	1.98322e-05
GOTERM_BP_FAT	GO:0051674~localization of cell	22	0.19678	1.11432e-08	DLC1, IRS2, PTGS2, SMAD7, PDGFA, EDN1, F2RL1, SNAI2, SNAI1, DDIT4, CITED2, HES1, HRH1, THBD, CTGF, RHOB, SMURF2, STC1, MERTK, ABL2, GCNT1, SPATA13	65	1330	16650	4.23713	3.01196e-05	3.012e-06	1.98322e-05
GOTERM_BP_FAT	GO:0001568~blood vessel development	15	0.134168	2.91933e-08	PTGS2, SMAD7, PDGFA, SMAD6, EDN1, SOX4, ESM1, GPR4, CITED2, HES1, CTGF, NRARP, RHOB, RUNX1, ANGPTL4	65	576	16650	6.67067	7.89064e-05	7.17357e-06	5.19572e-05
GOTERM_BP_FAT	GO:0012501~programmed cell death	25	0.223614	3.30472e-08	DLC1, IRS2, PTGS2, GDF6, SMAD6, PDK4, EDN1, TNFSF15, SOX4, NR3C1, SNAI2, SNAI1, DDIT4, CITED2, TNFSF10, PLK3, CTGF, C8ORF4, RHOB, SKIL, SIK1, GADD45B, MERTK, ANGPTL4, PHLDA1	65	1852	16650	3.4578	8.93226e-05	7.44386e-06	5.88162e-05
GOTERM_BP_FAT	GO:0048646~anatomical structure formation involved in morphogenesis	20	0.178891	3.3978e-08	DLC1, PTGS2, PDGFA, EDN1, SOX4, ESM1, SNAI2, SNAI1, GPR4, CITED2, HES1, DUSP5, NRARP, CTGF, ETS2, RHOB, ADAMTS1, SKIL, RUNX1, ANGPTL4	65	1151	16650	4.45098	9.18383e-05	7.06478e-06	6.04728e-05
GOTERM_BP_FAT	GO:0048514~blood vessel morphogenesis	14	0.125224	3.62317e-08	PTGS2, SMAD7, PDGFA, EDN1, SOX4, ESM1, GPR4, CITED2, HES1, CTGF, NRARP, RHOB, RUNX1, ANGPTL4	65	491	16650	7.30378	9.79294e-05	6.99528e-06	6.44838e-05
GOTERM_BP_FAT	GO:1902531~regulation of intracellular signal transduction	24	0.214669	3.78738e-08	DLC1, PELI1, IRS2, PTGS2, PDGFA, GDF6, F2RL1, EDN1, TNFSF15, SNAI2, SNAI1, GPR4, DDIT4, HES1, DUSP5, TNFSF10, PLK3, RGS3, CTGF, C8ORF4, RHOB, SKIL, GADD45B, SPATA13	65	1714	16650	3.58675	0.000102368	6.82484e-06	6.74065e-05
GOTERM_BP_FAT	GO:0060429~epithelium development	19	0.169946	5.61012e-08	MAF, DLC1, SMAD7, PDGFA, SMAD6, EDN1, F2RL1, SOX4, SNAI2, SNAI1, GPR4, CITED2, HES1, NRARP, RHOB, STC1, SMURF2, SKIL, KLF2	65	1060	16650	4.59144	0.00015163	9.47755e-06	9.98469e-05
GOTERM_BP_FAT	GO:0001944~vasculature development	15	0.134168	5.96149e-08	PTGS2, SMAD7, PDGFA, SMAD6, EDN1, SOX4, ESM1, GPR4, CITED2, HES1, CTGF, NRARP, RHOB, RUNX1, ANGPTL4	65	610	16650	6.29887	0.000161126	9.47873e-06	0.0001061
GOTERM_BP_FAT	GO:0008219~cell death	25	0.223614	9.65112e-08	DLC1, IRS2, PTGS2, GDF6, SMAD6, PDK4, EDN1, TNFSF15, SOX4, NR3C1, SNAI2, SNAI1, DDIT4, CITED2, TNFSF10, PLK3, CTGF, C8ORF4, RHOB, SKIL, SIK1, GADD45B, MERTK, ANGPTL4, PHLDA1	65	1958	16650	3.27061	0.000260836	1.44927e-05	0.000171767
GOTERM_BP_FAT	GO:0010941~regulation of cell death	22	0.19678	9.99808e-08	DLC1, IRS2, PTGS2, GDF6, SMAD6, PDK4, EDN1, TNFSF15, SOX4, SNAI2, SNAI1, DDIT4, CITED2, TNFSF10, PLK3, CTGF, RHOB, SKIL, SIK1, MERTK, GADD45B, ANGPTL4	65	1509	16650	3.73452	0.000270212	1.42235e-05	0.000177942
GOTERM_BP_FAT	GO:0010033~response to organic substance	30	0.268336	1.12411e-07	PTGS2, GDF6, F2RL1, EDN1, TNFSF15, SOX4, NR3C1, CITED2, HRH1, CTGF, SKIL, SIK1, GCNT1, PELI1, IRS2, PTPRE, SMAD7, SMAD6, PDK4, SNAI2, DDIT4, HES1, TNFSF10, THBD, STC1, SMURF2, FBXO32, KLF2, ABL2, PMEPA1	65	2822	16650	2.72311	0.0003038	1.51922e-05	0.000200064
GOTERM_BP_FAT	GO:0040011~locomotion	22	0.19678	1.2659e-07	DLC1, IRS2, PTGS2, SMAD7, PDGFA, EDN1, F2RL1, SNAI2, SNAI1, DDIT4, CITED2, HES1, HRH1, THBD, CTGF, RHOB, SMURF2, STC1, MERTK, ABL2, GCNT1, SPATA13	65	1530	16650	3.68326	0.000342113	1.62938e-05	0.000225299
GOTERM_BP_FAT	GO:0007166~cell surface receptor signaling pathway	29	0.259392	1.38283e-07	PDGFA, GDF6, F2RL1, EDN1, TNFSF15, NEDD9, SOX4, ESM1, CITED2, CTGF, NRARP, C8ORF4, SKIL, PELI1, IRS2, PTPRE, SMAD7, SMAD6, PDK4, SNAI2, SNAI1, DDIT4, HES1, TNFSF10, ADAMTS1, SMURF2, MERTK, ABL2, PMEPA1	65	2669	16650	2.78324	0.000373708	1.69898e-05	0.00024611
GOTERM_BP_FAT	GO:0042981~regulation of apoptotic process	21	0.187835	1.46264e-07	DLC1, IRS2, PTGS2, GDF6, SMAD6, PDK4, EDN1, TNFSF15, SOX4, SNAI2, SNAI1, CITED2, TNFSF10, PLK3, CTGF, RHOB, SKIL, SIK1, MERTK, GADD45B, ANGPTL4	65	1400	16650	3.84231	0.000395274	1.71891e-05	0.000260316
GOTERM_BP_FAT	GO:0031324~negative regulation of cellular metabolic process	27	0.241503	1.66916e-07	PDGFA, EDN1, F2RL1, SOX4, CITED2, NRARP, BHLHE40, SKIL, SIK1, RUNX1, MAF, IRS2, SMAD7, SMAD6, SNAI2, SAMSN1, SNAI1, DDIT4, DUSP5, HES1, PLK3, RGS3, ETS2, SMURF2, HIVEP1, GADD45B, PMEPA1	65	2345	16650	2.94932	0.000451072	1.87987e-05	0.000297071
GOTERM_BP_FAT	GO:0043067~regulation of programmed cell death	21	0.187835	1.70083e-07	DLC1, IRS2, PTGS2, GDF6, SMAD6, PDK4, EDN1, TNFSF15, SOX4, SNAI2, SNAI1, CITED2, TNFSF10, PLK3, CTGF, RHOB, SKIL, SIK1, MERTK, GADD45B, ANGPTL4	65	1413	16650	3.80696	0.000459628	1.83892e-05	0.000302707
GOTERM_BP_FAT	GO:0009892~negative regulation of metabolic process	28	0.250447	1.74673e-07	PDGFA, EDN1, F2RL1, SOX4, CITED2, CTGF, NRARP, BHLHE40, SKIL, SIK1, RUNX1, MAF, IRS2, SMAD7, SMAD6, SAMSN1, SNAI2, SNAI1, DDIT4, DUSP5, HES1, PLK3, RGS3, ETS2, SMURF2, HIVEP1, GADD45B, PMEPA1	65	2522	16650	2.8439	0.000472031	1.81591e-05	0.000310877
GOTERM_BP_FAT	GO:0071310~cellular response to organic substance	26	0.232558	1.79528e-07	IRS2, PTPRE, PTGS2, SMAD7, GDF6, SMAD6, F2RL1, PDK4, EDN1, TNFSF15, SOX4, NR3C1, SNAI2, DDIT4, CITED2, HES1, HRH1, CTGF, STC1, FBXO32, SMURF2, SKIL, KLF2, SIK1, ABL2, PMEPA1	65	2186	16650	3.04666	0.000485148	1.79726e-05	0.000319518
GOTERM_BP_FAT	GO:0010648~negative regulation of cell communication	19	0.169946	2.8861e-07	DLC1, PTPRE, PTGS2, SMAD7, SMAD6, EDN1, F2RL1, SNAI2, SNAI1, DDIT4, DUSP5, TNFSF10, NRARP, RGS3, C8ORF4, SMURF2, SKIL, RAB11FIP1, PMEPA1	65	1182	16650	4.11753	0.00077981	2.78608e-05	0.000513658
GOTERM_BP_FAT	GO:0023057~negative regulation of signaling	19	0.169946	3.03449e-07	DLC1, PTPRE, PTGS2, SMAD7, SMAD6, EDN1, F2RL1, SNAI2, SNAI1, DDIT4, DUSP5, TNFSF10, NRARP, RGS3, C8ORF4, SMURF2, SKIL, RAB11FIP1, PMEPA1	65	1186	16650	4.10365	0.000819886	2.82831e-05	0.000540066
GOTERM_BP_FAT	GO:0070887~cellular response to chemical stimulus	28	0.250447	4.78977e-07	PTGS2, GDF6, F2RL1, EDN1, TNFSF15, SOX4, NR3C1, CITED2, HRH1, CTGF, RHOB, SKIL, SIK1, IRS2, PTPRE, SMAD7, SMAD6, PDK4, SNAI2, DDIT4, HES1, PLK3, SMURF2, FBXO32, STC1, KLF2, ABL2, PMEPA1	65	2648	16650	2.70858	0.00129384	4.31549e-05	0.000852464
GOTERM_BP_FAT	GO:0048585~negative regulation of response to stimulus	20	0.178891	5.16757e-07	DLC1, PTPRE, SMAD7, PDGFA, SMAD6, EDN1, F2RL1, SAMSN1, SNAI2, SNAI1, DDIT4, DUSP5, TNFSF10, THBD, NRARP, RGS3, C8ORF4, SMURF2, SKIL, PMEPA1	65	1369	16650	3.7422	0.00139582	4.50569e-05	0.000919703
GOTERM_BP_FAT	GO:0006366~transcription from RNA polymerase II promoter	23	0.205725	5.2833e-07	MAF, SMAD7, GDF6, SMAD6, EDN1, F2RL1, SOX4, NR3C1, SNAI2, SNAI1, CITED2, HES1, PLK3, NRARP, CTGF, ETS2, HIVEP2, HIVEP1, SMURF2, BHLHE40, SKIL, KLF2, RUNX1	65	1820	16650	3.23711	0.00142706	4.46264e-05	0.000940299
GOTERM_BP_FAT	GO:0048729~tissue morphogenesis	14	0.125224	5.5377e-07	DLC1, SMAD7, PDGFA, EDN1, SOX4, SNAI2, SNAI1, CITED2, HES1, NRARP, RHOB, STC1, SMURF2, GCNT1	65	622	16650	5.76552	0.00149572	4.53577e-05	0.000985575
GOTERM_BP_FAT	GO:2000145~regulation of cell motility	15	0.134168	5.89113e-07	DLC1, IRS2, PTGS2, SMAD7, PDGFA, EDN1, F2RL1, SNAI2, SNAI1, CITED2, RHOB, STC1, SMURF2, ABL2, SPATA13	65	736	16650	5.22053	0.0015911	4.68334e-05	0.00104848
GOTERM_BP_FAT	GO:0010647~positive regulation of cell communication	21	0.187835	7.94195e-07	PELI1, IRS2, PTGS2, PDGFA, GDF6, F2RL1, EDN1, TNFSF15, SOX4, ESM1, GPR4, CITED2, HES1, DUSP5, TNFSF10, NRARP, CTGF, C8ORF4, SMURF2, SKIL, GADD45B	65	1555	16650	3.45931	0.00214441	6.13327e-05	0.00141347
GOTERM_BP_FAT	GO:0023056~positive regulation of signaling	21	0.187835	8.61545e-07	PELI1, IRS2, PTGS2, PDGFA, GDF6, F2RL1, EDN1, TNFSF15, SOX4, ESM1, GPR4, CITED2, HES1, DUSP5, TNFSF10, NRARP, CTGF, C8ORF4, SMURF2, SKIL, GADD45B	65	1563	16650	3.44161	0.00232605	6.46856e-05	0.00153334
GOTERM_BP_FAT	GO:0040012~regulation of locomotion	15	0.134168	9.79393e-07	DLC1, IRS2, PTGS2, SMAD7, PDGFA, EDN1, F2RL1, SNAI2, SNAI1, CITED2, RHOB, STC1, SMURF2, ABL2, SPATA13	65	768	16650	5.003	0.0026438	7.15461e-05	0.00174307
GOTERM_BP_FAT	GO:0009967~positive regulation of signal transduction	20	0.178891	9.83992e-07	PELI1, PTGS2, PDGFA, GDF6, F2RL1, EDN1, TNFSF15, SOX4, ESM1, GPR4, CITED2, HES1, DUSP5, TNFSF10, NRARP, CTGF, C8ORF4, SMURF2, SKIL, GADD45B	65	1428	16650	3.58759	0.0026562	6.99905e-05	0.00175126
GOTERM_BP_FAT	GO:0030334~regulation of cell migration	14	0.125224	1.63347e-06	DLC1, IRS2, PTGS2, SMAD7, PDGFA, EDN1, F2RL1, SNAI2, SNAI1, CITED2, RHOB, STC1, SMURF2, SPATA13	65	685	16650	5.23526	0.00440554	0.000113206	0.00290715
GOTERM_BP_FAT	GO:0051270~regulation of cellular component movement	15	0.134168	1.63569e-06	DLC1, IRS2, PTGS2, SMAD7, PDGFA, EDN1, F2RL1, SNAI2, SNAI1, CITED2, RHOB, STC1, SMURF2, ABL2, SPATA13	65	802	16650	4.79091	0.00441151	0.000110526	0.0029111
GOTERM_BP_FAT	GO:0006928~movement of cell or subcellular component	22	0.19678	1.81063e-06	DLC1, IRS2, PTGS2, SMAD7, PDGFA, EDN1, F2RL1, SNAI2, SNAI1, DDIT4, CITED2, HES1, HRH1, THBD, CTGF, RHOB, SMURF2, STC1, MERTK, ABL2, GCNT1, SPATA13	65	1795	16650	3.13949	0.00488218	0.000119362	0.00322245
GOTERM_BP_FAT	GO:0006464~cellular protein modification process	33	0.29517	1.9903e-06	DLC1, PDGFA, GDF6, F2RL1, EDN1, TNFSF15, SOX4, PPP1R3B, ST3GAL5, CTGF, SIK1, GCNT1, STK38L, IRS2, PELI1, PTPRE, SPSB1, SMAD7, SMAD6, PDK4, SAMSN1, SNAI2, DDIT4, DUSP5, HES1, PLK3, RGS3, FBXO32, SMURF2, MERTK, GADD45B, ABL2, PMEPA1	65	3818	16650	2.21401	0.00536533	0.000128082	0.0035422
GOTERM_BP_FAT	GO:0036211~protein modification process	33	0.29517	1.9903e-06	DLC1, PDGFA, GDF6, F2RL1, EDN1, TNFSF15, SOX4, PPP1R3B, ST3GAL5, CTGF, SIK1, GCNT1, STK38L, IRS2, PELI1, PTPRE, SPSB1, SMAD7, SMAD6, PDK4, SAMSN1, SNAI2, DDIT4, DUSP5, HES1, PLK3, RGS3, FBXO32, SMURF2, MERTK, GADD45B, ABL2, PMEPA1	65	3818	16650	2.21401	0.00536533	0.000128082	0.0035422
GOTERM_BP_FAT	GO:0010605~negative regulation of macromolecule metabolic process	25	0.223614	2.36311e-06	F2RL1, EDN1, SOX4, CITED2, CTGF, NRARP, BHLHE40, SKIL, RUNX1, MAF, SMAD7, SMAD6, SAMSN1, SNAI2, SNAI1, DDIT4, DUSP5, HES1, PLK3, RGS3, ETS2, SMURF2, HIVEP1, GADD45B, PMEPA1	65	2326	16650	2.75316	0.00636714	0.000148535	0.0042057
GOTERM_BP_FAT	GO:0007167~enzyme linked receptor protein signaling pathway	16	0.143113	2.38659e-06	IRS2, PTPRE, SMAD7, PDGFA, GDF6, SMAD6, PDK4, ESM1, CITED2, DDIT4, HES1, CTGF, SMURF2, SKIL, ABL2, PMEPA1	65	954	16650	4.29608	0.00643021	0.000146602	0.00424749
GOTERM_BP_FAT	GO:0003007~heart morphogenesis	9	0.0805009	2.67009e-06	HES1, DLC1, SMAD7, SMAD6, SOX4, ADAMTS1, SNAI2, SNAI1, CITED2	65	230	16650	10.0234	0.00719128	0.000160371	0.00475203
GOTERM_BP_FAT	GO:0006468~protein phosphorylation	22	0.19678	3.00057e-06	IRS2, SMAD7, PDGFA, GDF6, SMAD6, F2RL1, PDK4, EDN1, TNFSF15, SAMSN1, DDIT4, HES1, DUSP5, PLK3, RGS3, CTGF, SIK1, MERTK, GADD45B, ABL2, STK38L, PMEPA1	65	1852	16650	3.04286	0.00807775	0.000176301	0.00534017
GOTERM_BP_FAT	GO:0061448~connective tissue development	9	0.0805009	3.23253e-06	MAF, CTGF, GDF6, EDN1, STC1, RUNX1, SNAI2, SNAI1, GPR4	65	236	16650	9.76858	0.00869949	0.000185888	0.005753
GOTERM_BP_FAT	GO:0000122~negative regulation of transcription from RNA polymerase II promoter	14	0.125224	4.30416e-06	MAF, SMAD7, EDN1, SNAI2, SNAI1, CITED2, HES1, PLK3, NRARP, ETS2, HIVEP1, SMURF2, BHLHE40, SKIL	65	748	16650	4.79432	0.0115667	0.000242349	0.00766011
GOTERM_BP_FAT	GO:0051241~negative regulation of multicellular organismal process	16	0.143113	5.22864e-06	PTGS2, SMAD7, PDGFA, SMAD6, EDN1, F2RL1, SNAI2, SNAI1, GPR4, HES1, THBD, NRARP, STC1, KLF2, RUNX1, RAB11FIP1	65	1017	16650	4.02995	0.0140336	0.000288388	0.00930533
GOTERM_BP_FAT	GO:0009628~response to abiotic stimulus	16	0.143113	6.02931e-06	PTGS2, EDN1, SNAI2, GPR4, DDIT4, CITED2, HRH1, THBD, PLK3, CTGF, C8ORF4, RHOB, STC1, BHLHE40, SIK1, ANGPTL4	65	1029	16650	3.98296	0.0161652	0.000325892	0.0107302
GOTERM_BP_FAT	GO:0051216~cartilage development	8	0.0715564	6.32605e-06	MAF, CTGF, GDF6, EDN1, STC1, RUNX1, SNAI2, SNAI1	65	183	16650	11.198	0.016954	0.000335226	0.0112583
GOTERM_BP_FAT	GO:0010563~negative regulation of phosphorus metabolic process	12	0.107335	6.33467e-06	DUSP5, IRS2, SMAD7, PDGFA, RGS3, SMAD6, EDN1, F2RL1, GADD45B, SAMSN1, PMEPA1, DDIT4	65	544	16650	5.65045	0.0169769	0.000329228	0.0112736
GOTERM_BP_FAT	GO:0045936~negative regulation of phosphate metabolic process	12	0.107335	6.33467e-06	DUSP5, IRS2, SMAD7, PDGFA, RGS3, SMAD6, EDN1, F2RL1, GADD45B, SAMSN1, PMEPA1, DDIT4	65	544	16650	5.65045	0.0169769	0.000329228	0.0112736
GOTERM_BP_FAT	GO:1901700~response to oxygen-containing compound	19	0.169946	6.44873e-06	IRS2, PELI1, PTPRE, PTGS2, PDK4, EDN1, SOX4, SNAI2, DDIT4, TNFSF10, THBD, PLK3, CTGF, RHOB, FBXO32, STC1, KLF2, ABL2, GCNT1	65	1466	16650	3.31987	0.0172799	0.000328832	0.0114766
GOTERM_BP_FAT	GO:0031325~positive regulation of cellular metabolic process	27	0.241503	6.97398e-06	DLC1, PTGS2, PDGFA, GDF6, F2RL1, EDN1, TNFSF15, SOX4, NR3C1, CITED2, HRH1, CTGF, RUNX1, MAF, PELI1, IRS2, SMAD7, SMAD6, SNAI2, SNAI1, DUSP5, HES1, TNFSF10, PLK3, ETS2, GADD45B, KLF2	65	2839	16650	2.43612	0.0186742	0.000349027	0.0124113
GOTERM_BP_FAT	GO:1902533~positive regulation of intracellular signal transduction	15	0.134168	7.55939e-06	PELI1, PTGS2, PDGFA, GDF6, F2RL1, EDN1, TNFSF15, GPR4, HES1, DUSP5, TNFSF10, CTGF, C8ORF4, SKIL, GADD45B	65	915	16650	4.19924	0.0202258	0.000371442	0.0134531
GOTERM_BP_FAT	GO:0022603~regulation of anatomical structure morphogenesis	16	0.143113	7.78708e-06	DLC1, PTGS2, SMAD7, PDGFA, EDN1, SNAI2, SNAI1, GPR4, CITED2, HES1, NRARP, RHOB, SMURF2, SKIL, RUNX1, ANGPTL4	65	1051	16650	3.89958	0.0208286	0.000375796	0.0138583
GOTERM_BP_FAT	GO:0009893~positive regulation of metabolic process	28	0.250447	8.09566e-06	DLC1, PTGS2, PDGFA, GDF6, F2RL1, EDN1, TNFSF15, SOX4, NR3C1, CITED2, HRH1, CTGF, RUNX1, MAF, PELI1, IRS2, SMAD7, SMAD6, SNAI2, SNAI1, DUSP5, HES1, TNFSF10, PLK3, ETS2, GADD45B, KLF2, ABL2	65	3052	16650	2.35004	0.021645	0.000383833	0.0144074
GOTERM_BP_FAT	GO:0034405~response to fluid shear stress	5	0.0447227	8.44209e-06	PTGS2, SMAD7, SMAD6, KLF2, CITED2	65	34	16650	37.6697	0.0225607	0.000393355	0.0150239
GOTERM_BP_FAT	GO:0006357~regulation of transcription from RNA polymerase II promoter	21	0.187835	1.02698e-05	MAF, SMAD7, GDF6, SMAD6, EDN1, F2RL1, SOX4, NR3C1, SNAI2, SNAI1, CITED2, HES1, PLK3, NRARP, ETS2, HIVEP1, SMURF2, BHLHE40, SKIL, KLF2, RUNX1	65	1835	16650	2.93146	0.0273777	0.000470389	0.0182763
GOTERM_BP_FAT	GO:0035295~tube development	12	0.107335	1.15897e-05	HES1, DLC1, SMAD7, NRARP, PDGFA, CTGF, SMAD6, EDN1, RHOB, SOX4, KLF2, CITED2	65	580	16650	5.29973	0.0308416	0.000521983	0.020625
GOTERM_BP_FAT	GO:0009968~negative regulation of signal transduction	16	0.143113	1.19256e-05	DLC1, PTPRE, SMAD7, SMAD6, F2RL1, SNAI2, SNAI1, DDIT4, DUSP5, TNFSF10, RGS3, NRARP, C8ORF4, SMURF2, SKIL, PMEPA1	65	1089	16650	3.76351	0.0317211	0.000528304	0.0212226
GOTERM_BP_FAT	GO:0010675~regulation of cellular carbohydrate metabolic process	7	0.0626118	1.35125e-05	IRS2, HRH1, PPP1R3B, PDK4, BPGM, SIK1, DDIT4	65	136	16650	13.1844	0.0358654	0.00058893	0.0240463
GOTERM_BP_FAT	GO:2000026~regulation of multicellular organismal development	20	0.178891	1.54026e-05	MAF, PTGS2, SMAD7, PDGFA, GDF6, EDN1, SNAI2, SNAI1, GPR4, CITED2, HES1, NRARP, CTGF, C8ORF4, RHOB, SMURF2, SKIL, RUNX1, ABL2, ANGPTL4	65	1721	16650	2.9768	0.0407787	0.000660631	0.0274094
GOTERM_BP_FAT	GO:0016310~phosphorylation	23	0.205725	1.55296e-05	IRS2, SMAD7, PDGFA, GDF6, SMAD6, F2RL1, PDK4, EDN1, TNFSF15, BPGM, SAMSN1, DDIT4, HES1, DUSP5, PLK3, RGS3, CTGF, SIK1, MERTK, GADD45B, ABL2, STK38L, PMEPA1	65	2229	16650	2.64313	0.041108	0.000655672	0.0276354
GOTERM_BP_FAT	GO:0001501~skeletal system development	11	0.09839	1.61842e-05	MAF, CTGF, GDF6, ETS2, EDN1, SOX4, STC1, RUNX1, SNAI2, SNAI1, CITED2	65	490	16650	5.75039	0.0428032	0.000672793	0.0288002
GOTERM_BP_FAT	GO:0090092~regulation of transmembrane receptor protein serine/threonine kinase signaling pathway	8	0.0715564	1.64999e-05	HES1, SMAD7, GDF6, SMAD6, SMURF2, SKIL, PMEPA1, CITED2	65	212	16650	9.66618	0.0436196	0.000675523	0.0293618
GOTERM_BP_FAT	GO:0009725~response to hormone	14	0.125224	1.78846e-05	IRS2, TNFSF10, PTPRE, PTGS2, CTGF, EDN1, PDK4, STC1, FBXO32, NR3C1, SIK1, GCNT1, PMEPA1, DDIT4	65	854	16650	4.19924	0.0471926	0.00072127	0.0318256
GOTERM_BP_FAT	GO:0071363~cellular response to growth factor stimulus	12	0.107335	1.85451e-05	HES1, SMAD7, CTGF, GDF6, SMAD6, EDN1, SMURF2, SKIL, SNAI2, PMEPA1, DDIT4, CITED2	65	610	16650	5.03909	0.0488923	0.000736905	0.0330009
GOTERM_BP_FAT	GO:0009887~organ morphogenesis	15	0.134168	1.88564e-05	DLC1, SMAD7, PDGFA, SMAD6, EDN1, SOX4, SNAI2, SNAI1, CITED2, HES1, CTGF, ADAMTS1, STC1, SMURF2, GCNT1	65	992	16650	3.87329	0.0496922	0.000738414	0.0335547
GOTERM_BP_FAT	GO:0051240~positive regulation of multicellular organismal process	18	0.161002	1.93018e-05	PELI1, PTGS2, PDGFA, GDF6, EDN1, F2RL1, SNAI1, CITED2, HES1, HRH1, THBD, CTGF, RHOB, SMURF2, SKIL, RUNX1, ABL2, ANGPTL4	65	1431	16650	3.22206	0.0508355	0.000745053	0.034347
GOTERM_BP_FAT	GO:0007507~heart development	11	0.09839	2.32111e-05	HES1, DLC1, SMAD7, SMAD6, EDN1, SOX4, ADAMTS1, SIK1, SNAI2, SNAI1, CITED2	65	511	16650	5.51407	0.0608127	0.000883277	0.0413023
GOTERM_BP_FAT	GO:0019220~regulation of phosphate metabolic process	19	0.169946	2.34004e-05	DLC1, IRS2, SMAD7, PDGFA, GDF6, SMAD6, EDN1, F2RL1, TNFSF15, BPGM, SAMSN1, DDIT4, HES1, DUSP5, HRH1, RGS3, CTGF, GADD45B, PMEPA1	65	1610	16650	3.02293	0.0612932	0.000878115	0.041639
GOTERM_BP_FAT	GO:0051174~regulation of phosphorus metabolic process	19	0.169946	2.35978e-05	DLC1, IRS2, SMAD7, PDGFA, GDF6, SMAD6, EDN1, F2RL1, TNFSF15, BPGM, SAMSN1, DDIT4, HES1, DUSP5, HRH1, RGS3, CTGF, GADD45B, PMEPA1	65	1611	16650	3.02106	0.0617939	0.000873393	0.0419902
GOTERM_BP_FAT	GO:0070848~response to growth factor	12	0.107335	2.64856e-05	HES1, SMAD7, CTGF, GDF6, SMAD6, EDN1, SMURF2, SKIL, SNAI2, PMEPA1, DDIT4, CITED2	65	634	16650	4.84834	0.0690889	0.000966985	0.0471277
GOTERM_BP_FAT	GO:0001525~angiogenesis	10	0.0894454	2.68291e-05	PTGS2, NRARP, PDGFA, CTGF, EDN1, RHOB, ESM1, RUNX1, GPR4, ANGPTL4	65	413	16650	6.20227	0.069953	0.000966468	0.0477388
GOTERM_BP_FAT	GO:0031960~response to corticosteroid	7	0.0626118	3.16051e-05	PTGS2, CTGF, EDN1, STC1, FBXO32, NR3C1, DDIT4	65	158	16650	11.3486	0.0818825	0.00112345	0.0562347
GOTERM_BP_FAT	GO:0006796~phosphate-containing compound metabolic process	27	0.241503	3.17448e-05	DLC1, PDGFA, GDF6, EDN1, F2RL1, TNFSF15, HRH1, PPP1R3B, CTGF, SIK1, STK38L, IRS2, PTPRE, SMAD7, SMAD6, PDK4, BPGM, SAMSN1, DDIT4, DUSP5, HES1, PLK3, RGS3, GADD45B, MERTK, ABL2, PMEPA1	65	3083	16650	2.24332	0.0822292	0.00111376	0.0564833
GOTERM_BP_FAT	GO:0006793~phosphorus metabolic process	27	0.241503	3.28745e-05	DLC1, PDGFA, GDF6, EDN1, F2RL1, TNFSF15, HRH1, PPP1R3B, CTGF, SIK1, STK38L, IRS2, PTPRE, SMAD7, SMAD6, PDK4, BPGM, SAMSN1, DDIT4, DUSP5, HES1, PLK3, RGS3, GADD45B, MERTK, ABL2, PMEPA1	65	3089	16650	2.23896	0.0850275	0.0011386	0.0584928
GOTERM_BP_FAT	GO:0001775~cell activation	14	0.125224	3.48203e-05	IRS2, PELI1, PDGFA, F2RL1, EDN1, SOX4, SAMSN1, HES1, THBD, CTGF, NRARP, C8ORF4, RHOB, MERTK	65	910	16650	3.94083	0.0898274	0.0011907	0.0619539
GOTERM_BP_FAT	GO:0042326~negative regulation of phosphorylation	10	0.0894454	3.5467e-05	DUSP5, IRS2, SMAD7, RGS3, SMAD6, F2RL1, GADD45B, SAMSN1, PMEPA1, DDIT4	65	428	16650	5.9849	0.0914168	0.00119764	0.063104
GOTERM_BP_FAT	GO:0031399~regulation of protein modification process	19	0.169946	3.64636e-05	DLC1, PELI1, SMAD7, PDGFA, GDF6, SMAD6, EDN1, F2RL1, TNFSF15, SOX4, SNAI2, SAMSN1, DDIT4, HES1, DUSP5, RGS3, CTGF, GADD45B, PMEPA1	65	1664	16650	2.92483	0.0938614	0.00121609	0.0648768
GOTERM_BP_FAT	GO:0017015~regulation of transforming growth factor beta receptor signaling pathway	6	0.0536673	4.06873e-05	SMAD7, SMAD6, SMURF2, SKIL, PMEPA1, CITED2	65	100	16650	15.3692	0.104148	0.00134032	0.0723891
GOTERM_BP_FAT	GO:1903844~regulation of cellular response to transforming growth factor beta stimulus	6	0.0536673	4.06873e-05	SMAD7, SMAD6, SMURF2, SKIL, PMEPA1, CITED2	65	100	16650	15.3692	0.104148	0.00134032	0.0723891
GOTERM_BP_FAT	GO:0048584~positive regulation of response to stimulus	21	0.187835	4.54176e-05	PELI1, PTGS2, PDGFA, GDF6, F2RL1, EDN1, TNFSF15, SOX4, ESM1, GPR4, CITED2, HES1, DUSP5, TNFSF10, THBD, NRARP, CTGF, C8ORF4, SMURF2, SKIL, GADD45B	65	2030	16650	2.64987	0.11553	0.00147802	0.0808018
GOTERM_BP_FAT	GO:0006109~regulation of carbohydrate metabolic process	7	0.0626118	5.25174e-05	IRS2, HRH1, PPP1R3B, PDK4, BPGM, SIK1, DDIT4	65	173	16650	10.3646	0.132342	0.00168855	0.0934274
GOTERM_BP_FAT	GO:0071385~cellular response to glucocorticoid stimulus	5	0.0447227	5.84414e-05	EDN1, STC1, FBXO32, NR3C1, DDIT4	65	55	16650	23.2867	0.146126	0.00185677	0.103961
GOTERM_BP_FAT	GO:0001822~kidney development	8	0.0715564	7.17829e-05	HES1, SMAD7, PDGFA, SMAD6, SOX4, ADAMTS1, GCNT1, GPR4	65	267	16650	7.67502	0.176372	0.00225369	0.12768
GOTERM_BP_FAT	GO:0071384~cellular response to corticosteroid stimulus	5	0.0447227	7.2076e-05	EDN1, STC1, FBXO32, NR3C1, DDIT4	65	58	16650	22.0822	0.177024	0.0022369	0.128201
GOTERM_BP_FAT	GO:0009891~positive regulation of biosynthetic process	19	0.169946	7.65057e-05	MAF, IRS2, PTGS2, SMAD7, PDGFA, GDF6, SMAD6, EDN1, F2RL1, SOX4, NR3C1, SNAI1, CITED2, HES1, HRH1, CTGF, ETS2, KLF2, RUNX1	65	1760	16650	2.7653	0.18682	0.00234727	0.136075
GOTERM_BP_FAT	GO:0045892~negative regulation of transcription, DNA-templated	15	0.134168	7.87991e-05	MAF, SMAD7, EDN1, SNAI2, SNAI1, CITED2, HES1, PLK3, NRARP, ETS2, HIVEP1, SMURF2, BHLHE40, SKIL, RUNX1	65	1130	16650	3.40027	0.191846	0.00239042	0.140151
GOTERM_BP_FAT	GO:0010604~positive regulation of macromolecule metabolic process	25	0.223614	8.09144e-05	MAF, DLC1, IRS2, PELI1, SMAD7, PDGFA, GDF6, SMAD6, F2RL1, EDN1, TNFSF15, SOX4, NR3C1, SNAI2, SNAI1, CITED2, HES1, DUSP5, TNFSF10, PLK3, CTGF, ETS2, RUNX1, KLF2, GADD45B	65	2856	16650	2.24224	0.196454	0.00242728	0.143911
GOTERM_BP_FAT	GO:0003206~cardiac chamber morphogenesis	6	0.0536673	8.96698e-05	HES1, SMAD7, SMAD6, SOX4, ADAMTS1, CITED2	65	118	16650	13.0248	0.215249	0.00266006	0.159471
GOTERM_BP_FAT	GO:0033993~response to lipid	13	0.116279	9.1441e-05	PELI1, THBD, PTGS2, CTGF, EDN1, PDK4, STC1, FBXO32, NR3C1, SNAI2, ABL2, PMEPA1, DDIT4	65	860	16650	3.87209	0.218997	0.00268309	0.162618
GOTERM_BP_FAT	GO:0010942~positive regulation of cell death	11	0.09839	9.87445e-05	DLC1, TNFSF10, PTGS2, CTGF, TNFSF15, RHOB, SOX4, SKIL, GADD45B, SIK1, DDIT4	65	607	16650	4.642	0.234265	0.00286599	0.175596
GOTERM_BP_FAT	GO:0003281~ventricular septum development	5	0.0447227	9.97483e-05	HES1, SMAD7, SMAD6, SOX4, CITED2	65	63	16650	20.3297	0.23634	0.00286433	0.17738
GOTERM_BP_FAT	GO:0060411~cardiac septum morphogenesis	5	0.0447227	9.97483e-05	HES1, SMAD7, SMAD6, SOX4, CITED2	65	63	16650	20.3297	0.23634	0.00286433	0.17738
GOTERM_BP_FAT	GO:0072001~renal system development	8	0.0715564	0.000103288	HES1, SMAD7, PDGFA, SMAD6, SOX4, ADAMTS1, GCNT1, GPR4	65	283	16650	7.2411	0.243612	0.00293465	0.183669
GOTERM_BP_FAT	GO:0031327~negative regulation of cellular biosynthetic process	17	0.152057	0.000112029	MAF, SMAD7, PDGFA, EDN1, SNAI2, SNAI1, CITED2, HES1, PLK3, NRARP, ETS2, HIVEP1, SMURF2, BHLHE40, SKIL, RUNX1, SIK1	65	1480	16650	2.94231	0.261276	0.00314952	0.199198
GOTERM_BP_FAT	GO:0050865~regulation of cell activation	10	0.0894454	0.000118972	HES1, PELI1, IRS2, THBD, NRARP, PDGFA, CTGF, F2RL1, MERTK, SAMSN1	65	501	16650	5.11285	0.275013	0.00330999	0.211531
GOTERM_BP_FAT	GO:1903507~negative regulation of nucleic acid-templated transcription	15	0.134168	0.000121794	MAF, SMAD7, EDN1, SNAI2, SNAI1, CITED2, HES1, PLK3, NRARP, ETS2, HIVEP1, SMURF2, BHLHE40, SKIL, RUNX1	65	1177	16650	3.26449	0.280523	0.00335386	0.216544
GOTERM_BP_FAT	GO:0001933~negative regulation of protein phosphorylation	9	0.0805009	0.000125109	DUSP5, SMAD7, RGS3, SMAD6, F2RL1, GADD45B, SAMSN1, PMEPA1, DDIT4	65	393	16650	5.86612	0.286941	0.00341024	0.222431
GOTERM_BP_FAT	GO:0030512~negative regulation of transforming growth factor beta receptor signaling pathway	5	0.0447227	0.000126885	SMAD7, SMAD6, SMURF2, SKIL, PMEPA1	65	67	16650	19.116	0.290356	0.00342404	0.225585
GOTERM_BP_FAT	GO:1903845~negative regulation of cellular response to transforming growth factor beta stimulus	5	0.0447227	0.000126885	SMAD7, SMAD6, SMURF2, SKIL, PMEPA1	65	67	16650	19.116	0.290356	0.00342404	0.225585
GOTERM_BP_FAT	GO:0030335~positive regulation of cell migration	9	0.0805009	0.00012956	IRS2, PTGS2, PDGFA, EDN1, F2RL1, RHOB, SMURF2, SNAI2, SNAI1	65	395	16650	5.83642	0.295469	0.00346155	0.230335
GOTERM_BP_FAT	GO:0046890~regulation of lipid biosynthetic process	6	0.0536673	0.000131657	PTGS2, PDGFA, PDK4, SIK1, SNAI2, SNAI1	65	128	16650	12.0072	0.299451	0.00348305	0.234059
GOTERM_BP_FAT	GO:1901698~response to nitrogen compound	13	0.116279	0.000133381	IRS2, PELI1, PTPRE, PTGS2, PDK4, EDN1, TNFSF10, HRH1, THBD, CTGF, STC1, KLF2, GCNT1	65	895	16650	3.72067	0.302708	0.00349438	0.23712
GOTERM_BP_FAT	GO:0036293~response to decreased oxygen levels	8	0.0715564	0.000133655	PLK3, PTGS2, CTGF, EDN1, STC1, DDIT4, CITED2, ANGPTL4	65	295	16650	6.94654	0.303225	0.00346794	0.237607
GOTERM_BP_FAT	GO:0009890~negative regulation of biosynthetic process	17	0.152057	0.000135322	MAF, SMAD7, PDGFA, EDN1, SNAI2, SNAI1, CITED2, HES1, PLK3, NRARP, ETS2, HIVEP1, SMURF2, BHLHE40, SKIL, RUNX1, SIK1	65	1504	16650	2.89536	0.306359	0.00347776	0.240568
GOTERM_BP_FAT	GO:0060548~negative regulation of cell death	13	0.116279	0.00013621	IRS2, SMAD6, EDN1, PDK4, SOX4, SNAI2, SNAI1, CITED2, TNFSF10, PLK3, CTGF, MERTK, ANGPTL4	65	897	16650	3.71237	0.308022	0.00346757	0.242145
GOTERM_BP_FAT	GO:0051247~positive regulation of protein metabolic process	17	0.152057	0.000139593	DLC1, PELI1, SMAD7, PDGFA, GDF6, F2RL1, EDN1, TNFSF15, SOX4, SNAI2, HES1, DUSP5, TNFSF10, PLK3, CTGF, KLF2, GADD45B	65	1508	16650	2.88768	0.314322	0.00352039	0.248152
GOTERM_BP_FAT	GO:1902679~negative regulation of RNA biosynthetic process	15	0.134168	0.000141757	MAF, SMAD7, EDN1, SNAI2, SNAI1, CITED2, HES1, PLK3, NRARP, ETS2, HIVEP1, SMURF2, BHLHE40, SKIL, RUNX1	65	1194	16650	3.21801	0.318321	0.00354183	0.251994
GOTERM_BP_FAT	GO:0014070~response to organic cyclic compound	13	0.116279	0.000149594	PELI1, HRH1, THBD, PTGS2, CTGF, EDN1, STC1, FBXO32, NR3C1, KLF2, SNAI2, PMEPA1, DDIT4	65	906	16650	3.6755	0.332611	0.00370305	0.265907
GOTERM_BP_FAT	GO:0008283~cell proliferation	19	0.169946	0.000157172	DLC1, IRS2, PELI1, PTGS2, PDGFA, SMAD6, EDN1, F2RL1, SOX4, ESM1, SNAI2, DDIT4, CITED2, HES1, NRARP, CTGF, ADAMTS1, STC1, RUNX1	65	1861	16650	2.61522	0.346144	0.00385499	0.27936
GOTERM_BP_FAT	GO:0071407~cellular response to organic cyclic compound	10	0.0894454	0.000157495	HRH1, PTGS2, EDN1, STC1, FBXO32, NR3C1, KLF2, SNAI2, PMEPA1, DDIT4	65	520	16650	4.92604	0.346715	0.00382816	0.279933
GOTERM_BP_FAT	GO:1901701~cellular response to oxygen-containing compound	13	0.116279	0.000159132	IRS2, PTPRE, PTGS2, PDK4, EDN1, SOX4, SNAI2, DDIT4, RHOB, FBXO32, STC1, KLF2, ABL2	65	912	16650	3.65132	0.3496	0.00383341	0.282839
GOTERM_BP_FAT	GO:0002009~morphogenesis of an epithelium	10	0.0894454	0.000159782	HES1, DLC1, NRARP, PDGFA, EDN1, RHOB, SOX4, SMURF2, SNAI1, CITED2	65	521	16650	4.91658	0.350741	0.00381504	0.283992
GOTERM_BP_FAT	GO:2000147~positive regulation of cell motility	9	0.0805009	0.000164532	IRS2, PTGS2, PDGFA, EDN1, F2RL1, RHOB, SMURF2, SNAI2, SNAI1	65	409	16650	5.63664	0.359027	0.00389387	0.292425
GOTERM_BP_FAT	GO:0071560~cellular response to transforming growth factor beta stimulus	7	0.0626118	0.000165078	SMAD7, SMAD6, EDN1, SMURF2, SKIL, PMEPA1, CITED2	65	213	16650	8.4182	0.359971	0.00387285	0.293393
GOTERM_BP_FAT	GO:0045934~negative regulation of nucleobase-containing compound metabolic process	16	0.143113	0.00016915	MAF, SMAD7, EDN1, SNAI2, SNAI1, DDIT4, CITED2, HES1, PLK3, NRARP, ETS2, HIVEP1, SMURF2, BHLHE40, SKIL, RUNX1	65	1371	16650	2.9894	0.366979	0.00393407	0.300621
GOTERM_BP_FAT	GO:0071559~response to transforming growth factor beta	7	0.0626118	0.000173676	SMAD7, SMAD6, EDN1, SMURF2, SKIL, PMEPA1, CITED2	65	215	16650	8.33989	0.374678	0.00400468	0.308653
GOTERM_BP_FAT	GO:0030509~BMP signaling pathway	6	0.0536673	0.000181038	HES1, SMAD7, GDF6, SMAD6, SMURF2, SKIL	65	137	16650	11.2184	0.386999	0.00413878	0.321715
GOTERM_BP_FAT	GO:0010243~response to organonitrogen compound	12	0.107335	0.000188013	IRS2, TNFSF10, HRH1, THBD, PTPRE, PTGS2, CTGF, EDN1, PDK4, STC1, KLF2, GCNT1	65	789	16650	3.89588	0.398451	0.00426188	0.334091
GOTERM_BP_FAT	GO:0070482~response to oxygen levels	8	0.0715564	0.000196276	PLK3, PTGS2, CTGF, EDN1, STC1, DDIT4, CITED2, ANGPTL4	65	314	16650	6.52621	0.41174	0.0044118	0.34875
GOTERM_BP_FAT	GO:0051272~positive regulation of cellular component movement	9	0.0805009	0.000197184	IRS2, PTGS2, PDGFA, EDN1, F2RL1, RHOB, SMURF2, SNAI2, SNAI1	65	420	16650	5.48901	0.413182	0.00439561	0.35036
GOTERM_BP_FAT	GO:0042325~regulation of phosphorylation	16	0.143113	0.000201598	IRS2, SMAD7, PDGFA, GDF6, SMAD6, EDN1, F2RL1, TNFSF15, SAMSN1, DDIT4, HES1, DUSP5, CTGF, RGS3, GADD45B, PMEPA1	65	1393	16650	2.94218	0.420143	0.00445703	0.358189
GOTERM_BP_FAT	GO:0040017~positive regulation of locomotion	9	0.0805009	0.000203658	IRS2, PTGS2, PDGFA, EDN1, F2RL1, RHOB, SMURF2, SNAI2, SNAI1	65	422	16650	5.463	0.423364	0.00446596	0.361844
GOTERM_BP_FAT	GO:0072593~reactive oxygen species metabolic process	7	0.0626118	0.000206602	PTGS2, CTGF, EDN1, PDK4, F2RL1, KLF2, DDIT4	65	222	16650	8.07692	0.427935	0.00449393	0.367066
GOTERM_BP_FAT	GO:0031328~positive regulation of cellular biosynthetic process	18	0.161002	0.000207524	MAF, IRS2, PTGS2, SMAD7, PDGFA, GDF6, SMAD6, EDN1, F2RL1, SOX4, NR3C1, SNAI1, CITED2, HES1, HRH1, ETS2, KLF2, RUNX1	65	1729	16650	2.66673	0.42936	0.00447791	0.368701
GOTERM_BP_FAT	GO:0051253~negative regulation of RNA metabolic process	15	0.134168	0.000210714	MAF, SMAD7, EDN1, SNAI2, SNAI1, CITED2, HES1, PLK3, NRARP, ETS2, HIVEP1, SMURF2, BHLHE40, SKIL, RUNX1	65	1240	16650	3.09864	0.43426	0.00451059	0.374359
GOTERM_BP_FAT	GO:0001655~urogenital system development	8	0.0715564	0.000220364	HES1, SMAD7, PDGFA, SMAD6, SOX4, ADAMTS1, GCNT1, GPR4	65	320	16650	6.40385	0.448829	0.00467965	0.391472
GOTERM_BP_FAT	GO:0051384~response to glucocorticoid	6	0.0536673	0.000221073	PTGS2, EDN1, STC1, FBXO32, NR3C1, DDIT4	65	143	16650	10.7477	0.449885	0.00465808	0.392729
GOTERM_BP_FAT	GO:0060840~artery development	5	0.0447227	0.000228787	HES1, SMAD7, SMAD6, SOX4, CITED2	65	78	16650	16.4201	0.461239	0.00478297	0.406406
GOTERM_BP_FAT	GO:0007178~transmembrane receptor protein serine/threonine kinase signaling pathway	8	0.0715564	0.000228905	HES1, SMAD7, GDF6, SMAD6, SMURF2, SKIL, PMEPA1, CITED2	65	322	16650	6.36407	0.46141	0.00474869	0.406615
GOTERM_BP_FAT	GO:0009790~embryo development	13	0.116279	0.000241766	DLC1, PDGFA, SMAD6, EDN1, SOX4, SNAI1, CITED2, HES1, DUSP5, NRARP, ETS2, SKIL, KLF2	65	954	16650	3.49057	0.479816	0.00497668	0.429415
GOTERM_BP_FAT	GO:0032270~positive regulation of cellular protein metabolic process	16	0.143113	0.000248741	DLC1, PELI1, PDGFA, SMAD7, GDF6, F2RL1, EDN1, TNFSF15, SOX4, SNAI2, HES1, DUSP5, TNFSF10, PLK3, CTGF, GADD45B	65	1420	16650	2.88624	0.489534	0.00508122	0.441777
GOTERM_BP_FAT	GO:0010556~regulation of macromolecule biosynthetic process	30	0.268336	0.000249277	PDGFA, GDF6, F2RL1, EDN1, SOX4, NR3C1, CITED2, PPP1R3B, CTGF, NRARP, ZNF697, C8ORF4, BHLHE40, SKIL, RUNX1, SIK1, MAF, PELI1, IRS2, SMAD7, SMAD6, SNAI2, SNAI1, HES1, PLK3, ETS2, HIVEP2, SMURF2, HIVEP1, KLF2	65	4107	16650	1.8711	0.490273	0.00505395	0.442727
GOTERM_BP_FAT	GO:0071772~response to BMP	6	0.0536673	0.00025129	HES1, SMAD7, GDF6, SMAD6, SMURF2, SKIL	65	147	16650	10.4553	0.49304	0.00505674	0.446295
GOTERM_BP_FAT	GO:0071773~cellular response to BMP stimulus	6	0.0536673	0.00025129	HES1, SMAD7, GDF6, SMAD6, SMURF2, SKIL	65	147	16650	10.4553	0.49304	0.00505674	0.446295
GOTERM_BP_FAT	GO:0010557~positive regulation of macromolecule biosynthetic process	17	0.152057	0.000270769	MAF, IRS2, SMAD7, PDGFA, GDF6, SMAD6, EDN1, F2RL1, SOX4, NR3C1, SNAI1, CITED2, HES1, CTGF, ETS2, KLF2, RUNX1	65	1597	16650	2.72675	0.519048	0.00540747	0.480812
GOTERM_BP_FAT	GO:0033554~cellular response to stress	18	0.161002	0.000280586	PTGS2, GDF6, PDK4, EDN1, F2RL1, SOX4, SNAI2, SNAI1, DDIT4, CITED2, PLK3, CTGF, C8ORF4, RHOB, STC1, SKIL, KLF2, GADD45B	65	1773	16650	2.60055	0.531645	0.0055619	0.498202
GOTERM_BP_FAT	GO:0090287~regulation of cellular response to growth factor stimulus	7	0.0626118	0.0002807	HES1, SMAD7, SMAD6, SMURF2, SKIL, PMEPA1, CITED2	65	235	16650	7.63011	0.53179	0.00552366	0.498405
GOTERM_BP_FAT	GO:0051726~regulation of cell cycle	13	0.116279	0.000298109	PTGS2, EDN1, SOX4, CITED2, HES1, PLK3, CTGF, C8ORF4, RHOB, SKIL, GADD45B, SIK1, CABLES1	65	976	16650	3.41189	0.553318	0.0058229	0.529238
GOTERM_BP_FAT	GO:0051246~regulation of protein metabolic process	22	0.19678	0.000299234	DLC1, PELI1, SMAD7, PDGFA, GDF6, SMAD6, F2RL1, EDN1, TNFSF15, SOX4, SNAI2, SAMSN1, DDIT4, HES1, DUSP5, TNFSF10, PLK3, RGS3, CTGF, KLF2, GADD45B, PMEPA1	65	2512	16650	2.24339	0.554675	0.00580289	0.531231
GOTERM_BP_FAT	GO:0048468~cell development	19	0.169946	0.000317439	MAF, SMAD7, GDF6, EDN1, F2RL1, SOX4, BPGM, SNAI2, SNAI1, GPR4, CITED2, HES1, RND1, STC1, SKIL, MERTK, KLF2, RUNX1, ABL2	65	1968	16650	2.47303	0.576064	0.00611106	0.563463
GOTERM_BP_FAT	GO:0043065~positive regulation of apoptotic process	10	0.0894454	0.000319588	DLC1, TNFSF10, PTGS2, CTGF, TNFSF15, RHOB, SOX4, SKIL, GADD45B, SIK1	65	572	16650	4.47821	0.578521	0.00610881	0.567267
GOTERM_BP_FAT	GO:0003205~cardiac chamber development	6	0.0536673	0.000321057	HES1, SMAD7, SMAD6, SOX4, ADAMTS1, CITED2	65	155	16650	9.91563	0.580192	0.00609373	0.569868
GOTERM_BP_FAT	GO:0032268~regulation of cellular protein metabolic process	21	0.187835	0.000340549	DLC1, PELI1, SMAD7, PDGFA, GDF6, SMAD6, F2RL1, EDN1, TNFSF15, SOX4, SNAI2, SAMSN1, DDIT4, HES1, DUSP5, TNFSF10, PLK3, RGS3, CTGF, GADD45B, PMEPA1	65	2346	16650	2.29294	0.601744	0.0064175	0.604366
GOTERM_BP_FAT	GO:0043068~positive regulation of programmed cell death	10	0.0894454	0.000340651	DLC1, TNFSF10, PTGS2, CTGF, TNFSF15, RHOB, SOX4, SKIL, GADD45B, SIK1	65	577	16650	4.43941	0.601854	0.00637498	0.604547
GOTERM_BP_FAT	GO:0001932~regulation of protein phosphorylation	15	0.134168	0.000343136	SMAD7, PDGFA, GDF6, SMAD6, EDN1, F2RL1, TNFSF15, SAMSN1, DDIT4, HES1, DUSP5, CTGF, RGS3, GADD45B, PMEPA1	65	1300	16650	2.95562	0.60452	0.0063772	0.608944
GOTERM_BP_FAT	GO:0031401~positive regulation of protein modification process	14	0.125224	0.000344167	DUSP5, HES1, DLC1, PELI1, SMAD7, PDGFA, CTGF, GDF6, EDN1, F2RL1, TNFSF15, SOX4, GADD45B, SNAI2	65	1143	16650	3.13749	0.605621	0.00635263	0.610768
GOTERM_BP_FAT	GO:0031400~negative regulation of protein modification process	10	0.0894454	0.000344999	DUSP5, SMAD7, RGS3, SMAD6, F2RL1, SOX4, GADD45B, SAMSN1, PMEPA1, DDIT4	65	578	16650	4.43173	0.606507	0.00632476	0.612241
GOTERM_BP_FAT	GO:1903524~positive regulation of blood circulation	5	0.0447227	0.00034791	HRH1, PTGS2, CTGF, EDN1, F2RL1	65	87	16650	14.7215	0.609592	0.00633501	0.617391
GOTERM_BP_FAT	GO:0007179~transforming growth factor beta receptor signaling pathway	6	0.0536673	0.00036101	SMAD7, SMAD6, SMURF2, SKIL, PMEPA1, CITED2	65	159	16650	9.66618	0.623179	0.00652884	0.640568
GOTERM_BP_FAT	GO:0050866~negative regulation of cell activation	6	0.0536673	0.00036101	PELI1, THBD, NRARP, PDGFA, MERTK, SAMSN1	65	159	16650	9.66618	0.623179	0.00652884	0.640568
GOTERM_BP_FAT	GO:0060412~ventricular septum morphogenesis	4	0.0357782	0.000383376	HES1, SMAD7, SOX4, CITED2	65	37	16650	27.6923	0.645293	0.00688594	0.680126
GOTERM_BP_FAT	GO:2000112~regulation of cellular macromolecule biosynthetic process	29	0.259392	0.000388959	PDGFA, GDF6, F2RL1, EDN1, SOX4, NR3C1, CITED2, PPP1R3B, NRARP, ZNF697, C8ORF4, BHLHE40, SKIL, SIK1, RUNX1, MAF, PELI1, IRS2, SMAD7, SMAD6, SNAI2, SNAI1, HES1, PLK3, ETS2, HIVEP2, SMURF2, HIVEP1, KLF2	65	3991	16650	1.8613	0.650608	0.00693979	0.689999
GOTERM_BP_FAT	GO:0010629~negative regulation of gene expression	16	0.143113	0.000403384	MAF, SMAD7, EDN1, SNAI2, SNAI1, CITED2, HES1, PLK3, NRARP, CTGF, ETS2, HIVEP1, SMURF2, BHLHE40, SKIL, RUNX1	65	1485	16650	2.75991	0.663974	0.00714911	0.715502
GOTERM_BP_FAT	GO:0009798~axis specification	5	0.0447227	0.000412974	NRARP, SMAD6, ETS2, STC1, CITED2	65	91	16650	14.0744	0.672576	0.00727081	0.732452
GOTERM_BP_FAT	GO:2000113~negative regulation of cellular macromolecule biosynthetic process	15	0.134168	0.000413423	MAF, SMAD7, EDN1, SNAI2, SNAI1, CITED2, HES1, PLK3, NRARP, ETS2, HIVEP1, SMURF2, BHLHE40, SKIL, RUNX1	65	1324	16650	2.90205	0.672974	0.00723161	0.733247
GOTERM_BP_FAT	GO:0014031~mesenchymal cell development	6	0.0536673	0.000452099	HES1, SMAD7, EDN1, SNAI2, SNAI1, CITED2	65	167	16650	9.20313	0.705448	0.0078548	0.801582
GOTERM_BP_FAT	GO:0006351~transcription, DNA-templated	27	0.241503	0.000466324	GDF6, EDN1, F2RL1, SOX4, NR3C1, CITED2, CTGF, NRARP, ZNF697, C8ORF4, BHLHE40, SKIL, SIK1, RUNX1, MAF, PELI1, SMAD7, SMAD6, SNAI2, SNAI1, HES1, PLK3, ETS2, HIVEP2, SMURF2, HIVEP1, KLF2	65	3605	16650	1.91849	0.716564	0.00804927	0.826705
GOTERM_BP_FAT	GO:0051172~negative regulation of nitrogen compound metabolic process	16	0.143113	0.000468558	MAF, SMAD7, EDN1, SNAI2, SNAI1, DDIT4, CITED2, HES1, PLK3, NRARP, ETS2, HIVEP1, SMURF2, BHLHE40, SKIL, RUNX1	65	1506	16650	2.72142	0.718271	0.00803638	0.83065
GOTERM_BP_FAT	GO:0003279~cardiac septum development	5	0.0447227	0.000505991	HES1, SMAD7, SMAD6, SOX4, CITED2	65	96	16650	13.3413	0.745394	0.0086211	0.896728
GOTERM_BP_FAT	GO:0007155~cell adhesion	17	0.152057	0.000543458	DLC1, PELI1, SMAD7, SMAD6, F2RL1, NEDD9, SOX4, SNAI2, CITED2, HES1, RND1, NRARP, CTGF, RHOB, MERTK, ABL2, GCNT1	65	1699	16650	2.56305	0.769929	0.00919872	0.962825
GOTERM_BP_FAT	GO:0032870~cellular response to hormone stimulus	10	0.0894454	0.000547867	IRS2, PTPRE, EDN1, PDK4, STC1, FBXO32, NR3C1, SIK1, PMEPA1, DDIT4	65	616	16650	4.15834	0.772656	0.00921535	0.970601
GOTERM_BP_FAT	GO:0022610~biological adhesion	17	0.152057	0.000565105	DLC1, PELI1, SMAD7, SMAD6, F2RL1, NEDD9, SOX4, SNAI2, CITED2, HES1, RND1, NRARP, CTGF, RHOB, MERTK, ABL2, GCNT1	65	1705	16650	2.55403	0.783011	0.00944524	1.00099
GOTERM_BP_FAT	GO:0044262~cellular carbohydrate metabolic process	7	0.0626118	0.000598142	IRS2, HRH1, PPP1R3B, PDK4, BPGM, SIK1, DDIT4	65	271	16650	6.61652	0.801558	0.00993342	1.05922
GOTERM_BP_FAT	GO:0048762~mesenchymal cell differentiation	6	0.0536673	0.000604432	HES1, SMAD7, EDN1, SNAI2, SNAI1, CITED2	65	178	16650	8.6344	0.804906	0.00997612	1.0703
GOTERM_BP_FAT	GO:0048545~response to steroid hormone	8	0.0715564	0.00062906	PTGS2, CTGF, EDN1, STC1, FBXO32, NR3C1, PMEPA1, DDIT4	65	381	16650	5.37856	0.817478	0.0103176	1.11368
GOTERM_BP_FAT	GO:0019219~regulation of nucleobase-containing compound metabolic process	29	0.259392	0.000630508	PDGFA, GDF6, EDN1, F2RL1, SOX4, NR3C1, CITED2, NRARP, ZNF697, C8ORF4, BHLHE40, SKIL, SIK1, RUNX1, MAF, PELI1, SMAD7, SMAD6, BPGM, SNAI2, SNAI1, DDIT4, HES1, PLK3, ETS2, HIVEP2, SMURF2, HIVEP1, KLF2	65	4104	16650	1.81005	0.818191	0.0102789	1.11623
GOTERM_BP_FAT	GO:0034645~cellular macromolecule biosynthetic process	33	0.29517	0.000652332	PDGFA, GDF6, F2RL1, EDN1, SOX4, NR3C1, CITED2, PPP1R3B, ST3GAL5, CTGF, NRARP, ZNF697, C8ORF4, BHLHE40, SKIL, RUNX1, SIK1, GCNT1, PHLDA1, MAF, PELI1, IRS2, SMAD7, SMAD6, SNAI2, SNAI1, HES1, PLK3, ETS2, HIVEP2, HIVEP1, SMURF2, KLF2	65	5012	16650	1.68657	0.828613	0.0105692	1.15466
GOTERM_BP_FAT	GO:0044057~regulation of system process	9	0.0805009	0.000665882	HRH1, PTGS2, SMAD7, CTGF, EDN1, F2RL1, STC1, FBXO32, RAB11FIP1	65	504	16650	4.57418	0.83478	0.0107234	1.17851
GOTERM_BP_FAT	GO:0070542~response to fatty acid	4	0.0357782	0.000684974	PTGS2, CTGF, EDN1, PDK4	65	45	16650	22.7692	0.843096	0.010964	1.2121
GOTERM_BP_FAT	GO:0071396~cellular response to lipid	9	0.0805009	0.000710228	EDN1, PDK4, STC1, FBXO32, NR3C1, SNAI2, ABL2, PMEPA1, DDIT4	65	509	16650	4.52924	0.853456	0.0112992	1.25653
GOTERM_BP_FAT	GO:0051055~negative regulation of lipid biosynthetic process	4	0.0357782	0.000730761	PDGFA, SIK1, SNAI2, SNAI1	65	46	16650	22.2742	0.861373	0.0115561	1.29263
GOTERM_BP_FAT	GO:0032330~regulation of chondrocyte differentiation	4	0.0357782	0.000730761	MAF, CTGF, GDF6, SNAI2	65	46	16650	22.2742	0.861373	0.0115561	1.29263
GOTERM_BP_FAT	GO:0090101~negative regulation of transmembrane receptor protein serine/threonine kinase signaling pathway	5	0.0447227	0.00073528	SMAD7, SMAD6, SMURF2, SKIL, PMEPA1	65	106	16650	12.0827	0.863057	0.0115595	1.30058
GOTERM_BP_FAT	GO:0001666~response to hypoxia	7	0.0626118	0.000792617	PLK3, PTGS2, EDN1, STC1, DDIT4, CITED2, ANGPTL4	65	286	16650	6.2695	0.882732	0.0123837	1.40132
GOTERM_BP_FAT	GO:0051094~positive regulation of developmental process	13	0.116279	0.000797283	HES1, PTGS2, PDGFA, GDF6, EDN1, RHOB, SMURF2, SKIL, RUNX1, ABL2, SNAI1, CITED2, ANGPTL4	65	1089	16650	3.05785	0.884203	0.0123846	1.40951
GOTERM_BP_FAT	GO:0019216~regulation of lipid metabolic process	7	0.0626118	0.000807135	IRS2, PTGS2, PDGFA, PDK4, SIK1, SNAI2, SNAI1	65	287	16650	6.24765	0.887248	0.0124651	1.42681
GOTERM_BP_FAT	GO:0010558~negative regulation of macromolecule biosynthetic process	15	0.134168	0.000821001	MAF, SMAD7, EDN1, SNAI2, SNAI1, CITED2, HES1, PLK3, NRARP, ETS2, HIVEP1, SMURF2, BHLHE40, SKIL, RUNX1	65	1418	16650	2.70967	0.891399	0.012606	1.45116
GOTERM_BP_FAT	GO:0051171~regulation of nitrogen compound metabolic process	30	0.268336	0.000868082	PTGS2, PDGFA, GDF6, F2RL1, EDN1, SOX4, NR3C1, CITED2, NRARP, ZNF697, C8ORF4, BHLHE40, SKIL, SIK1, RUNX1, MAF, PELI1, SMAD7, SMAD6, BPGM, SNAI2, SNAI1, DDIT4, HES1, PLK3, ETS2, HIVEP2, SMURF2, HIVEP1, KLF2	65	4404	16650	1.74492	0.904387	0.0132492	1.53377
GOTERM_BP_FAT	GO:0060536~cartilage morphogenesis	3	0.0268336	0.000936438	STC1, SNAI2, SNAI1	65	12	16650	64.0385	0.92053	0.0142054	1.6536
GOTERM_BP_FAT	GO:0060394~negative regulation of pathway-restricted SMAD protein phosphorylation	3	0.0268336	0.000936438	SMAD7, SMAD6, PMEPA1	65	12	16650	64.0385	0.92053	0.0142054	1.6536
GOTERM_BP_FAT	GO:0097659~nucleic acid-templated transcription	27	0.241503	0.000959602	GDF6, EDN1, F2RL1, SOX4, NR3C1, CITED2, CTGF, NRARP, ZNF697, C8ORF4, BHLHE40, SKIL, SIK1, RUNX1, MAF, PELI1, SMAD7, SMAD6, SNAI2, SNAI1, HES1, PLK3, ETS2, HIVEP2, SMURF2, HIVEP1, KLF2	65	3771	16650	1.83404	0.925358	0.0144732	1.69417
GOTERM_BP_FAT	GO:0090257~regulation of muscle system process	6	0.0536673	0.000976268	PTGS2, SMAD7, CTGF, EDN1, STC1, FBXO32	65	198	16650	7.76224	0.928649	0.0146412	1.72335
GOTERM_BP_FAT	GO:1903522~regulation of blood circulation	7	0.0626118	0.00101525	HRH1, PTGS2, SMAD7, CTGF, EDN1, F2RL1, STC1	65	300	16650	5.97692	0.935791	0.0151376	1.79158
GOTERM_BP_FAT	GO:0043066~negative regulation of apoptotic process	11	0.09839	0.0010544	IRS2, TNFSF10, PLK3, SMAD6, EDN1, PDK4, SNAI2, MERTK, SNAI1, CITED2, ANGPTL4	65	818	16650	3.44461	0.942245	0.0156309	1.86005
GOTERM_BP_FAT	GO:0009314~response to radiation	8	0.0715564	0.00108242	HRH1, THBD, PLK3, PTGS2, RHOB, BHLHE40, SIK1, SNAI2	65	418	16650	4.90247	0.946462	0.0159557	1.90903
GOTERM_BP_FAT	GO:0048608~reproductive structure development	8	0.0715564	0.00108242	HES1, TNFSF10, PTGS2, STC1, ADAMTS1, MERTK, SNAI1, CITED2	65	418	16650	4.90247	0.946462	0.0159557	1.90903
GOTERM_BP_FAT	GO:0003231~cardiac ventricle development	5	0.0447227	0.00109745	HES1, SMAD7, SMAD6, SOX4, CITED2	65	118	16650	10.854	0.948596	0.0160879	1.9353
GOTERM_BP_FAT	GO:0061458~reproductive system development	8	0.0715564	0.00115956	HES1, TNFSF10, PTGS2, STC1, ADAMTS1, MERTK, SNAI1, CITED2	65	423	16650	4.84452	0.956548	0.0168996	2.04376
GOTERM_BP_FAT	GO:0006355~regulation of transcription, DNA-templated	26	0.232558	0.00116344	GDF6, EDN1, F2RL1, SOX4, NR3C1, CITED2, NRARP, ZNF697, C8ORF4, BHLHE40, SKIL, SIK1, RUNX1, MAF, PELI1, SMAD7, SMAD6, SNAI2, SNAI1, HES1, PLK3, ETS2, HIVEP2, SMURF2, HIVEP1, KLF2	65	3603	16650	1.84846	0.957003	0.0168649	2.05054
GOTERM_BP_FAT	GO:0043069~negative regulation of programmed cell death	11	0.09839	0.00116666	IRS2, TNFSF10, PLK3, SMAD6, EDN1, PDK4, SNAI2, MERTK, SNAI1, CITED2, ANGPTL4	65	829	16650	3.39891	0.957375	0.016821	2.05616
GOTERM_BP_FAT	GO:0042592~homeostatic process	16	0.143113	0.00117519	IRS2, PTGS2, SMAD7, PDK4, EDN1, F2RL1, SOX4, BPGM, GPR4, CITED2, CTGF, STC1, SKIL, KLF2, ABL2, ANGPTL4	65	1645	16650	2.49147	0.958348	0.0168532	2.07104
GOTERM_BP_FAT	GO:0060562~epithelial tube morphogenesis	7	0.0626118	0.00118196	HES1, DLC1, NRARP, EDN1, RHOB, SOX4, CITED2	65	309	16650	5.80284	0.959105	0.0168602	2.08286
GOTERM_BP_FAT	GO:1903506~regulation of nucleic acid-templated transcription	26	0.232558	0.00127515	GDF6, EDN1, F2RL1, SOX4, NR3C1, CITED2, NRARP, ZNF697, C8ORF4, BHLHE40, SKIL, SIK1, RUNX1, MAF, PELI1, SMAD7, SMAD6, SNAI2, SNAI1, HES1, PLK3, ETS2, HIVEP2, SMURF2, HIVEP1, KLF2	65	3625	16650	1.83724	0.96822	0.0180828	2.24533
GOTERM_BP_FAT	GO:0048844~artery morphogenesis	4	0.0357782	0.00136684	HES1, SMAD7, SOX4, CITED2	65	57	16650	17.9757	0.975205	0.0192704	2.40493
GOTERM_BP_FAT	GO:2001141~regulation of RNA biosynthetic process	26	0.232558	0.00137911	GDF6, EDN1, F2RL1, SOX4, NR3C1, CITED2, NRARP, ZNF697, C8ORF4, BHLHE40, SKIL, SIK1, RUNX1, MAF, PELI1, SMAD7, SMAD6, SNAI2, SNAI1, HES1, PLK3, ETS2, HIVEP2, SMURF2, HIVEP1, KLF2	65	3644	16650	1.82766	0.976014	0.0193409	2.42626
GOTERM_BP_FAT	GO:0007389~pattern specification process	8	0.0715564	0.00138049	HES1, NRARP, SMAD6, ETS2, EDN1, STC1, SNAI1, CITED2	65	436	16650	4.70007	0.976104	0.0192603	2.42868
GOTERM_BP_FAT	GO:0044706~multi-multicellular organism process	6	0.0536673	0.00140777	THBD, PTGS2, EDN1, STC1, SMURF2, CITED2	65	215	16650	7.14848	0.977805	0.0195366	2.4761
GOTERM_BP_FAT	GO:0090288~negative regulation of cellular response to growth factor stimulus	5	0.0447227	0.00144039	SMAD7, SMAD6, SMURF2, SKIL, PMEPA1	65	127	16650	10.0848	0.979681	0.0198831	2.53278
GOTERM_BP_FAT	GO:0034616~response to laminar fluid shear stress	3	0.0268336	0.00147875	SMAD7, SMAD6, KLF2	65	15	16650	51.2308	0.981685	0.020304	2.5994
GOTERM_BP_FAT	GO:1901652~response to peptide	8	0.0715564	0.00153205	IRS2, TNFSF10, PTPRE, CTGF, EDN1, PDK4, KLF2, GCNT1	65	444	16650	4.61538	0.984146	0.0209225	2.69189
GOTERM_BP_FAT	GO:0043009~chordate embryonic development	9	0.0805009	0.00158855	HES1, DLC1, NRARP, EDN1, SOX4, SKIL, KLF2, SNAI1, CITED2	65	577	16650	3.99547	0.986394	0.0215773	2.78983
GOTERM_BP_FAT	GO:0045893~positive regulation of transcription, DNA-templated	14	0.125224	0.00162171	MAF, SMAD7, GDF6, SMAD6, EDN1, F2RL1, SOX4, NR3C1, SNAI1, CITED2, HES1, ETS2, KLF2, RUNX1	65	1349	16650	2.65838	0.987563	0.0219131	2.84729
GOTERM_BP_FAT	GO:1903508~positive regulation of nucleic acid-templated transcription	14	0.125224	0.00162171	MAF, SMAD7, GDF6, SMAD6, EDN1, F2RL1, SOX4, NR3C1, SNAI1, CITED2, HES1, ETS2, KLF2, RUNX1	65	1349	16650	2.65838	0.987563	0.0219131	2.84729
GOTERM_BP_FAT	GO:0003002~regionalization	7	0.0626118	0.00162737	HES1, NRARP, SMAD6, ETS2, EDN1, SNAI1, CITED2	65	329	16650	5.45008	0.987752	0.0218796	2.85709
GOTERM_BP_FAT	GO:0032774~RNA biosynthetic process	27	0.241503	0.00165002	GDF6, EDN1, F2RL1, SOX4, NR3C1, CITED2, CTGF, NRARP, ZNF697, C8ORF4, BHLHE40, SKIL, SIK1, RUNX1, MAF, PELI1, SMAD7, SMAD6, SNAI2, SNAI1, HES1, PLK3, ETS2, HIVEP2, SMURF2, HIVEP1, KLF2	65	3905	16650	1.7711	0.98848	0.0220713	2.89631
GOTERM_BP_FAT	GO:0051051~negative regulation of transport	8	0.0715564	0.00165404	IRS2, PTGS2, EDN1, F2RL1, SOX4, STC1, SNAI2, RAB11FIP1	65	450	16650	4.55385	0.988605	0.0220155	2.90326
GOTERM_BP_FAT	GO:0071456~cellular response to hypoxia	5	0.0447227	0.00166013	PLK3, PTGS2, EDN1, STC1, CITED2	65	132	16650	9.7028	0.988791	0.0219877	2.91381
GOTERM_BP_FAT	GO:0060393~regulation of pathway-restricted SMAD protein phosphorylation	4	0.0357782	0.00166296	SMAD7, GDF6, SMAD6, PMEPA1	65	61	16650	16.797	0.988877	0.0219175	2.91871
GOTERM_BP_FAT	GO:0009792~embryo development ending in birth or egg hatching	9	0.0805009	0.00169557	HES1, DLC1, NRARP, EDN1, SOX4, SKIL, KLF2, SNAI1, CITED2	65	583	16650	3.95435	0.989817	0.0222345	2.97512
GOTERM_BP_FAT	GO:0060389~pathway-restricted SMAD protein phosphorylation	4	0.0357782	0.00174276	SMAD7, GDF6, SMAD6, PMEPA1	65	62	16650	16.5261	0.991038	0.0227365	3.05671
GOTERM_BP_FAT	GO:0032970~regulation of actin filament-based process	7	0.0626118	0.00178316	DLC1, PDGFA, CTGF, EDN1, F2RL1, STC1, ABL2	65	335	16650	5.35247	0.991967	0.0231463	3.12652
GOTERM_BP_FAT	GO:1902680~positive regulation of RNA biosynthetic process	14	0.125224	0.00185111	MAF, SMAD7, GDF6, SMAD6, EDN1, F2RL1, SOX4, NR3C1, SNAI1, CITED2, HES1, ETS2, KLF2, RUNX1	65	1369	16650	2.61954	0.993317	0.0239038	3.24381
GOTERM_BP_FAT	GO:0045944~positive regulation of transcription from RNA polymerase II promoter	12	0.107335	0.00189242	MAF, HES1, SMAD7, SMAD6, ETS2, EDN1, F2RL1, SOX4, NR3C1, RUNX1, KLF2, CITED2	65	1041	16650	2.95278	0.994024	0.0243152	3.31507
GOTERM_BP_FAT	GO:0061035~regulation of cartilage development	4	0.0357782	0.00190944	MAF, CTGF, GDF6, SNAI2	65	64	16650	16.0096	0.994293	0.0244154	3.3444
GOTERM_BP_FAT	GO:0042127~regulation of cell proliferation	15	0.134168	0.00196119	DLC1, IRS2, PELI1, PTGS2, PDGFA, SMAD6, EDN1, SOX4, ESM1, SNAI2, HES1, NRARP, CTGF, ADAMTS1, ABL2	65	1552	16650	2.47571	0.99504	0.0249515	3.43355
GOTERM_BP_FAT	GO:0036294~cellular response to decreased oxygen levels	5	0.0447227	0.00200553	PLK3, PTGS2, EDN1, STC1, CITED2	65	139	16650	9.21417	0.995601	0.0253896	3.50987
GOTERM_BP_FAT	GO:0032874~positive regulation of stress-activated MAPK cascade	5	0.0447227	0.00200553	CTGF, GDF6, EDN1, F2RL1, GADD45B	65	139	16650	9.21417	0.995601	0.0253896	3.50987
GOTERM_BP_FAT	GO:0060485~mesenchyme development	6	0.0536673	0.00204123	HES1, SMAD7, EDN1, SNAI2, SNAI1, CITED2	65	234	16650	6.56805	0.996006	0.0257158	3.57129
GOTERM_BP_FAT	GO:0070304~positive regulation of stress-activated protein kinase signaling cascade	5	0.0447227	0.00205862	CTGF, GDF6, EDN1, F2RL1, GADD45B	65	140	16650	9.14835	0.99619	0.0258121	3.6012
GOTERM_BP_FAT	GO:0035239~tube morphogenesis	7	0.0626118	0.00215947	HES1, DLC1, NRARP, EDN1, RHOB, SOX4, CITED2	65	348	16650	5.15252	0.997101	0.026936	3.77443
GOTERM_BP_FAT	GO:0051252~regulation of RNA metabolic process	26	0.232558	0.00220743	GDF6, EDN1, F2RL1, SOX4, NR3C1, CITED2, NRARP, ZNF697, C8ORF4, BHLHE40, SKIL, SIK1, RUNX1, MAF, PELI1, SMAD7, SMAD6, SNAI2, SNAI1, HES1, PLK3, ETS2, HIVEP2, SMURF2, HIVEP1, KLF2	65	3762	16650	1.77033	0.997454	0.0274003	3.85671
GOTERM_BP_FAT	GO:0071417~cellular response to organonitrogen compound	8	0.0715564	0.00229984	IRS2, HRH1, PTPRE, PTGS2, EDN1, PDK4, STC1, KLF2	65	477	16650	4.29608	0.998018	0.0284019	4.01506
GOTERM_BP_FAT	GO:0071383~cellular response to steroid hormone stimulus	6	0.0536673	0.00232026	EDN1, STC1, FBXO32, NR3C1, PMEPA1, DDIT4	65	241	16650	6.37727	0.998125	0.0285206	4.05002
GOTERM_BP_FAT	GO:0001890~placenta development	5	0.0447227	0.00233876	HES1, PTGS2, STC1, SNAI1, CITED2	65	145	16650	8.83289	0.998216	0.028615	4.08168
GOTERM_BP_FAT	GO:0051173~positive regulation of nitrogen compound metabolic process	16	0.143113	0.00240337	MAF, PTGS2, SMAD7, PDGFA, GDF6, SMAD6, EDN1, F2RL1, SOX4, NR3C1, SNAI1, CITED2, HES1, ETS2, KLF2, RUNX1	65	1767	16650	2.31945	0.998503	0.0292626	4.19218
GOTERM_BP_FAT	GO:0014032~neural crest cell development	4	0.0357782	0.00246799	HES1, EDN1, SNAI2, CITED2	65	70	16650	14.6374	0.998743	0.0299038	4.30256
GOTERM_BP_FAT	GO:0051254~positive regulation of RNA metabolic process	14	0.125224	0.00248298	MAF, SMAD7, GDF6, SMAD6, EDN1, F2RL1, SOX4, NR3C1, SNAI1, CITED2, HES1, ETS2, KLF2, RUNX1	65	1415	16650	2.53438	0.998793	0.0299489	4.32815
GOTERM_BP_FAT	GO:1901342~regulation of vasculature development	6	0.0536673	0.00249168	PTGS2, PDGFA, RHOB, RUNX1, GPR4, ANGPTL4	65	245	16650	6.27316	0.998821	0.029919	4.343
GOTERM_BP_FAT	GO:0001503~ossification	7	0.0626118	0.00252244	PTGS2, CTGF, SMAD6, STC1, RUNX1, SNAI2, SNAI1	65	359	16650	4.99464	0.998916	0.0301494	4.39549
GOTERM_BP_FAT	GO:0071453~cellular response to oxygen levels	5	0.0447227	0.002581	PLK3, PTGS2, EDN1, STC1, CITED2	65	149	16650	8.59577	0.999075	0.0307039	4.49534
GOTERM_BP_FAT	GO:0008610~lipid biosynthetic process	9	0.0805009	0.00258954	IRS2, ST3GAL5, PTGS2, PDGFA, EDN1, PDK4, SIK1, SNAI2, SNAI1	65	624	16650	3.69453	0.999096	0.0306692	4.50989
GOTERM_BP_FAT	GO:0046697~decidualization	3	0.0268336	0.00264291	PTGS2, STC1, CITED2	65	20	16650	38.4231	0.999218	0.0311559	4.6008
GOTERM_BP_FAT	GO:0006937~regulation of muscle contraction	5	0.0447227	0.00270836	PTGS2, SMAD7, CTGF, EDN1, STC1	65	151	16650	8.48192	0.999345	0.0317776	4.71214
GOTERM_BP_FAT	GO:2000027~regulation of organ morphogenesis	6	0.0536673	0.00281359	HES1, PDGFA, EDN1, SMURF2, SNAI2, CITED2	65	252	16650	6.0989	0.999507	0.0328512	4.89093
GOTERM_BP_FAT	GO:0030155~regulation of cell adhesion	9	0.0805009	0.00311298	HES1, DLC1, PELI1, RND1, SMAD7, NRARP, SNAI2, ABL2, CITED2	65	643	16650	3.58536	0.999781	0.0361324	5.39786
GOTERM_BP_FAT	GO:0014033~neural crest cell differentiation	4	0.0357782	0.00335598	HES1, EDN1, SNAI2, CITED2	65	78	16650	13.1361	0.999887	0.0387362	5.80744
GOTERM_BP_FAT	GO:0007219~Notch signaling pathway	5	0.0447227	0.00348672	HES1, NRARP, C8ORF4, SNAI2, SNAI1	65	162	16650	7.90598	0.999921	0.0400465	6.02711
GOTERM_BP_FAT	GO:0044723~single-organism carbohydrate metabolic process	9	0.0805009	0.00351643	IRS2, HRH1, PPP1R3B, ST3GAL5, PDK4, BPGM, SIK1, GCNT1, DDIT4	65	656	16650	3.51431	0.999927	0.0402109	6.07696
GOTERM_BP_FAT	GO:0045935~positive regulation of nucleobase-containing compound metabolic process	15	0.134168	0.00361635	MAF, PDGFA, SMAD7, GDF6, SMAD6, EDN1, F2RL1, SOX4, NR3C1, SNAI1, CITED2, HES1, ETS2, KLF2, RUNX1	65	1658	16650	2.31744	0.999944	0.0411578	6.24444
GOTERM_BP_FAT	GO:0002683~negative regulation of immune system process	7	0.0626118	0.00370004	HES1, PELI1, NRARP, F2RL1, RUNX1, MERTK, SAMSN1	65	388	16650	4.62133	0.999955	0.0419156	6.38449
GOTERM_BP_FAT	GO:0072331~signal transduction by p53 class mediator	5	0.0447227	0.0038039	PLK3, SOX4, SNAI2, SNAI1, DDIT4	65	166	16650	7.71548	0.999966	0.0428894	6.55803
GOTERM_BP_FAT	GO:0030510~regulation of BMP signaling pathway	4	0.0357782	0.00386438	HES1, SMAD7, SMAD6, SKIL	65	82	16650	12.4953	0.999972	0.0433771	6.65895
GOTERM_BP_FAT	GO:0007049~cell cycle	15	0.134168	0.00390293	PTGS2, EDN1, NEDD9, SOX4, NR3C1, CITED2, HES1, PLK3, CTGF, C8ORF4, RHOB, SKIL, SIK1, CABLES1, PHLDA1	65	1672	16650	2.29803	0.999974	0.0436203	6.72321
GOTERM_BP_FAT	GO:0045833~negative regulation of lipid metabolic process	4	0.0357782	0.0039984	PDGFA, SIK1, SNAI2, SNAI1	65	83	16650	12.3448	0.99998	0.0444818	6.8822
GOTERM_BP_FAT	GO:0030029~actin filament-based process	9	0.0805009	0.00406776	DLC1, RND1, PDGFA, CTGF, EDN1, F2RL1, NEDD9, STC1, ABL2	65	672	16650	3.43063	0.999984	0.0450523	6.99754
GOTERM_BP_FAT	GO:2000209~regulation of anoikis	3	0.0268336	0.00412175	PDK4, SIK1, SNAI2	65	25	16650	30.7385	0.999986	0.0454518	7.08723
GOTERM_BP_FAT	GO:1900046~regulation of hemostasis	4	0.0357782	0.00413523	THBD, PDGFA, EDN1, F2RL1	65	84	16650	12.1978	0.999986	0.0454124	7.1096
GOTERM_BP_FAT	GO:0030193~regulation of blood coagulation	4	0.0357782	0.00413523	THBD, PDGFA, EDN1, F2RL1	65	84	16650	12.1978	0.999986	0.0454124	7.1096
GOTERM_BP_FAT	GO:0043255~regulation of carbohydrate biosynthetic process	4	0.0357782	0.00427487	IRS2, HRH1, PPP1R3B, SIK1	65	85	16650	12.0543	0.999991	0.0467234	7.34115
GOTERM_BP_FAT	GO:0032269~negative regulation of cellular protein metabolic process	11	0.09839	0.00433392	DUSP5, SMAD7, RGS3, SMAD6, EDN1, F2RL1, SOX4, GADD45B, SAMSN1, PMEPA1, DDIT4	65	992	16650	2.84042	0.999992	0.0471644	7.4389
GOTERM_BP_FAT	GO:0010628~positive regulation of gene expression	15	0.134168	0.00434458	MAF, SMAD7, GDF6, SMAD6, EDN1, F2RL1, SOX4, NR3C1, SNAI1, CITED2, HES1, CTGF, ETS2, KLF2, RUNX1	65	1692	16650	2.27087	0.999992	0.0470888	7.45654
GOTERM_BP_FAT	GO:0048821~erythrocyte development	3	0.0268336	0.00445421	BPGM, KLF2, CITED2	65	26	16650	29.5562	0.999994	0.0480584	7.63773
GOTERM_BP_FAT	GO:0007267~cell-cell signaling	14	0.125224	0.00453496	IRS2, PTGS2, PDGFA, EDN1, SOX4, SNAI2, HES1, TNFSF10, HRH1, NRARP, CTGF, SMURF2, MERTK, RAB11FIP1	65	1517	16650	2.36398	0.999995	0.048716	7.77097
GOTERM_BP_FAT	GO:0043434~response to peptide hormone	7	0.0626118	0.00455768	IRS2, TNFSF10, PTPRE, CTGF, EDN1, PDK4, GCNT1	65	405	16650	4.42735	0.999996	0.0487612	7.80843
GOTERM_BP_FAT	GO:2000379~positive regulation of reactive oxygen species metabolic process	4	0.0357782	0.00456269	PTGS2, EDN1, F2RL1, KLF2	65	87	16650	11.7772	0.999996	0.0486216	7.81668
GOTERM_BP_FAT	GO:0045597~positive regulation of cell differentiation	10	0.0894454	0.00465385	HES1, PTGS2, CTGF, GDF6, EDN1, SKIL, RUNX1, SNAI2, ABL2, SNAI1	65	841	16650	3.04582	0.999997	0.0493767	7.96682
GOTERM_BP_FAT	GO:0050818~regulation of coagulation	4	0.0357782	0.00486199	THBD, PDGFA, EDN1, F2RL1	65	89	16650	11.5125	0.999998	0.0513317	8.30874
GOTERM_BP_FAT	GO:0008284~positive regulation of cell proliferation	10	0.0894454	0.00494892	HES1, PELI1, IRS2, PTGS2, NRARP, PDGFA, CTGF, EDN1, SOX4, ESM1	65	849	16650	3.01712	0.999999	0.0520247	8.45118
GOTERM_BP_FAT	GO:0043276~anoikis	3	0.0268336	0.00515507	PDK4, SIK1, SNAI2	65	28	16650	27.4451	0.999999	0.0539286	8.78815
GOTERM_BP_FAT	GO:0051482~positive regulation of cytosolic calcium ion concentration involved in phospholipase C-activating G-protein coupled signaling pathway	3	0.0268336	0.00515507	EDN1, F2RL1, GPR4	65	28	16650	27.4451	0.999999	0.0539286	8.78815
GOTERM_BP_FAT	GO:0030036~actin cytoskeleton organization	8	0.0715564	0.0051872	DLC1, RND1, PDGFA, CTGF, EDN1, F2RL1, NEDD9, ABL2	65	553	16650	3.70566	0.999999	0.0540478	8.84058
GOTERM_BP_FAT	GO:0045595~regulation of cell differentiation	14	0.125224	0.00526385	MAF, PTGS2, SMAD7, GDF6, EDN1, SNAI2, SNAI1, HES1, CTGF, NRARP, SKIL, RUNX1, SIK1, ABL2	65	1544	16650	2.32264	0.999999	0.0546163	8.9655
GOTERM_BP_FAT	GO:0043123~positive regulation of I-kappaB kinase/NF-kappaB signaling	5	0.0447227	0.00526848	PELI1, TNFSF10, PTGS2, F2RL1, C8ORF4	65	182	16650	7.03719	0.999999	0.0544547	8.97303
GOTERM_BP_FAT	GO:0032956~regulation of actin cytoskeleton organization	6	0.0536673	0.00540935	DLC1, PDGFA, CTGF, EDN1, F2RL1, ABL2	65	294	16650	5.22763	1	0.0556611	9.2022
GOTERM_BP_FAT	GO:1901699~cellular response to nitrogen compound	8	0.0715564	0.00544435	IRS2, HRH1, PTPRE, PTGS2, EDN1, PDK4, STC1, KLF2	65	558	16650	3.67246	1	0.0558002	9.25904
GOTERM_BP_FAT	GO:0030855~epithelial cell differentiation	8	0.0715564	0.005711	MAF, HES1, F2RL1, SOX4, STC1, SKIL, KLF2, GPR4	65	563	16650	3.63984	1	0.0582394	9.69106
GOTERM_BP_FAT	GO:0007565~female pregnancy	5	0.0447227	0.00579393	THBD, PTGS2, STC1, SMURF2, CITED2	65	187	16650	6.84903	1	0.0588408	9.82502
GOTERM_BP_FAT	GO:0007266~Rho protein signal transduction	4	0.0357782	0.0058301	DLC1, F2RL1, RHOB, GPR4	65	95	16650	10.7854	1	0.0589773	9.8834
GOTERM_BP_FAT	GO:0001893~maternal placenta development	3	0.0268336	0.00590321	PTGS2, STC1, CITED2	65	30	16650	25.6154	1	0.0594747	10.0013
GOTERM_BP_FAT	GO:0033280~response to vitamin D	3	0.0268336	0.00590321	PTGS2, STC1, SNAI2	65	30	16650	25.6154	1	0.0594747	10.0013
GOTERM_BP_FAT	GO:0048598~embryonic morphogenesis	8	0.0715564	0.00615797	DUSP5, HES1, DLC1, ETS2, EDN1, SOX4, SNAI1, CITED2	65	571	16650	3.58885	1	0.0617388	10.4109
GOTERM_BP_FAT	GO:0006006~glucose metabolic process	5	0.0447227	0.00623869	IRS2, PPP1R3B, PDK4, BPGM, SIK1	65	191	16650	6.7056	1	0.0622945	10.5403
GOTERM_BP_FAT	GO:0045937~positive regulation of phosphate metabolic process	11	0.09839	0.00639474	DUSP5, HES1, DLC1, HRH1, PDGFA, CTGF, GDF6, EDN1, F2RL1, TNFSF15, GADD45B	65	1049	16650	2.68607	1	0.063573	10.79
GOTERM_BP_FAT	GO:0051248~negative regulation of protein metabolic process	11	0.09839	0.00639474	DUSP5, SMAD7, RGS3, SMAD6, EDN1, F2RL1, SOX4, GADD45B, SAMSN1, PMEPA1, DDIT4	65	1049	16650	2.68607	1	0.063573	10.79
GOTERM_BP_FAT	GO:0010562~positive regulation of phosphorus metabolic process	11	0.09839	0.00639474	DUSP5, HES1, DLC1, HRH1, PDGFA, CTGF, GDF6, EDN1, F2RL1, TNFSF15, GADD45B	65	1049	16650	2.68607	1	0.063573	10.79
GOTERM_BP_FAT	GO:0080135~regulation of cellular response to stress	8	0.0715564	0.00675304	CTGF, GDF6, EDN1, F2RL1, SKIL, GADD45B, SNAI2, SNAI1	65	581	16650	3.52708	1	0.0667803	11.3608
GOTERM_BP_FAT	GO:0016051~carbohydrate biosynthetic process	5	0.0447227	0.00682592	IRS2, HRH1, PPP1R3B, BPGM, SIK1	65	196	16650	6.53454	1	0.0672336	11.4765
GOTERM_BP_FAT	GO:0030097~hemopoiesis	9	0.0805009	0.00713915	HES1, NRARP, F2RL1, SOX4, BPGM, RUNX1, KLF2, MERTK, CITED2	65	739	16650	3.1196	1	0.0699651	11.9721
GOTERM_BP_FAT	GO:0010906~regulation of glucose metabolic process	4	0.0357782	0.00728903	IRS2, PPP1R3B, PDK4, SIK1	65	103	16650	9.94772	1	0.0711287	12.2083
GOTERM_BP_FAT	GO:0032872~regulation of stress-activated MAPK cascade	5	0.0447227	0.00732129	CTGF, GDF6, EDN1, F2RL1, GADD45B	65	200	16650	6.40385	1	0.0711772	12.259
GOTERM_BP_FAT	GO:0070302~regulation of stress-activated protein kinase signaling cascade	5	0.0447227	0.00744875	CTGF, GDF6, EDN1, F2RL1, GADD45B	65	201	16650	6.37199	1	0.0721167	12.4593
GOTERM_BP_FAT	GO:0008630~intrinsic apoptotic signaling pathway in response to DNA damage	4	0.0357782	0.00748521	SKIL, SNAI2, SNAI1, DDIT4	65	104	16650	9.85207	1	0.0722004	12.5165
GOTERM_BP_FAT	GO:0098801~regulation of renal system process	3	0.0268336	0.00753837	EDN1, F2RL1, STC1	65	34	16650	22.6018	1	0.0724387	12.5999
GOTERM_BP_FAT	GO:1902229~regulation of intrinsic apoptotic signaling pathway in response to DNA damage	3	0.0268336	0.00753837	SKIL, SNAI2, SNAI1	65	34	16650	22.6018	1	0.0724387	12.5999
GOTERM_BP_FAT	GO:0051223~regulation of protein transport	9	0.0805009	0.00754069	HES1, IRS2, PLK3, PTGS2, F2RL1, C8ORF4, SOX4, SNAI2, RAB11FIP1	65	746	16650	3.09033	1	0.0722046	12.6035
GOTERM_BP_FAT	GO:0045321~leukocyte activation	9	0.0805009	0.00759942	HES1, PELI1, IRS2, NRARP, EDN1, F2RL1, SOX4, MERTK, SAMSN1	65	747	16650	3.08619	1	0.0724925	12.6955
GOTERM_BP_FAT	GO:0010468~regulation of gene expression	27	0.241503	0.00779625	GDF6, EDN1, F2RL1, SOX4, NR3C1, CITED2, CTGF, NRARP, ZNF697, C8ORF4, BHLHE40, SKIL, SIK1, RUNX1, MAF, PELI1, SMAD7, SMAD6, SNAI2, SNAI1, HES1, PLK3, ETS2, HIVEP2, SMURF2, HIVEP1, KLF2	65	4345	16650	1.59175	1	0.0740456	13.0032
GOTERM_BP_FAT	GO:1902532~negative regulation of intracellular signal transduction	7	0.0626118	0.00785248	DUSP5, DLC1, RGS3, F2RL1, SNAI2, SNAI1, DDIT4	65	454	16650	3.94951	1	0.0743015	13.0909
GOTERM_BP_FAT	GO:0030330~DNA damage response, signal transduction by p53 class mediator	4	0.0357782	0.00788689	PLK3, SOX4, SNAI2, SNAI1	65	106	16650	9.66618	1	0.0743568	13.1445
GOTERM_BP_FAT	GO:0034654~nucleobase-containing compound biosynthetic process	27	0.241503	0.00809727	GDF6, EDN1, F2RL1, SOX4, NR3C1, CITED2, CTGF, NRARP, ZNF697, C8ORF4, BHLHE40, SKIL, SIK1, RUNX1, MAF, PELI1, SMAD7, SMAD6, SNAI2, SNAI1, HES1, PLK3, ETS2, HIVEP2, SMURF2, HIVEP1, KLF2	65	4357	16650	1.58737	1	0.0760066	13.4717
GOTERM_BP_FAT	GO:0051050~positive regulation of transport	10	0.0894454	0.00825668	HES1, IRS2, PLK3, PTGS2, EDN1, F2RL1, C8ORF4, SOX4, STC1, MERTK	65	920	16650	2.78428	1	0.0771829	13.7189
GOTERM_BP_FAT	GO:0051222~positive regulation of protein transport	7	0.0626118	0.00835005	HES1, IRS2, PLK3, PTGS2, F2RL1, C8ORF4, SOX4	65	460	16650	3.89799	1	0.0777568	13.8634
GOTERM_BP_FAT	GO:0071548~response to dexamethasone	3	0.0268336	0.00842394	EDN1, FBXO32, DDIT4	65	36	16650	21.3462	1	0.078152	13.9775
GOTERM_BP_FAT	GO:0001701~in utero embryonic development	6	0.0536673	0.00881718	HES1, EDN1, SKIL, KLF2, SNAI1, CITED2	65	331	16650	4.64327	1	0.0813852	14.5826
GOTERM_BP_FAT	GO:0002694~regulation of leukocyte activation	7	0.0626118	0.00904842	HES1, PELI1, IRS2, NRARP, F2RL1, MERTK, SAMSN1	65	468	16650	3.83136	1	0.0831551	14.9366
GOTERM_BP_FAT	GO:0007200~phospholipase C-activating G-protein coupled receptor signaling pathway	4	0.0357782	0.00916746	HRH1, EDN1, F2RL1, GPR4	65	112	16650	9.14835	1	0.0839228	15.1183
GOTERM_BP_FAT	GO:0030336~negative regulation of cell migration	5	0.0447227	0.00924093	DLC1, SMAD7, RHOB, STC1, CITED2	65	214	16650	5.9849	1	0.0842853	15.2303
GOTERM_BP_FAT	GO:0080134~regulation of response to stress	12	0.107335	0.0092807	PELI1, THBD, PTGS2, PDGFA, CTGF, GDF6, EDN1, F2RL1, SKIL, GADD45B, SNAI2, SNAI1	65	1285	16650	2.3921	1	0.0843507	15.2908
GOTERM_BP_FAT	GO:0018130~heterocycle biosynthetic process	27	0.241503	0.00957615	GDF6, EDN1, F2RL1, SOX4, NR3C1, CITED2, CTGF, NRARP, ZNF697, C8ORF4, BHLHE40, SKIL, SIK1, RUNX1, MAF, PELI1, SMAD7, SMAD6, SNAI2, SNAI1, HES1, PLK3, ETS2, HIVEP2, SMURF2, HIVEP1, KLF2	65	4411	16650	1.56793	1	0.0866389	15.7393
GOTERM_BP_FAT	GO:0048534~hematopoietic or lymphoid organ development	9	0.0805009	0.00959859	HES1, NRARP, F2RL1, SOX4, BPGM, RUNX1, KLF2, MERTK, CITED2	65	778	16650	2.96322	1	0.0865457	15.7732
GOTERM_BP_FAT	GO:0005975~carbohydrate metabolic process	9	0.0805009	0.00959859	IRS2, HRH1, PPP1R3B, ST3GAL5, PDK4, BPGM, SIK1, GCNT1, DDIT4	65	778	16650	2.96322	1	0.0865457	15.7732
GOTERM_BP_FAT	GO:0098602~single organism cell adhesion	9	0.0805009	0.00966906	HES1, PELI1, SMAD7, NRARP, F2RL1, SOX4, MERTK, GCNT1, CITED2	65	779	16650	2.95942	1	0.0868674	15.8798
GOTERM_BP_FAT	GO:0045787~positive regulation of cell cycle	6	0.0536673	0.00971351	HES1, PLK3, CTGF, EDN1, SOX4, CITED2	65	339	16650	4.5337	1	0.0869633	15.947
GOTERM_BP_FAT	GO:0010594~regulation of endothelial cell migration	4	0.0357782	0.00985072	PTGS2, EDN1, RHOB, STC1	65	115	16650	8.9097	1	0.0878525	16.154
GOTERM_BP_FAT	GO:0019438~aromatic compound biosynthetic process	27	0.241503	0.00996421	GDF6, EDN1, F2RL1, SOX4, NR3C1, CITED2, CTGF, NRARP, ZNF697, C8ORF4, BHLHE40, SKIL, SIK1, RUNX1, MAF, PELI1, SMAD7, SMAD6, SNAI2, SNAI1, HES1, PLK3, ETS2, HIVEP2, SMURF2, HIVEP1, KLF2	65	4424	16650	1.56333	1	0.088533	16.3249
GOTERM_BP_FAT	GO:0007162~negative regulation of cell adhesion	5	0.0447227	0.00999899	DLC1, PELI1, RND1, NRARP, SNAI2	65	219	16650	5.84826	1	0.0885399	16.3772
GOTERM_BP_FAT	GO:0007596~blood coagulation	6	0.0536673	0.0100653	THBD, PDGFA, EDN1, F2RL1, RHOB, MERTK	65	342	16650	4.49393	1	0.0888137	16.4768
GOTERM_BP_FAT	GO:0003197~endocardial cushion development	3	0.0268336	0.0103274	SNAI2, SNAI1, CITED2	65	40	16650	19.2115	1	0.0907355	16.8696
GOTERM_BP_FAT	GO:0045765~regulation of angiogenesis	5	0.0447227	0.0104727	PTGS2, RHOB, RUNX1, GPR4, ANGPTL4	65	222	16650	5.76923	1	0.0916616	17.0865
GOTERM_BP_FAT	GO:0043410~positive regulation of MAPK cascade	7	0.0626118	0.0106705	DUSP5, PDGFA, CTGF, GDF6, EDN1, F2RL1, GADD45B	65	485	16650	3.69707	1	0.0930197	17.3811
GOTERM_BP_FAT	GO:0042770~signal transduction in response to DNA damage	4	0.0357782	0.0108069	PLK3, SOX4, SNAI2, SNAI1	65	119	16650	8.61021	1	0.0938557	17.5834
GOTERM_BP_FAT	GO:0043280~positive regulation of cysteine-type endopeptidase activity involved in apoptotic process	4	0.0357782	0.0108069	DLC1, TNFSF10, CTGF, TNFSF15	65	119	16650	8.61021	1	0.0938557	17.5834
GOTERM_BP_FAT	GO:0046330~positive regulation of JNK cascade	4	0.0357782	0.0108069	CTGF, EDN1, F2RL1, GADD45B	65	119	16650	8.61021	1	0.0938557	17.5834
GOTERM_BP_FAT	GO:0003006~developmental process involved in reproduction	8	0.0715564	0.0108245	HES1, TNFSF10, PTGS2, STC1, ADAMTS1, MERTK, SNAI1, CITED2	65	636	16650	3.22206	1	0.0937028	17.6095
GOTERM_BP_FAT	GO:0044283~small molecule biosynthetic process	7	0.0626118	0.010977	HRH1, PTGS2, EDN1, BPGM, SIK1, SNAI2, SNAI1	65	488	16650	3.67434	1	0.0946643	17.8353
GOTERM_BP_FAT	GO:2000146~negative regulation of cell motility	5	0.0447227	0.0112941	DLC1, SMAD7, RHOB, STC1, CITED2	65	227	16650	5.64216	1	0.0969698	18.303
GOTERM_BP_FAT	GO:0046649~lymphocyte activation	8	0.0715564	0.0114487	HES1, PELI1, IRS2, NRARP, F2RL1, SOX4, MERTK, SAMSN1	65	643	16650	3.18698	1	0.0979276	18.53
GOTERM_BP_FAT	GO:0051250~negative regulation of lymphocyte activation	4	0.0357782	0.0115581	PELI1, NRARP, MERTK, SAMSN1	65	122	16650	8.39849	1	0.0985113	18.6903
GOTERM_BP_FAT	GO:0035051~cardiocyte differentiation	4	0.0357782	0.0115581	HES1, EDN1, SIK1, CITED2	65	122	16650	8.39849	1	0.0985113	18.6903
GOTERM_BP_FAT	GO:0035023~regulation of Rho protein signal transduction	4	0.0357782	0.011815	DLC1, F2RL1, SPATA13, GPR4	65	123	16650	8.33021	1	0.100286	19.0657
GOTERM_BP_FAT	GO:0043470~regulation of carbohydrate catabolic process	3	0.0268336	0.0118681	PPP1R3B, BPGM, DDIT4	65	43	16650	17.8712	1	0.100402	19.143
GOTERM_BP_FAT	GO:1904407~positive regulation of nitric oxide metabolic process	3	0.0268336	0.0118681	PTGS2, EDN1, KLF2	65	43	16650	17.8712	1	0.100402	19.143
GOTERM_BP_FAT	GO:0045933~positive regulation of muscle contraction	3	0.0268336	0.0118681	PTGS2, CTGF, EDN1	65	43	16650	17.8712	1	0.100402	19.143
GOTERM_BP_FAT	GO:0045429~positive regulation of nitric oxide biosynthetic process	3	0.0268336	0.0118681	PTGS2, EDN1, KLF2	65	43	16650	17.8712	1	0.100402	19.143
GOTERM_BP_FAT	GO:0007169~transmembrane receptor protein tyrosine kinase signaling pathway	8	0.0715564	0.0119104	IRS2, PTPRE, PDGFA, CTGF, PDK4, ESM1, ABL2, DDIT4	65	648	16650	3.16239	1	0.100431	19.2045
GOTERM_BP_FAT	GO:0019318~hexose metabolic process	5	0.0447227	0.0119805	IRS2, PPP1R3B, PDK4, BPGM, SIK1	65	231	16650	5.54446	1	0.100683	19.3065
GOTERM_BP_FAT	GO:0009611~response to wounding	8	0.0715564	0.0120043	THBD, PDGFA, CTGF, EDN1, F2RL1, RHOB, MERTK, GPR4	65	649	16650	3.15752	1	0.100564	19.3411
GOTERM_BP_FAT	GO:0045862~positive regulation of proteolysis	6	0.0536673	0.0120907	DLC1, TNFSF10, PLK3, SMAD7, CTGF, TNFSF15	65	358	16650	4.29308	1	0.100943	19.4666
GOTERM_BP_FAT	GO:0050817~coagulation	6	0.0536673	0.0120907	THBD, PDGFA, EDN1, F2RL1, RHOB, MERTK	65	358	16650	4.29308	1	0.100943	19.4666
GOTERM_BP_FAT	GO:0007599~hemostasis	6	0.0536673	0.0120907	THBD, PDGFA, EDN1, F2RL1, RHOB, MERTK	65	358	16650	4.29308	1	0.100943	19.4666
GOTERM_BP_FAT	GO:0008285~negative regulation of cell proliferation	8	0.0715564	0.0121938	HES1, DLC1, PELI1, PTGS2, SMAD6, SOX4, ADAMTS1, SNAI2	65	651	16650	3.14782	1	0.101453	19.616
GOTERM_BP_FAT	GO:0045766~positive regulation of angiogenesis	4	0.0357782	0.0128758	PTGS2, RHOB, RUNX1, ANGPTL4	65	127	16650	8.06784	1	0.106522	20.598
GOTERM_BP_FAT	GO:0070201~regulation of establishment of protein localization	9	0.0805009	0.0129073	HES1, IRS2, PLK3, PTGS2, F2RL1, C8ORF4, SOX4, SNAI2, RAB11FIP1	65	820	16650	2.81144	1	0.106447	20.6432
GOTERM_BP_FAT	GO:0008015~blood circulation	7	0.0626118	0.0129487	HRH1, PTGS2, SMAD7, CTGF, EDN1, F2RL1, STC1	65	506	16650	3.54363	1	0.106449	20.7023
GOTERM_BP_FAT	GO:0051128~regulation of cellular component organization	17	0.152057	0.0129747	DLC1, SMAD7, PDGFA, SMAD6, EDN1, F2RL1, ESM1, SNAI2, SNAI1, HES1, TNFSF10, CTGF, SKIL, MERTK, ABL2, STK38L, PMEPA1	65	2323	16650	1.87457	1	0.106332	20.7395
GOTERM_BP_FAT	GO:0002520~immune system development	9	0.0805009	0.0129952	HES1, NRARP, F2RL1, SOX4, BPGM, RUNX1, KLF2, MERTK, CITED2	65	821	16650	2.80802	1	0.106172	20.7688
GOTERM_BP_FAT	GO:2001056~positive regulation of cysteine-type endopeptidase activity	4	0.0357782	0.0131492	DLC1, TNFSF10, CTGF, TNFSF15	65	128	16650	8.00481	1	0.107047	20.9885
GOTERM_BP_FAT	GO:0061041~regulation of wound healing	4	0.0357782	0.0131492	THBD, PDGFA, EDN1, F2RL1	65	128	16650	8.00481	1	0.107047	20.9885
GOTERM_BP_FAT	GO:0043122~regulation of I-kappaB kinase/NF-kappaB signaling	5	0.0447227	0.0132452	PELI1, TNFSF10, PTGS2, F2RL1, C8ORF4	65	238	16650	5.38138	1	0.107469	21.1252
GOTERM_BP_FAT	GO:0003013~circulatory system process	7	0.0626118	0.0134187	HRH1, PTGS2, SMAD7, CTGF, EDN1, F2RL1, STC1	65	510	16650	3.51584	1	0.108483	21.3716
GOTERM_BP_FAT	GO:1900047~negative regulation of hemostasis	3	0.0268336	0.013503	THBD, PDGFA, EDN1	65	46	16650	16.7057	1	0.108808	21.4912
GOTERM_BP_FAT	GO:0030195~negative regulation of blood coagulation	3	0.0268336	0.013503	THBD, PDGFA, EDN1	65	46	16650	16.7057	1	0.108808	21.4912
GOTERM_BP_FAT	GO:0051403~stress-activated MAPK cascade	5	0.0447227	0.0140048	CTGF, GDF6, EDN1, F2RL1, GADD45B	65	242	16650	5.29243	1	0.11231	22.1988
GOTERM_BP_FAT	GO:0030514~negative regulation of BMP signaling pathway	3	0.0268336	0.0140686	SMAD7, SMAD6, SKIL	65	47	16650	16.3502	1	0.112464	22.2884
GOTERM_BP_FAT	GO:0005996~monosaccharide metabolic process	5	0.0447227	0.0141989	IRS2, PPP1R3B, PDK4, BPGM, SIK1	65	243	16650	5.27066	1	0.11312	22.471
GOTERM_BP_FAT	GO:0033157~regulation of intracellular protein transport	6	0.0536673	0.0142274	HES1, PLK3, PTGS2, C8ORF4, SOX4, SNAI2	65	373	16650	4.12044	1	0.113005	22.5109
GOTERM_BP_FAT	GO:1904951~positive regulation of establishment of protein localization	7	0.0626118	0.0142699	HES1, IRS2, PLK3, PTGS2, F2RL1, C8ORF4, SOX4	65	517	16650	3.46823	1	0.112995	22.5703
GOTERM_BP_FAT	GO:0032868~response to insulin	5	0.0447227	0.0143948	IRS2, TNFSF10, PTPRE, PDK4, GCNT1	65	244	16650	5.24905	1	0.113603	22.7447
GOTERM_BP_FAT	GO:0035904~aorta development	3	0.0268336	0.0146442	HES1, SMAD6, SOX4	65	48	16650	16.0096	1	0.115134	23.092
GOTERM_BP_FAT	GO:0050900~leukocyte migration	6	0.0536673	0.0146834	HRH1, THBD, EDN1, F2RL1, MERTK, GCNT1	65	376	16650	4.08756	1	0.115094	23.1464
GOTERM_BP_FAT	GO:0022414~reproductive process	12	0.107335	0.0147772	HES1, TNFSF10, THBD, PTGS2, EDN1, STC1, ADAMTS1, SMURF2, SKIL, MERTK, SNAI1, CITED2	65	1373	16650	2.23878	1	0.115458	23.2765
GOTERM_BP_FAT	GO:0000165~MAPK cascade	9	0.0805009	0.0148474	DUSP5, IRS2, PDGFA, RGS3, CTGF, GDF6, EDN1, F2RL1, GADD45B	65	841	16650	2.74124	1	0.115646	23.3737
GOTERM_BP_FAT	GO:0000003~reproduction	12	0.107335	0.014926	HES1, TNFSF10, THBD, PTGS2, EDN1, STC1, ADAMTS1, SMURF2, SKIL, MERTK, SNAI1, CITED2	65	1375	16650	2.23552	1	0.115894	23.4824
GOTERM_BP_FAT	GO:0043408~regulation of MAPK cascade	8	0.0715564	0.0149699	DUSP5, PDGFA, RGS3, CTGF, GDF6, EDN1, F2RL1, GADD45B	65	678	16650	3.02246	1	0.115888	23.5432
GOTERM_BP_FAT	GO:0050880~regulation of blood vessel size	4	0.0357782	0.0151564	HRH1, PTGS2, EDN1, F2RL1	65	135	16650	7.58974	1	0.116921	23.8003
GOTERM_BP_FAT	GO:0007566~embryo implantation	3	0.0268336	0.01523	PTGS2, STC1, SMURF2	65	49	16650	15.6829	1	0.117128	23.9016
GOTERM_BP_FAT	GO:0035905~ascending aorta development	2	0.0178891	0.0152883	HES1, SOX4	65	4	16650	128.077	1	0.117222	23.9818
GOTERM_BP_FAT	GO:0035910~ascending aorta morphogenesis	2	0.0178891	0.0152883	HES1, SOX4	65	4	16650	128.077	1	0.117222	23.9818
GOTERM_BP_FAT	GO:0035150~regulation of tube size	4	0.0357782	0.0154565	HRH1, PTGS2, EDN1, F2RL1	65	136	16650	7.53394	1	0.118109	24.2125
GOTERM_BP_FAT	GO:0043433~negative regulation of sequence-specific DNA binding transcription factor activity	4	0.0357782	0.0157599	PELI1, SMAD7, BHLHE40, SIK1	65	137	16650	7.47894	1	0.119964	24.6272
GOTERM_BP_FAT	GO:0050819~negative regulation of coagulation	3	0.0268336	0.0158257	THBD, PDGFA, EDN1	65	50	16650	15.3692	1	0.120102	24.7167
GOTERM_BP_FAT	GO:1903428~positive regulation of reactive oxygen species biosynthetic process	3	0.0268336	0.0158257	PTGS2, EDN1, KLF2	65	50	16650	15.3692	1	0.120102	24.7167
GOTERM_BP_FAT	GO:0031098~stress-activated protein kinase signaling cascade	5	0.0447227	0.0164482	CTGF, GDF6, EDN1, F2RL1, GADD45B	65	254	16650	5.0424	1	0.124212	25.5598
GOTERM_BP_FAT	GO:0010950~positive regulation of endopeptidase activity	4	0.0357782	0.0170073	DLC1, TNFSF10, CTGF, TNFSF15	65	141	16650	7.26678	1	0.127832	26.3093
GOTERM_BP_FAT	GO:0007249~I-kappaB kinase/NF-kappaB signaling	5	0.0447227	0.0170984	PELI1, TNFSF10, PTGS2, F2RL1, C8ORF4	65	257	16650	4.98354	1	0.128123	26.4307
GOTERM_BP_FAT	GO:0040013~negative regulation of locomotion	5	0.0447227	0.0173186	DLC1, SMAD7, RHOB, STC1, CITED2	65	258	16650	4.96422	1	0.129321	26.7235
GOTERM_BP_FAT	GO:0002695~negative regulation of leukocyte activation	4	0.0357782	0.0173276	PELI1, NRARP, MERTK, SAMSN1	65	142	16650	7.2156	1	0.129031	26.7355
GOTERM_BP_FAT	GO:0051271~negative regulation of cellular component movement	5	0.0447227	0.0175406	DLC1, SMAD7, RHOB, STC1, CITED2	65	259	16650	4.94505	1	0.130168	27.0176
GOTERM_BP_FAT	GO:0042060~wound healing	7	0.0626118	0.0176192	THBD, PDGFA, EDN1, F2RL1, RHOB, MERTK, GPR4	65	542	16650	3.30826	1	0.130362	27.1214
GOTERM_BP_FAT	GO:1904018~positive regulation of vasculature development	4	0.0357782	0.0176513	PTGS2, RHOB, RUNX1, ANGPTL4	65	143	16650	7.16514	1	0.130232	27.1638
GOTERM_BP_FAT	GO:0051193~regulation of cofactor metabolic process	3	0.0268336	0.0176717	PDK4, BPGM, DDIT4	65	53	16650	14.4993	1	0.130023	27.1908
GOTERM_BP_FAT	GO:0051196~regulation of coenzyme metabolic process	3	0.0268336	0.0176717	PDK4, BPGM, DDIT4	65	53	16650	14.4993	1	0.130023	27.1908
GOTERM_BP_FAT	GO:0051049~regulation of transport	14	0.125224	0.0176897	IRS2, PTGS2, EDN1, F2RL1, SOX4, SNAI2, HES1, PLK3, C8ORF4, STC1, SIK1, MERTK, ABL2, RAB11FIP1	65	1796	16650	1.99674	1	0.129798	27.2145
GOTERM_BP_FAT	GO:0061515~myeloid cell development	3	0.0268336	0.0183065	BPGM, KLF2, CITED2	65	54	16650	14.2308	1	0.133687	28.0236
GOTERM_BP_FAT	GO:0048878~chemical homeostasis	10	0.0894454	0.0183112	IRS2, SMAD7, EDN1, PDK4, F2RL1, SOX4, STC1, ABL2, GPR4, ANGPTL4	65	1049	16650	2.44189	1	0.133362	28.0297
GOTERM_BP_FAT	GO:0044702~single organism reproductive process	11	0.09839	0.0183837	HES1, TNFSF10, PTGS2, EDN1, STC1, ADAMTS1, SMURF2, SKIL, MERTK, SNAI1, CITED2	65	1231	16650	2.28895	1	0.133502	28.1243
GOTERM_BP_FAT	GO:0034612~response to tumor necrosis factor	5	0.0447227	0.0184466	PTGS2, EDN1, F2RL1, TNFSF15, KLF2	65	263	16650	4.86984	1	0.133576	28.2061
GOTERM_BP_FAT	GO:0023014~signal transduction by protein phosphorylation	9	0.0805009	0.0186592	DUSP5, IRS2, PDGFA, RGS3, CTGF, GDF6, EDN1, F2RL1, GADD45B	65	877	16650	2.62872	1	0.134664	28.4824
GOTERM_BP_FAT	GO:0045428~regulation of nitric oxide biosynthetic process	3	0.0268336	0.0189508	PTGS2, EDN1, KLF2	65	55	16650	13.972	1	0.136277	28.8597
GOTERM_BP_FAT	GO:1903034~regulation of response to wounding	4	0.0357782	0.0189797	THBD, PDGFA, EDN1, F2RL1	65	147	16650	6.97017	1	0.136114	28.897
GOTERM_BP_FAT	GO:0016070~RNA metabolic process	27	0.241503	0.0190071	GDF6, EDN1, F2RL1, SOX4, NR3C1, CITED2, CTGF, NRARP, ZNF697, C8ORF4, BHLHE40, SKIL, SIK1, RUNX1, MAF, PELI1, SMAD7, SMAD6, SNAI2, SNAI1, HES1, PLK3, ETS2, HIVEP2, SMURF2, HIVEP1, KLF2	65	4648	16650	1.48798	1	0.135941	28.9323
GOTERM_BP_FAT	GO:0010991~negative regulation of SMAD protein complex assembly	2	0.0178891	0.0190743	SMAD6, PMEPA1	65	5	16650	102.462	1	0.136036	29.019
GOTERM_BP_FAT	GO:0010957~negative regulation of vitamin D biosynthetic process	2	0.0178891	0.0190743	SNAI2, SNAI1	65	5	16650	102.462	1	0.136036	29.019
GOTERM_BP_FAT	GO:0003012~muscle system process	6	0.0536673	0.0196075	PTGS2, SMAD7, CTGF, EDN1, STC1, FBXO32	65	405	16650	3.79487	1	0.139233	29.7025
GOTERM_BP_FAT	GO:0065009~regulation of molecular function	19	0.169946	0.0199489	DLC1, PELI1, IRS2, SMAD7, PDGFA, EDN1, TNFSF15, HES1, DUSP5, TNFSF10, PPP1R3B, RGS3, CTGF, BHLHE40, SIK1, GADD45B, ABL2, SPATA13, ANGPTL4	65	2863	16650	1.69994	1	0.141134	30.1369
GOTERM_BP_FAT	GO:0001934~positive regulation of protein phosphorylation	9	0.0805009	0.0201957	DUSP5, HES1, PDGFA, CTGF, GDF6, EDN1, F2RL1, TNFSF15, GADD45B	65	890	16650	2.59032	1	0.142398	30.4494
GOTERM_BP_FAT	GO:0051249~regulation of lymphocyte activation	6	0.0536673	0.020747	HES1, PELI1, IRS2, NRARP, MERTK, SAMSN1	65	411	16650	3.73947	1	0.14565	31.1426
GOTERM_BP_FAT	GO:0016337~single organismal cell-cell adhesion	8	0.0715564	0.0208423	HES1, PELI1, SMAD7, NRARP, F2RL1, SOX4, GCNT1, CITED2	65	725	16650	2.82653	1	0.1459	31.2617
GOTERM_BP_FAT	GO:2000377~regulation of reactive oxygen species metabolic process	4	0.0357782	0.021074	PTGS2, EDN1, F2RL1, KLF2	65	153	16650	6.69683	1	0.147036	31.5506
GOTERM_BP_FAT	GO:0043542~endothelial cell migration	4	0.0357782	0.0214349	PTGS2, EDN1, RHOB, STC1	65	154	16650	6.65335	1	0.149002	31.9984
GOTERM_BP_FAT	GO:0019229~regulation of vasoconstriction	3	0.0268336	0.0216221	HRH1, PTGS2, EDN1	65	59	16650	13.0248	1	0.149833	32.2295
GOTERM_BP_FAT	GO:0060135~maternal process involved in female pregnancy	3	0.0268336	0.0216221	PTGS2, STC1, CITED2	65	59	16650	13.0248	1	0.149833	32.2295
GOTERM_BP_FAT	GO:0010952~positive regulation of peptidase activity	4	0.0357782	0.0217992	DLC1, TNFSF10, CTGF, TNFSF15	65	155	16650	6.61042	1	0.150595	32.4476
GOTERM_BP_FAT	GO:0001101~response to acid chemical	5	0.0447227	0.0221015	PTGS2, CTGF, EDN1, PDK4, ABL2	65	278	16650	4.60708	1	0.152154	32.8182
GOTERM_BP_FAT	GO:0061045~negative regulation of wound healing	3	0.0268336	0.022313	THBD, PDGFA, EDN1	65	60	16650	12.8077	1	0.153122	33.0762
GOTERM_BP_FAT	GO:0046137~negative regulation of vitamin metabolic process	2	0.0178891	0.022846	SNAI2, SNAI1	65	6	16650	85.3846	1	0.156126	33.7226
GOTERM_BP_FAT	GO:0010990~regulation of SMAD protein complex assembly	2	0.0178891	0.022846	SMAD6, PMEPA1	65	6	16650	85.3846	1	0.156126	33.7226
GOTERM_BP_FAT	GO:0051493~regulation of cytoskeleton organization	6	0.0536673	0.0229475	DLC1, PDGFA, CTGF, EDN1, F2RL1, ABL2	65	422	16650	3.642	1	0.156381	33.8451
GOTERM_BP_FAT	GO:0003018~vascular process in circulatory system	4	0.0357782	0.0236718	HRH1, PTGS2, EDN1, F2RL1	65	160	16650	6.40385	1	0.160553	34.7125
GOTERM_BP_FAT	GO:0051345~positive regulation of hydrolase activity	9	0.0805009	0.0236746	DLC1, IRS2, TNFSF10, PDGFA, RGS3, CTGF, TNFSF15, SPATA13, ABL2	65	917	16650	2.51405	1	0.160174	34.7158
GOTERM_BP_FAT	GO:0030168~platelet activation	4	0.0357782	0.0240565	THBD, PDGFA, RHOB, MERTK	65	161	16650	6.36407	1	0.162165	35.1688
GOTERM_BP_FAT	GO:0021915~neural tube development	4	0.0357782	0.0240565	HES1, DLC1, SOX4, CITED2	65	161	16650	6.36407	1	0.162165	35.1688
GOTERM_BP_FAT	GO:0032835~glomerulus development	3	0.0268336	0.0244399	HES1, PDGFA, GPR4	65	63	16650	12.1978	1	0.164151	35.6206
GOTERM_BP_FAT	GO:0046328~regulation of JNK cascade	4	0.0357782	0.0248361	CTGF, EDN1, F2RL1, GADD45B	65	163	16650	6.28598	1	0.166202	36.0844
GOTERM_BP_FAT	GO:0042327~positive regulation of phosphorylation	9	0.0805009	0.0257817	DUSP5, HES1, PDGFA, CTGF, GDF6, EDN1, F2RL1, TNFSF15, GADD45B	65	932	16650	2.47359	1	0.17161	37.1784
GOTERM_BP_FAT	GO:0042310~vasoconstriction	3	0.0268336	0.0259023	HRH1, PTGS2, EDN1	65	65	16650	11.8225	1	0.171933	37.3167
GOTERM_BP_FAT	GO:0044703~multi-organism reproductive process	9	0.0805009	0.0263652	THBD, PTGS2, EDN1, STC1, ADAMTS1, SMURF2, SKIL, MERTK, CITED2	65	936	16650	2.46302	1	0.174337	37.8448
GOTERM_BP_FAT	GO:0034141~positive regulation of toll-like receptor 3 signaling pathway	2	0.0178891	0.0266033	PELI1, F2RL1	65	7	16650	73.1868	1	0.175362	38.1148
GOTERM_BP_FAT	GO:0002328~pro-B cell differentiation	2	0.0178891	0.0266033	HES1, SOX4	65	7	16650	73.1868	1	0.175362	38.1148
GOTERM_BP_FAT	GO:0002088~lens development in camera-type eye	3	0.0268336	0.0266465	MAF, SKIL, CITED2	65	66	16650	11.6434	1	0.175204	38.1636
GOTERM_BP_FAT	GO:0006809~nitric oxide biosynthetic process	3	0.0268336	0.0266465	PTGS2, EDN1, KLF2	65	66	16650	11.6434	1	0.175204	38.1636
GOTERM_BP_FAT	GO:0009746~response to hexose	4	0.0357782	0.0272565	IRS2, PTGS2, CTGF, SOX4	65	169	16650	6.06281	1	0.178457	38.8497
GOTERM_BP_FAT	GO:0010632~regulation of epithelial cell migration	4	0.0357782	0.0272565	PTGS2, EDN1, RHOB, STC1	65	169	16650	6.06281	1	0.178457	38.8497
GOTERM_BP_FAT	GO:1901654~response to ketone	4	0.0357782	0.0276717	EDN1, FBXO32, KLF2, DDIT4	65	170	16650	6.02715	1	0.180519	39.3126
GOTERM_BP_FAT	GO:0051056~regulation of small GTPase mediated signal transduction	5	0.0447227	0.0279188	DLC1, F2RL1, RHOB, SPATA13, GPR4	65	299	16650	4.28351	1	0.181565	39.5864
GOTERM_BP_FAT	GO:0010595~positive regulation of endothelial cell migration	3	0.0268336	0.0281609	PTGS2, EDN1, RHOB	65	68	16650	11.3009	1	0.182575	39.8537
GOTERM_BP_FAT	GO:1903035~negative regulation of response to wounding	3	0.0268336	0.0281609	THBD, PDGFA, EDN1	65	68	16650	11.3009	1	0.182575	39.8537
GOTERM_BP_FAT	GO:0071902~positive regulation of protein serine/threonine kinase activity	5	0.0447227	0.0282165	DUSP5, PDGFA, EDN1, TNFSF15, GADD45B	65	300	16650	4.26923	1	0.182475	39.9149
GOTERM_BP_FAT	GO:1903426~regulation of reactive oxygen species biosynthetic process	3	0.0268336	0.0289308	PTGS2, EDN1, KLF2	65	69	16650	11.1371	1	0.186259	40.6961
GOTERM_BP_FAT	GO:0034284~response to monosaccharide	4	0.0357782	0.0293667	IRS2, PTGS2, CTGF, SOX4	65	174	16650	5.88859	1	0.18838	41.1681
GOTERM_BP_FAT	GO:0046209~nitric oxide metabolic process	3	0.0268336	0.0297091	PTGS2, EDN1, KLF2	65	70	16650	10.978	1	0.189941	41.5364
GOTERM_BP_FAT	GO:0003151~outflow tract morphogenesis	3	0.0268336	0.0297091	HES1, SMAD6, CITED2	65	70	16650	10.978	1	0.189941	41.5364
GOTERM_BP_FAT	GO:0002040~sprouting angiogenesis	3	0.0268336	0.0297091	PTGS2, NRARP, ESM1	65	70	16650	10.978	1	0.189941	41.5364
GOTERM_BP_FAT	GO:0008593~regulation of Notch signaling pathway	3	0.0268336	0.0297091	HES1, NRARP, C8ORF4	65	70	16650	10.978	1	0.189941	41.5364
GOTERM_BP_FAT	GO:0043620~regulation of DNA-templated transcription in response to stress	3	0.0268336	0.0297091	C8ORF4, KLF2, CITED2	65	70	16650	10.978	1	0.189941	41.5364
GOTERM_BP_FAT	GO:0030324~lung development	4	0.0357782	0.0302344	HES1, PDGFA, CTGF, KLF2	65	176	16650	5.82168	1	0.192553	42.0972
GOTERM_BP_FAT	GO:0032880~regulation of protein localization	9	0.0805009	0.0303873	HES1, IRS2, PLK3, PTGS2, F2RL1, C8ORF4, SOX4, SNAI2, RAB11FIP1	65	962	16650	2.39645	1	0.192993	42.2594
GOTERM_BP_FAT	GO:1901888~regulation of cell junction assembly	3	0.0268336	0.0312906	DLC1, SNAI2, SNAI1	65	72	16650	10.6731	1	0.197749	43.2094
GOTERM_BP_FAT	GO:0030323~respiratory tube development	4	0.0357782	0.0320104	HES1, PDGFA, CTGF, KLF2	65	180	16650	5.69231	1	0.201411	43.9557
GOTERM_BP_FAT	GO:0055117~regulation of cardiac muscle contraction	3	0.0268336	0.0329049	SMAD7, CTGF, STC1	65	74	16650	10.3846	1	0.20603	44.8703
GOTERM_BP_FAT	GO:2001057~reactive nitrogen species metabolic process	3	0.0268336	0.0329049	PTGS2, EDN1, KLF2	65	74	16650	10.3846	1	0.20603	44.8703
GOTERM_BP_FAT	GO:1901653~cellular response to peptide	5	0.0447227	0.0329124	IRS2, PTPRE, EDN1, PDK4, KLF2	65	315	16650	4.06593	1	0.205606	44.8779
GOTERM_BP_FAT	GO:0007254~JNK cascade	4	0.0357782	0.0333777	CTGF, EDN1, F2RL1, GADD45B	65	183	16650	5.59899	1	0.207762	45.348
GOTERM_BP_FAT	GO:1901655~cellular response to ketone	3	0.0268336	0.0337241	FBXO32, KLF2, DDIT4	65	75	16650	10.2462	1	0.209237	45.6956
GOTERM_BP_FAT	GO:0048015~phosphatidylinositol-mediated signaling	4	0.0357782	0.0338402	IRS2, PDGFA, EDN1, F2RL1	65	184	16650	5.56856	1	0.209416	45.8115
GOTERM_BP_FAT	GO:0001816~cytokine production	7	0.0626118	0.0338829	MAF, PELI1, PTGS2, F2RL1, RUNX1, KLF2, SNAI2	65	631	16650	2.84164	1	0.209186	45.8541
GOTERM_BP_FAT	GO:0035988~chondrocyte proliferation	2	0.0178891	0.0340755	CTGF, STC1	65	9	16650	56.9231	1	0.20979	46.0459
GOTERM_BP_FAT	GO:0060693~regulation of branching involved in salivary gland morphogenesis	2	0.0178891	0.0340755	PDGFA, SNAI2	65	9	16650	56.9231	1	0.20979	46.0459
GOTERM_BP_FAT	GO:0061308~cardiac neural crest cell development involved in heart development	2	0.0178891	0.0340755	HES1, CITED2	65	9	16650	56.9231	1	0.20979	46.0459
GOTERM_BP_FAT	GO:0060556~regulation of vitamin D biosynthetic process	2	0.0178891	0.0340755	SNAI2, SNAI1	65	9	16650	56.9231	1	0.20979	46.0459
GOTERM_BP_FAT	GO:0061307~cardiac neural crest cell differentiation involved in heart development	2	0.0178891	0.0340755	HES1, CITED2	65	9	16650	56.9231	1	0.20979	46.0459
GOTERM_BP_FAT	GO:0043085~positive regulation of catalytic activity	12	0.107335	0.0341875	DUSP5, DLC1, IRS2, TNFSF10, PDGFA, RGS3, CTGF, EDN1, TNFSF15, GADD45B, SPATA13, ABL2	65	1559	16650	1.97168	1	0.209945	46.1572
GOTERM_BP_FAT	GO:0007265~Ras protein signal transduction	5	0.0447227	0.0345739	DLC1, F2RL1, RHOB, SPATA13, GPR4	65	320	16650	4.0024	1	0.211614	46.5393
GOTERM_BP_FAT	GO:0001667~ameboidal-type cell migration	5	0.0447227	0.0345739	PTGS2, EDN1, RHOB, STC1, SMURF2	65	320	16650	4.0024	1	0.211614	46.5393
GOTERM_BP_FAT	GO:0050867~positive regulation of cell activation	5	0.0447227	0.0345739	HES1, PELI1, IRS2, CTGF, F2RL1	65	320	16650	4.0024	1	0.211614	46.5393
GOTERM_BP_FAT	GO:0044087~regulation of cellular component biogenesis	8	0.0715564	0.0346656	DLC1, CTGF, SMAD6, EDN1, F2RL1, SNAI2, SNAI1, PMEPA1	65	807	16650	2.53932	1	0.211652	46.6296
GOTERM_BP_FAT	GO:0032386~regulation of intracellular transport	6	0.0536673	0.0348467	HES1, PLK3, PTGS2, C8ORF4, SOX4, SNAI2	65	472	16650	3.25619	1	0.212179	46.8075
GOTERM_BP_FAT	GO:0048017~inositol lipid-mediated signaling	4	0.0357782	0.0352477	IRS2, PDGFA, EDN1, F2RL1	65	187	16650	5.47923	1	0.213907	47.1995
GOTERM_BP_FAT	GO:0002521~leukocyte differentiation	6	0.0536673	0.0353895	NRARP, F2RL1, SOX4, RUNX1, MERTK, CITED2	65	474	16650	3.24245	1	0.214212	47.3374
GOTERM_BP_FAT	GO:0045596~negative regulation of cell differentiation	7	0.0626118	0.0359368	HES1, SMAD7, NRARP, SKIL, RUNX1, SNAI2, SNAI1	65	640	16650	2.80168	1	0.216716	47.8667
GOTERM_BP_FAT	GO:0071900~regulation of protein serine/threonine kinase activity	6	0.0536673	0.0359375	DUSP5, PDGFA, RGS3, EDN1, TNFSF15, GADD45B	65	476	16650	3.22883	1	0.216249	47.8674
GOTERM_BP_FAT	GO:0051130~positive regulation of cellular component organization	10	0.0894454	0.0362037	HES1, TNFSF10, CTGF, EDN1, F2RL1, SKIL, SNAI2, MERTK, ABL2, SNAI1	65	1183	16650	2.16529	1	0.217217	48.123
GOTERM_BP_FAT	GO:0018193~peptidyl-amino acid modification	10	0.0894454	0.0365392	HES1, ST3GAL5, SMAD7, SOX4, SNAI2, MERTK, SAMSN1, STK38L, ABL2, DDIT4	65	1185	16650	2.16164	1	0.218551	48.4434
GOTERM_BP_FAT	GO:0043405~regulation of MAP kinase activity	5	0.0447227	0.0369813	DUSP5, PDGFA, RGS3, EDN1, GADD45B	65	327	16650	3.91673	1	0.220448	48.8628
GOTERM_BP_FAT	GO:0034329~cell junction assembly	4	0.0357782	0.0376603	DLC1, SMAD7, SNAI2, SNAI1	65	192	16650	5.33654	1	0.223593	49.5008
GOTERM_BP_FAT	GO:0034139~regulation of toll-like receptor 3 signaling pathway	2	0.0178891	0.0377904	PELI1, F2RL1	65	10	16650	51.2308	1	0.223805	49.6221
GOTERM_BP_FAT	GO:0003183~mitral valve morphogenesis	2	0.0178891	0.0377904	SMAD6, SOX4	65	10	16650	51.2308	1	0.223805	49.6221
GOTERM_BP_FAT	GO:0010720~positive regulation of cell development	6	0.0536673	0.0378972	HES1, GDF6, EDN1, SKIL, ABL2, SNAI1	65	483	16650	3.18204	1	0.223893	49.7216
GOTERM_BP_FAT	GO:0051224~negative regulation of protein transport	4	0.0357782	0.0381528	F2RL1, SOX4, SNAI2, RAB11FIP1	65	193	16650	5.30889	1	0.224766	49.9587
GOTERM_BP_FAT	GO:0006936~muscle contraction	5	0.0447227	0.0383996	PTGS2, SMAD7, CTGF, EDN1, STC1	65	331	16650	3.86939	1	0.225588	50.1868
GOTERM_BP_FAT	GO:0001763~morphogenesis of a branching structure	4	0.0357782	0.0391477	NRARP, PDGFA, EDN1, SNAI2	65	195	16650	5.25444	1	0.229029	50.872
GOTERM_BP_FAT	GO:0007015~actin filament organization	5	0.0447227	0.039849	DLC1, RND1, CTGF, F2RL1, NEDD9	65	335	16650	3.82319	1	0.232198	51.5063
GOTERM_BP_FAT	GO:0045444~fat cell differentiation	4	0.0357782	0.0401558	PTGS2, GDF6, SMAD6, SNAI2	65	197	16650	5.20109	1	0.233301	51.7814
GOTERM_BP_FAT	GO:0007159~leukocyte cell-cell adhesion	6	0.0536673	0.0402165	HES1, PELI1, NRARP, F2RL1, SOX4, GCNT1	65	491	16650	3.13019	1	0.233127	51.8356
GOTERM_BP_FAT	GO:0009743~response to carbohydrate	4	0.0357782	0.0406648	IRS2, PTGS2, CTGF, SOX4	65	198	16650	5.17483	1	0.23495	52.2344
GOTERM_BP_FAT	GO:0050886~endocrine process	3	0.0268336	0.0414471	EDN1, F2RL1, RAB11FIP1	65	84	16650	9.14835	1	0.238471	52.9229
GOTERM_BP_FAT	GO:0042368~vitamin D biosynthetic process	2	0.0178891	0.0414912	SNAI2, SNAI1	65	11	16650	46.5734	1	0.238203	52.9614
GOTERM_BP_FAT	GO:0003174~mitral valve development	2	0.0178891	0.0414912	SMAD6, SOX4	65	11	16650	46.5734	1	0.238203	52.9614
GOTERM_BP_FAT	GO:0034145~positive regulation of toll-like receptor 4 signaling pathway	2	0.0178891	0.0414912	PELI1, F2RL1	65	11	16650	46.5734	1	0.238203	52.9614
GOTERM_BP_FAT	GO:0043281~regulation of cysteine-type endopeptidase activity involved in apoptotic process	4	0.0357782	0.0416927	DLC1, TNFSF10, CTGF, TNFSF15	65	200	16650	5.12308	1	0.238738	53.1371
GOTERM_BP_FAT	GO:1903409~reactive oxygen species biosynthetic process	3	0.0268336	0.0423428	PTGS2, EDN1, KLF2	65	85	16650	9.04072	1	0.241543	53.6998
GOTERM_BP_FAT	GO:0019217~regulation of fatty acid metabolic process	3	0.0268336	0.0423428	IRS2, PTGS2, PDK4	65	85	16650	9.04072	1	0.241543	53.6998
GOTERM_BP_FAT	GO:0030099~myeloid cell differentiation	5	0.0447227	0.0428412	F2RL1, BPGM, RUNX1, KLF2, CITED2	65	343	16650	3.73402	1	0.243563	54.1267
GOTERM_BP_FAT	GO:0033273~response to vitamin	3	0.0268336	0.0432458	PTGS2, STC1, SNAI2	65	86	16650	8.9356	1	0.245098	54.4706
GOTERM_BP_FAT	GO:0046578~regulation of Ras protein signal transduction	4	0.0357782	0.043259	DLC1, F2RL1, SPATA13, GPR4	65	203	16650	5.04737	1	0.244666	54.4818
GOTERM_BP_FAT	GO:0060541~respiratory system development	4	0.0357782	0.043259	HES1, PDGFA, CTGF, KLF2	65	203	16650	5.04737	1	0.244666	54.4818
GOTERM_BP_FAT	GO:1904950~negative regulation of establishment of protein localization	4	0.0357782	0.0437877	F2RL1, SOX4, SNAI2, RAB11FIP1	65	204	16650	5.02262	1	0.246809	54.9274
GOTERM_BP_FAT	GO:0050878~regulation of body fluid levels	6	0.0536673	0.0438558	THBD, PDGFA, EDN1, F2RL1, RHOB, MERTK	65	503	16650	3.05551	1	0.246649	54.9845
GOTERM_BP_FAT	GO:0006919~activation of cysteine-type endopeptidase activity involved in apoptotic process	3	0.0268336	0.044156	DLC1, TNFSF10, TNFSF15	65	87	16650	8.83289	1	0.247642	55.2354
GOTERM_BP_FAT	GO:0006942~regulation of striated muscle contraction	3	0.0268336	0.044156	SMAD7, CTGF, STC1	65	87	16650	8.83289	1	0.247642	55.2354
GOTERM_BP_FAT	GO:0044070~regulation of anion transport	3	0.0268336	0.044156	IRS2, EDN1, STC1	65	87	16650	8.83289	1	0.247642	55.2354
GOTERM_BP_FAT	GO:0043467~regulation of generation of precursor metabolites and energy	3	0.0268336	0.0450733	IRS2, PPP1R3B, DDIT4	65	88	16650	8.73252	1	0.251674	55.9939
GOTERM_BP_FAT	GO:0007423~sensory organ development	6	0.0536673	0.0451119	MAF, HES1, EDN1, SKIL, MERTK, CITED2	65	507	16650	3.03141	1	0.25136	56.0254
GOTERM_BP_FAT	GO:0030656~regulation of vitamin metabolic process	2	0.0178891	0.045178	SNAI2, SNAI1	65	12	16650	42.6923	1	0.251183	56.0796
GOTERM_BP_FAT	GO:0014706~striated muscle tissue development	5	0.0447227	0.0455615	SMAD7, EDN1, SKIL, SIK1, CITED2	65	350	16650	3.65934	1	0.25256	56.3925
GOTERM_BP_FAT	GO:0009894~regulation of catabolic process	6	0.0536673	0.045748	IRS2, PLK3, PPP1R3B, SMAD7, BPGM, DDIT4	65	509	16650	3.0195	1	0.252968	56.5439
GOTERM_BP_FAT	GO:0044093~positive regulation of molecular function	13	0.116279	0.0458185	DUSP5, HES1, DLC1, IRS2, TNFSF10, PDGFA, RGS3, CTGF, EDN1, TNFSF15, GADD45B, SPATA13, ABL2	65	1840	16650	1.80978	1	0.25281	56.601
GOTERM_BP_FAT	GO:0001892~embryonic placenta development	3	0.0268336	0.0469291	HES1, SNAI1, CITED2	65	90	16650	8.53846	1	0.257689	57.4913
GOTERM_BP_FAT	GO:0000302~response to reactive oxygen species	4	0.0357782	0.0470276	PLK3, EDN1, RHOB, KLF2	65	210	16650	4.87912	1	0.257658	57.5695
GOTERM_BP_FAT	GO:0051348~negative regulation of transferase activity	5	0.0447227	0.0483772	DUSP5, IRS2, SMAD7, RGS3, GADD45B	65	357	16650	3.58759	1	0.263621	58.6263
GOTERM_BP_FAT	GO:0002062~chondrocyte differentiation	3	0.0268336	0.0488127	GDF6, RUNX1, SNAI2	65	92	16650	8.35284	1	0.265181	58.962
GOTERM_BP_FAT	GO:0007183~SMAD protein complex assembly	2	0.0178891	0.0488508	SMAD6, PMEPA1	65	13	16650	39.4083	1	0.264847	58.9912
GOTERM_BP_FAT	GO:0043518~negative regulation of DNA damage response, signal transduction by p53 class mediator	2	0.0178891	0.0488508	SNAI2, SNAI1	65	13	16650	39.4083	1	0.264847	58.9912
GOTERM_BP_FAT	GO:0043471~regulation of cellular carbohydrate catabolic process	2	0.0178891	0.0488508	PPP1R3B, BPGM	65	13	16650	39.4083	1	0.264847	58.9912
GOTERM_BP_FAT	GO:0046822~regulation of nucleocytoplasmic transport	4	0.0357782	0.049252	PTGS2, C8ORF4, SOX4, SNAI2	65	214	16650	4.78792	1	0.266234	59.298
GOTERM_BP_FAT	GO:0009605~response to external stimulus	14	0.125224	0.0495611	HRH1, PELI1, THBD, PTGS2, PDGFA, F2RL1, EDN1, PDK4, STC1, BHLHE40, SIK1, SNAI2, DDIT4, CITED2	65	2073	16650	1.72993	1	0.267179	59.5329
GOTERM_BP_FAT	GO:0060993~kidney morphogenesis	3	0.0268336	0.0507235	HES1, SOX4, GCNT1	65	94	16650	8.17512	1	0.27212	60.4047
GOTERM_BP_FAT	GO:0050801~ion homeostasis	7	0.0626118	0.0514025	SMAD7, EDN1, PDK4, F2RL1, STC1, ABL2, GPR4	65	699	16650	2.5652	1	0.274765	60.9058
GOTERM_BP_FAT	GO:0007264~small GTPase mediated signal transduction	6	0.0536673	0.0517168	DLC1, RND1, F2RL1, RHOB, SPATA13, GPR4	65	527	16650	2.91636	1	0.275701	61.1357
GOTERM_BP_FAT	GO:0042362~fat-soluble vitamin biosynthetic process	2	0.0178891	0.0525097	SNAI2, SNAI1	65	14	16650	36.5934	1	0.278842	61.71
GOTERM_BP_FAT	GO:0010801~negative regulation of peptidyl-threonine phosphorylation	2	0.0178891	0.0525097	SMAD7, DDIT4	65	14	16650	36.5934	1	0.278842	61.71
GOTERM_BP_FAT	GO:0060537~muscle tissue development	5	0.0447227	0.0525647	SMAD7, EDN1, SKIL, SIK1, CITED2	65	367	16650	3.48983	1	0.278568	61.7495
GOTERM_BP_FAT	GO:0030218~erythrocyte differentiation	3	0.0268336	0.052661	BPGM, KLF2, CITED2	65	96	16650	8.00481	1	0.278484	61.8186
GOTERM_BP_FAT	GO:0001657~ureteric bud development	3	0.0268336	0.0536396	HES1, SMAD7, SMAD6	65	97	16650	7.92228	1	0.282438	62.5145
GOTERM_BP_FAT	GO:0042633~hair cycle	3	0.0268336	0.0536396	PTGS2, PDGFA, SNAI1	65	97	16650	7.92228	1	0.282438	62.5145
GOTERM_BP_FAT	GO:0042303~molting cycle	3	0.0268336	0.0536396	PTGS2, PDGFA, SNAI1	65	97	16650	7.92228	1	0.282438	62.5145
GOTERM_BP_FAT	GO:0072163~mesonephric epithelium development	3	0.0268336	0.0546247	HES1, SMAD7, SMAD6	65	98	16650	7.84144	1	0.286387	63.203
GOTERM_BP_FAT	GO:0072164~mesonephric tubule development	3	0.0268336	0.0546247	HES1, SMAD7, SMAD6	65	98	16650	7.84144	1	0.286387	63.203
GOTERM_BP_FAT	GO:0048872~homeostasis of number of cells	4	0.0357782	0.0550354	BPGM, SKIL, KLF2, CITED2	65	224	16650	4.57418	1	0.28771	63.4864
GOTERM_BP_FAT	GO:2000116~regulation of cysteine-type endopeptidase activity	4	0.0357782	0.0550354	DLC1, TNFSF10, CTGF, TNFSF15	65	224	16650	4.57418	1	0.28771	63.4864
GOTERM_BP_FAT	GO:0051090~regulation of sequence-specific DNA binding transcription factor activity	5	0.0447227	0.0551701	PELI1, SMAD7, EDN1, BHLHE40, SIK1	65	373	16650	3.4337	1	0.287783	63.579
GOTERM_BP_FAT	GO:0055082~cellular chemical homeostasis	7	0.0626118	0.0555946	IRS2, EDN1, F2RL1, SOX4, STC1, ABL2, GPR4	65	713	16650	2.51483	1	0.289158	63.8691
GOTERM_BP_FAT	GO:0002320~lymphoid progenitor cell differentiation	2	0.0178891	0.0561548	HES1, SOX4	65	15	16650	34.1538	1	0.291132	64.2486
GOTERM_BP_FAT	GO:2000810~regulation of bicellular tight junction assembly	2	0.0178891	0.0561548	SNAI2, SNAI1	65	15	16650	34.1538	1	0.291132	64.2486
GOTERM_BP_FAT	GO:0014065~phosphatidylinositol 3-kinase signaling	3	0.0268336	0.0566142	PDGFA, EDN1, F2RL1	65	100	16650	7.68462	1	0.292644	64.5571
GOTERM_BP_FAT	GO:0090100~positive regulation of transmembrane receptor protein serine/threonine kinase signaling pathway	3	0.0268336	0.0566142	HES1, GDF6, CITED2	65	100	16650	7.68462	1	0.292644	64.5571
GOTERM_BP_FAT	GO:0031329~regulation of cellular catabolic process	5	0.0447227	0.0569457	IRS2, PLK3, PPP1R3B, SMAD7, BPGM	65	377	16650	3.39727	1	0.29358	64.7781
GOTERM_BP_FAT	GO:0010631~epithelial cell migration	4	0.0357782	0.0574364	PTGS2, EDN1, RHOB, STC1	65	228	16650	4.49393	1	0.295216	65.1028
GOTERM_BP_FAT	GO:0046903~secretion	9	0.0805009	0.0584399	IRS2, PDGFA, CTGF, EDN1, F2RL1, SOX4, STC1, MERTK, RAB11FIP1	65	1098	16650	2.09962	1	0.299097	65.7582
GOTERM_BP_FAT	GO:0044092~negative regulation of molecular function	9	0.0805009	0.058946	DUSP5, PELI1, IRS2, SMAD7, RGS3, BHLHE40, GADD45B, SIK1, ANGPTL4	65	1100	16650	2.0958	1	0.300772	66.0843
GOTERM_BP_FAT	GO:0090132~epithelium migration	4	0.0357782	0.0592696	PTGS2, EDN1, RHOB, STC1	65	231	16650	4.43556	1	0.301641	66.2913
GOTERM_BP_FAT	GO:0001823~mesonephros development	3	0.0268336	0.0596455	HES1, SMAD7, SMAD6	65	103	16650	7.46079	1	0.302732	66.5302
GOTERM_BP_FAT	GO:0002244~hematopoietic progenitor cell differentiation	3	0.0268336	0.0596455	HES1, SOX4, CITED2	65	103	16650	7.46079	1	0.302732	66.5302
GOTERM_BP_FAT	GO:0010544~negative regulation of platelet activation	2	0.0178891	0.0597861	THBD, PDGFA	65	16	16650	32.0192	1	0.302798	66.6191
GOTERM_BP_FAT	GO:1900745~positive regulation of p38MAPK cascade	2	0.0178891	0.0597861	GDF6, GADD45B	65	16	16650	32.0192	1	0.302798	66.6191
GOTERM_BP_FAT	GO:0008016~regulation of heart contraction	4	0.0357782	0.0605071	SMAD7, CTGF, EDN1, STC1	65	233	16650	4.39749	1	0.305373	67.0718
GOTERM_BP_FAT	GO:0001837~epithelial to mesenchymal transition	3	0.0268336	0.0606682	SMAD7, SNAI2, SNAI1	65	104	16650	7.38905	1	0.305521	67.1722
GOTERM_BP_FAT	GO:0001841~neural tube formation	3	0.0268336	0.0606682	DLC1, SOX4, CITED2	65	104	16650	7.38905	1	0.305521	67.1722
GOTERM_BP_FAT	GO:0022407~regulation of cell-cell adhesion	5	0.0447227	0.061053	HES1, PELI1, SMAD7, NRARP, CITED2	65	386	16650	3.31806	1	0.30663	67.4106
GOTERM_BP_FAT	GO:0050790~regulation of catalytic activity	15	0.134168	0.0612524	DLC1, IRS2, SMAD7, PDGFA, EDN1, TNFSF15, DUSP5, TNFSF10, PPP1R3B, RGS3, CTGF, GADD45B, ABL2, SPATA13, ANGPTL4	65	2357	16650	1.63017	1	0.306939	67.5336
GOTERM_BP_FAT	GO:0034101~erythrocyte homeostasis	3	0.0268336	0.061697	BPGM, KLF2, CITED2	65	105	16650	7.31868	1	0.308294	67.8062
GOTERM_BP_FAT	GO:0010634~positive regulation of epithelial cell migration	3	0.0268336	0.061697	PTGS2, EDN1, RHOB	65	105	16650	7.31868	1	0.308294	67.8062
GOTERM_BP_FAT	GO:0007229~integrin-mediated signaling pathway	3	0.0268336	0.0627318	CTGF, NEDD9, ADAMTS1	65	106	16650	7.24964	1	0.312147	68.4323
GOTERM_BP_FAT	GO:0090130~tissue migration	4	0.0357782	0.0630185	PTGS2, EDN1, RHOB, STC1	65	237	16650	4.32327	1	0.31281	68.6037
GOTERM_BP_FAT	GO:2000811~negative regulation of anoikis	2	0.0178891	0.0634036	PDK4, SNAI2	65	17	16650	30.1357	1	0.313886	68.8325
GOTERM_BP_FAT	GO:0034138~toll-like receptor 3 signaling pathway	2	0.0178891	0.0634036	PELI1, F2RL1	65	17	16650	30.1357	1	0.313886	68.8325
GOTERM_BP_FAT	GO:0032787~monocarboxylic acid metabolic process	6	0.0536673	0.0634155	IRS2, PTGS2, EDN1, PDK4, BPGM, DDIT4	65	559	16650	2.74942	1	0.313387	68.8396
GOTERM_BP_FAT	GO:0051093~negative regulation of developmental process	7	0.0626118	0.0639213	HES1, SMAD7, NRARP, RUNX1, SNAI2, SNAI1, GPR4	65	739	16650	2.42636	1	0.314962	69.1378
GOTERM_BP_FAT	GO:0006874~cellular calcium ion homeostasis	5	0.0447227	0.0643545	EDN1, F2RL1, STC1, ABL2, GPR4	65	393	16650	3.25895	1	0.316225	69.391
GOTERM_BP_FAT	GO:1903827~regulation of cellular protein localization	6	0.0536673	0.0645837	HES1, PLK3, PTGS2, C8ORF4, SOX4, SNAI2	65	562	16650	2.73474	1	0.316632	69.5241
GOTERM_BP_FAT	GO:0032989~cellular component morphogenesis	10	0.0894454	0.0646931	HES1, DLC1, SMAD7, EDN1, STC1, SKIL, KLF2, SNAI2, MERTK, SNAI1	65	1321	16650	1.93909	1	0.316539	69.5875
GOTERM_BP_FAT	GO:0006979~response to oxidative stress	5	0.0447227	0.0648338	PLK3, PTGS2, EDN1, RHOB, KLF2	65	394	16650	3.25068	1	0.316576	69.6688
GOTERM_BP_FAT	GO:0060828~regulation of canonical Wnt signaling pathway	4	0.0357782	0.0655781	NRARP, SOX4, SMURF2, SNAI2	65	241	16650	4.25152	1	0.31911	70.0956
GOTERM_BP_FAT	GO:0003014~renal system process	3	0.0268336	0.0658717	EDN1, F2RL1, STC1	65	109	16650	7.05011	1	0.319772	70.2624
GOTERM_BP_FAT	GO:0003198~epithelial to mesenchymal transition involved in endocardial cushion formation	2	0.0178891	0.0670074	SNAI2, SNAI1	65	18	16650	28.4615	1	0.323882	70.8993
GOTERM_BP_FAT	GO:0071498~cellular response to fluid shear stress	2	0.0178891	0.0670074	PTGS2, KLF2	65	18	16650	28.4615	1	0.323882	70.8993
GOTERM_BP_FAT	GO:0071356~cellular response to tumor necrosis factor	4	0.0357782	0.0675291	EDN1, F2RL1, TNFSF15, KLF2	65	244	16650	4.19924	1	0.325458	71.1876
GOTERM_BP_FAT	GO:0003158~endothelium development	3	0.0268336	0.0679938	F2RL1, RHOB, STC1	65	111	16650	6.92308	1	0.326795	71.4421
GOTERM_BP_FAT	GO:0060047~heart contraction	4	0.0357782	0.0681853	SMAD7, CTGF, EDN1, STC1	65	245	16650	4.1821	1	0.327018	71.5464
GOTERM_BP_FAT	GO:0000904~cell morphogenesis involved in differentiation	7	0.0626118	0.0686979	HES1, SMAD7, STC1, SKIL, SNAI2, MERTK, SNAI1	65	753	16650	2.38124	1	0.328536	71.8236
GOTERM_BP_FAT	GO:0051336~regulation of hydrolase activity	10	0.0894454	0.0687302	DLC1, IRS2, TNFSF10, PDGFA, RGS3, CTGF, TNFSF15, SPATA13, ABL2, ANGPTL4	65	1337	16650	1.91589	1	0.328114	71.841
GOTERM_BP_FAT	GO:0045598~regulation of fat cell differentiation	3	0.0268336	0.0690634	HES1, PTGS2, SNAI2	65	112	16650	6.86126	1	0.328902	72.0198
GOTERM_BP_FAT	GO:0051301~cell division	6	0.0536673	0.0697868	PLK3, PDGFA, RHOB, NEDD9, NR3C1, CABLES1	65	575	16650	2.67291	1	0.331249	72.4042
GOTERM_BP_FAT	GO:0008286~insulin receptor signaling pathway	3	0.0268336	0.0701385	IRS2, PTPRE, PDK4	65	113	16650	6.80054	1	0.3321	72.5894
GOTERM_BP_FAT	GO:0003015~heart process	4	0.0357782	0.0701717	SMAD7, CTGF, EDN1, STC1	65	248	16650	4.13151	1	0.331679	72.6068
GOTERM_BP_FAT	GO:0055074~calcium ion homeostasis	5	0.0447227	0.0702301	EDN1, F2RL1, STC1, ABL2, GPR4	65	405	16650	3.16239	1	0.33136	72.6374
GOTERM_BP_FAT	GO:0034143~regulation of toll-like receptor 4 signaling pathway	2	0.0178891	0.0705975	PELI1, F2RL1	65	19	16650	26.9636	1	0.332268	72.8292
GOTERM_BP_FAT	GO:0001817~regulation of cytokine production	6	0.0536673	0.0706076	PELI1, PTGS2, F2RL1, RUNX1, KLF2, SNAI2	65	577	16650	2.66364	1	0.331759	72.8344
GOTERM_BP_FAT	GO:0007010~cytoskeleton organization	9	0.0805009	0.0707971	DLC1, PLK3, RND1, PDGFA, CTGF, EDN1, F2RL1, NEDD9, ABL2	65	1144	16650	2.0152	1	0.33196	72.9328
GOTERM_BP_FAT	GO:0034330~cell junction organization	4	0.0357782	0.0708396	DLC1, SMAD7, SNAI2, SNAI1	65	249	16650	4.11492	1	0.331581	72.9549
GOTERM_BP_FAT	GO:0090068~positive regulation of cell cycle process	4	0.0357782	0.0721842	PLK3, CTGF, EDN1, SOX4	65	251	16650	4.08213	1	0.336315	73.643
GOTERM_BP_FAT	GO:0031503~protein complex localization	3	0.0268336	0.0723054	PTGS2, SMAD7, C8ORF4	65	115	16650	6.68227	1	0.336239	73.7042
GOTERM_BP_FAT	GO:0051338~regulation of transferase activity	8	0.0715564	0.0729179	DUSP5, IRS2, SMAD7, PDGFA, RGS3, EDN1, TNFSF15, GADD45B	65	955	16650	2.14579	1	0.338077	74.0115
GOTERM_BP_FAT	GO:0033043~regulation of organelle organization	9	0.0805009	0.0731006	HES1, DLC1, TNFSF10, PDGFA, CTGF, EDN1, F2RL1, SNAI2, ABL2	65	1152	16650	2.0012	1	0.338237	74.1025
GOTERM_BP_FAT	GO:0022402~cell cycle process	10	0.0894454	0.0739992	PLK3, CTGF, EDN1, C8ORF4, RHOB, NEDD9, SOX4, NR3C1, SKIL, PHLDA1	65	1357	16650	1.88765	1	0.341166	74.5457
GOTERM_BP_FAT	GO:0042359~vitamin D metabolic process	2	0.0178891	0.0741741	SNAI2, SNAI1	65	20	16650	25.6154	1	0.341289	74.6312
GOTERM_BP_FAT	GO:0034123~positive regulation of toll-like receptor signaling pathway	2	0.0178891	0.0741741	PELI1, F2RL1	65	20	16650	25.6154	1	0.341289	74.6312
GOTERM_BP_FAT	GO:0043153~entrainment of circadian clock by photoperiod	2	0.0178891	0.0741741	BHLHE40, SIK1	65	20	16650	25.6154	1	0.341289	74.6312
GOTERM_BP_FAT	GO:0046883~regulation of hormone secretion	4	0.0357782	0.0742228	IRS2, EDN1, SOX4, RAB11FIP1	65	254	16650	4.03392	1	0.340926	74.6549
GOTERM_BP_FAT	GO:0033673~negative regulation of kinase activity	4	0.0357782	0.0742228	DUSP5, IRS2, RGS3, GADD45B	65	254	16650	4.03392	1	0.340926	74.6549
GOTERM_BP_FAT	GO:0072503~cellular divalent inorganic cation homeostasis	5	0.0447227	0.0742971	EDN1, F2RL1, STC1, ABL2, GPR4	65	413	16650	3.10114	1	0.340663	74.6911
GOTERM_BP_FAT	GO:0046887~positive regulation of hormone secretion	3	0.0268336	0.0744939	IRS2, EDN1, SOX4	65	117	16650	6.56805	1	0.340871	74.7867
GOTERM_BP_FAT	GO:0090316~positive regulation of intracellular protein transport	4	0.0357782	0.0755961	HES1, PLK3, PTGS2, C8ORF4	65	256	16650	4.0024	1	0.344535	75.3157
GOTERM_BP_FAT	GO:0006470~protein dephosphorylation	4	0.0357782	0.0755961	DUSP5, DLC1, PTPRE, PPP1R3B	65	256	16650	4.0024	1	0.344535	75.3157
GOTERM_BP_FAT	GO:0001704~formation of primary germ layer	3	0.0268336	0.0755962	DUSP5, ETS2, SNAI1	65	118	16650	6.51239	1	0.343986	75.3158
GOTERM_BP_FAT	GO:0045995~regulation of embryonic development	3	0.0268336	0.0755962	HES1, NRARP, SNAI1	65	118	16650	6.51239	1	0.343986	75.3158
GOTERM_BP_FAT	GO:0061061~muscle structure development	6	0.0536673	0.0756455	HES1, SMAD7, EDN1, SKIL, SIK1, CITED2	65	589	16650	2.60938	1	0.343625	75.3392
GOTERM_BP_FAT	GO:0048568~embryonic organ development	5	0.0447227	0.0763751	HES1, PDGFA, EDN1, SNAI1, CITED2	65	417	16650	3.07139	1	0.345844	75.6834
GOTERM_BP_FAT	GO:0032940~secretion by cell	8	0.0715564	0.076494	IRS2, PDGFA, CTGF, EDN1, F2RL1, SOX4, MERTK, RAB11FIP1	65	966	16650	2.12136	1	0.345745	75.739
GOTERM_BP_FAT	GO:0043271~negative regulation of ion transport	3	0.0268336	0.0767037	IRS2, PTGS2, STC1	65	119	16650	6.45766	1	0.34599	75.8369
GOTERM_BP_FAT	GO:0003181~atrioventricular valve morphogenesis	2	0.0178891	0.0777371	SMAD6, SOX4	65	21	16650	24.3956	1	0.349325	76.3137
GOTERM_BP_FAT	GO:0090263~positive regulation of canonical Wnt signaling pathway	3	0.0268336	0.0789343	NRARP, SOX4, SMURF2	65	121	16650	6.35092	1	0.353244	76.855
GOTERM_BP_FAT	GO:0030522~intracellular receptor signaling pathway	4	0.0357782	0.0790788	NR3C1, SNAI2, PMEPA1, CITED2	65	261	16650	3.92573	1	0.35323	76.9196
GOTERM_BP_FAT	GO:0048609~multicellular organismal reproductive process	7	0.0626118	0.0796246	PTGS2, EDN1, STC1, ADAMTS1, SKIL, MERTK, CITED2	65	783	16650	2.29001	1	0.354702	77.1618
GOTERM_BP_FAT	GO:0010638~positive regulation of organelle organization	6	0.0536673	0.0804332	HES1, TNFSF10, CTGF, EDN1, F2RL1, SNAI2	65	600	16650	2.56154	1	0.357134	77.5163
GOTERM_BP_FAT	GO:0060972~left/right pattern formation	2	0.0178891	0.0812866	SNAI1, CITED2	65	22	16650	23.2867	1	0.359716	77.8848
GOTERM_BP_FAT	GO:0010894~negative regulation of steroid biosynthetic process	2	0.0178891	0.0812866	SNAI2, SNAI1	65	22	16650	23.2867	1	0.359716	77.8848
GOTERM_BP_FAT	GO:0009110~vitamin biosynthetic process	2	0.0178891	0.0812866	SNAI2, SNAI1	65	22	16650	23.2867	1	0.359716	77.8848
GOTERM_BP_FAT	GO:0043549~regulation of kinase activity	7	0.0626118	0.0815372	DUSP5, IRS2, PDGFA, RGS3, EDN1, TNFSF15, GADD45B	65	788	16650	2.27548	1	0.360078	77.9919
GOTERM_BP_FAT	GO:0002262~myeloid cell homeostasis	3	0.0268336	0.0823181	BPGM, KLF2, CITED2	65	124	16650	6.19727	1	0.362372	78.3226
GOTERM_BP_FAT	GO:0032504~multicellular organism reproduction	7	0.0626118	0.0830859	PTGS2, EDN1, STC1, ADAMTS1, SKIL, MERTK, CITED2	65	792	16650	2.26399	1	0.364603	78.6431
GOTERM_BP_FAT	GO:0032102~negative regulation of response to external stimulus	4	0.0357782	0.0833501	THBD, PDGFA, EDN1, SNAI2	65	267	16650	3.83751	1	0.365002	78.7523
GOTERM_BP_FAT	GO:2000241~regulation of reproductive process	3	0.0268336	0.0845987	SMURF2, SNAI1, CITED2	65	126	16650	6.0989	1	0.368942	79.2616
GOTERM_BP_FAT	GO:0001838~embryonic epithelial tube formation	3	0.0268336	0.0845987	DLC1, SOX4, CITED2	65	126	16650	6.0989	1	0.368942	79.2616
GOTERM_BP_FAT	GO:0007548~sex differentiation	4	0.0357782	0.0847957	TNFSF10, ADAMTS1, MERTK, CITED2	65	269	16650	3.80898	1	0.369089	79.3409
GOTERM_BP_FAT	GO:0007204~positive regulation of cytosolic calcium ion concentration	4	0.0357782	0.0847957	EDN1, F2RL1, ABL2, GPR4	65	269	16650	3.80898	1	0.369089	79.3409
GOTERM_BP_FAT	GO:0072012~glomerulus vasculature development	2	0.0178891	0.0848227	HES1, GPR4	65	23	16650	22.2742	1	0.368628	79.3517
GOTERM_BP_FAT	GO:0003272~endocardial cushion formation	2	0.0178891	0.0848227	SNAI2, SNAI1	65	23	16650	22.2742	1	0.368628	79.3517
GOTERM_BP_FAT	GO:0001516~prostaglandin biosynthetic process	2	0.0178891	0.0848227	PTGS2, EDN1	65	23	16650	22.2742	1	0.368628	79.3517
GOTERM_BP_FAT	GO:0030728~ovulation	2	0.0178891	0.0848227	PTGS2, ADAMTS1	65	23	16650	22.2742	1	0.368628	79.3517
GOTERM_BP_FAT	GO:0046457~prostanoid biosynthetic process	2	0.0178891	0.0848227	PTGS2, EDN1	65	23	16650	22.2742	1	0.368628	79.3517
GOTERM_BP_FAT	GO:0072507~divalent inorganic cation homeostasis	5	0.0447227	0.0849796	EDN1, F2RL1, STC1, ABL2, GPR4	65	433	16650	2.9579	1	0.368632	79.4146
GOTERM_BP_FAT	GO:0050864~regulation of B cell activation	3	0.0268336	0.0857463	PELI1, IRS2, SAMSN1	65	127	16650	6.05088	1	0.370809	79.7195
GOTERM_BP_FAT	GO:0007498~mesoderm development	3	0.0268336	0.0857463	ETS2, SNAI1, CITED2	65	127	16650	6.05088	1	0.370809	79.7195
GOTERM_BP_FAT	GO:0051017~actin filament bundle assembly	3	0.0268336	0.0857463	DLC1, CTGF, NEDD9	65	127	16650	6.05088	1	0.370809	79.7195
GOTERM_BP_FAT	GO:0072175~epithelial tube formation	3	0.0268336	0.0857463	DLC1, SOX4, CITED2	65	127	16650	6.05088	1	0.370809	79.7195
GOTERM_BP_FAT	GO:0010467~gene expression	27	0.241503	0.0868575	GDF6, EDN1, F2RL1, SOX4, NR3C1, CITED2, CTGF, NRARP, ZNF697, C8ORF4, BHLHE40, SKIL, SIK1, RUNX1, MAF, PELI1, SMAD7, SMAD6, SNAI2, SNAI1, HES1, PLK3, ETS2, HIVEP2, SMURF2, HIVEP1, KLF2	65	5306	16650	1.30346	1	0.374191	80.1537
GOTERM_BP_FAT	GO:0003171~atrioventricular valve development	2	0.0178891	0.0883453	SMAD6, SOX4	65	24	16650	21.3462	1	0.378868	80.7214
GOTERM_BP_FAT	GO:0044062~regulation of excretion	2	0.0178891	0.0883453	EDN1, STC1	65	24	16650	21.3462	1	0.378868	80.7214
GOTERM_BP_FAT	GO:0045939~negative regulation of steroid metabolic process	2	0.0178891	0.0883453	SNAI2, SNAI1	65	24	16650	21.3462	1	0.378868	80.7214
GOTERM_BP_FAT	GO:0042554~superoxide anion generation	2	0.0178891	0.0883453	EDN1, F2RL1	65	24	16650	21.3462	1	0.378868	80.7214
GOTERM_BP_FAT	GO:0033137~negative regulation of peptidyl-serine phosphorylation	2	0.0178891	0.0883453	SMAD7, DDIT4	65	24	16650	21.3462	1	0.378868	80.7214
GOTERM_BP_FAT	GO:0009648~photoperiodism	2	0.0178891	0.0883453	BHLHE40, SIK1	65	24	16650	21.3462	1	0.378868	80.7214
GOTERM_BP_FAT	GO:0035270~endocrine system development	3	0.0268336	0.0892174	HES1, SOX4, CITED2	65	130	16650	5.91124	1	0.381356	81.047
GOTERM_BP_FAT	GO:0072524~pyridine-containing compound metabolic process	3	0.0268336	0.0903837	PTGS2, BPGM, DDIT4	65	131	16650	5.86612	1	0.384848	81.4744
GOTERM_BP_FAT	GO:0061572~actin filament bundle organization	3	0.0268336	0.0903837	DLC1, CTGF, NEDD9	65	131	16650	5.86612	1	0.384848	81.4744
GOTERM_BP_FAT	GO:0050671~positive regulation of lymphocyte proliferation	3	0.0268336	0.0915546	HES1, PELI1, IRS2	65	132	16650	5.82168	1	0.388328	81.8942
GOTERM_BP_FAT	GO:0006766~vitamin metabolic process	3	0.0268336	0.0915546	PTGS2, SNAI2, SNAI1	65	132	16650	5.82168	1	0.388328	81.8942
GOTERM_BP_FAT	GO:0061440~kidney vasculature development	2	0.0178891	0.0918547	HES1, GPR4	65	25	16650	20.4923	1	0.388792	82.0004
GOTERM_BP_FAT	GO:2000191~regulation of fatty acid transport	2	0.0178891	0.0918547	IRS2, EDN1	65	25	16650	20.4923	1	0.388792	82.0004
GOTERM_BP_FAT	GO:0061437~renal system vasculature development	2	0.0178891	0.0918547	HES1, GPR4	65	25	16650	20.4923	1	0.388792	82.0004
GOTERM_BP_FAT	GO:0070306~lens fiber cell differentiation	2	0.0178891	0.0918547	MAF, SKIL	65	25	16650	20.4923	1	0.388792	82.0004
GOTERM_BP_FAT	GO:0097193~intrinsic apoptotic signaling pathway	4	0.0357782	0.0921849	SKIL, SNAI2, SNAI1, DDIT4	65	279	16650	3.67246	1	0.389358	82.1165
GOTERM_BP_FAT	GO:0070489~T cell aggregation	5	0.0447227	0.0923091	HES1, PELI1, NRARP, F2RL1, SOX4	65	446	16650	2.87168	1	0.389216	82.16
GOTERM_BP_FAT	GO:0042110~T cell activation	5	0.0447227	0.0923091	HES1, PELI1, NRARP, F2RL1, SOX4	65	446	16650	2.87168	1	0.389216	82.16
GOTERM_BP_FAT	GO:0032946~positive regulation of mononuclear cell proliferation	3	0.0268336	0.09273	HES1, PELI1, IRS2	65	133	16650	5.77791	1	0.390089	82.3067
GOTERM_BP_FAT	GO:0071593~lymphocyte aggregation	5	0.0447227	0.0928853	HES1, PELI1, NRARP, F2RL1, SOX4	65	447	16650	2.86526	1	0.390052	82.3605
GOTERM_BP_FAT	GO:0006606~protein import into nucleus	4	0.0357782	0.0929383	HES1, PTGS2, C8ORF4, SNAI2	65	280	16650	3.65934	1	0.389668	82.3788
GOTERM_BP_FAT	GO:0044744~protein targeting to nucleus	4	0.0357782	0.0929383	HES1, PTGS2, C8ORF4, SNAI2	65	280	16650	3.65934	1	0.389668	82.3788
GOTERM_BP_FAT	GO:0070661~leukocyte proliferation	4	0.0357782	0.0929383	HES1, PELI1, IRS2, F2RL1	65	280	16650	3.65934	1	0.389668	82.3788
GOTERM_BP_FAT	GO:1902593~single-organism nuclear import	4	0.0357782	0.0936943	HES1, PTGS2, C8ORF4, SNAI2	65	281	16650	3.64632	1	0.391673	82.6384
GOTERM_BP_FAT	GO:0038066~p38MAPK cascade	2	0.0178891	0.0953507	GDF6, GADD45B	65	26	16650	19.7041	1	0.396699	83.1945
GOTERM_BP_FAT	GO:0042346~positive regulation of NF-kappaB import into nucleus	2	0.0178891	0.0953507	PTGS2, C8ORF4	65	26	16650	19.7041	1	0.396699	83.1945
GOTERM_BP_FAT	GO:0009649~entrainment of circadian clock	2	0.0178891	0.0953507	BHLHE40, SIK1	65	26	16650	19.7041	1	0.396699	83.1945
GOTERM_BP_FAT	GO:0045992~negative regulation of embryonic development	2	0.0178891	0.0953507	NRARP, SNAI1	65	26	16650	19.7041	1	0.396699	83.1945
GOTERM_BP_FAT	GO:0000188~inactivation of MAPK activity	2	0.0178891	0.0953507	DUSP5, RGS3	65	26	16650	19.7041	1	0.396699	83.1945
GOTERM_BP_FAT	GO:0035025~positive regulation of Rho protein signal transduction	2	0.0178891	0.0953507	F2RL1, GPR4	65	26	16650	19.7041	1	0.396699	83.1945
GOTERM_BP_FAT	GO:0006886~intracellular protein transport	8	0.0715564	0.0955454	HES1, PLK3, PTGS2, ANKRD50, C8ORF4, RHOB, SOX4, SNAI2	65	1020	16650	2.00905	1	0.396785	83.2588
GOTERM_BP_FAT	GO:0060070~canonical Wnt signaling pathway	4	0.0357782	0.0959778	NRARP, SOX4, SMURF2, SNAI2	65	284	16650	3.6078	1	0.397667	83.4007
GOTERM_BP_FAT	GO:0009416~response to light stimulus	4	0.0357782	0.0959778	HRH1, PTGS2, BHLHE40, SIK1	65	284	16650	3.6078	1	0.397667	83.4007
GOTERM_BP_FAT	GO:0046683~response to organophosphorus	3	0.0268336	0.0962828	THBD, PTGS2, STC1	65	136	16650	5.65045	1	0.39812	83.5
GOTERM_BP_FAT	GO:1903707~negative regulation of hemopoiesis	3	0.0268336	0.0962828	HES1, NRARP, RUNX1	65	136	16650	5.65045	1	0.39812	83.5
GOTERM_BP_FAT	GO:0070486~leukocyte aggregation	5	0.0447227	0.096967	HES1, PELI1, NRARP, F2RL1, SOX4	65	454	16650	2.82108	1	0.399833	83.721
GOTERM_BP_FAT	GO:0072006~nephron development	3	0.0268336	0.0986729	HES1, PDGFA, GPR4	65	138	16650	5.56856	1	0.404915	84.2597
GOTERM_BP_FAT	GO:1902230~negative regulation of intrinsic apoptotic signaling pathway in response to DNA damage	2	0.0178891	0.0988335	SNAI2, SNAI1	65	27	16650	18.9744	1	0.404874	84.3095
GOTERM_BP_FAT	GO:0043010~camera-type eye development	4	0.0357782	0.0990581	MAF, SKIL, MERTK, CITED2	65	288	16650	3.55769	1	0.405044	84.379
GOTERM_BP_FAT	GO:0032388~positive regulation of intracellular transport	4	0.0357782	0.0990581	HES1, PLK3, PTGS2, C8ORF4	65	288	16650	3.55769	1	0.405044	84.379
GOTERM_BP_FAT	GO:0070665~positive regulation of leukocyte proliferation	3	0.0268336	0.0998743	HES1, PELI1, IRS2	65	139	16650	5.5285	1	0.407151	84.6289
GOTERM_BP_FAT	GO:0019725~cellular homeostasis	7	0.0626118	0.0999129	IRS2, EDN1, F2RL1, SOX4, STC1, ABL2, GPR4	65	833	16650	2.15255	1	0.406709	84.6407
