# Supplementary material for: Integration of TGF-β-induced Smad signaling in the insulin-induced transcriptional response in endothelial cells
Source: Sci Rep. 2019 Nov 18;9:16992. doi: 10.1038/s41598-019-53490-x (PMC6861289; doi:10.1038/s41598-019-53490-x)
Supplement: Supplementary file 17 — Dataset 16 [file 41598_2019_53490_MOESM17_ESM.xlsx]

## Sheet: Sheet1
Supplemental Table 16. Primers used for qRT-PCR analyses of genes.
Human primer lists
Gene	Primer	sequence (5’ -> 3’)
RPL13	F	TGAAGGAGTACCGCTCCAAA
	R	TGGCCAGTTTCAGTTCTTCA
SNAI2	F	TGTGACAAGGAATATGTGAGCC
	R	TGAGCCCTCAGATTTGACCTG
C8ORF4	F	GTCCACGTCGCTACGAGTC
	R	CCCACGGCTTTCTTACGAGAG
TNFSF10	F	TGCGTGCTGATCGTGATCTTC
	R	GCTCGTTGGTAAAGTACACGTA
PHLDA1	F	CATGTACTTCACTGTGGTGATGG
	R	ATGGCCTGACGATTCTTGTACT
F2RL1	F	TGTGCCATCAACCTTACCAA
	R	TGCTAGCAGCCTCTCTCTCC
CITED2	F	AAGGTCCCCTCTATGTGCTG
	R	CATATGGTCTGCCATTTCCA
SPATA13	F	CCATTGGGTTGGACCGTGT
	R	GAGGGCTCAGTACCTCCATCT
HIVEP1	F	GAACTTCGGAATCCCTTAAAGGT
	R	AAGAACGGCGAAAGATGACTC
MERTK	F	CTCTGGCGTAGAGCTATCACT
	R	AGGCTGGGTTGGTGAAAACA
IRS2	F	ACCTACGCCAGCATTGACTT
	R	CATCCTGGTGATAAAGCCAGA
BHLHE40	F	ATCCAGCGGACTTTCGCTC
	R	TAATTGCGCCGATCCTTTCTC
DDIT4	F	TGAGGATGAACACTTGTGTGC
	R	CCAACTGGCTAGGCATCAGC
ESM1	F	CAGGGGGACGGGAAAATGC
	R	CAGATGCCATGTCATGCTCC
HRH1	F	CTGAGCACTATCTGCTTGGTC
	R	AGGATGTTCATAGGCATGACGA
NRARP	F	TCAACGTGAACTCGTTCGGG
	R	ACTTCGCCTTGGTGATGAGAT
PDGFA	F	GCAAGACCAGGACGGTCATTT
	R	GGCACTTGACACTGCTCGT
ABL2	F	GTTGAACCCCAGGCACTAAAT
	R	CAACGAAGAGATTAGGGTCACTC
PTGS2	F	ATG CTG ACT ATG GCT ACA AAA GC
	R	TCG GGC AAT CAT CAG GCA C
CTGF	F	CAGGCTAGAGAAGCAGAGCC
	R	TGGAGATTTTGGGAGTACGG
SMAD7	F	CCTTAGCCGACTCTGCGAACTA
	R	CCAGATAATTCGTTCCCCCTGT
MAP1S	F	TGTCACCCTGTGAATTTGAGC
	R	GCACTGCTGTCATTCGAGC
EHD4	F	GGTACTGCGCGTCTACATTG
	R	TGGATGTCTCTAAAGAGGTCCTG
C20ORF112	F	TCTGGGAGCTACGATTCCATC
	R	AGTCGTTCATCTTGTCATTGTCC
